# Supplementary material for: De Novo Transcriptome Analysis of Two Seahorse Species (Hippocampus erectus and H. mohnikei) and the Development of Molecular Markers for Population Genetics
Source: PLoS One. 2016 Apr 29;11(4):e0154096. doi: 10.1371/journal.pone.0154096 (PMC4851356; doi:10.1371/journal.pone.0154096)
Supplement: S1 File — The unigenes annotated based on the information available from public databases including NCBI nor-redundant protein (Nr), Swiss-Prot protein, eukaryotic Orthologous Groups (KOG), and the Kyoto Encyclopedia of Genes and Genomes (KEGG) for H. erectus (Table A in S1 File) and H. mohnikei (Table B in S1 File). (XLS) [file pone.0154096.s001.xls]

## Sheet: Table A
id	length	NR-id and Des	NR-e-value	swiss-id	swiss-e-value	swiss-Des	KOG-id	KOG-e-value	KOG-Des	kegg-id	kegg-term	kegg_hits_numbers
CL18343Contig1	23393	gi|498932432|ref|XP_004540186.1|PREDICTED: nesprin-1-like isoform X1 [Maylandia zebra]	0	sp|Q8NF91|SYNE1_HUMAN	0	Nesprin-1 OS=Homo sapiens GN=SYNE1 PE=1 SV=4	KOG0516	0	Dystonin, GAS (Growth-arrest-specific protein), and related proteins
CL24751Contig1	21129	gi|498980066|ref|XP_004549727.1|PREDICTED: probable E3 ubiquitin-protein ligase HERC1-like isoform X6 [Maylandia zebra]	0	sp|Q15751|HERC1_HUMAN	0	Probable E3 ubiquitin-protein ligase HERC1 OS=Homo sapiens GN=HERC1 PE=1 SV=2	KOG1426	0	FOG: RCC1 domain	ko04120	Ubiquitin mediated proteolysis	1
CL9852Contig1	20555	gi|348507264|ref|XP_003441176.1|PREDICTED: dystonin-like [Oreochromis niloticus]	0	sp|D3ZHV2|MACF1_RAT	0	Microtubule-actin cross-linking factor 1 OS=Rattus norvegicus GN=Macf1 PE=1 SV=1	KOG0516	0	Dystonin, GAS (Growth-arrest-specific protein), and related proteins
CL18155Contig1	18686	gi|498942618|ref|XP_004542403.1|PREDICTED: nesprin-1-like [Maylandia zebra]	0	sp|Q8NF91|SYNE1_HUMAN	0	Nesprin-1 OS=Homo sapiens GN=SYNE1 PE=1 SV=4	KOG0516	0	Dystonin, GAS (Growth-arrest-specific protein), and related proteins
CL33233Contig1	17461	gi|498952961|ref|XP_004544050.1|PREDICTED: sacsin-like isoform X1 [Maylandia zebra]	0	sp|Q9NZJ4|SACS_HUMAN	0	Sacsin OS=Homo sapiens GN=SACS PE=1 SV=2	KOG2723	3e-25	Uncharacterized conserved protein, contains BTB/POZ domain
CL9701Contig1	17017	gi|348524274|ref|XP_003449648.1|PREDICTED: hypothetical protein LOC100692451 [Oreochromis niloticus]	0	sp|P46821|MAP1B_HUMAN	0	Microtubule-associated protein 1B OS=Homo sapiens GN=MAP1B PE=1 SV=2	KOG3592	0	Microtubule-associated proteins
CL34128Contig1	16099	gi|499044310|ref|XP_004572753.1|PREDICTED: microtubule-actin cross-linking factor 1, isoforms 1/2/3/5-like isoform X13 [Maylandia zebra]	0	sp|D3ZHV2|MACF1_RAT	0	Microtubule-actin cross-linking factor 1 OS=Rattus norvegicus GN=Macf1 PE=1 SV=1	KOG0516	0	Dystonin, GAS (Growth-arrest-specific protein), and related proteins
CL35096Contig1	16079	gi|348507825|ref|XP_003441456.1|PREDICTED: citron Rho-interacting kinase-like [Oreochromis niloticus]	0	sp|P49025|CTRO_MOUSE	0	Citron Rho-interacting kinase OS=Mus musculus GN=Cit PE=1 SV=3	KOG0976	0	Rho/Rac1-interacting serine/threonine kinase Citron
CL18394Contig1	16063	gi|499017186|ref|XP_004559396.1|PREDICTED: uncharacterized protein KIAA1109-like isoform X7 [Maylandia zebra]	0	sp|Q2LD37|K1109_HUMAN	0	Uncharacterized protein KIAA1109 OS=Homo sapiens GN=KIAA1109 PE=1 SV=2	KOG3596	0	Uncharacterized conserved protein
CL1269Contig1	15882	gi|499042587|ref|XP_004571901.1|PREDICTED: extracellular matrix-binding protein ebh-like isoform X5 [Maylandia zebra]	0	sp|Q14789|GOGB1_HUMAN	1e-22	Golgin subfamily B member 1 OS=Homo sapiens GN=GOLGB1 PE=1 SV=2	KOG4674	3e-52	Uncharacterized conserved coiled-coil protein
CL19259Contig1	15748	gi|327262159|ref|XP_003215893.1|PREDICTED: ryanodine receptor 2-like [Anolis carolinensis]	0	sp|P21817|RYR1_HUMAN	0	Ryanodine receptor 1 OS=Homo sapiens GN=RYR1 PE=1 SV=3	KOG2243	0	Ca2+ release channel (ryanodine receptor)	ko04020;ko04024;ko05410;ko05412;ko05414;ko04260;ko04261;ko04972;ko04911;ko04921;ko04713	Calcium signaling pathway|cAMP signaling pathway|Hypertrophic cardiomyopathy (HCM)|Arrhythmogenic right ventricular cardiomyopathy (ARVC)|Dilated cardiomyopathy (DCM)|Cardiac muscle contraction|Adrenergic signaling in cardiomyocytes|Pancreatic secretion|Insulin secretion|Oxytocin signaling pathway|Circadian entrainment	11
CL585Contig1	15496	gi|501301399|dbj|BAN21715.1|NADH dehydrogenase subunit 5 (mitochondrion) [Hippocampus histrix]	0	sp|Q36775|COX1_GADMO	0	Cytochrome c oxidase subunit 1 OS=Gadus morhua GN=mt-co1 PE=3 SV=1	KOG4769	0	Cytochrome c oxidase, subunit I	ko04932;ko05010;ko05012;ko05016;ko00190;ko04260	Non-alcoholic fatty liver disease (NAFLD)|Alzheimer's disease|Parkinson's disease|Huntington's disease|Oxidative phosphorylation|Cardiac muscle contraction	6
CL18632Contig1	15350	gi|348542108|ref|XP_003458528.1|PREDICTED: probable E3 ubiquitin-protein ligase HERC1 [Oreochromis niloticus]	0	sp|Q15751|HERC1_HUMAN	0	Probable E3 ubiquitin-protein ligase HERC1 OS=Homo sapiens GN=HERC1 PE=1 SV=2	KOG1426	0	FOG: RCC1 domain	ko04120	Ubiquitin mediated proteolysis	1
CL27195Contig1	15327	gi|498995323|ref|XP_004553466.1|PREDICTED: protein piccolo-like [Maylandia zebra]	0	sp|Q9JKS6|PCLO_RAT	0	Protein piccolo OS=Rattus norvegicus GN=Pclo PE=1 SV=1	KOG2060	1e-20	Rab3 effector RIM1 and related proteins, contain PDZ and C2 domains	ko04911	Insulin secretion	1
CL5195Contig1	15297	gi|499034768|ref|XP_004568065.1|PREDICTED: probable E3 ubiquitin-protein ligase MYCBP2-like isoform X8 [Maylandia zebra]	0	sp|O75592|MYCB2_HUMAN	0	Probable E3 ubiquitin-protein ligase MYCBP2 OS=Homo sapiens GN=MYCBP2 PE=1 SV=3	KOG1428	0	Inhibitor of type V adenylyl cyclases/Neuronal presynaptic protein Highwire/PAM/RPM-1
CL18351Contig1	15189	gi|499047807|ref|XP_004574461.1|PREDICTED: baculoviral IAP repeat-containing protein 6-like isoform X3 [Maylandia zebra]	0	sp|Q9NR09|BIRC6_HUMAN	0	Baculoviral IAP repeat-containing protein 6 OS=Homo sapiens GN=BIRC6 PE=1 SV=2	KOG0895	0	Ubiquitin-conjugating enzyme	ko04120	Ubiquitin mediated proteolysis	1
CL17828Contig1	14771	gi|498944946|ref|XP_004542763.1|PREDICTED: histone-lysine N-methyltransferase MLL3-like isoform X1 [Maylandia zebra]	0	sp|Q8NEZ4|KMT2C_HUMAN	0	Histone-lysine N-methyltransferase 2C OS=Homo sapiens GN=KMT2C PE=1 SV=3	KOG4443	0	Putative transcription factor HALR/MLL3, involved in embryonic development	ko00310	Lysine degradation	1
CL2518Contig1	14729	gi|498989905|ref|XP_004552124.1|PREDICTED: protocadherin Fat 2-like [Maylandia zebra]	0	sp|Q5F226|FAT2_MOUSE	0	Protocadherin Fat 2 OS=Mus musculus GN=Fat2 PE=2 SV=1	KOG1219	0	Uncharacterized conserved protein, contains laminin, cadherin and EGF domains
CL2181Contig1	14433	gi|348544301|ref|XP_003459620.1|PREDICTED: vacuolar protein sorting-associated protein 13D [Oreochromis niloticus]	0	sp|Q5THJ4|VP13D_HUMAN	0	Vacuolar protein sorting-associated protein 13D OS=Homo sapiens GN=VPS13D PE=1 SV=1	KOG1796	0	Vacuolar protein sorting-associated protein
CL18320Contig1	14422	gi|348544249|ref|XP_003459594.1|PREDICTED: cytoplasmic dynein 1 heavy chain 1-like isoform 1 [Oreochromis niloticus]	0	sp|Q9JHU4|DYHC1_MOUSE	0	Cytoplasmic dynein 1 heavy chain 1 OS=Mus musculus GN=Dync1h1 PE=1 SV=2	KOG3595	0	Dyneins, heavy chain	ko04145;ko05132;ko04962	Phagosome|Salmonella infection|Vasopressin-regulated water reabsorption	3
CL8693Contig1	13757	gi|348540106|ref|XP_003457529.1|PREDICTED: E3 ubiquitin-protein ligase UBR2 [Oreochromis niloticus]	0	sp|Q6WKZ8|UBR2_MOUSE	0	E3 ubiquitin-protein ligase UBR2 OS=Mus musculus GN=Ubr2 PE=1 SV=2	KOG1140	0	N-end rule pathway, recognition component UBR1
CL735Contig1	13464	gi|498972307|ref|XP_004547859.1|PREDICTED: CUB and sushi domain-containing protein 1-like isoform X1 [Maylandia zebra] >gi|498972311|ref|XP_004547860.1| PREDICTED: CUB and sushi domain-containing protein 1-like isoform X2 [Maylandia zebra]	0	sp|Q96PZ7|CSMD1_HUMAN	0	CUB and sushi domain-containing protein 1 OS=Homo sapiens GN=CSMD1 PE=1 SV=2	KOG4297	0	C-type lectin
CL8239Contig1	13377	gi|348504466|ref|XP_003439782.1|PREDICTED: hypothetical protein LOC100707962 [Oreochromis niloticus]	0	sp|Q9Y520|PRC2C_HUMAN	2e-85	Protein PRRC2C OS=Homo sapiens GN=PRRC2C PE=1 SV=4	KOG4817	1e-141	Unnamed protein
CL21Contig1	13327	gi|498952241|ref|XP_004543936.1|PREDICTED: cytoplasmic dynein 2 heavy chain 1-like [Maylandia zebra]	0	sp|Q8NCM8|DYHC2_HUMAN	0	Cytoplasmic dynein 2 heavy chain 1 OS=Homo sapiens GN=DYNC2H1 PE=1 SV=4	KOG3595	0	Dyneins, heavy chain	ko04145;ko05132;ko04962	Phagosome|Salmonella infection|Vasopressin-regulated water reabsorption	3
CL3506Contig1	13142	gi|410897058|ref|XP_003962016.1|PREDICTED: protein TANC1-like [Takifugu rubripes]	0	sp|Q0VGY8|TANC1_MOUSE	0	Protein TANC1 OS=Mus musculus GN=Tanc1 PE=2 SV=2	KOG0504	0	FOG: Ankyrin repeat
CL10517Contig1	13114	gi|348543037|ref|XP_003458990.1|PREDICTED: laminin subunit gamma-1-like [Oreochromis niloticus]	0	sp|Q1LVF0|LAMC1_DANRE	0	Laminin subunit gamma-1 OS=Danio rerio GN=lamc1 PE=2 SV=2	KOG1836	0	Extracellular matrix glycoprotein Laminin subunits alpha and gamma	ko04510;ko04151;ko04512;ko05200;ko05222;ko05145;ko05146;ko05020	Focal adhesion|PI3K-Akt signaling pathway|ECM-receptor interaction|Pathways in cancer|Small cell lung cancer|Toxoplasmosis|Amoebiasis|Prion diseases	8
CL33486Contig1	13090	gi|348541007|ref|XP_003457978.1|PREDICTED: serine/threonine-protein kinase SMG1-like [Oreochromis niloticus]	0	sp|Q8BKX6|SMG1_MOUSE	0	Serine/threonine-protein kinase SMG1 OS=Mus musculus GN=Smg1 PE=1 SV=3	KOG0891	0	DNA-dependent protein kinase	ko03015	mRNA surveillance pathway	1
CL3161Contig1	12905	gi|498928694|ref|XP_004539256.1|PREDICTED: probable helicase with zinc finger domain-like [Maylandia zebra]	0	sp|Q6NYU2|HELZ_DANRE	0	Probable helicase with zinc finger domain OS=Danio rerio GN=helz PE=2 SV=1	KOG1804	0	RNA helicase
CL18469Contig1	12741	gi|498992855|ref|XP_004552859.1|PREDICTED: E3 ubiquitin-protein ligase HERC2-like isoform X6 [Maylandia zebra]	0	sp|O95714|HERC2_HUMAN	0	E3 ubiquitin-protein ligase HERC2 OS=Homo sapiens GN=HERC2 PE=1 SV=2	KOG1426	0	FOG: RCC1 domain	ko04120	Ubiquitin mediated proteolysis	1
CL30565Contig1	12710	gi|410899226|ref|XP_003963098.1|PREDICTED: plexin A3-like [Takifugu rubripes]	0	sp|B0S5N4|PLXA3_DANRE	0	Plexin A3 OS=Danio rerio GN=plxna3 PE=2 SV=2	KOG3610	0	Plexins (functional semaphorin receptors)	ko04360	Axon guidance	1
CL9300Contig1	12642	gi|348535792|ref|XP_003455382.1|PREDICTED: msx2-interacting protein [Oreochromis niloticus]	0	sp|Q96T58|MINT_HUMAN	0	Msx2-interacting protein OS=Homo sapiens GN=SPEN PE=1 SV=1	KOG0112	0	Large RNA-binding protein (RRM superfamily)
CL18319Contig1	12591	gi|498975152|ref|XP_004548555.1|PREDICTED: protein bassoon-like isoform X2 [Maylandia zebra]	0	sp|Q9UPA5|BSN_HUMAN	0	Protein bassoon OS=Homo sapiens GN=BSN PE=2 SV=4	KOG1862	3e-32	GYF domain containing proteins
CL9Contig1	12507	gi|498983817|ref|XP_004550637.1|PREDICTED: nesprin-1-like isoform X2 [Maylandia zebra]	0	sp|Q8WXH0|SYNE2_HUMAN	0	Nesprin-2 OS=Homo sapiens GN=SYNE2 PE=1 SV=3	KOG0516	0	Dystonin, GAS (Growth-arrest-specific protein), and related proteins
CL4Contig1	12454	gi|432947474|ref|XP_004084029.1|PREDICTED: midasin-like [Oryzias latipes]	0	sp|Q9NU22|MDN1_HUMAN	0	Midasin OS=Homo sapiens GN=MDN1 PE=1 SV=2	KOG1808	0	AAA ATPase containing von Willebrand factor type A (vWA) domain	ko03008	Ribosome biogenesis in eukaryotes	1
CL2383Contig1	12409	gi|317418948|emb|CBN80986.1|Inositol 1,4,5-trisphosphate receptor type 1 [Dicentrarchus labrax]	0	sp|Q9TU34|ITPR1_BOVIN	0	Inositol 1,4,5-trisphosphate receptor type 1 OS=Bos taurus GN=ITPR1 PE=1 SV=1	KOG3533	0	Inositol 1,4,5-trisphosphate receptor	ko04114;ko04540;ko04020;ko04022;ko04070;ko05205;ko05010;ko05016;ko04270;ko04970;ko04971;ko04972;ko04912;ko04915;ko04918;ko04921;ko04713;ko04611;ko04720;ko04723;ko04724;ko04725;ko04726;ko04728;ko04730;ko04745;ko04750	Oocyte meiosis|Gap junction|Calcium signaling pathway|cGMP - PKG signaling pathway|Phosphatidylinositol signaling system|Proteoglycans in cancer|Alzheimer's disease|Huntington's disease|Vascular smooth muscle contraction|Salivary secretion|Gastric acid secretion|Pancreatic secretion|GnRH signaling pathway|Estrogen signaling pathway|Thyroid hormone synthesis|Oxytocin signaling pathway|Circadian en…	27
CL2591Contig1	12404	gi|410911164|ref|XP_003969060.1|PREDICTED: triple functional domain protein-like [Takifugu rubripes]	0	sp|Q1LUA6|TRIO_DANRE	0	Triple functional domain protein OS=Danio rerio GN=trio PE=3 SV=1	KOG4240	0	Multidomain protein, contains SPEC repeats, PH, SH3, and separate rac-specific and rho-specific guanine nucleotide exchange factor domains
CL22464Contig1	12245	gi|498978388|ref|XP_004549317.1|PREDICTED: protocadherin Fat 1-like isoform X8 [Maylandia zebra]	0	sp|Q14517|FAT1_HUMAN	0	Protocadherin Fat 1 OS=Homo sapiens GN=FAT1 PE=1 SV=2	KOG1219	0	Uncharacterized conserved protein, contains laminin, cadherin and EGF domains
CL846Contig1	12059	gi|499044288|ref|XP_004572742.1|PREDICTED: microtubule-actin cross-linking factor 1, isoforms 1/2/3/5-like isoform X2 [Maylandia zebra]	0	sp|D3ZHV2|MACF1_RAT	0	Microtubule-actin cross-linking factor 1 OS=Rattus norvegicus GN=Macf1 PE=1 SV=1	KOG0516	0	Dystonin, GAS (Growth-arrest-specific protein), and related proteins
CL18387Contig1	12057	gi|498931272|ref|XP_004539897.1|PREDICTED: vacuolar protein sorting-associated protein 13C-like [Maylandia zebra]	0	sp|Q8BX70|VP13C_MOUSE	0	Vacuolar protein sorting-associated protein 13C OS=Mus musculus GN=Vps13c PE=1 SV=2	KOG1809	0	Vacuolar protein sorting-associated protein
CL8313Contig1	11909	gi|498975058|ref|XP_004548533.1|PREDICTED: protein bicaudal D homolog 2-like [Maylandia zebra]	0	sp|Q921C5|BICD2_MOUSE	0	Protein bicaudal D homolog 2 OS=Mus musculus GN=Bicd2 PE=1 SV=1	KOG0999	0	Microtubule-associated protein Bicaudal-D
CL27311Contig1	11888	gi|499003666|ref|XP_004555535.1|PREDICTED: sacsin-like [Maylandia zebra]	0	sp|Q9NZJ4|SACS_HUMAN	0	Sacsin OS=Homo sapiens GN=SACS PE=1 SV=2
CL36422Contig1	11874	gi|348506820|ref|XP_003440955.1|PREDICTED: neurobeachin-like protein 1 [Oreochromis niloticus]	0	sp|Q6ZS30|NBEL1_HUMAN	0	Neurobeachin-like protein 1 OS=Homo sapiens GN=NBEAL1 PE=2 SV=3	KOG1787	0	Kinase A-anchor protein Neurobeachin and related BEACH and WD40 repeat proteins
CL4209Contig1	11849	gi|499016976|ref|XP_004559292.1|PREDICTED: 80 kDa MCM3-associated protein-like [Maylandia zebra]	0	sp|O60318|GANP_HUMAN	0	Germinal-center associated nuclear protein OS=Homo sapiens GN=MCM3AP PE=1 SV=2	KOG1860	0	Nuclear protein export factor
CL9282Contig1	11845	gi|410902783|ref|XP_003964873.1|PREDICTED: nucleolar transcription factor 1-like [Takifugu rubripes]	0	sp|P25977|UBF1_RAT	0	Nucleolar transcription factor 1 OS=Rattus norvegicus GN=Ubtf PE=1 SV=1	KOG0381	0	HMG box-containing protein
CL18182Contig1	11823	gi|499004420|ref|XP_004555723.1|PREDICTED: WD repeat and FYVE domain-containing protein 3-like isoform X2 [Maylandia zebra]	0	sp|Q8IZQ1|WDFY3_HUMAN	0	WD repeat and FYVE domain-containing protein 3 OS=Homo sapiens GN=WDFY3 PE=1 SV=2	KOG1786	0	Lysosomal trafficking regulator LYST and related BEACH and WD40 repeat proteins
CL23164Contig1	11800	gi|348535820|ref|XP_003455396.1|PREDICTED: protein bassoon-like [Oreochromis niloticus]	0	sp|Q9UPA5|BSN_HUMAN	2e-113	Protein bassoon OS=Homo sapiens GN=BSN PE=2 SV=4
CL5Contig1	11787	gi|498955295|ref|XP_004544425.1|PREDICTED: G-protein coupled receptor 98-like [Maylandia zebra]	0	sp|Q6JAN0|GPR98_DANRE	0	G-protein coupled receptor 98 OS=Danio rerio GN=gpr98 PE=2 SV=1	KOG1306	0	Ca2+/Na+ exchanger NCX1 and related proteins
CL850Contig1	11619	gi|499021049|ref|XP_004561304.1|PREDICTED: A disintegrin and metalloproteinase with thrombospondin motifs 14-like isoform X1 [Maylandia zebra] >gi|499021051|ref|XP_004561305.1| PREDICTED: A disintegrin and metalloproteinase with thrombospondin motifs 14-like isoform X2 [Maylandia zebra]	0	sp|O15072|ATS3_HUMAN	0	A disintegrin and metalloproteinase with thrombospondin motifs 3 OS=Homo sapiens GN=ADAMTS3 PE=2 SV=4	KOG3538	0	Disintegrin metalloproteinases with thrombospondin repeats
CL18498Contig1	11605	gi|432873678|ref|XP_004072336.1|PREDICTED: LOW QUALITY PROTEIN: dmX-like protein 1-like [Oryzias latipes]	0	sp|Q9Y485|DMXL1_HUMAN	0	DmX-like protein 1 OS=Homo sapiens GN=DMXL1 PE=1 SV=3	KOG1064	0	RAVE (regulator of V-ATPase assembly) complex subunit RAV1/DMX protein, WD repeat superfamily
CL4239Contig1	11587	gi|348512681|ref|XP_003443871.1|PREDICTED: triple functional domain protein-like [Oreochromis niloticus]	0	sp|Q1LUA6|TRIO_DANRE	0	Triple functional domain protein OS=Danio rerio GN=trio PE=3 SV=1	KOG4240	0	Multidomain protein, contains SPEC repeats, PH, SH3, and separate rac-specific and rho-specific guanine nucleotide exchange factor domains
CL4163Contig1	11569	gi|348511569|ref|XP_003443316.1|PREDICTED: low-density lipoprotein receptor-related protein 1B [Oreochromis niloticus]	0	sp|Q9NZR2|LRP1B_HUMAN	0	Low-density lipoprotein receptor-related protein 1B OS=Homo sapiens GN=LRP1B PE=1 SV=2	KOG1215	0	Low-density lipoprotein receptors containing Ca2+-binding EGF-like domains
CL9186Contig1	11549	gi|499034196|ref|XP_004567781.1|PREDICTED: reelin-like isoform X3 [Maylandia zebra]	0	sp|P78509|RELN_HUMAN	0	Reelin OS=Homo sapiens GN=RELN PE=1 SV=3				ko04510;ko04151;ko04512	Focal adhesion|PI3K-Akt signaling pathway|ECM-receptor interaction	3
CL2183Contig1	11473	gi|498930255|ref|XP_004539672.1|PREDICTED: protein unc-13 homolog C-like isoform X4 [Maylandia zebra]	0	sp|Q9UPW8|UN13A_HUMAN	0	Protein unc-13 homolog A OS=Homo sapiens GN=UNC13A PE=2 SV=4	KOG1011	0	Neurotransmitter release regulator, UNC-13	ko04721	Synaptic vesicle cycle	1
CL8925Contig1	11290	gi|348506836|ref|XP_003440963.1|PREDICTED: zinc finger Ran-binding domain-containing protein 3-like [Oreochromis niloticus]	0	sp|E1BB03|ZRAB3_BOVIN	0	DNA annealing helicase and endonuclease ZRANB3 OS=Bos taurus GN=ZRANB3 PE=3 SV=3	KOG1000	2e-119	Chromatin remodeling protein HARP/SMARCAL1, DEAD-box superfamily
CL207Contig1	11263	gi|348541867|ref|XP_003458408.1|PREDICTED: signal transducer and activator of transcription 4 [Oreochromis niloticus] >gi|499016744|ref|XP_004559177.1| PREDICTED: signal transducer and activator of transcription 4-like [Maylandia zebra]	0	sp|Q14765|STAT4_HUMAN	0	Signal transducer and activator of transcription 4 OS=Homo sapiens GN=STAT4 PE=1 SV=1	KOG3667	0	STAT protein	ko04630;ko05321;ko05161	Jak-STAT signaling pathway|Inflammatiory bowel disease (IBD)|Hepatitis B	3
CL18423Contig1	11209	gi|348532626|ref|XP_003453807.1|PREDICTED: huntingtin-like [Oreochromis niloticus]	0	sp|P51112|HD_TAKRU	0	Huntingtin OS=Takifugu rubripes GN=htt PE=3 SV=1				ko05016	Huntington's disease	1
CL1310Contig1	11193	gi|498970360|ref|XP_004547380.1|PREDICTED: LOW QUALITY PROTEIN: vacuolar protein sorting-associated protein 13A-like [Maylandia zebra]	0	sp|Q96RL7|VP13A_HUMAN	0	Vacuolar protein sorting-associated protein 13A OS=Homo sapiens GN=VPS13A PE=1 SV=2	KOG1809	0	Vacuolar protein sorting-associated protein
CL19286Contig1	11160	gi|499034929|ref|XP_004568145.1|PREDICTED: protein SOGA3-like isoform X4 [Maylandia zebra]	0	sp|Q5TF21|SOGA3_HUMAN	0	Protein SOGA3 OS=Homo sapiens GN=SOGA3 PE=2 SV=1	KOG4787	1e-53	Uncharacterized conserved protein
CL18530Contig1	11126	gi|410899448|ref|XP_003963209.1|PREDICTED: low-density lipoprotein receptor-related protein 1-like [Takifugu rubripes]	0	sp|P98157|LRP1_CHICK	0	Low-density lipoprotein receptor-related protein 1 OS=Gallus gallus GN=LRP1 PE=2 SV=1	KOG1215	0	Low-density lipoprotein receptors containing Ca2+-binding EGF-like domains	ko05144;ko05010	Malaria|Alzheimer's disease	2
CL2456Contig1	11107	gi|498924297|ref|XP_004538148.1|PREDICTED: small G protein signaling modulator 1-like isoform X1 [Maylandia zebra]	0	sp|Q8BPQ7|SGSM1_MOUSE	0	Small G protein signaling modulator 1 OS=Mus musculus GN=Sgsm1 PE=2 SV=2	KOG1648	4e-161	Uncharacterized conserved protein, contains RUN, BRK and TBC domains
CL2738Contig1	11086	gi|498984112|ref|XP_004550710.1|PREDICTED: protein broad-minded-like isoform X1 [Maylandia zebra] >gi|498984116|ref|XP_004550711.1| PREDICTED: protein broad-minded-like isoform X2 [Maylandia zebra] >gi|498984120|ref|XP_004550712.1| PREDICTED: protein broad-minded-like isoform X3 [Maylandia zebra]	0	sp|Q5RHR6|BROMI_DANRE	0	Protein broad-minded OS=Danio rerio GN=tbc1d32 PE=3 SV=2	KOG1014	2e-66	17 beta-hydroxysteroid dehydrogenase type 3, HSD17B3
CL32851Contig1	11045	gi|348506820|ref|XP_003440955.1|PREDICTED: neurobeachin-like protein 1 [Oreochromis niloticus]	0	sp|Q6ZS30|NBEL1_HUMAN	0	Neurobeachin-like protein 1 OS=Homo sapiens GN=NBEAL1 PE=2 SV=3	KOG1787	0	Kinase A-anchor protein Neurobeachin and related BEACH and WD40 repeat proteins
CL4775Contig1	11017	gi|498978401|ref|XP_004549318.1|PREDICTED: protocadherin Fat 1-like isoform X9 [Maylandia zebra]	0	sp|Q14517|FAT1_HUMAN	0	Protocadherin Fat 1 OS=Homo sapiens GN=FAT1 PE=1 SV=2	KOG1219	0	Uncharacterized conserved protein, contains laminin, cadherin and EGF domains
CL17781Contig1	10997	gi|499024603|ref|XP_004563057.1|PREDICTED: nucleosome-remodeling factor subunit BPTF-like isoform X5 [Maylandia zebra]	0	sp|Q12830|BPTF_HUMAN	0	Nucleosome-remodeling factor subunit BPTF OS=Homo sapiens GN=BPTF PE=1 SV=3	KOG1473	0	Nucleosome remodeling factor, subunit NURF301/BPTF
CL20512Contig1	10874	gi|348537676|ref|XP_003456319.1|PREDICTED: 1-phosphatidylinositol-3-phosphate 5-kinase isoform 2 [Oreochromis niloticus]	0	sp|Q9Y2I7|FYV1_HUMAN	0	1-phosphatidylinositol 3-phosphate 5-kinase OS=Homo sapiens GN=PIKFYVE PE=1 SV=3	KOG0230	0	Phosphatidylinositol-4-phosphate 5-kinase and related FYVE finger-containing proteins	ko04810;ko04145;ko04070;ko00562	Regulation of actin cytoskeleton|Phagosome|Phosphatidylinositol signaling system|Inositol phosphate metabolism	4
CL9046Contig1	10742	gi|499023043|ref|XP_004562286.1|PREDICTED: teneurin-3-like isoform X1 [Maylandia zebra]	0	sp|Q9W7R4|TEN3_DANRE	0	Teneurin-3 OS=Danio rerio GN=tenm3 PE=2 SV=1	KOG4659	0	Uncharacterized conserved protein (Rhs family)
CL77Contig1	10736	gi|348520201|ref|XP_003447617.1|PREDICTED: sushi, von Willebrand factor type A, EGF and pentraxin domain-containing protein 1-like [Oreochromis niloticus]	0	sp|A2AVA0|SVEP1_MOUSE	0	Sushi, von Willebrand factor type A, EGF and pentraxin domain-containing protein 1 OS=Mus musculus GN=Svep1 PE=1 SV=1	KOG1217	0	Fibrillins and related proteins containing Ca2+-binding EGF-like domains
CL12236Contig1	10643	gi|499023463|ref|XP_004562495.1|PREDICTED: SH3 and multiple ankyrin repeat domains protein 1-like [Maylandia zebra]	0	sp|D3YZU1|SHAN1_MOUSE	0	SH3 and multiple ankyrin repeat domains protein 1 OS=Mus musculus GN=Shank1 PE=1 SV=1	KOG0504	0	FOG: Ankyrin repeat	ko04724	Glutamatergic synapse	1
CL36063Contig1	10574	gi|499016322|ref|XP_004558970.1|PREDICTED: E3 ubiquitin-protein ligase HUWE1-like [Maylandia zebra]	0	sp|Q7Z6Z7|HUWE1_HUMAN	0	E3 ubiquitin-protein ligase HUWE1 OS=Homo sapiens GN=HUWE1 PE=1 SV=3	KOG0939	0	E3 ubiquitin-protein ligase/Putative upstream regulatory element binding protein	ko04120	Ubiquitin mediated proteolysis	1
CL9262Contig1	10555	gi|410906459|ref|XP_003966709.1|PREDICTED: tensin-like [Takifugu rubripes]	0	sp|Q04205|TENS_CHICK	0	Tensin OS=Gallus gallus GN=TNS PE=1 SV=2	KOG2283	0	Clathrin coat dissociation kinase GAK/PTEN/Auxilin and related tyrosine phosphatases
CL34356Contig1	10551	gi|499010235|ref|XP_004557174.1|PREDICTED: protein furry homolog-like isoform X5 [Maylandia zebra]	0	sp|O94915|FRYL_HUMAN	0	Protein furry homolog-like OS=Homo sapiens GN=FRYL PE=1 SV=2	KOG1825	0	Fry-like conserved proteins
CL1175Contig1	10550	gi|348543886|ref|XP_003459413.1|PREDICTED: protocadherin Fat 3-like [Oreochromis niloticus]	0	sp|Q8R508|FAT3_RAT	0	Protocadherin Fat 3 OS=Rattus norvegicus GN=Fat3 PE=1 SV=1	KOG1219	0	Uncharacterized conserved protein, contains laminin, cadherin and EGF domains
CL18447Contig1	10542	gi|499043901|ref|XP_004572551.1|PREDICTED: neurofibromin-like [Maylandia zebra]	0	sp|P21359|NF1_HUMAN	0	Neurofibromin OS=Homo sapiens GN=NF1 PE=1 SV=2	KOG1826	0	Ras GTPase activating protein RasGAP/neurofibromin	ko04010;ko04014	MAPK signaling pathway|Ras signaling pathway	2
CL8821Contig1	10507	gi|498988071|ref|XP_004551681.1|PREDICTED: disks large homolog 5-like isoform X3 [Maylandia zebra]	0	sp|Q8TDM6|DLG5_HUMAN	0	Disks large homolog 5 OS=Homo sapiens GN=DLG5 PE=1 SV=4	KOG0708	0	Membrane-associated guanylate kinase MAGUK (contains PDZ, SH3, HOOK and GUK domains)
CL284Contig1	10451	gi|498985141|ref|XP_004550963.1|PREDICTED: multiple epidermal growth factor-like domains protein 8-like [Maylandia zebra]	0	sp|Q9QYP0|MEGF8_RAT	0	Multiple epidermal growth factor-like domains protein 8 OS=Rattus norvegicus GN=Megf8 PE=1 SV=2	KOG1388	0	Attractin and platelet-activating factor acetylhydrolase
CL23346Contig1	10431	gi|317419641|emb|CBN81678.1|Ankyrin-3 [Dicentrarchus labrax]	0	sp|Q12955|ANK3_HUMAN	0	Ankyrin-3 OS=Homo sapiens GN=ANK3 PE=1 SV=3	KOG4177	0	Ankyrin	ko05205	Proteoglycans in cancer	1
CL9940Contig1	10313	gi|444706533|gb|ELW47870.1|Spectrin beta chain, brain 1 [Tupaia chinensis]	0	sp|Q01082|SPTB2_HUMAN	0	Spectrin beta chain, non-erythrocytic 1 OS=Homo sapiens GN=SPTBN1 PE=1 SV=2	KOG0517	0	Beta-spectrin
CL30612Contig1	10281	gi|499016795|ref|XP_004559202.1|PREDICTED: zinc finger protein 142-like isoform X1 [Maylandia zebra] >gi|499016797|ref|XP_004559203.1| PREDICTED: zinc finger protein 142-like isoform X2 [Maylandia zebra]	0	sp|P52746|ZN142_HUMAN	0	Zinc finger protein 142 OS=Homo sapiens GN=ZNF142 PE=2 SV=4	KOG0169	0	Phosphoinositide-specific phospholipase C
CL8575Contig1	10230	gi|410903372|ref|XP_003965167.1|PREDICTED: voltage-dependent N-type calcium channel subunit alpha-1B-like [Takifugu rubripes]	0	sp|Q05152|CAC1B_RABIT	0	Voltage-dependent N-type calcium channel subunit alpha-1B OS=Oryctolagus cuniculus GN=CACNA1B PE=1 SV=1	KOG2301	0	Voltage-gated Ca2+ channels, alpha1 subunits	ko04010;ko04020;ko04930;ko05032;ko05033;ko04721;ko04723;ko04725;ko04726;ko04727;ko04728;ko04742	MAPK signaling pathway|Calcium signaling pathway|Type II diabetes mellitus|Morphine addiction|Nicotine addiction|Synaptic vesicle cycle|Retrograde endocannabinoid signaling|Cholinergic synapse|Serotonergic synapse|GABAergic synapse|Dopaminergic synapse|Taste transduction	12
CL520Contig1	10199	gi|348529164|ref|XP_003452084.1|PREDICTED: golgin subfamily B member 1-like [Oreochromis niloticus]	0	sp|Q14789|GOGB1_HUMAN	8e-79	Golgin subfamily B member 1 OS=Homo sapiens GN=GOLGB1 PE=1 SV=2	KOG0516	3e-36	Dystonin, GAS (Growth-arrest-specific protein), and related proteins
CL1231Contig1	10192	gi|499031723|ref|XP_004566569.1|PREDICTED: collagen alpha-1(XII) chain-like [Maylandia zebra]	0	sp|Q60847|COCA1_MOUSE	0	Collagen alpha-1(XII) chain OS=Mus musculus GN=Col12a1 PE=2 SV=3	KOG3544	0	Collagens (type IV and type XIII), and related proteins	ko04974	Protein digestion and absorption	1
CL21320Contig1	10166	gi|498925793|ref|XP_004538532.1|PREDICTED: tight junction protein ZO-2-like isoform X2 [Maylandia zebra]	0	sp|Q9UDY2|ZO2_HUMAN	0	Tight junction protein ZO-2 OS=Homo sapiens GN=TJP2 PE=1 SV=2	KOG3580	0	Tight junction proteins	ko04530;ko05110	Tight junction|Vibrio cholerae infection	2
CL32059Contig1	10064	gi|499026034|ref|XP_004563761.1|PREDICTED: cleavage and polyadenylation specificity factor subunit 1-like isoform X2 [Maylandia zebra]	0	sp|Q9EPU4|CPSF1_MOUSE	0	Cleavage and polyadenylation specificity factor subunit 1 OS=Mus musculus GN=Cpsf1 PE=1 SV=1	KOG1896	0	mRNA cleavage and polyadenylation factor II complex, subunit CFT1 (CPSF subunit)	ko03015	mRNA surveillance pathway	1
CL18217Contig1	10053	gi|498949721|ref|XP_004543535.1|PREDICTED: dmX-like protein 2-like isoform X3 [Maylandia zebra]	0	sp|Q8TDJ6|DMXL2_HUMAN	0	DmX-like protein 2 OS=Homo sapiens GN=DMXL2 PE=1 SV=2	KOG1064	0	RAVE (regulator of V-ATPase assembly) complex subunit RAV1/DMX protein, WD repeat superfamily
CL30004Contig1	10050	gi|498928694|ref|XP_004539256.1|PREDICTED: probable helicase with zinc finger domain-like [Maylandia zebra]	0	sp|Q6NYU2|HELZ_DANRE	0	Probable helicase with zinc finger domain OS=Danio rerio GN=helz PE=2 SV=1	KOG1804	0	RNA helicase
CL17077Contig1	10047	gi|348528133|ref|XP_003451573.1|PREDICTED: ATP-dependent RNA helicase Dhx29-like [Oreochromis niloticus]	0	sp|Q9CZU3|SK2L2_MOUSE	0	Superkiller viralicidic activity 2-like 2 OS=Mus musculus GN=Skiv2l2 PE=2 SV=1	KOG0948	0	Nuclear exosomal RNA helicase MTR4, DEAD-box superfamily
CL14230Contig1	10041	gi|499038721|ref|XP_004570003.1|PREDICTED: peroxidasin-like isoform X1 [Maylandia zebra]	0	sp|A4IGL7|PXDN_XENTR	0	Peroxidasin OS=Xenopus tropicalis GN=pxdn PE=2 SV=1	KOG2408	0	Peroxidase/oxygenase
CL33388Contig1	9967	gi|499023463|ref|XP_004562495.1|PREDICTED: SH3 and multiple ankyrin repeat domains protein 1-like [Maylandia zebra]	0	sp|Q9Y566|SHAN1_HUMAN	1e-52	SH3 and multiple ankyrin repeat domains protein 1 OS=Homo sapiens GN=SHANK1 PE=1 SV=2	KOG4375	7e-61	Scaffold protein Shank and related SAM domain proteins	ko04724	Glutamatergic synapse	1
CL1750Contig1	9966	gi|348539868|ref|XP_003457411.1|PREDICTED: abnormal spindle-like microcephaly-associated protein homolog [Oreochromis niloticus]	0	sp|Q8CJ27|ASPM_MOUSE	0	Abnormal spindle-like microcephaly-associated protein homolog OS=Mus musculus GN=Aspm PE=2 SV=2	KOG0165	0	Microtubule-associated protein Asp
CL9291Contig1	9939	gi|348503103|ref|XP_003439106.1|PREDICTED: kelch-like protein 21-like [Oreochromis niloticus]	0	sp|Q6NYM1|KLH21_DANRE	0	Kelch-like protein 21 OS=Danio rerio GN=klhl21 PE=2 SV=1	KOG4441	0	Proteins containing BTB/POZ and Kelch domains, involved in regulatory/signal transduction processes
CL31168Contig1	9937	gi|499023748|ref|XP_004562636.1|PREDICTED: protein unc-80 homolog isoform X6 [Maylandia zebra]	0	sp|Q8N2C7|UNC80_HUMAN	0	Protein unc-80 homolog OS=Homo sapiens GN=UNC80 PE=2 SV=2
CL9143Contig1	9924	gi|499024651|ref|XP_004563081.1|PREDICTED: transcription factor 20-like isoform X2 [Maylandia zebra]	0	sp|Q9EPQ8|TCF20_MOUSE	2e-39	Transcription factor 20 OS=Mus musculus GN=Tcf20 PE=1 SV=3	KOG1084	8e-40	Transcription factor TCF20
CL19810Contig1	9860	gi|499016030|ref|XP_004558825.1|PREDICTED: histone-lysine N-methyltransferase MLL2-like [Maylandia zebra]	0	sp|O14686|KMT2D_HUMAN	0	Histone-lysine N-methyltransferase 2D OS=Homo sapiens GN=KMT2D PE=1 SV=2	KOG4443	0	Putative transcription factor HALR/MLL3, involved in embryonic development	ko00310	Lysine degradation	1
CL8687Contig1	9855	gi|432953447|ref|XP_004085399.1|PREDICTED: echinoderm microtubule-associated protein-like 6-like, partial [Oryzias latipes]	0	sp|Q9P2K3|RCOR3_HUMAN	4e-161	REST corepressor 3 OS=Homo sapiens GN=RCOR3 PE=1 SV=2	KOG1194	8e-157	Predicted DNA-binding protein, contains Myb-like, SANT and ELM2 domains
CL27883Contig1	9841	gi|498980649|ref|XP_004549867.1|PREDICTED: GTPase-activating Rap/Ran-GAP domain-like protein 3-like [Maylandia zebra]	0	sp|A5PF44|GARL3_DANRE	0	GTPase-activating Rap/Ran-GAP domain-like protein 3 OS=Danio rerio GN=garnl3 PE=3 SV=1	KOG3686	0	Rap1-GTPase-activating protein (Rap1GAP)
CL10326Contig1	9796	gi|498947827|ref|XP_004543234.1|PREDICTED: tripartite motif-containing protein 66-like isoform X3 [Maylandia zebra]	0	sp|Q924W6|TRI66_MOUSE	3e-68	Tripartite motif-containing protein 66 OS=Mus musculus GN=Trim66 PE=1 SV=3	KOG2177	6e-54	Predicted E3 ubiquitin ligase
CL1061Contig1	9779	gi|348538709|ref|XP_003456833.1|PREDICTED: fibrillin-1 [Oreochromis niloticus]	0	sp|P98133|FBN1_BOVIN	0	Fibrillin-1 OS=Bos taurus GN=FBN1 PE=1 SV=1	KOG1217	0	Fibrillins and related proteins containing Ca2+-binding EGF-like domains
CL151Contig1	9766	gi|499032632|ref|XP_004567015.1|PREDICTED: phosphatidylinositol 4-kinase alpha-like isoform X1 [Maylandia zebra]	0	sp|P42356|PI4KA_HUMAN	0	Phosphatidylinositol 4-kinase alpha OS=Homo sapiens GN=PI4KA PE=1 SV=3	KOG0902	0	Phosphatidylinositol 4-kinase	ko04070;ko00562	Phosphatidylinositol signaling system|Inositol phosphate metabolism	2
CL27280Contig1	9762	gi|498930721|ref|XP_004539767.1|PREDICTED: uncharacterized protein KIAA0355-like isoform X1 [Maylandia zebra] >gi|498930723|ref|XP_004539768.1| PREDICTED: uncharacterized protein KIAA0355-like isoform X2 [Maylandia zebra]	0	sp|O15063|K0355_HUMAN	0	Uncharacterized protein KIAA0355 OS=Homo sapiens GN=KIAA0355 PE=1 SV=2	KOG0642	0	Cell-cycle nuclear protein, contains WD-40 repeats
CL1298Contig1	9753	gi|499039593|ref|XP_004570430.1|PREDICTED: probable JmjC domain-containing histone demethylation protein 2C-like isoform X2 [Maylandia zebra]	0	sp|Q69ZK6|JHD2C_MOUSE	0	Probable JmjC domain-containing histone demethylation protein 2C OS=Mus musculus GN=Jmjd1c PE=1 SV=3	KOG1356	0	Putative transcription factor 5qNCA, contains JmjC domain	ko05202	Transcriptional misregulation in cancers	1
CL18015Contig1	9718	gi|498934276|ref|XP_004540653.1|PREDICTED: LOW QUALITY PROTEIN: protein unc-79 homolog [Maylandia zebra]	0	sp|Q0KK59|UNC79_MOUSE	0	Protein unc-79 homolog OS=Mus musculus GN=Unc79 PE=1 SV=1	KOG3685	0	Uncharacterized conserved protein
CL9201Contig1	9678	gi|348503912|ref|XP_003439506.1|PREDICTED: spectrin alpha chain, brain isoform 1 [Oreochromis niloticus]	0	sp|P07751|SPTN1_CHICK	0	Spectrin alpha chain, non-erythrocytic 1 OS=Gallus gallus GN=SPTAN1 PE=1 SV=3	KOG0040	0	Ca2+-binding actin-bundling protein (spectrin), alpha chain (EF-Hand protein superfamily)
CL18853Contig1	9669	gi|499006109|ref|XP_004556143.1|PREDICTED: netrin receptor UNC5B-like isoform X4 [Maylandia zebra]	0	sp|Q8JGT4|UNC5B_XENLA	0	Netrin receptor UNC5B OS=Xenopus laevis GN=unc5b PE=2 SV=1	KOG1480	0	Netrin transmembrane receptor unc-5	ko04360	Axon guidance	1
CL18584Contig1	9668	gi|499018643|ref|XP_004560115.1|PREDICTED: centrosomal protein of 192 kDa-like isoform X1 [Maylandia zebra] >gi|499018645|ref|XP_004560116.1| PREDICTED: centrosomal protein of 192 kDa-like isoform X2 [Maylandia zebra]	0	sp|Q8TEP8|CE192_HUMAN	0	Centrosomal protein of 192 kDa OS=Homo sapiens GN=CEP192 PE=1 SV=2
CL8836Contig1	9661	gi|498930589|ref|XP_004539738.1|PREDICTED: chromodomain-helicase-DNA-binding protein 9-like isoform X1 [Maylandia zebra] >gi|498930591|ref|XP_004539739.1| PREDICTED: chromodomain-helicase-DNA-binding protein 9-like isoform X2 [Maylandia zebra]	0	sp|Q3L8U1|CHD9_HUMAN	0	Chromodomain-helicase-DNA-binding protein 9 OS=Homo sapiens GN=CHD9 PE=1 SV=2	KOG0384	0	Chromodomain-helicase DNA-binding protein
CL18198Contig1	9656	gi|499025173|ref|XP_004563339.1|PREDICTED: teneurin-1-like [Maylandia zebra]	0	sp|Q9W6V6|TEN1_CHICK	0	Teneurin-1 OS=Gallus gallus GN=TENM1 PE=1 SV=1	KOG4659	0	Uncharacterized conserved protein (Rhs family)
CL16682Contig1	9653	gi|348516360|ref|XP_003445707.1|PREDICTED: golgin subfamily A member 3 [Oreochromis niloticus]	0	sp|P55937|GOGA3_MOUSE	0	Golgin subfamily A member 3 OS=Mus musculus GN=Golga3 PE=1 SV=3	KOG0161	2e-35	Myosin class II heavy chain
CL23145Contig1	9643	gi|348544355|ref|XP_003459647.1|PREDICTED: ankyrin-2 [Oreochromis niloticus]	0	sp|Q01484|ANK2_HUMAN	0	Ankyrin-2 OS=Homo sapiens GN=ANK2 PE=1 SV=4	KOG4177	0	Ankyrin	ko05205	Proteoglycans in cancer	1
CL17734Contig1	9628	gi|432945293|ref|XP_004083526.1|PREDICTED: sestrin-1-like isoform 2 [Oryzias latipes]	0	sp|Q4R6P7|SESN1_MACFA	0	Sestrin-1 OS=Macaca fascicularis GN=SESN1 PE=2 SV=1	KOG3746	0	Uncharacterized conserved protein	ko04115	p53 signaling pathway	1
CL16391Contig1	9585	gi|348503238|ref|XP_003439172.1|PREDICTED: IQ motif and SEC7 domain-containing protein 2-like [Oreochromis niloticus]	0	sp|Q5DU25|IQEC2_MOUSE	0	IQ motif and SEC7 domain-containing protein 2 OS=Mus musculus GN=Iqsec2 PE=1 SV=3	KOG0931	0	Predicted guanine nucleotide exchange factor, contains Sec7 domain	ko04144	Endocytosis	1
CL2Contig1	9570	gi|348541233|ref|XP_003458091.1|PREDICTED: LOW QUALITY PROTEIN: zinc finger ZZ-type and EF-hand domain-containing protein 1-like [Oreochromis niloticus]	0	sp|O43149|ZZEF1_HUMAN	0	Zinc finger ZZ-type and EF-hand domain-containing protein 1 OS=Homo sapiens GN=ZZEF1 PE=1 SV=6	KOG1426	2e-14	FOG: RCC1 domain
CL9069Contig1	9562	gi|348541755|ref|XP_003458352.1|PREDICTED: receptor-type tyrosine-protein phosphatase beta-like [Oreochromis niloticus]	0	sp|P23467|PTPRB_HUMAN	0	Receptor-type tyrosine-protein phosphatase beta OS=Homo sapiens GN=PTPRB PE=1 SV=3	KOG0791	0	Protein tyrosine phosphatase, contains fn3 domain	ko04520	Adherens junction	1
CL6826Contig1	9544	gi|499044965|ref|XP_004573076.1|PREDICTED: zinc finger MYM-type protein 2-like [Maylandia zebra]	0	sp|Q9UBW7|ZMYM2_HUMAN	0	Zinc finger MYM-type protein 2 OS=Homo sapiens GN=ZMYM2 PE=1 SV=1
CL35956Contig1	9533	gi|499025328|ref|XP_004563415.1|PREDICTED: von Willebrand factor D and EGF domain-containing protein-like [Maylandia zebra]	0	sp|Q8N2E2|VWDE_HUMAN	0	von Willebrand factor D and EGF domain-containing protein OS=Homo sapiens GN=VWDE PE=2 SV=4	KOG1007	0	WD repeat protein TSSC1, WD repeat superfamily
CL34797Contig1	9530	gi|499014489|ref|XP_004558244.1|PREDICTED: UPF0378 protein KIAA0100-like isoform X5 [Maylandia zebra]	0	sp|Q14667|K0100_HUMAN	0	UPF0378 protein KIAA0100 OS=Homo sapiens GN=KIAA0100 PE=1 SV=3	KOG1910	0	Uncharacterized conserved protein
CL905Contig1	9510	gi|348508418|ref|XP_003441751.1|PREDICTED: serine-protein kinase ATM [Oreochromis niloticus]	0	sp|Q13315|ATM_HUMAN	0	Serine-protein kinase ATM OS=Homo sapiens GN=ATM PE=1 SV=4	KOG0892	0	Protein kinase ATM/Tel1, involved in telomere length regulation and DNA repair	ko04110;ko04115;ko04210;ko04064;ko04068;ko05202;ko05206;ko05166	Cell cycle|p53 signaling pathway|Apoptosis|NF-kappa B signaling pathway|FoxO signaling pathway|Transcriptional misregulation in cancers|MicroRNAs in cancer|HTLV-I infection	8
CL2065Contig1	9497	gi|498963391|ref|XP_004545805.1|PREDICTED: inositol polyphosphate 5-phosphatase OCRL-1-like isoform X1 [Maylandia zebra]	0	sp|D3ZGS3|OCRL_RAT	0	Inositol polyphosphate 5-phosphatase OCRL-1 OS=Rattus norvegicus GN=Ocrl PE=1 SV=1	KOG0565	0	Inositol polyphosphate 5-phosphatase and related proteins	ko04070;ko00562	Phosphatidylinositol signaling system|Inositol phosphate metabolism	2
CL1230Contig1	9479	gi|348535942|ref|XP_003455456.1|PREDICTED: hypothetical protein LOC100701677 [Oreochromis niloticus]	0	sp|P14400|ENP1_TORCA	0	Electromotor neuron-associated protein 1 (Fragment) OS=Torpedo californica PE=2 SV=1	KOG3592	0	Microtubule-associated proteins
CL13248Contig1	9468	gi|498945009|ref|XP_004542773.1|PREDICTED: laminin subunit alpha-3-like isoform X1 [Maylandia zebra]	0	sp|Q16787|LAMA3_HUMAN	0	Laminin subunit alpha-3 OS=Homo sapiens GN=LAMA3 PE=1 SV=2	KOG1836	0	Extracellular matrix glycoprotein Laminin subunits alpha and gamma	ko04510;ko04151;ko04512;ko05200;ko05222;ko05145;ko05146	Focal adhesion|PI3K-Akt signaling pathway|ECM-receptor interaction|Pathways in cancer|Small cell lung cancer|Toxoplasmosis|Amoebiasis	7
CL30666Contig1	9462	gi|498981936|ref|XP_004550181.1|PREDICTED: neurobeachin-like isoform X1 [Maylandia zebra]	0	sp|Q8NFP9|NBEA_HUMAN	0	Neurobeachin OS=Homo sapiens GN=NBEA PE=1 SV=3	KOG1787	0	Kinase A-anchor protein Neurobeachin and related BEACH and WD40 repeat proteins
CL18212Contig1	9449	gi|348523335|ref|XP_003449179.1|PREDICTED: serine/threonine-protein kinase mTOR [Oreochromis niloticus]	0	sp|Q9JLN9|MTOR_MOUSE	0	Serine/threonine-protein kinase mTOR OS=Mus musculus GN=Mtor PE=1 SV=2	KOG0891	0	DNA-dependent protein kinase	ko04012;ko04066;ko04150;ko04151;ko04152;ko05200;ko05205;ko05206;ko05214;ko05215;ko05221;ko05230;ko05231;ko04930;ko04910;ko04919;ko04920	ErbB signaling pathway|HIF-1 signaling pathway|mTOR signaling pathway|PI3K-Akt signaling pathway|AMPK signaling pathway|Pathways in cancer|Proteoglycans in cancer|MicroRNAs in cancer|Glioma|Prostate cancer|Acute myeloid leukemia|Central carbon metabolism in cancer|Choline metabolism in cancer|Type II diabetes mellitus|Insulin signaling pathway|Thyroid hormone signaling pathway|Adipocytokine signa…	17
CL593Contig1	9435	gi|498956070|ref|XP_004544549.1|PREDICTED: ectopic P granules protein 5 homolog isoform X1 [Maylandia zebra] >gi|498956077|ref|XP_004544550.1| PREDICTED: ectopic P granules protein 5 homolog isoform X2 [Maylandia zebra]	0	sp|A5WUT8|EPG5_DANRE	0	Ectopic P granules protein 5 homolog OS=Danio rerio GN=epg5 PE=3 SV=1	KOG3622	0	Uncharacterized conserved protein
CL18388Contig1	9426	gi|410914750|ref|XP_003970850.1|PREDICTED: nuclear receptor corepressor 1-like [Takifugu rubripes]	0	sp|Q60974|NCOR1_MOUSE	0	Nuclear receptor corepressor 1 OS=Mus musculus GN=Ncor1 PE=1 SV=1	KOG1878	0	Nuclear receptor coregulator SMRT/SMRTER, contains Myb-like domains	ko05202;ko04919	Transcriptional misregulation in cancers|Thyroid hormone signaling pathway	2
CL18380Contig1	9355	gi|499033416|ref|XP_004567398.1|PREDICTED: translational activator GCN1-like [Maylandia zebra]	0	sp|Q92616|GCN1L_HUMAN	0	Translational activator GCN1 OS=Homo sapiens GN=GCN1L1 PE=1 SV=6	KOG1242	0	Protein containing adaptin N-terminal region
CL18462Contig1	9355	gi|348512949|ref|XP_003444005.1|PREDICTED: dual oxidase 2-like [Oreochromis niloticus]	0	sp|Q8HZK2|DUOX2_PIG	0	Dual oxidase 2 OS=Sus scrofa GN=DUOX2 PE=1 SV=2	KOG0039	0	Ferric reductase, NADH/NADPH oxidase and related proteins
CL230Contig1	9346	gi|410910346|ref|XP_003968651.1|PREDICTED: uncharacterized protein LOC101073831 [Takifugu rubripes]	0	sp|P21817|RYR1_HUMAN	0	Ryanodine receptor 1 OS=Homo sapiens GN=RYR1 PE=1 SV=3	KOG2243	0	Ca2+ release channel (ryanodine receptor)	ko04020;ko04921;ko04713;ko04730	Calcium signaling pathway|Oxytocin signaling pathway|Circadian entrainment|Long-term depression	4
CL18458Contig1	9319	gi|499018552|ref|XP_004560070.1|PREDICTED: E3 ubiquitin-protein ligase UBR5-like isoform X6 [Maylandia zebra]	0	sp|O95071|UBR5_HUMAN	0	E3 ubiquitin-protein ligase UBR5 OS=Homo sapiens GN=UBR5 PE=1 SV=2	KOG0943	0	Predicted ubiquitin-protein ligase/hyperplastic discs protein, HECT superfamily	ko04120	Ubiquitin mediated proteolysis	1
CL2550Contig1	9277	gi|432904378|ref|XP_004077301.1|PREDICTED: cullin-9-like [Oryzias latipes]	0	sp|Q8IWT3|CUL9_HUMAN	0	Cullin-9 OS=Homo sapiens GN=CUL9 PE=1 SV=2	KOG1815	0	Predicted E3 ubiquitin ligase
CL19177Contig1	9275	gi|499028816|ref|XP_004565130.1|PREDICTED: astrotactin-1-like isoform X1 [Maylandia zebra]	0	sp|O14525|ASTN1_HUMAN	0	Astrotactin-1 OS=Homo sapiens GN=ASTN1 PE=2 SV=3	KOG1217	6e-06	Fibrillins and related proteins containing Ca2+-binding EGF-like domains
CL23274Contig1	9240	gi|499044451|ref|XP_004572822.1|PREDICTED: agrin-like isoform X3 [Maylandia zebra] >gi|499044453|ref|XP_004572823.1| PREDICTED: agrin-like isoform X4 [Maylandia zebra]	0	sp|P25304|AGRIN_RAT	0	Agrin OS=Rattus norvegicus GN=Agrn PE=1 SV=2	KOG3509	0	Basement membrane-specific heparan sulfate proteoglycan (HSPG) core protein	ko04512	ECM-receptor interaction	1
CL21720Contig1	9205	gi|498933183|ref|XP_004540373.1|PREDICTED: unconventional myosin-X-like [Maylandia zebra]	0	sp|D3ZJP6|MYO10_RAT	0	Unconventional myosin-X OS=Rattus norvegicus GN=Myo10 PE=1 SV=1	KOG4229	0	Myosin VII, myosin IXB and related myosins	ko04666	Fc gamma R-mediated phagocytosis	1
CL8338Contig1	9190	gi|499013601|ref|XP_004558020.1|PREDICTED: coronin-2B-like isoform X1 [Maylandia zebra]	0	sp|Q9UQ03|COR2B_HUMAN	0	Coronin-2B OS=Homo sapiens GN=CORO2B PE=2 SV=4	KOG2738	0	Putative methionine aminopeptidase
CL29619Contig1	9174	gi|348500898|ref|XP_003438008.1|PREDICTED: myomegalin [Oreochromis niloticus]	0	sp|Q80YT7|MYOME_MOUSE	3e-87	Myomegalin OS=Mus musculus GN=Pde4dip PE=2 SV=2	KOG0993	7e-09	Rab5 GTPase effector Rabaptin-5
CL37338Contig1	9164	gi|348500755|ref|XP_003437938.1|PREDICTED: desmoplakin [Oreochromis niloticus]	0	sp|P15924|DESP_HUMAN	0	Desmoplakin OS=Homo sapiens GN=DSP PE=1 SV=3	KOG0516	0	Dystonin, GAS (Growth-arrest-specific protein), and related proteins	ko05412	Arrhythmogenic right ventricular cardiomyopathy (ARVC)	1
CL34594Contig1	9153	gi|410925745|ref|XP_003976340.1|PREDICTED: chromodomain-helicase-DNA-binding protein 4-like [Takifugu rubripes]	0	sp|Q6PDQ2|CHD4_MOUSE	0	Chromodomain-helicase-DNA-binding protein 4 OS=Mus musculus GN=Chd4 PE=1 SV=1	KOG0383	0	Predicted helicase	ko05203	Viral carcinogenesis	1
CL161Contig1	9142	gi|498949477|ref|XP_004543497.1|PREDICTED: phosphorylase b kinase regulatory subunit alpha, liver isoform-like [Maylandia zebra]	0	sp|Q9W6R1|KPB2_TAKRU	0	Phosphorylase b kinase regulatory subunit alpha, liver isoform OS=Takifugu rubripes GN=phka2 PE=3 SV=1	KOG3635	0	Phosphorylase kinase	ko04020;ko04910	Calcium signaling pathway|Insulin signaling pathway	2
CL1466Contig1	9132	gi|348532217|ref|XP_003453603.1|PREDICTED: sortilin-related receptor [Oreochromis niloticus]	0	sp|Q92673|SORL_HUMAN	0	Sortilin-related receptor OS=Homo sapiens GN=SORL1 PE=1 SV=2	KOG1215	0	Low-density lipoprotein receptors containing Ca2+-binding EGF-like domains
CL18442Contig1	9108	gi|432901504|ref|XP_004076868.1|PREDICTED: uncharacterized protein LOC101161079 [Oryzias latipes]	0	sp|O88491|NSD1_MOUSE	0	Histone-lysine N-methyltransferase, H3 lysine-36 and H4 lysine-20 specific OS=Mus musculus GN=Nsd1 PE=1 SV=1	KOG1081	0	Transcription factor NSD1 and related SET domain proteins	ko00310	Lysine degradation	1
CL2764Contig1	9099	gi|499003847|ref|XP_004555579.1|PREDICTED: receptor tyrosine-protein kinase erbB-4-like [Maylandia zebra]	0	sp|Q61527|ERBB4_MOUSE	0	Receptor tyrosine-protein kinase erbB-4 OS=Mus musculus GN=Erbb4 PE=1 SV=5	KOG1025	0	Epidermal growth factor receptor EGFR and related tyrosine kinases	ko04144;ko04012;ko04020;ko05205	Endocytosis|ErbB signaling pathway|Calcium signaling pathway|Proteoglycans in cancer	4
CL31381Contig1	9015	gi|499027761|ref|XP_004564612.1|PREDICTED: unconventional myosin-IXa-like isoform X8 [Maylandia zebra]	0	sp|B2RTY4|MYO9A_HUMAN	0	Unconventional myosin-IXa OS=Homo sapiens GN=MYO9A PE=1 SV=2	KOG4229	0	Myosin VII, myosin IXB and related myosins
CL18474Contig1	8965	gi|499050926|ref|XP_004575978.1|PREDICTED: uncharacterized protein LOC101464988 isoform X1 [Maylandia zebra] >gi|499050928|ref|XP_004575979.1| PREDICTED: uncharacterized protein LOC101464988 isoform X2 [Maylandia zebra] >gi|499050930|ref|XP_004575980.1| PREDICTED: uncharacterized protein LOC101464988 isoform X3 [Maylandia zebra]	0
CL18231Contig1	8958	gi|348515025|ref|XP_003445040.1|PREDICTED: protein piccolo-like [Oreochromis niloticus]	0	sp|Q9PU36|PCLO_CHICK	3e-119	Protein piccolo (Fragment) OS=Gallus gallus GN=PCLO PE=2 SV=1				ko04911	Insulin secretion	1
CL3Contig1	8954	gi|432945548|ref|XP_004083653.1|PREDICTED: nesprin-1-like [Oryzias latipes]	0	sp|Q8NF91|SYNE1_HUMAN	0	Nesprin-1 OS=Homo sapiens GN=SYNE1 PE=1 SV=4	KOG0516	0	Dystonin, GAS (Growth-arrest-specific protein), and related proteins
CL33816Contig1	8937	gi|499015892|ref|XP_004558757.1|PREDICTED: disco-interacting protein 2 homolog B-A-like isoform X2 [Maylandia zebra]	0	sp|Q6NVJ5|DI2BA_DANRE	0	Disco-interacting protein 2 homolog B-A OS=Danio rerio GN=dip2ba PE=2 SV=1	KOG3628	0	Predicted AMP-binding protein
CL9304Contig1	8937	gi|499017135|ref|XP_004559371.1|PREDICTED: ral GTPase-activating protein subunit alpha-1-like isoform X2 [Maylandia zebra]	0	sp|Q6GYQ0|RGPA1_HUMAN	0	Ral GTPase-activating protein subunit alpha-1 OS=Homo sapiens GN=RALGAPA1 PE=1 SV=1	KOG2547	0	Ceramide glucosyltransferase
CL26797Contig1	8920	gi|499044898|ref|XP_004573043.1|PREDICTED: A-kinase anchor protein 11-like isoform X3 [Maylandia zebra]	0	sp|Q9UKA4|AKA11_HUMAN	2e-89	A-kinase anchor protein 11 OS=Homo sapiens GN=AKAP11 PE=1 SV=1
CL8035Contig1	8910	gi|348530906|ref|XP_003452951.1|PREDICTED: POU domain, class 2, transcription factor 1-like [Oreochromis niloticus]	0	sp|Q29076|PO2F1_PIG	5e-107	POU domain, class 2, transcription factor 1 OS=Sus scrofa GN=POU2F1 PE=2 SV=1	KOG3802	6e-98	Transcription factor OCT-1, contains POU and HOX domains
CL27542Contig1	8907	gi|348531132|ref|XP_003453064.1|PREDICTED: DNA polymerase zeta catalytic subunit-like [Oreochromis niloticus]	0	sp|Q61493|DPOLZ_MOUSE	0	DNA polymerase zeta catalytic subunit OS=Mus musculus GN=Rev3l PE=1 SV=3	KOG0968	0	DNA polymerase zeta, catalytic subunit	ko03460	Fanconi anemia pathway	1
CL2277Contig1	8882	gi|498983552|ref|XP_004550574.1|PREDICTED: laminin subunit alpha-2-like isoform X7 [Maylandia zebra]	0	sp|Q60675|LAMA2_MOUSE	0	Laminin subunit alpha-2 OS=Mus musculus GN=Lama2 PE=1 SV=2	KOG1836	0	Extracellular matrix glycoprotein Laminin subunits alpha and gamma	ko04510;ko04151;ko04512;ko05200;ko05222;ko05145;ko05146	Focal adhesion|PI3K-Akt signaling pathway|ECM-receptor interaction|Pathways in cancer|Small cell lung cancer|Toxoplasmosis|Amoebiasis	7
CL18470Contig1	8879	gi|499015426|ref|XP_004558526.1|PREDICTED: voltage-dependent T-type calcium channel subunit alpha-1I-like [Maylandia zebra]	0	sp|Q9P0X4|CAC1I_HUMAN	0	Voltage-dependent T-type calcium channel subunit alpha-1I OS=Homo sapiens GN=CACNA1I PE=1 SV=1	KOG2302	0	T-type voltage-gated Ca2+ channel, pore-forming alpha1I subunit	ko04010;ko04020;ko04713	MAPK signaling pathway|Calcium signaling pathway|Circadian entrainment	3
CL34489Contig1	8867	gi|410919237|ref|XP_003973091.1|PREDICTED: filamin-B-like isoform 2 [Takifugu rubripes]	0	sp|Q80X90|FLNB_MOUSE	0	Filamin-B OS=Mus musculus GN=Flnb PE=1 SV=3	KOG0518	0	Actin-binding cytoskeleton protein, filamin	ko04510;ko04010;ko05205;ko05132	Focal adhesion|MAPK signaling pathway|Proteoglycans in cancer|Salmonella infection	4
CL22783Contig1	8841	gi|499017911|ref|XP_004559753.1|PREDICTED: actin-binding LIM protein 1-like isoform X1 [Maylandia zebra]	0	sp|Q8K4G5|ABLM1_MOUSE	0	Actin-binding LIM protein 1 OS=Mus musculus GN=Ablim1 PE=1 SV=1	KOG1044	0	Actin-binding LIM Zn-finger protein Limatin involved in axon guidance	ko04360	Axon guidance	1
CL25667Contig1	8835	gi|499021548|ref|XP_004561550.1|PREDICTED: tubulin polyglutamylase TTLL7-like isoform X3 [Maylandia zebra]	0	sp|Q08BB3|DCA12_DANRE	0	DDB1- and CUL4-associated factor 12 OS=Danio rerio GN=dcaf12 PE=2 SV=1	KOG2158	2e-95	Tubulin-tyrosine ligase-related protein
CL191Contig1	8825	gi|348513422|ref|XP_003444241.1|PREDICTED: CUB and sushi domain-containing protein 3-like [Oreochromis niloticus]	0	sp|Q7Z407|CSMD3_HUMAN	0	CUB and sushi domain-containing protein 3 OS=Homo sapiens GN=CSMD3 PE=2 SV=3	KOG4297	0	C-type lectin
CL28967Contig1	8815	gi|499026553|ref|XP_004564018.1|PREDICTED: WD repeat-containing protein 44-like [Maylandia zebra]	0	sp|Q9XSC3|WDR44_BOVIN	0	WD repeat-containing protein 44 OS=Bos taurus GN=WDR44 PE=1 SV=1	KOG0283	0	WD40 repeat-containing protein
CL14478Contig1	8800	gi|498966776|ref|XP_004546502.1|PREDICTED: dedicator of cytokinesis protein 3-like [Maylandia zebra]	0	sp|Q8CIQ7|DOCK3_MOUSE	0	Dedicator of cytokinesis protein 3 OS=Mus musculus GN=Dock3 PE=1 SV=1	KOG1998	0	Signaling protein DOCK180
CL3281Contig1	8782	gi|499017385|ref|XP_004559492.1|PREDICTED: BAH and coiled-coil domain-containing protein 1-like [Maylandia zebra]	0	sp|Q3UHR0|BAHC1_MOUSE	2e-104	BAH and coiled-coil domain-containing protein 1 OS=Mus musculus GN=Bahcc1 PE=2 SV=2	KOG1886	9e-44	BAH domain proteins
CL20581Contig1	8735	gi|410897375|ref|XP_003962174.1|PREDICTED: anion exchange protein 3-like [Takifugu rubripes]	0	sp|B1MTL0|B3A3_CALMO	0	Anion exchange protein 3 OS=Callicebus moloch GN=SLC4A3 PE=3 SV=1	KOG1172	0	Na+-independent Cl/HCO3 exchanger AE1 and related transporters (SLC4 family)
CL22295Contig1	8734	gi|499015297|ref|XP_004558463.1|PREDICTED: nuclear pore complex protein Nup85-like [Maylandia zebra]	0	sp|Q6DBY0|NUP85_DANRE	0	Nuclear pore complex protein Nup85 OS=Danio rerio GN=nup85 PE=2 SV=1	KOG2271	0	Nuclear pore complex component (sc Nup85)	ko03013	RNA transport	1
CL19086Contig1	8726	gi|499046955|ref|XP_004574049.1|PREDICTED: nucleoprotein TPR-like [Maylandia zebra]	0	sp|P12270|TPR_HUMAN	0	Nucleoprotein TPR OS=Homo sapiens GN=TPR PE=1 SV=3	KOG4674	0	Uncharacterized conserved coiled-coil protein	ko04011;ko03013;ko05200;ko05216	MAPK signaling pathway - yeast|RNA transport|Pathways in cancer|Thyroid cancer	4
CL29732Contig1	8713	gi|410906031|ref|XP_003966495.1|PREDICTED: lysine-specific demethylase 6A-like [Takifugu rubripes]	0	sp|O15550|KDM6A_HUMAN	0	Lysine-specific demethylase 6A OS=Homo sapiens GN=KDM6A PE=1 SV=2	KOG1124	0	FOG: TPR repeat	ko05202	Transcriptional misregulation in cancers	1
CL18186Contig1	8709	gi|432899486|ref|XP_004076582.1|PREDICTED: Down syndrome cell adhesion molecule-like protein 1-like [Oryzias latipes]	0	sp|Q8TD84|DSCL1_HUMAN	0	Down syndrome cell adhesion molecule-like protein 1 OS=Homo sapiens GN=DSCAML1 PE=1 SV=2	KOG3510	0	FOG: Immunoglobulin C-2 Type/fibronectin type III domains
CL18427Contig1	8681	gi|348516689|ref|XP_003445870.1|PREDICTED: teneurin-2 [Oreochromis niloticus]	0	sp|Q9NT68|TEN2_HUMAN	0	Teneurin-2 OS=Homo sapiens GN=TENM2 PE=1 SV=3	KOG4659	0	Uncharacterized conserved protein (Rhs family)
CL8894Contig1	8680	gi|498960030|ref|XP_004545193.1|PREDICTED: calmodulin-binding transcription activator 1-like [Maylandia zebra]	0	sp|Q9Y6Y1|CMTA1_HUMAN	1e-139	Calmodulin-binding transcription activator 1 OS=Homo sapiens GN=CAMTA1 PE=1 SV=4	KOG0520	0	Uncharacterized conserved protein, contains IPT/TIG domain
CL18537Contig1	8673	gi|499011627|ref|XP_004557522.1|PREDICTED: acetyl-CoA carboxylase 1-like [Maylandia zebra]	0	sp|Q28559|ACACA_SHEEP	0	Acetyl-CoA carboxylase 1 OS=Ovis aries GN=ACACA PE=2 SV=1	KOG0368	0	Acetyl-CoA carboxylase	ko04152;ko00254;ko00620;ko00640;ko00061;ko01212;ko04910	AMPK signaling pathway|Aflatoxin biosynthesis|Pyruvate metabolism|Propanoate metabolism|Fatty acid biosynthesis|Fatty acid metabolism|Insulin signaling pathway	7
CL35808Contig1	8671	gi|348518331|ref|XP_003446685.1|PREDICTED: kinase D-interacting substrate of 220 kDa-like [Oreochromis niloticus]	0	sp|Q7T163|KDIS_DANRE	0	Kinase D-interacting substrate of 220 kDa OS=Danio rerio GN=kidins220 PE=2 SV=2	KOG0502	1e-117	Integral membrane ankyrin-repeat protein Kidins220 (protein kinase D substrate)	ko04722	Neurotrophin signaling pathway	1
CL29176Contig1	8644	gi|348500042|ref|XP_003437582.1|PREDICTED: 72 kDa type IV collagenase [Oreochromis niloticus]	0	sp|P08253|MMP2_HUMAN	0	72 kDa type IV collagenase OS=Homo sapiens GN=MMP2 PE=1 SV=2	KOG1565	0	Gelatinase A and related matrix metalloproteases	ko05200;ko05205;ko05219;ko04912;ko04915;ko04670	Pathways in cancer|Proteoglycans in cancer|Bladder cancer|GnRH signaling pathway|Estrogen signaling pathway|Leukocyte transendothelial migration	6
CL35294Contig1	8638	gi|432875302|ref|XP_004072774.1|PREDICTED: E1A-binding protein p400-like [Oryzias latipes]	0	sp|Q8CHI8|EP400_MOUSE	0	E1A-binding protein p400 OS=Mus musculus GN=Ep400 PE=1 SV=3	KOG0391	0	SNF2 family DNA-dependent ATPase
CL19488Contig1	8634	gi|348540018|ref|XP_003457485.1|PREDICTED: chromodomain-helicase-DNA-binding protein 8-like [Oreochromis niloticus]	0	sp|B0R0I6|CHD8_DANRE	0	Chromodomain-helicase-DNA-binding protein 8 OS=Danio rerio GN=chd8 PE=3 SV=2	KOG0384	0	Chromodomain-helicase DNA-binding protein	ko04310	Wnt signaling pathway	1
CL20381Contig1	8614	gi|301620405|ref|XP_002939566.1|PREDICTED: hypothetical protein LOC100493179 [Xenopus (Silurana) tropicalis]	0				KOG0017	2e-67	FOG: Transposon-encoded proteins with TYA, reverse transcriptase, integrase domains in various combinations
CL8975Contig1	8580	gi|499014270|ref|XP_004558187.1|PREDICTED: protein turtle homolog B-like isoform X3 [Maylandia zebra]	0	sp|Q9UPX0|TUTLB_HUMAN	0	Protein turtle homolog B OS=Homo sapiens GN=IGSF9B PE=2 SV=2	KOG3510	0	FOG: Immunoglobulin C-2 Type/fibronectin type III domains
CL18578Contig1	8569	gi|498965577|ref|XP_004546227.1|PREDICTED: IQ motif and SEC7 domain-containing protein 1-like isoform X8 [Maylandia zebra]	0	sp|Q8R0S2|IQEC1_MOUSE	0	IQ motif and SEC7 domain-containing protein 1 OS=Mus musculus GN=Iqsec1 PE=1 SV=2	KOG0931	0	Predicted guanine nucleotide exchange factor, contains Sec7 domain	ko04144	Endocytosis	1
CL278Contig1	8524	gi|410897483|ref|XP_003962228.1|PREDICTED: collagen alpha-3(VI) chain-like [Takifugu rubripes]	0	sp|P15989|CO6A3_CHICK	0	Collagen alpha-3(VI) chain OS=Gallus gallus GN=COL6A3 PE=2 SV=2	KOG3544	0	Collagens (type IV and type XIII), and related proteins	ko04510;ko04151;ko04512;ko04974	Focal adhesion|PI3K-Akt signaling pathway|ECM-receptor interaction|Protein digestion and absorption	4
CL26761Contig1	8518	gi|317419641|emb|CBN81678.1|Ankyrin-3 [Dicentrarchus labrax]	0	sp|Q12955|ANK3_HUMAN	0	Ankyrin-3 OS=Homo sapiens GN=ANK3 PE=1 SV=3	KOG4177	0	Ankyrin	ko05205	Proteoglycans in cancer	1
CL17942Contig1	8511	gi|348532680|ref|XP_003453834.1|PREDICTED: protein RRP5 homolog [Oreochromis niloticus]	0	sp|A7MB10|RRP5_BOVIN	0	Protein RRP5 homolog OS=Bos taurus GN=PDCD11 PE=2 SV=1	KOG1070	0	rRNA processing protein Rrp5
CL8779Contig1	8508	gi|348540359|ref|XP_003457655.1|PREDICTED: zinc finger and BTB domain-containing protein 44 [Oreochromis niloticus]	0	sp|Q8R0A2|ZBT44_MOUSE	0	Zinc finger and BTB domain-containing protein 44 OS=Mus musculus GN=Zbtb44 PE=1 SV=2	KOG2660	4e-51	Locus-specific chromosome binding proteins
CL6968Contig1	8492	gi|499025493|ref|XP_004563496.1|PREDICTED: DNA polymerase subunit gamma-1-like isoform X1 [Maylandia zebra] >gi|499025495|ref|XP_004563497.1| PREDICTED: DNA polymerase subunit gamma-1-like isoform X2 [Maylandia zebra]	0	sp|Q91684|DPOG1_XENLA	0	DNA polymerase subunit gamma-1 OS=Xenopus laevis GN=polg PE=2 SV=1	KOG3657	0	Mitochondrial DNA polymerase gamma, catalytic subunit
CL5109Contig1	8490	gi|499039819|ref|XP_004570542.1|PREDICTED: phosphatidylinositol 4,5-bisphosphate 3-kinase catalytic subunit alpha isoform-like [Maylandia zebra]	0	sp|P32871|PK3CA_BOVIN	0	Phosphatidylinositol 4,5-bisphosphate 3-kinase catalytic subunit alpha isoform OS=Bos taurus GN=PIK3CA PE=1 SV=1	KOG0904	0	Phosphatidylinositol 3-kinase catalytic subunit (p110)	ko04210;ko04810;ko04510;ko04550;ko04012;ko04014;ko04015;ko04022;ko04024;ko04066;ko04068;ko04070;ko04150;ko04151;ko04152;ko04370;ko04630;ko04668;ko05200;ko05203;ko05205;ko05210;ko05211;ko05212;ko05213;ko05214;ko05215;ko05218;ko05220;ko05221;ko05222;ko05223;ko05230;ko05231;ko04930;ko04932;ko05100;ko05142;ko05145;ko05146;ko05160;ko05161;ko05162;ko05164;ko05166;ko05169;ko00562;ko04261;ko04380;ko04973…	Apoptosis|Regulation of actin cytoskeleton|Focal adhesion|Signaling pathways regulating pluripotency of stem cells|ErbB signaling pathway|Ras signaling pathway|Rap1 signaling pathway|cGMP - PKG signaling pathway|cAMP signaling pathway|HIF-1 signaling pathway|FoxO signaling pathway|Phosphatidylinositol signaling system|mTOR signaling pathway|PI3K-Akt signaling pathway|AMPK signaling pathway|VEGF s…	69
CL19098Contig1	8486	gi|498948480|ref|XP_004543338.1|PREDICTED: ankyrin repeat domain-containing protein 11-like [Maylandia zebra]	0	sp|Q6UB99|ANR11_HUMAN	2e-146	Ankyrin repeat domain-containing protein 11 OS=Homo sapiens GN=ANKRD11 PE=1 SV=3
CL9284Contig1	8474	gi|47217714|emb|CAG03666.1|unnamed protein product [Tetraodon nigroviridis]	0	sp|P15924|DESP_HUMAN	0	Desmoplakin OS=Homo sapiens GN=DSP PE=1 SV=3	KOG0516	0	Dystonin, GAS (Growth-arrest-specific protein), and related proteins
CL19474Contig1	8461	gi|348532097|ref|XP_003453543.1|PREDICTED: protein dopey-1 [Oreochromis niloticus]	0	sp|Q5JWR5|DOP1_HUMAN	0	Protein dopey-1 OS=Homo sapiens GN=DOPEY1 PE=2 SV=1	KOG3613	0	Dopey and related predicted leucine zipper transcription factors
CL18377Contig1	8458	gi|348534114|ref|XP_003454548.1|PREDICTED: protein ELYS [Oreochromis niloticus]	0	sp|Q8CJF7|ELYS_MOUSE	0	Protein ELYS OS=Mus musculus GN=Ahctf1 PE=1 SV=1
CL19258Contig1	8456	gi|348535065|ref|XP_003455022.1|PREDICTED: protein PRRC2B-like [Oreochromis niloticus]	0	sp|Q5JSZ5|PRC2B_HUMAN	0	Protein PRRC2B OS=Homo sapiens GN=PRRC2B PE=1 SV=2	KOG4817	4e-170	Unnamed protein
CL18407Contig1	8437	gi|499038426|ref|XP_004569858.1|PREDICTED: telomere-associated protein RIF1-like isoform X1 [Maylandia zebra] >gi|499038428|ref|XP_004569859.1| PREDICTED: telomere-associated protein RIF1-like isoform X2 [Maylandia zebra]	0	sp|Q6PR54|RIF1_MOUSE	0	Telomere-associated protein RIF1 OS=Mus musculus GN=Rif1 PE=1 SV=2	KOG4475	3e-06	FOG: Immunoglobin and related proteins	ko04550	Signaling pathways regulating pluripotency of stem cells	1
CL21143Contig1	8436	gi|348521366|ref|XP_003448197.1|PREDICTED: sodium channel protein type 8 subunit alpha-like [Oreochromis niloticus]	0	sp|O88420|SCN8A_RAT	0	Sodium channel protein type 8 subunit alpha OS=Rattus norvegicus GN=Scn8a PE=1 SV=1	KOG2301	0	Voltage-gated Ca2+ channels, alpha1 subunits
CL16550Contig1	8431	gi|432916113|ref|XP_004079298.1|PREDICTED: kinesin-like protein KIF1A-like isoform 3 [Oryzias latipes]	0	sp|P33173|KIF1A_MOUSE	0	Kinesin-like protein KIF1A OS=Mus musculus GN=Kif1a PE=1 SV=2	KOG0245	0	Kinesin-like protein
CL706Contig1	8422	gi|498985051|ref|XP_004550942.1|PREDICTED: protein capicua homolog isoform X1 [Maylandia zebra] >gi|498985055|ref|XP_004550943.1| PREDICTED: protein capicua homolog isoform X2 [Maylandia zebra] >gi|498985059|ref|XP_004550944.1| PREDICTED: protein capicua homolog isoform X3 [Maylandia zebra]	0	sp|Q924A2|CIC_MOUSE	5e-124	Protein capicua homolog OS=Mus musculus GN=Cic PE=1 SV=2	KOG2746	1e-110	HMG-box transcription factor Capicua and related proteins
CL8454Contig1	8420	gi|348538776|ref|XP_003456866.1|PREDICTED: rho GTPase-activating protein 35-like [Oreochromis niloticus]	0	sp|Q91YM2|RHG35_MOUSE	0	Rho GTPase-activating protein 35 OS=Mus musculus GN=Arhgap35 PE=1 SV=3	KOG4271	0	Rho-GTPase activating protein	ko04810;ko04510;ko04611;ko04670	Regulation of actin cytoskeleton|Focal adhesion|Platelet activation|Leukocyte transendothelial migration	4
CL31919Contig1	8415	gi|410916457|ref|XP_003971703.1|PREDICTED: serine/threonine-protein kinase Sgk1-like isoform 1 [Takifugu rubripes]	0	sp|Q5Q0U5|SGK1_FUNHE	0	Serine/threonine-protein kinase Sgk1 OS=Fundulus heteroclitus GN=sgk1 PE=2 SV=1	KOG0598	0	Ribosomal protein S6 kinase and related proteins	ko04068;ko04151;ko04960	FoxO signaling pathway|PI3K-Akt signaling pathway|Aldosterone-regulated sodium reabsorption	3
CL8412Contig1	8408	gi|499032279|ref|XP_004566842.1|PREDICTED: microtubule-actin cross-linking factor 1, isoforms 1/2/3/5-like [Maylandia zebra]	0	sp|Q9UPN3|MACF1_HUMAN	0	Microtubule-actin cross-linking factor 1, isoforms 1/2/3/5 OS=Homo sapiens GN=MACF1 PE=1 SV=4	KOG0516	0	Dystonin, GAS (Growth-arrest-specific protein), and related proteins
CL18373Contig1	8407	gi|498954458|ref|XP_004544290.1|PREDICTED: U5 small nuclear ribonucleoprotein 200 kDa helicase-like [Maylandia zebra]	0	sp|O75643|U520_HUMAN	0	U5 small nuclear ribonucleoprotein 200 kDa helicase OS=Homo sapiens GN=SNRNP200 PE=1 SV=2	KOG0951	0	RNA helicase BRR2, DEAD-box superfamily	ko03040	Spliceosome	1
CL17789Contig1	8392	gi|498979783|ref|XP_004549654.1|PREDICTED: zinc finger protein 462-like isoform X1 [Maylandia zebra] >gi|498979787|ref|XP_004549655.1| PREDICTED: zinc finger protein 462-like isoform X2 [Maylandia zebra] >gi|498979791|ref|XP_004549656.1| PREDICTED: zinc finger protein 462-like isoform X3 [Maylandia zebra]	0	sp|Q96JM2|ZN462_HUMAN	0	Zinc finger protein 462 OS=Homo sapiens GN=ZNF462 PE=1 SV=3	KOG1721	0	FOG: Zn-finger
CL9427Contig1	8371	gi|432849119|ref|XP_004066542.1|PREDICTED: kalirin-like [Oryzias latipes]	0	sp|O60229|KALRN_HUMAN	0	Kalirin OS=Homo sapiens GN=KALRN PE=1 SV=2	KOG4240	0	Multidomain protein, contains SPEC repeats, PH, SH3, and separate rac-specific and rho-specific guanine nucleotide exchange factor domains
CL1684Contig1	8363	gi|498990083|ref|XP_004552167.1|PREDICTED: neurogenic locus notch homolog protein 2-like [Maylandia zebra]	0	sp|Q04721|NOTC2_HUMAN	0	Neurogenic locus notch homolog protein 2 OS=Homo sapiens GN=NOTCH2 PE=1 SV=3	KOG1217	0	Fibrillins and related proteins containing Ca2+-binding EGF-like domains	ko04330;ko05206;ko04320;ko04919	Notch signaling pathway|MicroRNAs in cancer|Dorso-ventral axis formation|Thyroid hormone signaling pathway	4
CL966Contig1	8352	gi|499015249|ref|XP_004558439.1|PREDICTED: serine/threonine-protein kinase LMTK2-like isoform X1 [Maylandia zebra]	0	sp|Q8IWU2|LMTK2_HUMAN	0	Serine/threonine-protein kinase LMTK2 OS=Homo sapiens GN=LMTK2 PE=1 SV=2	KOG1026	1e-35	Nerve growth factor receptor TRKA and related tyrosine kinases
CL3248Contig1	8344	gi|348525078|ref|XP_003450049.1|PREDICTED: CREB-binding protein [Oreochromis niloticus]	0	sp|Q92793|CBP_HUMAN	0	CREB-binding protein OS=Homo sapiens GN=CREBBP PE=1 SV=3	KOG1778	0	CREB binding protein/P300 and related TAZ Zn-finger proteins	ko04110;ko04520;ko04024;ko04066;ko04068;ko04310;ko04330;ko04350;ko04630;ko05200;ko05203;ko05206;ko05211;ko05215;ko05152;ko05161;ko05164;ko05166;ko05168;ko05169;ko05016;ko04916;ko04919;ko04720	Cell cycle|Adherens junction|cAMP signaling pathway|HIF-1 signaling pathway|FoxO signaling pathway|Wnt signaling pathway|Notch signaling pathway|TGF-beta signaling pathway|Jak-STAT signaling pathway|Pathways in cancer|Viral carcinogenesis|MicroRNAs in cancer|Renal cell carcinoma|Prostate cancer|Tuberculosis|Hepatitis B|Influenza A|HTLV-I infection|Herpes simplex infection|Epstein-Barr virus infec…	24
CL8294Contig1	8327	gi|498928764|ref|XP_004539273.1|PREDICTED: nucleosome-remodeling factor subunit BPTF-like isoform X5 [Maylandia zebra]	0	sp|Q12830|BPTF_HUMAN	0	Nucleosome-remodeling factor subunit BPTF OS=Homo sapiens GN=BPTF PE=1 SV=3	KOG1473	0	Nucleosome remodeling factor, subunit NURF301/BPTF
CL16332Contig1	8317	gi|348504484|ref|XP_003439791.1|PREDICTED: ubiquitin carboxyl-terminal hydrolase 24 [Oreochromis niloticus]	0	sp|Q9UPU5|UBP24_HUMAN	0	Ubiquitin carboxyl-terminal hydrolase 24 OS=Homo sapiens GN=USP24 PE=1 SV=3	KOG1866	0	Ubiquitin carboxyl-terminal hydrolase
CL26262Contig1	8314	gi|348539013|ref|XP_003456984.1|PREDICTED: cAMP-specific 3',5'-cyclic phosphodiesterase 4D-like [Oreochromis niloticus]	0	sp|P14646|PDE4B_RAT	0	cAMP-specific 3',5'-cyclic phosphodiesterase 4B OS=Rattus norvegicus GN=Pde4b PE=1 SV=4	KOG3689	0	Cyclic nucleotide phosphodiesterase	ko04024;ko05032;ko00230	cAMP signaling pathway|Morphine addiction|Purine metabolism	3
CL36413Contig1	8309	gi|348531220|ref|XP_003453108.1|PREDICTED: echinoderm microtubule-associated protein-like 5 [Oreochromis niloticus]	0	sp|Q8BQM8|EMAL5_MOUSE	0	Echinoderm microtubule-associated protein-like 5 OS=Mus musculus GN=Eml5 PE=2 SV=2	KOG2106	0	Uncharacterized conserved protein, contains HELP and WD40 domains
CL8960Contig1	8252	gi|498999972|ref|XP_004554612.1|PREDICTED: protein very KIND-like [Maylandia zebra]	0	sp|Q76NI1|VKIND_HUMAN	2e-139	Protein very KIND OS=Homo sapiens GN=KNDC1 PE=2 SV=2	KOG2378	7e-07	cAMP-regulated guanine nucleotide exchange factor
CL33177Contig1	8246	gi|348511569|ref|XP_003443316.1|PREDICTED: low-density lipoprotein receptor-related protein 1B [Oreochromis niloticus]	0	sp|Q9NZR2|LRP1B_HUMAN	0	Low-density lipoprotein receptor-related protein 1B OS=Homo sapiens GN=LRP1B PE=1 SV=2	KOG1215	0	Low-density lipoprotein receptors containing Ca2+-binding EGF-like domains
CL41Contig1	8241	gi|348523459|ref|XP_003449241.1|PREDICTED: leucine-rich repeat serine/threonine-protein kinase 2 [Oreochromis niloticus]	0	sp|Q5S007|LRRK2_HUMAN	0	Leucine-rich repeat serine/threonine-protein kinase 2 OS=Homo sapiens GN=LRRK2 PE=1 SV=2	KOG0192	2e-31	Tyrosine kinase specific for activated (GTP-bound) p21cdc42Hs	ko05012	Parkinson's disease	1
CL24397Contig1	8239	gi|498940219|ref|XP_004542033.1|PREDICTED: WD repeat-containing protein 26-like [Maylandia zebra]	0	sp|Q5SP67|WDR26_DANRE	0	WD repeat-containing protein 26 OS=Danio rerio GN=wdr26 PE=1 SV=1	KOG0293	0	WD40 repeat-containing protein
CL23865Contig1	8230	gi|499005070|ref|XP_004555883.1|PREDICTED: slit homolog 1 protein-like isoform X2 [Maylandia zebra]	0	sp|O75093|SLIT1_HUMAN	0	Slit homolog 1 protein OS=Homo sapiens GN=SLIT1 PE=2 SV=4	KOG4237	0	Extracellular matrix protein slit, contains leucine-rich and EGF-like repeats	ko04360	Axon guidance	1
CL3849Contig1	8225	gi|432866366|ref|XP_004070815.1|PREDICTED: glutamate receptor-interacting protein 2-like [Oryzias latipes]	0	sp|Q9WTW1|GRIP2_RAT	0	Glutamate receptor-interacting protein 2 OS=Rattus norvegicus GN=Grip2 PE=1 SV=1	KOG3528	6e-150	FOG: PDZ domain	ko04210;ko04010;ko04014;ko04064;ko04151;ko04668;ko05200;ko05203;ko05212;ko05215;ko05220;ko05221;ko05222;ko05340;ko05120;ko05131;ko05142;ko05145;ko05160;ko05161;ko05166;ko05168;ko05169;ko04380;ko04920;ko04062;ko04620;ko04621;ko04622;ko04623;ko04660;ko04662	Apoptosis|MAPK signaling pathway|Ras signaling pathway|NF-kappa B signaling pathway|PI3K-Akt signaling pathway|TNF signaling pathway|Pathways in cancer|Viral carcinogenesis|Pancreatic cancer|Prostate cancer|Chronic myeloid leukemia|Acute myeloid leukemia|Small cell lung cancer|Primary immunodeficiency|Epithelial cell signaling in Helicobacter pylori infection|Shigellosis|Chagas disease (American …	32
CL16695Contig1	8213	gi|498976268|ref|XP_004548827.1|PREDICTED: eukaryotic translation initiation factor 4E transporter-like isoform X3 [Maylandia zebra]	0	sp|Q9EST3|4ET_MOUSE	0	Eukaryotic translation initiation factor 4E transporter OS=Mus musculus GN=Eif4enif1 PE=1 SV=2	KOG4775	3e-69	Uncharacterized protein SFI1 involved in G(2)-M transition
CL22917Contig1	8211	gi|449280321|gb|EMC87648.1|Diacylglycerol kinase eta, partial [Columba livia]	0	sp|Q16760|DGKD_HUMAN	0	Diacylglycerol kinase delta OS=Homo sapiens GN=DGKD PE=1 SV=4	KOG1170	0	Diacylglycerol kinase	ko04070;ko05231;ko00561;ko00564	Phosphatidylinositol signaling system|Choline metabolism in cancer|Glycerolipid metabolism|Glycerophospholipid metabolism	4
CL17881Contig1	8196	gi|499002561|ref|XP_004555260.1|PREDICTED: telomerase protein component 1-like isoform X1 [Maylandia zebra] >gi|499002565|ref|XP_004555261.1| PREDICTED: telomerase protein component 1-like isoform X2 [Maylandia zebra]	0	sp|Q99973|TEP1_HUMAN	0	Telomerase protein component 1 OS=Homo sapiens GN=TEP1 PE=1 SV=2	KOG3602	0	WD40 repeat-containing protein
CL4211Contig1	8174	gi|498994976|ref|XP_004553382.1|PREDICTED: SH3 and multiple ankyrin repeat domains protein 3-like isoform X1 [Maylandia zebra]	0	sp|Q9BYB0|SHAN3_HUMAN	2e-171	SH3 and multiple ankyrin repeat domains protein 3 OS=Homo sapiens GN=SHANK3 PE=1 SV=2	KOG4375	5e-113	Scaffold protein Shank and related SAM domain proteins	ko04724	Glutamatergic synapse	1
CL3357Contig1	8166	gi|348516214|ref|XP_003445634.1|PREDICTED: tetratricopeptide repeat protein 28 [Oreochromis niloticus]	0	sp|Q96AY4|TTC28_HUMAN	0	Tetratricopeptide repeat protein 28 OS=Homo sapiens GN=TTC28 PE=1 SV=4	KOG0548	0	Molecular co-chaperone STI1
CL31724Contig1	8161	gi|348524785|ref|XP_003449903.1|PREDICTED: otoferlin-like [Oreochromis niloticus]	0	sp|Q5SPC5|OTOF_DANRE	0	Otoferlin OS=Danio rerio GN=otof PE=3 SV=1	KOG1326	0	Membrane-associated protein FER-1 and related ferlins, contain multiple C2 domains
CL10223Contig1	8137	gi|348516214|ref|XP_003445634.1|PREDICTED: tetratricopeptide repeat protein 28 [Oreochromis niloticus]	0	sp|Q96AY4|TTC28_HUMAN	0	Tetratricopeptide repeat protein 28 OS=Homo sapiens GN=TTC28 PE=1 SV=4	KOG0548	0	Molecular co-chaperone STI1
CL27765Contig1	8135	gi|499023351|ref|XP_004562439.1|PREDICTED: myoferlin-like isoform X2 [Maylandia zebra]	0	sp|Q69ZN7|MYOF_MOUSE	0	Myoferlin OS=Mus musculus GN=Myof PE=1 SV=2	KOG1326	0	Membrane-associated protein FER-1 and related ferlins, contain multiple C2 domains
CL1609Contig1	8115	gi|498932516|ref|XP_004540206.1|PREDICTED: serine/threonine-protein kinase ATR-like [Maylandia zebra]	0	sp|Q9JKK8|ATR_MOUSE	0	Serine/threonine-protein kinase ATR OS=Mus musculus GN=Atr PE=1 SV=2	KOG0890	0	Protein kinase of the PI-3 kinase family involved in mitotic growth, DNA repair and meiotic recombination	ko04110;ko04115;ko03460;ko05166	Cell cycle|p53 signaling pathway|Fanconi anemia pathway|HTLV-I infection	4
CL27609Contig1	8097	gi|348502144|ref|XP_003438629.1|PREDICTED: LOW QUALITY PROTEIN: myoferlin-like [Oreochromis niloticus]	0	sp|Q9NZM1|MYOF_HUMAN	0	Myoferlin OS=Homo sapiens GN=MYOF PE=1 SV=1	KOG1326	0	Membrane-associated protein FER-1 and related ferlins, contain multiple C2 domains
CL23752Contig1	8079	gi|410918673|ref|XP_003972809.1|PREDICTED: laminin subunit beta-1-like [Takifugu rubripes]	0	sp|Q61292|LAMB2_MOUSE	0	Laminin subunit beta-2 OS=Mus musculus GN=Lamb2 PE=2 SV=2	KOG0994	0	Extracellular matrix glycoprotein Laminin subunit beta	ko04510;ko04151;ko04512;ko05200;ko05222;ko05145;ko05146	Focal adhesion|PI3K-Akt signaling pathway|ECM-receptor interaction|Pathways in cancer|Small cell lung cancer|Toxoplasmosis|Amoebiasis	7
CL584Contig1	8062	gi|499023982|ref|XP_004562753.1|PREDICTED: leucine-rich repeat and WD repeat-containing protein KIAA1239-like isoform X1 [Maylandia zebra]	0	sp|Q9ULI1|K1239_HUMAN	0	Leucine-rich repeat and WD repeat-containing protein KIAA1239 OS=Homo sapiens GN=KIAA1239 PE=2 SV=3	KOG3602	0	WD40 repeat-containing protein
CL8478Contig1	8037	gi|410929277|ref|XP_003978026.1|PREDICTED: V-type proton ATPase 116 kDa subunit a isoform 1-like isoform 2 [Takifugu rubripes]	0	sp|Q5R422|VPP1_PONAB	0	V-type proton ATPase 116 kDa subunit a isoform 1 OS=Pongo abelii GN=ATP6V0A1 PE=2 SV=1	KOG2189	0	Vacuolar H+-ATPase V0 sector, subunit a	ko04142;ko04145;ko05323;ko05110;ko05120;ko05152;ko00190;ko04966;ko04721	Lysosome|Phagosome|Rheumatoid arthritis|Vibrio cholerae infection|Epithelial cell signaling in Helicobacter pylori infection|Tuberculosis|Oxidative phosphorylation|Collecting duct acid secretion|Synaptic vesicle cycle	9
CL492Contig1	8024	gi|499021400|ref|XP_004561478.1|PREDICTED: huntingtin-interacting protein 1-like isoform X2 [Maylandia zebra]	0	sp|O00291|HIP1_HUMAN	0	Huntingtin-interacting protein 1 OS=Homo sapiens GN=HIP1 PE=1 SV=5	KOG0980	0	Actin-binding protein SLA2/Huntingtin-interacting protein Hip1	ko05016	Huntington's disease	1
CL933Contig1	8023	gi|499040968|ref|XP_004571107.1|PREDICTED: neuron navigator 2-like isoform X2 [Maylandia zebra]	0	sp|Q8IVL1|NAV2_HUMAN	0	Neuron navigator 2 OS=Homo sapiens GN=NAV2 PE=1 SV=3
CL8133Contig1	8004	gi|498990301|ref|XP_004552221.1|PREDICTED: dedicator of cytokinesis protein 7-like isoform X2 [Maylandia zebra]	0	sp|Q8R1A4|DOCK7_MOUSE	0	Dedicator of cytokinesis protein 7 OS=Mus musculus GN=Dock7 PE=1 SV=3	KOG1997	0	PH domain-containing protein
CL2282Contig1	7985	gi|348515223|ref|XP_003445139.1|PREDICTED: small subunit processome component 20 homolog [Oreochromis niloticus]	0	sp|Q5XG71|UTP20_MOUSE	0	Small subunit processome component 20 homolog OS=Mus musculus GN=Utp20 PE=2 SV=2	KOG1823	0	DRIM (Down-regulated in metastasis)-like proteins
CL8971Contig1	7984	gi|499023427|ref|XP_004562477.1|PREDICTED: uncharacterized protein KIAA0556-like isoform X3 [Maylandia zebra]	0	sp|O60303|K0556_HUMAN	0	Uncharacterized protein KIAA0556 OS=Homo sapiens GN=KIAA0556 PE=1 SV=4	KOG4015	1e-48	Fatty acid-binding protein FABP
CL8503Contig1	7983	gi|348529406|ref|XP_003452204.1|PREDICTED: serine/threonine-protein phosphatase 2A 55 kDa regulatory subunit B gamma isoform-like [Oreochromis niloticus]	0	sp|Q9Y2T4|2ABG_HUMAN	0	Serine/threonine-protein phosphatase 2A 55 kDa regulatory subunit B gamma isoform OS=Homo sapiens GN=PPP2R2C PE=1 SV=4	KOG1354	0	Serine/threonine protein phosphatase 2A, regulatory subunit	ko04111;ko04530;ko04151;ko04152;ko04390;ko04391;ko03015;ko05142;ko05160;ko04261;ko04728	Cell cycle - yeast|Tight junction|PI3K-Akt signaling pathway|AMPK signaling pathway|Hippo signaling pathway|Hippo signaling pathway -fly|mRNA surveillance pathway|Chagas disease (American trypanosomiasis)|Hepatitis C|Adrenergic signaling in cardiomyocytes|Dopaminergic synapse	11
CL8633Contig1	7944	gi|499027535|ref|XP_004564501.1|PREDICTED: centrosomal protein of 290 kDa-like isoform X2 [Maylandia zebra]	0	sp|P85001|CE290_DANRE	0	Centrosomal protein of 290 kDa OS=Danio rerio GN=cep290 PE=2 SV=1	KOG0161	1e-31	Myosin class II heavy chain
CL32197Contig1	7936	gi|348518355|ref|XP_003446697.1|PREDICTED: transcription factor HIVEP2 [Oreochromis niloticus]	0	sp|P31629|ZEP2_HUMAN	5e-169	Transcription factor HIVEP2 OS=Homo sapiens GN=HIVEP2 PE=1 SV=2	KOG1721	0	FOG: Zn-finger
CL16473Contig1	7935	gi|498994681|ref|XP_004553309.1|PREDICTED: putative ATP-dependent RNA helicase DDX11-like protein 8-like isoform X1 [Maylandia zebra] >gi|498994685|ref|XP_004553310.1| PREDICTED: putative ATP-dependent RNA helicase DDX11-like protein 8-like isoform X2 [Maylandia zebra] >gi|498994689|ref|XP_004553311.1| PREDICTED: putative ATP-dependent RNA helicase DDX11-like protein 8-like isoform X3 [Maylandia …	0	sp|A8MPP1|D11L8_HUMAN	0	Putative ATP-dependent RNA helicase DDX11-like protein 8 OS=Homo sapiens GN=DDX11L8 PE=1 SV=1	KOG1133	0	Helicase of the DEAD superfamily
CL4167Contig1	7929	gi|499014115|ref|XP_004558149.1|PREDICTED: mediator of RNA polymerase II transcription subunit 13-like [Maylandia zebra]	0	sp|A2VCZ5|MD13L_DANRE	0	Mediator of RNA polymerase II transcription subunit 13-like OS=Danio rerio GN=zgc:153454 PE=2 SV=1	KOG3600	0	Thyroid hormone receptor-associated protein complex, subunit TRAP240	ko04919	Thyroid hormone signaling pathway	1
CL18801Contig1	7925	gi|410916133|ref|XP_003971541.1|PREDICTED: cation-independent mannose-6-phosphate receptor-like [Takifugu rubripes]	0	sp|P11717|MPRI_HUMAN	0	Cation-independent mannose-6-phosphate receptor OS=Homo sapiens GN=IGF2R PE=1 SV=3	KOG4504	0	Cation-independent mannose-6-phosphate receptor CI-MPR	ko04142	Lysosome	1
CL2131Contig1	7918	gi|499017470|ref|XP_004559534.1|PREDICTED: protein sidekick-2-like isoform X1 [Maylandia zebra]	0	sp|Q58EX2|SDK2_HUMAN	0	Protein sidekick-2 OS=Homo sapiens GN=SDK2 PE=1 SV=3	KOG3510	0	FOG: Immunoglobulin C-2 Type/fibronectin type III domains
CL2613Contig1	7918	gi|348501558|ref|XP_003438336.1|PREDICTED: exosome complex exonuclease RRP44-like [Oreochromis niloticus]	0	sp|Q9CSH3|RRP44_MOUSE	0	Exosome complex exonuclease RRP44 OS=Mus musculus GN=Dis3 PE=2 SV=4	KOG2102	0	Exosomal 3'-5' exoribonuclease complex, subunit Rrp44/Dis3	ko03018	RNA degradation	1
CL4756Contig1	7909	gi|499014115|ref|XP_004558149.1|PREDICTED: mediator of RNA polymerase II transcription subunit 13-like [Maylandia zebra]	0	sp|A2VCZ5|MD13L_DANRE	0	Mediator of RNA polymerase II transcription subunit 13-like OS=Danio rerio GN=zgc:153454 PE=2 SV=1	KOG3600	0	Thyroid hormone receptor-associated protein complex, subunit TRAP240	ko04919	Thyroid hormone signaling pathway	1
CL9136Contig1	7906	gi|499024520|ref|XP_004563016.1|PREDICTED: microtubule-associated serine/threonine-protein kinase 1-like [Maylandia zebra]	0	sp|Q9R1L5|MAST1_MOUSE	0	Microtubule-associated serine/threonine-protein kinase 1 OS=Mus musculus GN=Mast1 PE=1 SV=3	KOG0606	0	Microtubule-associated serine/threonine kinase and related proteins
CL2212Contig1	7900	gi|348525294|ref|XP_003450157.1|PREDICTED: protein sidekick-2-like [Oreochromis niloticus]	0	sp|Q6V4S5|SDK2_MOUSE	0	Protein sidekick-2 OS=Mus musculus GN=Sdk2 PE=2 SV=1	KOG3510	0	FOG: Immunoglobulin C-2 Type/fibronectin type III domains
CL1099Contig1	7895	gi|499035429|ref|XP_004568388.1|PREDICTED: protein sidekick-1-like isoform X3 [Maylandia zebra]	0	sp|Q8AV58|SDK1_CHICK	0	Protein sidekick-1 OS=Gallus gallus GN=SDK1 PE=2 SV=1	KOG3510	0	FOG: Immunoglobulin C-2 Type/fibronectin type III domains
CL828Contig1	7890	gi|221271978|sp|A5PMW0.1|CTL5A_DANRERecName: Full=Choline transporter-like protein 5-A; AltName: Full=Solute carrier family 44 member 5-A	0	sp|A5PMW0|CTL5A_DANRE	0	Choline transporter-like protein 5-A (Fragment) OS=Danio rerio GN=slc44a5a PE=3 SV=1	KOG1362	0	Choline transporter-like protein	ko05231	Choline metabolism in cancer	1
CL1594Contig1	7885	gi|499026410|ref|XP_004563948.1|PREDICTED: misshapen-like kinase 1-like [Maylandia zebra]	0	sp|Q9JM52|MINK1_MOUSE	0	Misshapen-like kinase 1 OS=Mus musculus GN=Mink1 PE=1 SV=3	KOG0587	0	Traf2- and Nck-interacting kinase and related germinal center kinase (GCK) family protein kinases
CL8322Contig1	7885	gi|348525390|ref|XP_003450205.1|PREDICTED: teneurin-4-like isoform 2 [Oreochromis niloticus]	0	sp|Q9W7R3|TEN4_DANRE	0	Teneurin-4 OS=Danio rerio GN=tenm4 PE=2 SV=1	KOG4659	0	Uncharacterized conserved protein (Rhs family)
CL22285Contig1	7873	gi|348516824|ref|XP_003445937.1|PREDICTED: UDP-N-acetylglucosamine--peptide N-acetylglucosaminyltransferase 110 kDa subunit isoform 2 [Oreochromis niloticus]	0	sp|P81436|OGT1_RABIT	0	UDP-N-acetylglucosamine--peptide N-acetylglucosaminyltransferase 110 kDa subunit OS=Oryctolagus cuniculus GN=OGT PE=1 SV=2	KOG4626	0	O-linked N-acetylglucosamine transferase OGT	ko00514	Other types of O-glycan biosynthesis	1
CL25196Contig1	7869	gi|432892197|ref|XP_004075701.1|PREDICTED: protein phosphatase 1 regulatory subunit 37-like [Oryzias latipes]	0	sp|Q1L994|PPR37_DANRE	0	Protein phosphatase 1 regulatory subunit 37 OS=Danio rerio GN=ppp1r37 PE=2 SV=1	KOG1908	6e-87	Ribonuclease inhibitor type leucine-rich repeat proteins
CL497Contig1	7848	gi|498932653|ref|XP_004540241.1|PREDICTED: glutamate receptor ionotropic, NMDA 3B-like [Maylandia zebra]	0	sp|O60391|NMD3B_HUMAN	0	Glutamate receptor ionotropic, NMDA 3B OS=Homo sapiens GN=GRIN3B PE=2 SV=2	KOG1053	0	Glutamate-gated NMDA-type ion channel receptor subunit GRIN2A and related subunits	ko04024;ko04080;ko05030;ko05031;ko05033;ko05034;ko04724	cAMP signaling pathway|Neuroactive ligand-receptor interaction|Cocaine addiction|Amphetamine addiction|Nicotine addiction|Alcoholism|Glutamatergic synapse	7
CL1454Contig1	7840	gi|499042009|ref|XP_004571617.1|PREDICTED: kalirin-like isoform X1 [Maylandia zebra]	0	sp|P97924|KALRN_RAT	0	Kalirin OS=Rattus norvegicus GN=Kalrn PE=1 SV=3	KOG4240	0	Multidomain protein, contains SPEC repeats, PH, SH3, and separate rac-specific and rho-specific guanine nucleotide exchange factor domains
CL3082Contig1	7828	gi|498949075|ref|XP_004543432.1|PREDICTED: protein TANC1-like [Maylandia zebra]	0	sp|Q9C0D5|TANC1_HUMAN	0	Protein TANC1 OS=Homo sapiens GN=TANC1 PE=1 SV=3	KOG0504	0	FOG: Ankyrin repeat
CL3989Contig1	7826	gi|499031723|ref|XP_004566569.1|PREDICTED: collagen alpha-1(XII) chain-like [Maylandia zebra]	0	sp|Q99715|COCA1_HUMAN	0	Collagen alpha-1(XII) chain OS=Homo sapiens GN=COL12A1 PE=1 SV=2	KOG3544	0	Collagens (type IV and type XIII), and related proteins	ko04974	Protein digestion and absorption	1
CL13932Contig1	7804	gi|498992435|ref|XP_004552759.1|PREDICTED: semaphorin-6B-like [Maylandia zebra]	0	sp|O54951|SEM6B_MOUSE	0	Semaphorin-6B OS=Mus musculus GN=Sema6b PE=2 SV=1	KOG3611	0	Semaphorins	ko04360	Axon guidance	1
CL17705Contig1	7795	gi|498974423|ref|XP_004548377.1|PREDICTED: SCY1-like protein 2-like [Maylandia zebra]	0	sp|Q6P3W7|SCYL2_HUMAN	0	SCY1-like protein 2 OS=Homo sapiens GN=SCYL2 PE=1 SV=1	KOG2137	0	Protein kinase
CL14093Contig1	7793	gi|499022590|ref|XP_004562061.1|PREDICTED: calmodulin-regulated spectrin-associated protein 2-like isoform X1 [Maylandia zebra]	0	sp|Q8C1B1|CAMP2_MOUSE	0	Calmodulin-regulated spectrin-associated protein 2 OS=Mus musculus GN=Camsap2 PE=1 SV=3	KOG3654	0	Uncharacterized CH domain protein
CL74Contig1	7790	gi|499031890|ref|XP_004566650.1|PREDICTED: serine-rich adhesin for platelets-like [Maylandia zebra]	0	sp|Q9Y4K1|AIM1_HUMAN	2e-175	Absent in melanoma 1 protein OS=Homo sapiens GN=AIM1 PE=1 SV=3	KOG4475	5e-12	FOG: Immunoglobin and related proteins
CL24762Contig1	7758	gi|348526542|ref|XP_003450778.1|PREDICTED: neuronal cell adhesion molecule-like [Oreochromis niloticus]	0	sp|P35331|NRCAM_CHICK	0	Neuronal cell adhesion molecule OS=Gallus gallus PE=1 SV=1	KOG3513	0	Neural cell adhesion molecule L1	ko04514	Cell adhesion molecules (CAMs)	1
CL17688Contig1	7756	gi|499013247|ref|XP_004557933.1|PREDICTED: protein dopey-2-like isoform X1 [Maylandia zebra] >gi|499013251|ref|XP_004557934.1| PREDICTED: protein dopey-2-like isoform X2 [Maylandia zebra]	0	sp|Q3UHQ6|DOP2_MOUSE	0	Protein dopey-2 OS=Mus musculus GN=Dopey2 PE=1 SV=3	KOG3613	0	Dopey and related predicted leucine zipper transcription factors
CL17926Contig1	7752	gi|498966456|ref|XP_004546423.1|PREDICTED: lysine-specific demethylase 5C-like [Maylandia zebra]	0	sp|P41229|KDM5C_HUMAN	0	Lysine-specific demethylase 5C OS=Homo sapiens GN=KDM5C PE=1 SV=2	KOG1246	0	DNA-binding protein jumonji/RBP2/SMCY, contains JmjC domain
CL17815Contig1	7715	gi|499015225|ref|XP_004558427.1|PREDICTED: retinoic acid-induced protein 1-like isoform X1 [Maylandia zebra]	0	sp|Q7Z5J4|RAI1_HUMAN	1e-38	Retinoic acid-induced protein 1 OS=Homo sapiens GN=RAI1 PE=1 SV=2	KOG1084	6e-28	Transcription factor TCF20
CL28664Contig1	7711	gi|499017758|ref|XP_004559678.1|PREDICTED: sorbin and SH3 domain-containing protein 1-like isoform X6 [Maylandia zebra]	0	sp|Q62417|SRBS1_MOUSE	6e-105	Sorbin and SH3 domain-containing protein 1 OS=Mus musculus GN=Sorbs1 PE=1 SV=2	KOG4225	2e-69	Sorbin and SH3 domain-containing protein	ko04520;ko03320;ko04910	Adherens junction|PPAR signaling pathway|Insulin signaling pathway	3
CL9261Contig1	7705	gi|498950464|ref|XP_004543654.1|PREDICTED: signal-induced proliferation-associated 1-like protein 3-like isoform X1 [Maylandia zebra]	0	sp|O60292|SI1L3_HUMAN	0	Signal-induced proliferation-associated 1-like protein 3 OS=Homo sapiens GN=SIPA1L3 PE=1 SV=3	KOG3686	0	Rap1-GTPase-activating protein (Rap1GAP)	ko04015	Rap1 signaling pathway	1
CL9031Contig1	7698	gi|410900862|ref|XP_003963915.1|PREDICTED: sodium/calcium exchanger 1-like [Takifugu rubripes]	0	sp|P32418|NAC1_HUMAN	0	Sodium/calcium exchanger 1 OS=Homo sapiens GN=SLC8A1 PE=1 SV=3	KOG1306	0	Ca2+/Na+ exchanger NCX1 and related proteins	ko04020;ko04022;ko04974	Calcium signaling pathway|cGMP - PKG signaling pathway|Protein digestion and absorption	3
CL9299Contig1	7691	gi|348528111|ref|XP_003451562.1|PREDICTED: hypothetical protein LOC100695050 [Oreochromis niloticus]	0	sp|O15027|SC16A_HUMAN	0	Protein transport protein Sec16A OS=Homo sapiens GN=SEC16A PE=1 SV=3	KOG1913	0	Regucalcin gene promoter region-related protein (RGPR)
CL177Contig1	7687	gi|348509641|ref|XP_003442356.1|PREDICTED: CUB and sushi domain-containing protein 1-like [Oreochromis niloticus]	0	sp|Q923L3|CSMD1_MOUSE	0	CUB and sushi domain-containing protein 1 OS=Mus musculus GN=Csmd1 PE=2 SV=2	KOG4297	0	C-type lectin
CL8025Contig1	7679	gi|499050041|ref|XP_004575549.1|PREDICTED: histone acetyltransferase p300-like isoform X4 [Maylandia zebra]	0	sp|Q9NQH7|XPP3_HUMAN	0	Probable Xaa-Pro aminopeptidase 3 OS=Homo sapiens GN=XPNPEP3 PE=1 SV=1	KOG1778	0	CREB binding protein/P300 and related TAZ Zn-finger proteins	ko04110;ko04520;ko04024;ko04066;ko04068;ko04310;ko04330;ko04350;ko04630;ko05200;ko05203;ko05206;ko05211;ko05215;ko05152;ko05161;ko05164;ko05166;ko05168;ko05169;ko05016;ko04916;ko04919;ko04720	Cell cycle|Adherens junction|cAMP signaling pathway|HIF-1 signaling pathway|FoxO signaling pathway|Wnt signaling pathway|Notch signaling pathway|TGF-beta signaling pathway|Jak-STAT signaling pathway|Pathways in cancer|Viral carcinogenesis|MicroRNAs in cancer|Renal cell carcinoma|Prostate cancer|Tuberculosis|Hepatitis B|Influenza A|HTLV-I infection|Herpes simplex infection|Epstein-Barr virus infec…	24
CL1700Contig1	7677	gi|499040573|ref|XP_004570911.1|PREDICTED: muskelin-like isoform X1 [Maylandia zebra]	0	sp|Q99PV3|MKLN1_RAT	0	Muskelin OS=Rattus norvegicus GN=Mkln1 PE=1 SV=1	KOG2437	0	Muskelin
CL14350Contig1	7675	gi|498988027|ref|XP_004551670.1|PREDICTED: calcium-activated potassium channel subunit alpha-1-like isoform X12 [Maylandia zebra]	0	sp|Q90ZC7|KCMA1_XENLA	0	Calcium-activated potassium channel subunit alpha-1 OS=Xenopus laevis GN=kcnma1 PE=2 SV=1	KOG1420	0	Ca2+-activated K+ channel Slowpoke, alpha subunit	ko04022;ko04270;ko04970;ko04972;ko04911	cGMP - PKG signaling pathway|Vascular smooth muscle contraction|Salivary secretion|Pancreatic secretion|Insulin secretion	5
CL262Contig1	7675	gi|499018584|ref|XP_004560086.1|PREDICTED: vacuolar protein sorting-associated protein 13B-like isoform X1 [Maylandia zebra]	0	sp|Q7Z7G8|VP13B_HUMAN	0	Vacuolar protein sorting-associated protein 13B OS=Homo sapiens GN=VPS13B PE=1 SV=2	KOG1809	0	Vacuolar protein sorting-associated protein
CL28141Contig1	7674	gi|499032632|ref|XP_004567015.1|PREDICTED: phosphatidylinositol 4-kinase alpha-like isoform X1 [Maylandia zebra]	0	sp|P42356|PI4KA_HUMAN	0	Phosphatidylinositol 4-kinase alpha OS=Homo sapiens GN=PI4KA PE=1 SV=3	KOG0902	0	Phosphatidylinositol 4-kinase	ko04070;ko00562	Phosphatidylinositol signaling system|Inositol phosphate metabolism	2
CL17640Contig1	7665	gi|499044740|ref|XP_004572965.1|PREDICTED: traf2 and NCK-interacting protein kinase-like isoform X2 [Maylandia zebra]	0	sp|P83510|TNIK_MOUSE	0	Traf2 and NCK-interacting protein kinase OS=Mus musculus GN=Tnik PE=1 SV=2	KOG0587	0	Traf2- and Nck-interacting kinase and related germinal center kinase (GCK) family protein kinases
CL34082Contig1	7651	gi|499005882|ref|XP_004556087.1|PREDICTED: neurexin-1a-like isoform X12 [Maylandia zebra]	0	sp|A1XQX0|NR1AA_DANRE	0	Neurexin-1a OS=Danio rerio GN=nrxn1a PE=2 SV=1	KOG3514	0	Neurexin III-alpha	ko04514	Cell adhesion molecules (CAMs)	1
CL17785Contig1	7645	gi|499032865|ref|XP_004567127.1|PREDICTED: uncharacterized protein KIAA0232-like [Maylandia zebra]	0	sp|Q92628|K0232_HUMAN	0	Uncharacterized protein KIAA0232 OS=Homo sapiens GN=KIAA0232 PE=1 SV=5
CL9182Contig1	7644	gi|432854578|ref|XP_004067970.1|PREDICTED: LOW QUALITY PROTEIN: regulator of nonsense transcripts 1-like [Oryzias latipes]	0	sp|Q92900|RENT1_HUMAN	0	Regulator of nonsense transcripts 1 OS=Homo sapiens GN=UPF1 PE=1 SV=2	KOG1802	0	RNA helicase nonsense mRNA reducing factor (pNORF1)	ko03013;ko03015	RNA transport|mRNA surveillance pathway	2
CL8036Contig1	7641	gi|498935230|ref|XP_004540878.1|PREDICTED: LOW QUALITY PROTEIN: protein FAM179B-like [Maylandia zebra]	0	sp|Q6A070|F179B_MOUSE	2e-159	Protein FAM179B OS=Mus musculus GN=Fam179b PE=3 SV=3	KOG2933	1e-130	Uncharacterized conserved protein
CL540Contig1	7627	gi|499010633|ref|XP_004557272.1|PREDICTED: dynamin-3-like [Maylandia zebra]	0	sp|Q9UQ16|DYN3_HUMAN	0	Dynamin-3 OS=Homo sapiens GN=DNM3 PE=1 SV=4	KOG0446	0	Vacuolar sorting protein VPS1, dynamin, and related proteins	ko04144;ko05100;ko04961;ko04721	Endocytosis|Bacterial invasion of epithelial cells|Endocrine and other factor-regulated calcium reabsorption|Synaptic vesicle cycle	4
CL17780Contig1	7623	gi|498949194|ref|XP_004543452.1|PREDICTED: fibronectin-like isoform X1 [Maylandia zebra]	0	sp|P02751|FINC_HUMAN	0	Fibronectin OS=Homo sapiens GN=FN1 PE=1 SV=4	KOG3544	3e-99	Collagens (type IV and type XIII), and related proteins	ko04810;ko04510;ko04151;ko04512;ko05200;ko05205;ko05222;ko05100;ko05146	Regulation of actin cytoskeleton|Focal adhesion|PI3K-Akt signaling pathway|ECM-receptor interaction|Pathways in cancer|Proteoglycans in cancer|Small cell lung cancer|Bacterial invasion of epithelial cells|Amoebiasis	9
CL259Contig1	7621	gi|499004169|ref|XP_004555659.1|PREDICTED: alsin-like [Maylandia zebra]	0	sp|Q96Q42|ALS2_HUMAN	0	Alsin OS=Homo sapiens GN=ALS2 PE=1 SV=2	KOG0231	0	Junctional membrane complex protein Junctophilin and related MORN repeat proteins	ko05014	Amyotrophic lateral sclerosis (ALS)	1
CL19352Contig1	7617	gi|348534859|ref|XP_003454919.1|PREDICTED: activating signal cointegrator 1 complex subunit 3 [Oreochromis niloticus]	0	sp|F1NTD6|ASCC3_CHICK	0	Activating signal cointegrator 1 complex subunit 3 OS=Gallus gallus GN=ascc3 PE=3 SV=2	KOG0952	0	DNA/RNA helicase MER3/SLH1, DEAD-box superfamily
CL8864Contig1	7596	gi|499036644|ref|XP_004568985.1|PREDICTED: zinc finger CCHC domain-containing protein 2-like [Maylandia zebra]	0	sp|Q8AXV1|SH3G2_CHICK	4e-148	Endophilin-A1 OS=Gallus gallus GN=SH3GL2 PE=1 SV=1	KOG1118	1e-137	Lysophosphatidic acid acyltransferase endophilin/SH3GL, involved in synaptic vesicle formation
CL195Contig1	7592	gi|348530968|ref|XP_003452982.1|PREDICTED: myosin-XVI [Oreochromis niloticus]	0	sp|Q9Y6X6|MYO16_HUMAN	0	Unconventional myosin-XVI OS=Homo sapiens GN=MYO16 PE=1 SV=3	KOG4229	2e-128	Myosin VII, myosin IXB and related myosins
CL19050Contig1	7580	gi|498940174|ref|XP_004542017.1|PREDICTED: neuroblastoma-amplified sequence-like isoform X1 [Maylandia zebra]	0	sp|Q5TYW4|NBAS_DANRE	0	Neuroblastoma-amplified sequence OS=Danio rerio GN=nbas PE=2 SV=1	KOG1797	0	Uncharacterized conserved protein (Neuroblastoma-amplified protein)
CL36416Contig1	7561	gi|348513832|ref|XP_003444445.1|PREDICTED: matrix metalloproteinase-17 [Oreochromis niloticus]	0	sp|Q9ULZ9|MMP17_HUMAN	0	Matrix metalloproteinase-17 OS=Homo sapiens GN=MMP17 PE=1 SV=4	KOG1565	0	Gelatinase A and related matrix metalloproteases
CL23418Contig1	7555	gi|498937856|ref|XP_004541508.1|PREDICTED: pleckstrin homology domain-containing family G member 4B-like isoform X1 [Maylandia zebra]	0	sp|Q96PX9|PKH4B_HUMAN	0	Pleckstrin homology domain-containing family G member 4B OS=Homo sapiens GN=PLEKHG4B PE=2 SV=4	KOG0689	1e-130	Guanine nucleotide exchange factor for Rho and Rac GTPases
CL5558Contig1	7554	gi|498924450|ref|XP_004538186.1|PREDICTED: histone-lysine N-methyltransferase SETD1B-A-like isoform X1 [Maylandia zebra]	0	sp|Q1LY77|SE1BA_DANRE	0	Histone-lysine N-methyltransferase SETD1B-A OS=Danio rerio GN=setd1ba PE=1 SV=2	KOG1080	9e-157	Histone H3 (Lys4) methyltransferase complex, subunit SET1 and related methyltransferases	ko00310	Lysine degradation	1
CL18436Contig1	7540	gi|498947717|ref|XP_004543218.1|PREDICTED: myotubularin-related protein 13-like isoform X1 [Maylandia zebra]	0	sp|Q6NTN5|MTMRD_XENLA	0	Myotubularin-related protein 13 OS=Xenopus laevis GN=sbf2 PE=2 SV=1	KOG1090	0	Predicted dual-specificity phosphatase
CL31581Contig1	7533	gi|499044218|ref|XP_004572707.1|PREDICTED: sodium/potassium-transporting ATPase subunit alpha-3-like isoform X1 [Maylandia zebra] >gi|499044220|ref|XP_004572708.1| PREDICTED: sodium/potassium-transporting ATPase subunit alpha-3-like isoform X2 [Maylandia zebra]	0	sp|P58312|AT1A3_OREMO	0	Sodium/potassium-transporting ATPase subunit alpha-3 OS=Oreochromis mossambicus GN=atp1a3 PE=2 SV=1	KOG0203	0	Na+/K+ ATPase, alpha subunit	ko04022;ko04024;ko04260;ko04261;ko04970;ko04971;ko04972;ko04973;ko04974;ko04976;ko04978;ko04911;ko04918;ko04919;ko04960;ko04961;ko04964	cGMP - PKG signaling pathway|cAMP signaling pathway|Cardiac muscle contraction|Adrenergic signaling in cardiomyocytes|Salivary secretion|Gastric acid secretion|Pancreatic secretion|Carbohydrate digestion and absorption|Protein digestion and absorption|Bile secretion|Mineral absorption|Insulin secretion|Thyroid hormone synthesis|Thyroid hormone signaling pathway|Aldosterone-regulated sodium reabso…	17
CL17777Contig1	7519	gi|348511177|ref|XP_003443121.1|PREDICTED: myosin-9-like [Oreochromis niloticus]	0	sp|Q8VDD5|MYH9_MOUSE	0	Myosin-9 OS=Mus musculus GN=Myh9 PE=1 SV=4	KOG0161	0	Myosin class II heavy chain	ko04530	Tight junction	1
CL17905Contig1	7515	gi|499041409|ref|XP_004571323.1|PREDICTED: alsin-like isoform X3 [Maylandia zebra]	0	sp|Q920R0|ALS2_MOUSE	0	Alsin OS=Mus musculus GN=Als2 PE=1 SV=3	KOG0231	0	Junctional membrane complex protein Junctophilin and related MORN repeat proteins	ko05014	Amyotrophic lateral sclerosis (ALS)	1
CL3261Contig1	7512	gi|348504014|ref|XP_003439557.1|PREDICTED: LOW QUALITY PROTEIN: spatacsin-like [Oreochromis niloticus]	0	sp|Q96JI7|SPTCS_HUMAN	0	Spatacsin OS=Homo sapiens GN=SPG11 PE=1 SV=3	KOG1884	0	Uncharacterized conserved protein
CL17797Contig1	7500	gi|498959573|ref|XP_004545117.1|PREDICTED: engulfment and cell motility protein 2-like isoform X1 [Maylandia zebra] >gi|498959579|ref|XP_004545118.1| PREDICTED: engulfment and cell motility protein 2-like isoform X2 [Maylandia zebra] >gi|498959585|ref|XP_004545119.1| PREDICTED: engulfment and cell motility protein 2-like isoform X3 [Maylandia zebra]	0	sp|Q8BHL5|ELMO2_MOUSE	0	Engulfment and cell motility protein 2 OS=Mus musculus GN=Elmo2 PE=1 SV=1	KOG2999	0	Regulator of Rac1, required for phagocytosis and cell migration
CL2590Contig1	7500	gi|498948914|ref|XP_004543409.1|PREDICTED: transforming growth factor-beta receptor-associated protein 1 homolog isoform X2 [Maylandia zebra]	0	sp|A4IG72|TGFA1_DANRE	0	Transforming growth factor-beta receptor-associated protein 1 homolog OS=Danio rerio GN=tgfbrap1 PE=2 SV=1	KOG2167	0	Cullins
CL16027Contig1	7485	gi|498996225|ref|XP_004553682.1|PREDICTED: teneurin-3-like [Maylandia zebra]	0	sp|Q9W7R4|TEN3_DANRE	0	Teneurin-3 OS=Danio rerio GN=tenm3 PE=2 SV=1	KOG4659	0	Uncharacterized conserved protein (Rhs family)
CL2457Contig1	7467	gi|499043967|ref|XP_004572584.1|PREDICTED: histone deacetylase 5-like isoform X1 [Maylandia zebra]	0	sp|Q80ZH1|HDAC5_CRIGR	0	Histone deacetylase 5 OS=Cricetulus griseus GN=HDAC5 PE=2 SV=1	KOG1343	0	Histone deacetylase complex, catalytic component HDA1	ko05203;ko05169;ko05034	Viral carcinogenesis|Epstein-Barr virus infection|Alcoholism	3
CL3773Contig1	7465	gi|40644181|emb|CAC86600.1|multidrug resistance protein [Platichthys flesus]	0	sp|P08183|MDR1_HUMAN	0	Multidrug resistance protein 1 OS=Homo sapiens GN=ABCB1 PE=1 SV=3	KOG0055	0	Multidrug/pheromone exporter, ABC superfamily	ko02010;ko05206;ko04976	ABC transporters|MicroRNAs in cancer|Bile secretion	3
CL16021Contig1	7457	gi|348531621|ref|XP_003453307.1|PREDICTED: zinc finger protein 292-like [Oreochromis niloticus]	0	sp|O60281|ZN292_HUMAN	0	Zinc finger protein 292 OS=Homo sapiens GN=ZNF292 PE=1 SV=3	KOG1721	1e-173	FOG: Zn-finger
CL34442Contig1	7451	gi|410914319|ref|XP_003970635.1|PREDICTED: electron transfer flavoprotein-ubiquinone oxidoreductase, mitochondrial-like [Takifugu rubripes]	0	sp|P55931|ETFD_PIG	0	Electron transfer flavoprotein-ubiquinone oxidoreductase, mitochondrial OS=Sus scrofa GN=ETFDH PE=1 SV=2	KOG2415	0	Electron transfer flavoprotein ubiquinone oxidoreductase
CL18038Contig1	7450	gi|348510293|ref|XP_003442680.1|PREDICTED: host cell factor 1-like [Oreochromis niloticus]	0	sp|P51610|HCFC1_HUMAN	0	Host cell factor 1 OS=Homo sapiens GN=HCFC1 PE=1 SV=2	KOG4152	0	Host cell transcription factor HCFC1	ko05168	Herpes simplex infection	1
CL3207Contig1	7450	gi|498994043|ref|XP_004553145.1|PREDICTED: C-myc promoter-binding protein-like isoform X1 [Maylandia zebra]	0	sp|Q7Z401|MYCPP_HUMAN	0	C-myc promoter-binding protein OS=Homo sapiens GN=DENND4A PE=1 SV=2	KOG2127	0	Calmodulin-binding protein CRAG, contains DENN domain
CL17040Contig1	7447	gi|432932472|ref|XP_004081756.1|PREDICTED: X-ray repair cross-complementing protein 5 [Oryzias latipes]	0	sp|P13010|XRCC5_HUMAN	0	X-ray repair cross-complementing protein 5 OS=Homo sapiens GN=XRCC5 PE=1 SV=3	KOG2326	0	DNA-binding subunit of a DNA-dependent protein kinase (Ku80 autoantigen)	ko03450	Non-homologous end-joining	1
CL2844Contig1	7445	gi|348533548|ref|XP_003454267.1|PREDICTED: coiled-coil domain-containing protein 149-B-like [Oreochromis niloticus]	0	sp|Q6DH86|C149B_DANRE	5e-159	Coiled-coil domain-containing protein 149-B OS=Danio rerio GN=ccdc149b PE=2 SV=1	KOG4687	2e-161	Uncharacterized coiled-coil protein
CL9270Contig1	7444	gi|499032201|ref|XP_004566803.1|PREDICTED: neurogenic locus notch protein homolog [Maylandia zebra]	0	sp|Q07008|NOTC1_RAT	0	Neurogenic locus notch homolog protein 1 OS=Rattus norvegicus GN=Notch1 PE=2 SV=3	KOG1217	0	Fibrillins and related proteins containing Ca2+-binding EGF-like domains	ko04330;ko05206;ko04320;ko04919	Notch signaling pathway|MicroRNAs in cancer|Dorso-ventral axis formation|Thyroid hormone signaling pathway	4
CL17751Contig1	7443	gi|498938858|ref|XP_004541725.1|PREDICTED: transcriptional regulator ATRX-like [Maylandia zebra]	0	sp|Q61687|ATRX_MOUSE	0	Transcriptional regulator ATRX OS=Mus musculus GN=Atrx PE=1 SV=3	KOG1015	0	Transcription regulator XNP/ATRX, DEAD-box superfamily
CL2070Contig1	7440	gi|499021785|ref|XP_004561665.1|PREDICTED: Down syndrome cell adhesion molecule-like isoform X1 [Maylandia zebra]	0	sp|O60469|DSCAM_HUMAN	0	Down syndrome cell adhesion molecule OS=Homo sapiens GN=DSCAM PE=1 SV=2	KOG3510	0	FOG: Immunoglobulin C-2 Type/fibronectin type III domains
CL25376Contig1	7436	gi|403280795|ref|XP_003931895.1|PREDICTED: ubiquitin carboxyl-terminal hydrolase 36 [Saimiri boliviensis boliviensis]	0	sp|Q9P275|UBP36_HUMAN	1e-160	Ubiquitin carboxyl-terminal hydrolase 36 OS=Homo sapiens GN=USP36 PE=1 SV=3	KOG1865	3e-162	Ubiquitin carboxyl-terminal hydrolase
CL16483Contig1	7426	gi|348501202|ref|XP_003438159.1|PREDICTED: ankyrin repeat domain-containing protein 13C-A-like [Oreochromis niloticus]	0	sp|Q7ZUV0|AN13C_DANRE	0	Ankyrin repeat domain-containing protein 13C OS=Danio rerio GN=ankrd13c PE=2 SV=1	KOG0522	0	Ankyrin repeat protein
CL18408Contig1	7424	gi|498969079|ref|XP_004547065.1|PREDICTED: clathrin heavy chain 1-like isoform X1 [Maylandia zebra]	0	sp|P49951|CLH1_BOVIN	0	Clathrin heavy chain 1 OS=Bos taurus GN=CLTC PE=1 SV=1	KOG0985	0	Vesicle coat protein clathrin, heavy chain	ko04142;ko04144;ko05100;ko05016;ko04961;ko04721	Lysosome|Endocytosis|Bacterial invasion of epithelial cells|Huntington's disease|Endocrine and other factor-regulated calcium reabsorption|Synaptic vesicle cycle	6
CL18081Contig1	7423	gi|498961373|ref|XP_004545412.1|PREDICTED: separin-like [Maylandia zebra]	0	sp|P60330|ESPL1_MOUSE	0	Separin OS=Mus musculus GN=Espl1 PE=1 SV=1	KOG1849	0	Regulator of spindle pole body duplication	ko04110;ko04111;ko04113;ko04114	Cell cycle|Cell cycle - yeast|Meiosis - yeast|Oocyte meiosis	4
CL8823Contig1	7418	gi|499036860|ref|XP_004569093.1|PREDICTED: general transcription factor 3C polypeptide 1-like [Maylandia zebra]	0	sp|Q12789|TF3C1_HUMAN	2e-142	General transcription factor 3C polypeptide 1 OS=Homo sapiens GN=GTF3C1 PE=1 SV=4	KOG4560	2e-139	Transcription factor IIIC box B binding (alpha) subunit
CL66Contig1	7414	gi|498972965|ref|XP_004548020.1|PREDICTED: SWI/SNF complex subunit SMARCC1-like isoform X2 [Maylandia zebra]	0	sp|Q92922|SMRC1_HUMAN	4e-141	SWI/SNF complex subunit SMARCC1 OS=Homo sapiens GN=SMARCC1 PE=1 SV=3	KOG1279	1e-136	Chromatin remodeling factor subunit and related transcription factors
CL18058Contig1	7411	gi|348542367|ref|XP_003458656.1|PREDICTED: pre-mRNA-processing-splicing factor 8 [Oreochromis niloticus]	0	sp|Q6P2Q9|PRP8_HUMAN	0	Pre-mRNA-processing-splicing factor 8 OS=Homo sapiens GN=PRPF8 PE=1 SV=2	KOG1795	0	U5 snRNP spliceosome subunit	ko03040	Spliceosome	1
CL9285Contig1	7402	gi|498942268|ref|XP_004542347.1|PREDICTED: serine/threonine-protein kinase MRCK alpha-like isoform X6 [Maylandia zebra]	0	sp|O54874|MRCKA_RAT	0	Serine/threonine-protein kinase MRCK alpha OS=Rattus norvegicus GN=Cdc42bpa PE=1 SV=1	KOG0612	0	Rho-associated, coiled-coil containing protein kinase
CL27187Contig1	7391	gi|498990083|ref|XP_004552167.1|PREDICTED: neurogenic locus notch homolog protein 2-like [Maylandia zebra]	0	sp|Q04721|NOTC2_HUMAN	0	Neurogenic locus notch homolog protein 2 OS=Homo sapiens GN=NOTCH2 PE=1 SV=3	KOG1217	0	Fibrillins and related proteins containing Ca2+-binding EGF-like domains	ko04330;ko05206;ko04320;ko04919	Notch signaling pathway|MicroRNAs in cancer|Dorso-ventral axis formation|Thyroid hormone signaling pathway	4
CL16764Contig1	7385	gi|432877107|ref|XP_004073110.1|PREDICTED: uncharacterized protein LOC101175574 [Oryzias latipes]	0	sp|Q8R361|RFIP5_MOUSE	3e-57	Rab11 family-interacting protein 5 OS=Mus musculus GN=Rab11fip5 PE=1 SV=2				ko04144	Endocytosis	1
CL2748Contig1	7382	gi|410912385|ref|XP_003969670.1|PREDICTED: leucine-rich repeat-containing protein 4C-like [Takifugu rubripes]	0	sp|Q9HCJ2|LRC4C_HUMAN	0	Leucine-rich repeat-containing protein 4C OS=Homo sapiens GN=LRRC4C PE=1 SV=1	KOG0619	0	FOG: Leucine rich repeat	ko04514;ko04360	Cell adhesion molecules (CAMs)|Axon guidance	2
CL16191Contig1	7368	gi|255528969|gb|ACU12481.1|Janus kinase 2 [Siniperca chuatsi]	0	sp|O19064|JAK2_PIG	0	Tyrosine-protein kinase JAK2 OS=Sus scrofa GN=JAK2 PE=2 SV=1	KOG0197	0	Tyrosine kinases	ko04550;ko04151;ko04630;ko05140;ko05145;ko05152;ko05162;ko05164;ko05168;ko04917;ko04920;ko04062;ko04725	Signaling pathways regulating pluripotency of stem cells|PI3K-Akt signaling pathway|Jak-STAT signaling pathway|Leishmaniasis|Toxoplasmosis|Tuberculosis|Measles|Influenza A|Herpes simplex infection|Prolactin signaling pathway|Adipocytokine signaling pathway|Chemokine signaling pathway|Cholinergic synapse	13
CL31849Contig1	7367	gi|348542024|ref|XP_003458486.1|PREDICTED: serine/threonine-protein kinase TBK1 [Oreochromis niloticus] >gi|499028373|ref|XP_004564913.1| PREDICTED: serine/threonine-protein kinase TBK1-like isoform X1 [Maylandia zebra] >gi|499028375|ref|XP_004564914.1| PREDICTED: serine/threonine-protein kinase TBK1-like isoform X2 [Maylandia zebra] >gi|499028377|ref|XP_004564915.1| PREDICTED: serine/threonine-p…	0	sp|Q9UHD2|TBK1_HUMAN	0	Serine/threonine-protein kinase TBK1 OS=Homo sapiens GN=TBK1 PE=1 SV=1	KOG4250	0	TANK binding protein kinase TBK1	ko04080;ko05032;ko05033;ko04723;ko04727	Neuroactive ligand-receptor interaction|Morphine addiction|Nicotine addiction|Retrograde endocannabinoid signaling|GABAergic synapse	5
CL10969Contig1	7358	gi|317419714|emb|CBN81750.1|Neuropilin-1a [Dicentrarchus labrax]	0	sp|Q8QFX6|NRP1A_DANRE	0	Neuropilin-1a OS=Danio rerio GN=nrp1a PE=2 SV=1	KOG0667	0	Dual-specificity tyrosine-phosphorylation regulated kinase	ko05166;ko04360	HTLV-I infection|Axon guidance	2
CL18079Contig1	7356	gi|498966006|ref|XP_004546313.1|PREDICTED: UHRF1-binding protein 1-like [Maylandia zebra]	0	sp|Q6BDS2|URFB1_HUMAN	0	UHRF1-binding protein 1 OS=Homo sapiens GN=UHRF1BP1 PE=1 SV=1	KOG2955	0	Uncharacterized conserved protein
CL2900Contig1	7354	gi|348524236|ref|XP_003449629.1|PREDICTED: calcium/calmodulin-dependent 3',5'-cyclic nucleotide phosphodiesterase 1A [Oreochromis niloticus]	0	sp|Q5ZI04|FA49A_CHICK	3e-161	Protein FAM49A OS=Gallus gallus GN=FAM49A PE=2 SV=1	KOG3951	2e-152	Uncharacterized conserved protein	ko04020;ko05032;ko00230	Calcium signaling pathway|Morphine addiction|Purine metabolism	3
CL10499Contig1	7351	gi|498951144|ref|XP_004543762.1|PREDICTED: dedicator of cytokinesis protein 10-like isoform X3 [Maylandia zebra]	0	sp|Q96BY6|DOC10_HUMAN	0	Dedicator of cytokinesis protein 10 OS=Homo sapiens GN=DOCK10 PE=1 SV=3	KOG1997	0	PH domain-containing protein
CL12623Contig1	7327	gi|498978619|ref|XP_004549371.1|PREDICTED: lipopolysaccharide-responsive and beige-like anchor protein-like isoform X5 [Maylandia zebra]	0	sp|Q9ESE1|LRBA_MOUSE	0	Lipopolysaccharide-responsive and beige-like anchor protein OS=Mus musculus GN=Lrba PE=1 SV=1	KOG1787	0	Kinase A-anchor protein Neurobeachin and related BEACH and WD40 repeat proteins
CL8852Contig1	7324	gi|499015448|ref|XP_004558537.1|PREDICTED: voltage-dependent P/Q-type calcium channel subunit alpha-1A-like isoform X2 [Maylandia zebra]	0	sp|P97445|CAC1A_MOUSE	0	Voltage-dependent P/Q-type calcium channel subunit alpha-1A OS=Mus musculus GN=Cacna1a PE=1 SV=2	KOG2301	0	Voltage-gated Ca2+ channels, alpha1 subunits	ko04010;ko04020;ko04930;ko05032;ko05033;ko04721;ko04723;ko04724;ko04725;ko04726;ko04727;ko04728;ko04730;ko04742	MAPK signaling pathway|Calcium signaling pathway|Type II diabetes mellitus|Morphine addiction|Nicotine addiction|Synaptic vesicle cycle|Retrograde endocannabinoid signaling|Glutamatergic synapse|Cholinergic synapse|Serotonergic synapse|GABAergic synapse|Dopaminergic synapse|Long-term depression|Taste transduction	14
CL3844Contig1	7323	gi|499049172|ref|XP_004575124.1|PREDICTED: oxysterol-binding protein-related protein 8-like isoform X5 [Maylandia zebra] >gi|499049174|ref|XP_004575125.1| PREDICTED: oxysterol-binding protein-related protein 8-like isoform X6 [Maylandia zebra]	0	sp|Q9BZF1|OSBL8_HUMAN	0	Oxysterol-binding protein-related protein 8 OS=Homo sapiens GN=OSBPL8 PE=1 SV=3	KOG2210	0	Oxysterol-binding protein
CL17813Contig1	7311	gi|348519515|ref|XP_003447276.1|PREDICTED: hypothetical protein LOC100700562 [Oreochromis niloticus]	0	sp|Q8N1P7|AIM1L_HUMAN	3e-171	Absent in melanoma 1-like protein OS=Homo sapiens GN=AIM1L PE=2 SV=1
CL18100Contig1	7301	gi|348543971|ref|XP_003459455.1|PREDICTED: glycogen debranching enzyme [Oreochromis niloticus]	0	sp|P35573|GDE_HUMAN	0	Glycogen debranching enzyme OS=Homo sapiens GN=AGL PE=1 SV=3	KOG3625	0	Alpha amylase	ko00500	Starch and sucrose metabolism	1
CL3007Contig1	7301	gi|348533335|ref|XP_003454161.1|PREDICTED: hypothetical protein LOC100708199 [Oreochromis niloticus]	0	sp|P10394|POL4_DROME	3e-101	Retrovirus-related Pol polyprotein from transposon 412 OS=Drosophila melanogaster GN=POL PE=4 SV=1	KOG0017	7e-105	FOG: Transposon-encoded proteins with TYA, reverse transcriptase, integrase domains in various combinations
CL2815Contig1	7297	gi|499029673|ref|XP_004565554.1|PREDICTED: syntaphilin-like isoform X3 [Maylandia zebra]	0	sp|O15079|SNPH_HUMAN	2e-67	Syntaphilin OS=Homo sapiens GN=SNPH PE=1 SV=2
CL3462Contig1	7276	gi|348507324|ref|XP_003441206.1|PREDICTED: cAMP and cAMP-inhibited cGMP 3',5'-cyclic phosphodiesterase 10A-like [Oreochromis niloticus]	0	sp|Q9Y233|PDE10_HUMAN	0	cAMP and cAMP-inhibited cGMP 3',5'-cyclic phosphodiesterase 10A OS=Homo sapiens GN=PDE10A PE=1 SV=1	KOG3689	0	Cyclic nucleotide phosphodiesterase	ko05032;ko00230	Morphine addiction|Purine metabolism	2
CL27565Contig1	7243	gi|348531080|ref|XP_003453038.1|PREDICTED: cyclin-dependent kinase 19-like [Oreochromis niloticus] >gi|499031162|ref|XP_004566291.1| PREDICTED: cyclin-dependent kinase 19-like [Maylandia zebra]	0	sp|Q8BWD8|CDK19_MOUSE	0	Cyclin-dependent kinase 19 OS=Mus musculus GN=Cdk19 PE=2 SV=1	KOG0666	3e-164	Cyclin C-dependent kinase CDK8
CL3193Contig1	7242	gi|498937778|ref|XP_004541487.1|PREDICTED: histone-lysine N-methyltransferase SETD2-like isoform X2 [Maylandia zebra]	0	sp|E9Q5F9|SETD2_MOUSE	0	Histone-lysine N-methyltransferase SETD2 OS=Mus musculus GN=Setd2 PE=1 SV=1	KOG4442	0	Clathrin coat binding protein/Huntingtin interacting protein HIP1, involved in regulation of endocytosis	ko00310	Lysine degradation	1
CL35359Contig1	7206	gi|390349763|ref|XP_003727278.1|PREDICTED: uncharacterized protein LOC100888172 [Strongylocentrotus purpuratus]	0				KOG0017	2e-47	FOG: Transposon-encoded proteins with TYA, reverse transcriptase, integrase domains in various combinations
CL29057Contig1	7202	gi|499021668|ref|XP_004561608.1|PREDICTED: receptor-type tyrosine-protein phosphatase F-like isoform X1 [Maylandia zebra]	0	sp|A4IFW2|PTPRF_DANRE	0	Receptor-type tyrosine-protein phosphatase F OS=Danio rerio GN=ptprf PE=2 SV=1	KOG4228	0	Protein tyrosine phosphatase	ko04520;ko04514;ko04910	Adherens junction|Cell adhesion molecules (CAMs)|Insulin signaling pathway	3
CL33324Contig1	7201	gi|348521003|ref|XP_003448016.1|PREDICTED: envoplakin [Oreochromis niloticus]	0	sp|Q92817|EVPL_HUMAN	0	Envoplakin OS=Homo sapiens GN=EVPL PE=1 SV=3	KOG0516	0	Dystonin, GAS (Growth-arrest-specific protein), and related proteins
CL17832Contig1	7198	gi|499034351|ref|XP_004567857.1|PREDICTED: trinucleotide repeat-containing gene 6C protein-like isoform X1 [Maylandia zebra] >gi|499034353|ref|XP_004567858.1| PREDICTED: trinucleotide repeat-containing gene 6C protein-like isoform X2 [Maylandia zebra]	0	sp|Q9HCJ0|TNR6C_HUMAN	0	Trinucleotide repeat-containing gene 6C protein OS=Homo sapiens GN=TNRC6C PE=1 SV=3
CL2540Contig1	7196	gi|498933620|ref|XP_004540483.1|PREDICTED: arf-GAP with SH3 domain, ANK repeat and PH domain-containing protein 2-like [Maylandia zebra]	0	sp|Q8TDY4|ASAP3_HUMAN	0	Arf-GAP with SH3 domain, ANK repeat and PH domain-containing protein 3 OS=Homo sapiens GN=ASAP3 PE=1 SV=1	KOG0521	0	Putative GTPase activating proteins (GAPs)	ko04144;ko04666	Endocytosis|Fc gamma R-mediated phagocytosis	2
CL21442Contig1	7191	gi|499036195|ref|XP_004568765.1|PREDICTED: protein KIAA1199-like [Maylandia zebra]	0	sp|Q8WUJ3|K1199_HUMAN	0	Protein KIAA1199 OS=Homo sapiens GN=KIAA1199 PE=2 SV=2	KOG1216	5e-08	von Willebrand factor and related coagulation proteins
CL12974Contig1	7188	gi|348544577|ref|XP_003459757.1|PREDICTED: glycogen phosphorylase, muscle form-like isoform 1 [Oreochromis niloticus]	0	sp|Q9WUB3|PYGM_MOUSE	0	Glycogen phosphorylase, muscle form OS=Mus musculus GN=Pygm PE=1 SV=3	KOG2099	0	Glycogen phosphorylase	ko00500;ko04910	Starch and sucrose metabolism|Insulin signaling pathway	2
CL3256Contig1	7184	gi|348527058|ref|XP_003451036.1|PREDICTED: threonyl-tRNA synthetase, cytoplasmic-like [Oreochromis niloticus]	0	sp|Q3ZBV8|SYTC_BOVIN	0	Threonine--tRNA ligase, cytoplasmic OS=Bos taurus GN=TARS PE=2 SV=1	KOG1637	0	Threonyl-tRNA synthetase	ko00970	Aminoacyl-tRNA biosynthesis	1
CL20050Contig1	7179	gi|348504337|ref|XP_003439718.1|PREDICTED: DNA-directed RNA polymerase, mitochondrial-like [Oreochromis niloticus]	0	sp|Q8BKF1|RPOM_MOUSE	0	DNA-directed RNA polymerase, mitochondrial OS=Mus musculus GN=Polrmt PE=2 SV=1	KOG1038	0	Mitochondrial/chloroplast DNA-directed RNA polymerase RPO41, provides primers for DNA replication-initiation
CL22258Contig1	7175	gi|410903398|ref|XP_003965180.1|PREDICTED: amyloid beta A4 precursor protein-binding family A member 1-like [Takifugu rubripes]	0	sp|Q02410|APBA1_HUMAN	0	Amyloid beta A4 precursor protein-binding family A member 1 OS=Homo sapiens GN=APBA1 PE=1 SV=3	KOG3605	0	Beta amyloid precursor-binding protein
CL17756Contig1	7142	gi|499014420|ref|XP_004558226.1|PREDICTED: WD repeat-containing protein 81-like [Maylandia zebra]	0	sp|D4A929|WDR81_RAT	0	WD repeat-containing protein 81 OS=Rattus norvegicus GN=Wdr81 PE=1 SV=1	KOG4190	0	Uncharacterized conserved protein
CL6Contig1	7116	gi|498995323|ref|XP_004553466.1|PREDICTED: protein piccolo-like [Maylandia zebra]	0	sp|O88778|BSN_RAT	5e-30	Protein bassoon OS=Rattus norvegicus GN=Bsn PE=1 SV=3	KOG4475	2e-08	FOG: Immunoglobin and related proteins	ko04911	Insulin secretion	1
CL224Contig1	7105	gi|348519829|ref|XP_003447432.1|PREDICTED: E3 ubiquitin-protein ligase UBR3-like [Oreochromis niloticus]	0	sp|Q5U430|UBR3_MOUSE	0	E3 ubiquitin-protein ligase UBR3 OS=Mus musculus GN=Ubr3 PE=1 SV=3	KOG1139	2e-142	Predicted ubiquitin-protein ligase of the N-recognin family
CL4304Contig1	7095	gi|499011186|ref|XP_004557410.1|PREDICTED: roundabout homolog 2-like isoform X2 [Maylandia zebra]	0	sp|Q9HCK4|ROBO2_HUMAN	0	Roundabout homolog 2 OS=Homo sapiens GN=ROBO2 PE=1 SV=2	KOG4222	0	Axon guidance receptor Dscam	ko04360	Axon guidance	1
CL17910Contig1	7087	gi|499030426|ref|XP_004565926.1|PREDICTED: autism susceptibility gene 2 protein-like isoform X3 [Maylandia zebra]	0	sp|Q8WXX7|AUTS2_HUMAN	3e-40	Autism susceptibility gene 2 protein OS=Homo sapiens GN=AUTS2 PE=1 SV=1
CL17767Contig1	7076	gi|499039940|ref|XP_004570602.1|PREDICTED: zinc finger protein 644-like isoform X1 [Maylandia zebra] >gi|499039942|ref|XP_004570603.1| PREDICTED: zinc finger protein 644-like isoform X2 [Maylandia zebra]	0	sp|Q9H582|ZN644_HUMAN	3e-35	Zinc finger protein 644 OS=Homo sapiens GN=ZNF644 PE=1 SV=2	KOG1721	2e-27	FOG: Zn-finger
CL36123Contig1	7073	gi|499044777|ref|XP_004572983.1|PREDICTED: nebulin-like isoform X5 [Maylandia zebra]	0	sp|P20929|NEBU_HUMAN	9e-147	Nebulin OS=Homo sapiens GN=NEB PE=1 SV=4	KOG1702	4e-177	Nebulin repeat protein
CL4446Contig1	7073	gi|498928431|ref|XP_004539195.1|PREDICTED: gamma-adducin-like isoform X8 [Maylandia zebra]	0	sp|Q9UEY8|ADDG_HUMAN	0	Gamma-adducin OS=Homo sapiens GN=ADD3 PE=1 SV=1	KOG3699	0	Cytoskeletal protein Adducin
CL24775Contig1	7063	gi|499006551|ref|XP_004556256.1|PREDICTED: cytoskeleton-associated protein 5-like [Maylandia zebra]	0	sp|Q14008|CKAP5_HUMAN	0	Cytoskeleton-associated protein 5 OS=Homo sapiens GN=CKAP5 PE=1 SV=3	KOG1820	0	Microtubule-associated protein
CL9273Contig1	7061	gi|498995187|ref|XP_004553432.1|PREDICTED: DENN domain-containing protein 5B-like [Maylandia zebra]	0	sp|Q6ZUT9|DEN5B_HUMAN	0	DENN domain-containing protein 5B OS=Homo sapiens GN=DENND5B PE=1 SV=2	KOG2080	0	Uncharacterized conserved protein, contains DENN and RUN domains
CL26388Contig1	7057	gi|499046135|ref|XP_004573647.1|PREDICTED: mitogen-activated protein kinase kinase kinase kinase 4-like isoform X6 [Maylandia zebra]	0	sp|P97820|M4K4_MOUSE	0	Mitogen-activated protein kinase kinase kinase kinase 4 OS=Mus musculus GN=Map4k4 PE=1 SV=1	KOG0587	0	Traf2- and Nck-interacting kinase and related germinal center kinase (GCK) family protein kinases	ko04010	MAPK signaling pathway	1
CL2325Contig1	7050	gi|348543896|ref|XP_003459418.1|PREDICTED: hypothetical protein LOC100692671 [Oreochromis niloticus]	0	sp|Q9HBT8|Z286A_HUMAN	2e-27	Zinc finger protein 286A OS=Homo sapiens GN=ZNF286A PE=2 SV=1	KOG1721	2e-32	FOG: Zn-finger
CL16302Contig1	7042	gi|498937015|ref|XP_004541304.1|PREDICTED: uncharacterized protein LOC101472690 isoform X2 [Maylandia zebra]	0	sp|Q9BVN2|RUSC1_HUMAN	5e-52	RUN and SH3 domain-containing protein 1 OS=Homo sapiens GN=RUSC1 PE=1 SV=3
CL8014Contig1	7042	gi|410908909|ref|XP_003967933.1|PREDICTED: uncharacterized protein LOC101071133 [Takifugu rubripes]	0				KOG0017	1e-28	FOG: Transposon-encoded proteins with TYA, reverse transcriptase, integrase domains in various combinations
CL10516Contig1	7039	gi|410903400|ref|XP_003965181.1|PREDICTED: tight junction protein ZO-2-like [Takifugu rubripes]	0	sp|Q9UDY2|ZO2_HUMAN	0	Tight junction protein ZO-2 OS=Homo sapiens GN=TJP2 PE=1 SV=2	KOG3580	0	Tight junction proteins	ko04530;ko05110	Tight junction|Vibrio cholerae infection	2
CL22303Contig1	7032	gi|432931018|ref|XP_004081574.1|PREDICTED: LOW QUALITY PROTEIN: TBC1 domain family member 8-like [Oryzias latipes]	0	sp|Q6ZT07|TBCD9_HUMAN	0	TBC1 domain family member 9 OS=Homo sapiens GN=TBC1D9 PE=2 SV=2	KOG4347	0	GTPase-activating protein VRP
CL35027Contig1	7023	gi|498994992|ref|XP_004553386.1|PREDICTED: c-Jun-amino-terminal kinase-interacting protein 2-like isoform X1 [Maylandia zebra]	0	sp|Q8WY54|PPM1E_HUMAN	0	Protein phosphatase 1E OS=Homo sapiens GN=PPM1E PE=1 SV=2	KOG0698	0	Serine/threonine protein phosphatase	ko04010	MAPK signaling pathway	1
CL929Contig1	7023	gi|432892826|ref|XP_004075856.1|PREDICTED: uncharacterized protein LOC101165245 [Oryzias latipes]	0	sp|Q9HBA9|FOH1B_HUMAN	2e-105	Putative N-acetylated-alpha-linked acidic dipeptidase OS=Homo sapiens GN=FOLH1B PE=2 SV=1	KOG2195	4e-102	Transferrin receptor and related proteins containing the protease-associated (PA) domain
CL16252Contig1	7021	gi|499036251|ref|XP_004568791.1|PREDICTED: tau-tubulin kinase 2-like [Maylandia zebra]	0	sp|Q6IQ55|TTBK2_HUMAN	0	Tau-tubulin kinase 2 OS=Homo sapiens GN=TTBK2 PE=1 SV=2	KOG1164	4e-139	Casein kinase (serine/threonine/tyrosine protein kinase)
CL14492Contig1	7020	gi|499020017|ref|XP_004560792.1|PREDICTED: equilibrative nucleoside transporter 4-like isoform X1 [Maylandia zebra]	0	sp|A1L272|S29A4_DANRE	0	Equilibrative nucleoside transporter 4 OS=Danio rerio GN=slc29a4 PE=2 SV=1	KOG1479	2e-174	Nucleoside transporter
CL2270Contig1	7020	gi|410928442|ref|XP_003977609.1|PREDICTED: LOW QUALITY PROTEIN: laminin subunit alpha-5-like [Takifugu rubripes]	0	sp|O15230|LAMA5_HUMAN	0	Laminin subunit alpha-5 OS=Homo sapiens GN=LAMA5 PE=1 SV=8	KOG1836	0	Extracellular matrix glycoprotein Laminin subunits alpha and gamma	ko04510;ko04151;ko04512;ko05200;ko05222;ko05145;ko05146	Focal adhesion|PI3K-Akt signaling pathway|ECM-receptor interaction|Pathways in cancer|Small cell lung cancer|Toxoplasmosis|Amoebiasis	7
CL23288Contig1	7015	gi|348529516|ref|XP_003452259.1|PREDICTED: TBC1 domain family member 9 [Oreochromis niloticus]	0	sp|Q3UYK3|TBCD9_MOUSE	0	TBC1 domain family member 9 OS=Mus musculus GN=Tbc1d9 PE=2 SV=2	KOG4347	0	GTPase-activating protein VRP
CL4442Contig1	7014	gi|499032935|ref|XP_004567160.1|PREDICTED: dedicator of cytokinesis protein 11-like isoform X1 [Maylandia zebra]	0	sp|Q5JSL3|DOC11_HUMAN	0	Dedicator of cytokinesis protein 11 OS=Homo sapiens GN=DOCK11 PE=1 SV=2	KOG1997	0	PH domain-containing protein
CL8729Contig1	7009	gi|348536719|ref|XP_003455843.1|PREDICTED: tuberin-like [Oreochromis niloticus]	0	sp|P49816|TSC2_RAT	0	Tuberin OS=Rattus norvegicus GN=Tsc2 PE=1 SV=1	KOG3687	0	Tuberin - Rap/ran-GTPase-activating protein	ko04115;ko04150;ko04151;ko04152;ko05231;ko04910;ko04919	p53 signaling pathway|mTOR signaling pathway|PI3K-Akt signaling pathway|AMPK signaling pathway|Choline metabolism in cancer|Insulin signaling pathway|Thyroid hormone signaling pathway	7
CL28701Contig1	7001	gi|499024884|ref|XP_004563197.1|PREDICTED: mitogen-activated protein kinase kinase kinase kinase 4-like isoform X2 [Maylandia zebra]	0	sp|O95819|M4K4_HUMAN	0	Mitogen-activated protein kinase kinase kinase kinase 4 OS=Homo sapiens GN=MAP4K4 PE=1 SV=2	KOG0587	0	Traf2- and Nck-interacting kinase and related germinal center kinase (GCK) family protein kinases	ko04010	MAPK signaling pathway	1
CL8188Contig1	6997	gi|348500881|ref|XP_003438000.1|PREDICTED: calmodulin-regulated spectrin-associated protein 2-like [Oreochromis niloticus]	0	sp|Q8C1B1|CAMP2_MOUSE	0	Calmodulin-regulated spectrin-associated protein 2 OS=Mus musculus GN=Camsap2 PE=1 SV=3	KOG3654	0	Uncharacterized CH domain protein
CL33866Contig1	6993	gi|348530060|ref|XP_003452529.1|PREDICTED: hypothetical protein LOC100707110 [Oreochromis niloticus]	0	sp|Q99MY8|ASH1L_MOUSE	0	Histone-lysine N-methyltransferase ASH1L OS=Mus musculus GN=Ash1l PE=1 SV=3	KOG1083	0	Putative transcription factor ASH1/LIN-59	ko04530;ko00310	Tight junction|Lysine degradation	2
CL2705Contig1	6980	gi|348511085|ref|XP_003443075.1|PREDICTED: transmembrane protein 62-like [Oreochromis niloticus]	0	sp|Q8BXJ9|TMM62_MOUSE	0	Transmembrane protein 62 OS=Mus musculus GN=Tmem62 PE=2 SV=1	KOG1196	2e-129	Predicted NAD-dependent oxidoreductase
CL2829Contig1	6978	gi|498937004|ref|XP_004541301.1|PREDICTED: histone-lysine N-methyltransferase ASH1L-like isoform X2 [Maylandia zebra]	0	sp|Q98SV1|SELPA_DANRE	2e-52	Selenoprotein Pa OS=Danio rerio GN=sepp1a PE=1 SV=3	KOG1083	5e-28	Putative transcription factor ASH1/LIN-59	ko04530;ko00310	Tight junction|Lysine degradation	2
CL12734Contig1	6977	gi|348533782|ref|XP_003454383.1|PREDICTED: 3-hydroxyacyl-CoA dehydratase-like [Oreochromis niloticus]	0	sp|Q7SY06|HADC_DANRE	0	Very-long-chain (3R)-3-hydroxyacyl-[acyl-carrier protein] dehydratase OS=Danio rerio GN=ptplad1 PE=2 SV=2	KOG3187	2e-154	Protein tyrosine phosphatase-like protein PTPLA (contains Pro instead of catalytic Arg)
CL8595Contig1	6977	gi|498997555|ref|XP_004554016.1|PREDICTED: lysine-specific demethylase 5A-like isoform X3 [Maylandia zebra]	0	sp|P29375|KDM5A_HUMAN	0	Lysine-specific demethylase 5A OS=Homo sapiens GN=KDM5A PE=1 SV=3	KOG1246	0	DNA-binding protein jumonji/RBP2/SMCY, contains JmjC domain
CL8987Contig1	6976	gi|498994083|ref|XP_004553161.1|PREDICTED: immunoglobulin superfamily containing leucine-rich repeat protein 2-like isoform X1 [Maylandia zebra]	0	sp|Q5RKR3|ISLR2_MOUSE	1e-178	Immunoglobulin superfamily containing leucine-rich repeat protein 2 OS=Mus musculus GN=Islr2 PE=1 SV=1	KOG0619	1e-170	FOG: Leucine rich repeat
CL8034Contig1	6974	gi|498956474|ref|XP_004544615.1|PREDICTED: small G protein signaling modulator 1-like isoform X4 [Maylandia zebra]	0	sp|Q8BPQ7|SGSM1_MOUSE	0	Small G protein signaling modulator 1 OS=Mus musculus GN=Sgsm1 PE=2 SV=2	KOG1648	0	Uncharacterized conserved protein, contains RUN, BRK and TBC domains
CL9243Contig1	6970	gi|499031773|ref|XP_004566594.1|PREDICTED: ral GTPase-activating protein subunit alpha-2-like isoform X1 [Maylandia zebra]	0	sp|Q2PPJ7|RGPA2_HUMAN	0	Ral GTPase-activating protein subunit alpha-2 OS=Homo sapiens GN=RALGAPA2 PE=1 SV=2	KOG3686	0	Rap1-GTPase-activating protein (Rap1GAP)
CL8195Contig1	6962	gi|499029197|ref|XP_004565318.1|PREDICTED: HEAT repeat-containing protein 1-like isoform X1 [Maylandia zebra] >gi|499029199|ref|XP_004565319.1| PREDICTED: HEAT repeat-containing protein 1-like isoform X2 [Maylandia zebra] >gi|499029201|ref|XP_004565320.1| PREDICTED: HEAT repeat-containing protein 1-like isoform X3 [Maylandia zebra] >gi|499029203|ref|XP_004565321.1| PREDICTED: HEAT repeat-containi…	0	sp|Q7SY48|HEAT1_DANRE	0	HEAT repeat-containing protein 1 OS=Danio rerio GN=heatr1 PE=2 SV=1	KOG1837	3e-136	Uncharacterized conserved protein	ko03008	Ribosome biogenesis in eukaryotes	1
CL8880Contig1	6962	gi|499029552|ref|XP_004565494.1|PREDICTED: tensin-like C1 domain-containing phosphatase-like isoform X1 [Maylandia zebra]	0	sp|Q63HR2|TENC1_HUMAN	0	Tensin-like C1 domain-containing phosphatase OS=Homo sapiens GN=TENC1 PE=1 SV=2	KOG2283	0	Clathrin coat dissociation kinase GAK/PTEN/Auxilin and related tyrosine phosphatases
CL26677Contig1	6959	gi|410908411|ref|XP_003967684.1|PREDICTED: contactin-1a-like [Takifugu rubripes]	0	sp|Q8AXZ4|CNT1A_DANRE	0	Contactin-1a OS=Danio rerio GN=cntn1a PE=2 SV=1	KOG3513	0	Neural cell adhesion molecule L1	ko04514	Cell adhesion molecules (CAMs)	1
CL19674Contig1	6950	gi|348507401|ref|XP_003441244.1|PREDICTED: lysosomal-trafficking regulator-like [Oreochromis niloticus]	0	sp|Q99698|LYST_HUMAN	0	Lysosomal-trafficking regulator OS=Homo sapiens GN=LYST PE=1 SV=3	KOG1786	0	Lysosomal trafficking regulator LYST and related BEACH and WD40 repeat proteins
CL33438Contig1	6943	gi|498959348|ref|XP_004545079.1|PREDICTED: serine/threonine-protein phosphatase 6 regulatory ankyrin repeat subunit C-like isoform X1 [Maylandia zebra]	0	sp|Q5ZLC8|ANR52_CHICK	0	Serine/threonine-protein phosphatase 6 regulatory ankyrin repeat subunit C OS=Gallus gallus GN=ANKRD52 PE=2 SV=1	KOG0393	0	Ras-related small GTPase, Rho type
CL10031Contig1	6938	gi|498955211|ref|XP_004544411.1|PREDICTED: rhotekin-like isoform X2 [Maylandia zebra]	0	sp|Q9BST9|RTKN_HUMAN	4e-164	Rhotekin OS=Homo sapiens GN=RTKN PE=1 SV=2
CL34631Contig1	6925	gi|348527616|ref|XP_003451315.1|PREDICTED: synaptotagmin-11-like [Oreochromis niloticus]	0	sp|Q9BQI5|SGIP1_HUMAN	2e-171	SH3-containing GRB2-like protein 3-interacting protein 1 OS=Homo sapiens GN=SGIP1 PE=1 SV=2	KOG2398	0	Predicted proline-serine-threonine phosphatase-interacting protein (PSTPIP)
CL9056Contig1	6920	gi|498976685|ref|XP_004548930.1|PREDICTED: PR domain zinc finger protein 2-like [Maylandia zebra]	0	sp|Q63755|PRDM2_RAT	2e-135	PR domain zinc finger protein 2 OS=Rattus norvegicus GN=Prdm2 PE=2 SV=1	KOG2461	0	Transcription factor BLIMP-1/PRDI-BF1, contains C2H2-type Zn-finger and SET domains
CL17577Contig1	6915	gi|498960018|ref|XP_004545191.1|PREDICTED: homeodomain-interacting protein kinase 1-like isoform X3 [Maylandia zebra]	0	sp|Q6VAB6|KSR2_HUMAN	0	Kinase suppressor of Ras 2 OS=Homo sapiens GN=KSR2 PE=1 SV=2	KOG0667	0	Dual-specificity tyrosine-phosphorylation regulated kinase
CL9224Contig1	6911	gi|499002799|ref|XP_004555319.1|PREDICTED: protein SOGA2-like isoform X4 [Maylandia zebra]	0	sp|Q9Y4B5|SOGA2_HUMAN	3e-178	Protein SOGA2 OS=Homo sapiens GN=SOGA2 PE=1 SV=5	KOG4787	2e-45	Uncharacterized conserved protein
CL17864Contig1	6891	gi|348516280|ref|XP_003445667.1|PREDICTED: protein deltex-1-like [Oreochromis niloticus]	0	sp|Q8AW93|DTX1_XENLA	0	E3 ubiquitin-protein ligase DTX1 OS=Xenopus laevis GN=dtx1 PE=2 SV=1				ko04330	Notch signaling pathway	1
CL18660Contig1	6887	gi|498989632|ref|XP_004552057.1|PREDICTED: microtubule-associated protein futsch-like [Maylandia zebra]	0	sp|Q5FWF5|ESCO1_HUMAN	6e-117	N-acetyltransferase ESCO1 OS=Homo sapiens GN=ESCO1 PE=1 SV=3	KOG3014	3e-114	Protein involved in establishing cohesion between sister chromatids during DNA replication
CL28516Contig1	6886	gi|499039721|ref|XP_004570494.1|PREDICTED: bone morphogenetic protein receptor type-2-like [Maylandia zebra]	0	sp|Q13873|BMPR2_HUMAN	0	Bone morphogenetic protein receptor type-2 OS=Homo sapiens GN=BMPR2 PE=1 SV=2	KOG3653	0	Transforming growth factor beta/activin receptor subfamily of serine/threonine kinases	ko04550;ko04350;ko04390;ko04060;ko05206	Signaling pathways regulating pluripotency of stem cells|TGF-beta signaling pathway|Hippo signaling pathway|Cytokine-cytokine receptor interaction|MicroRNAs in cancer	5
CL2152Contig1	6879	gi|410907433|ref|XP_003967196.1|PREDICTED: voltage-dependent calcium channel subunit alpha-2/delta-1-like [Takifugu rubripes]	0	sp|P54289|CA2D1_HUMAN	0	Voltage-dependent calcium channel subunit alpha-2/delta-1 OS=Homo sapiens GN=CACNA2D1 PE=1 SV=3	KOG2353	0	L-type voltage-dependent Ca2+ channel, alpha2/delta subunit	ko04010;ko05410;ko05412;ko05414;ko04260;ko04261;ko04921	MAPK signaling pathway|Hypertrophic cardiomyopathy (HCM)|Arrhythmogenic right ventricular cardiomyopathy (ARVC)|Dilated cardiomyopathy (DCM)|Cardiac muscle contraction|Adrenergic signaling in cardiomyocytes|Oxytocin signaling pathway	7
CL8467Contig1	6876	gi|499011099|ref|XP_004557388.1|PREDICTED: uncharacterized protein LOC101474873 isoform X1 [Maylandia zebra]	0	sp|O15054|KDM6B_HUMAN	0	Lysine-specific demethylase 6B OS=Homo sapiens GN=KDM6B PE=1 SV=4	KOG1246	0	DNA-binding protein jumonji/RBP2/SMCY, contains JmjC domain
CL3078Contig1	6871	gi|498987785|ref|XP_004551610.1|PREDICTED: STE20-like serine/threonine-protein kinase-like isoform X4 [Maylandia zebra]	0	sp|O54988|SLK_MOUSE	0	STE20-like serine/threonine-protein kinase OS=Mus musculus GN=Slk PE=1 SV=2	KOG0579	1e-174	Ste20-like serine/threonine protein kinase	ko04114	Oocyte meiosis	1
CL36017Contig1	6870	gi|47226278|emb|CAG09246.1|unnamed protein product [Tetraodon nigroviridis]	0	sp|P15146|MTAP2_RAT	2e-79	Microtubule-associated protein 2 OS=Rattus norvegicus GN=Map2 PE=1 SV=3	KOG2418	2e-83	Microtubule-associated protein TAU
CL8820Contig1	6866	gi|410904143|ref|XP_003965552.1|PREDICTED: mothers against decapentaplegic homolog 4-like isoform 1 [Takifugu rubripes]	0	sp|P97471|SMAD4_MOUSE	0	Mothers against decapentaplegic homolog 4 OS=Mus musculus GN=Smad4 PE=1 SV=2	KOG3701	0	TGFbeta receptor signaling protein SMAD and related proteins	ko04110;ko04520;ko04550;ko04068;ko04310;ko04350;ko04390;ko05200;ko05210;ko05212;ko05220;ko05161;ko05166	Cell cycle|Adherens junction|Signaling pathways regulating pluripotency of stem cells|FoxO signaling pathway|Wnt signaling pathway|TGF-beta signaling pathway|Hippo signaling pathway|Pathways in cancer|Colorectal cancer|Pancreatic cancer|Chronic myeloid leukemia|Hepatitis B|HTLV-I infection	13
CL18598Contig1	6856	gi|348507292|ref|XP_003441190.1|PREDICTED: proteasome activator complex subunit 4-like [Oreochromis niloticus]	0	sp|F1QFR9|PSM4A_DANRE	0	Proteasome activator complex subunit 4A OS=Danio rerio GN=psme4a PE=3 SV=2	KOG1851	0	Uncharacterized conserved protein	ko03050	Proteasome	1
CL60Contig1	6851	gi|348516340|ref|XP_003445697.1|PREDICTED: dedicator of cytokinesis protein 5 [Oreochromis niloticus]	0	sp|Q9H7D0|DOCK5_HUMAN	0	Dedicator of cytokinesis protein 5 OS=Homo sapiens GN=DOCK5 PE=1 SV=3	KOG1998	0	Signaling protein DOCK180
CL2870Contig1	6848	gi|348522185|ref|XP_003448606.1|PREDICTED: sarcoplasmic/endoplasmic reticulum calcium ATPase 2-like [Oreochromis niloticus]	0	sp|Q03669|AT2A2_CHICK	0	Sarcoplasmic/endoplasmic reticulum calcium ATPase 2 OS=Gallus gallus GN=ATP2A2 PE=2 SV=2	KOG0202	0	Ca2+ transporting ATPase	ko04020;ko04022;ko05010;ko04972	Calcium signaling pathway|cGMP - PKG signaling pathway|Alzheimer's disease|Pancreatic secretion	4
CL36098Contig1	6847	gi|499027366|ref|XP_004564419.1|PREDICTED: amyloid beta A4 precursor protein-binding family B member 2-like [Maylandia zebra]	0	sp|Q92870|APBB2_HUMAN	0	Amyloid beta A4 precursor protein-binding family B member 2 OS=Homo sapiens GN=APBB2 PE=1 SV=3
CL36992Contig1	6844	gi|498933149|ref|XP_004540360.1|PREDICTED: UDP-glucose:glycoprotein glucosyltransferase 1-like isoform X2 [Maylandia zebra]	0	sp|Q6P5E4|UGGG1_MOUSE	0	UDP-glucose:glycoprotein glucosyltransferase 1 OS=Mus musculus GN=Uggt1 PE=1 SV=4	KOG1879	0	UDP-glucose:glycoprotein glucosyltransferase	ko04141	Protein processing in endoplasmic reticulum	1
CL19839Contig1	6843	gi|348518816|ref|XP_003446927.1|PREDICTED: synaptojanin-1 [Oreochromis niloticus]	0	sp|O43426|SYNJ1_HUMAN	0	Synaptojanin-1 OS=Homo sapiens GN=SYNJ1 PE=1 SV=2	KOG0566	0	Inositol-1,4,5-triphosphate 5-phosphatase (synaptojanin), INP51/INP52/INP53 family	ko04070;ko00562	Phosphatidylinositol signaling system|Inositol phosphate metabolism	2
CL223Contig1	6843	gi|498991522|ref|XP_004552532.1|PREDICTED: uncharacterized protein LOC101477849 [Maylandia zebra]	0	sp|A0JMZ4|SV422_XENLA	1e-52	Histone-lysine N-methyltransferase SUV420H2 OS=Xenopus laevis GN=suv420h2 PE=2 SV=1	KOG2589	8e-53	Histone tail methylase	ko00310	Lysine degradation	1
CL19171Contig1	6833	gi|498924213|ref|XP_004538116.1|PREDICTED: uncharacterized protein KIAA2026-like isoform X1 [Maylandia zebra] >gi|498924215|ref|XP_004538117.1| PREDICTED: uncharacterized protein KIAA2026-like isoform X2 [Maylandia zebra]	0	sp|Q5HYC2|K2026_HUMAN	1e-145	Uncharacterized protein KIAA2026 OS=Homo sapiens GN=KIAA2026 PE=2 SV=2
CL715Contig1	6833	gi|498979110|ref|XP_004549491.1|PREDICTED: methylcytosine dioxygenase TET2-like [Maylandia zebra]	0	sp|Q6N021|TET2_HUMAN	0	Methylcytosine dioxygenase TET2 OS=Homo sapiens GN=TET2 PE=1 SV=3
CL1647Contig1	6821	gi|348505256|ref|XP_003440177.1|PREDICTED: transcriptional adapter 2-alpha-like isoform 1 [Oreochromis niloticus]	0	sp|Q3SZP8|TAD2A_BOVIN	0	Transcriptional adapter 2-alpha OS=Bos taurus GN=TADA2A PE=2 SV=1	KOG0457	0	Histone acetyltransferase complex SAGA/ADA, subunit ADA2
CL1610Contig1	6819	gi|498929048|ref|XP_004539339.1|PREDICTED: ubiquitin carboxyl-terminal hydrolase 43-like isoform X1 [Maylandia zebra]	0	sp|Q70EL4|UBP43_HUMAN	0	Ubiquitin carboxyl-terminal hydrolase 43 OS=Homo sapiens GN=USP43 PE=1 SV=2	KOG1870	1e-165	Ubiquitin C-terminal hydrolase
CL17988Contig1	6818	gi|348507016|ref|XP_003441053.1|PREDICTED: DNA mismatch repair protein Msh6 [Oreochromis niloticus]	0	sp|P52701|MSH6_HUMAN	0	DNA mismatch repair protein Msh6 OS=Homo sapiens GN=MSH6 PE=1 SV=2	KOG0217	0	Mismatch repair ATPase MSH6 (MutS family)	ko03430;ko05200;ko05210	Mismatch repair|Pathways in cancer|Colorectal cancer	3
CL8264Contig1	6812	gi|432926624|ref|XP_004080920.1|PREDICTED: histone-lysine N-methyltransferase MLL3-like [Oryzias latipes]	0	sp|Q8BRH4|KMT2C_MOUSE	0	Histone-lysine N-methyltransferase 2C OS=Mus musculus GN=Kmt2c PE=2 SV=2	KOG4443	0	Putative transcription factor HALR/MLL3, involved in embryonic development	ko00310	Lysine degradation	1
CL17733Contig1	6807	gi|499038748|ref|XP_004570016.1|PREDICTED: serine-rich adhesin for platelets-like [Maylandia zebra]	0				KOG2992	8e-06	Nucleolar GTPase/ATPase p130
CL8187Contig1	6787	gi|348544416|ref|XP_003459677.1|PREDICTED: serine/threonine-protein kinase 24-like [Oreochromis niloticus] >gi|499039709|ref|XP_004570488.1| PREDICTED: serine/threonine-protein kinase 24-like [Maylandia zebra]	0	sp|Q99KH8|STK24_MOUSE	0	Serine/threonine-protein kinase 24 OS=Mus musculus GN=Stk24 PE=1 SV=1	KOG0201	0	Serine/threonine protein kinase
CL27802Contig1	6780	gi|21070179|gb|AAM34208.1|AF503912_1polyprotein [Danio rerio]	0	sp|P31792|POL_FENV1	4e-126	Pol polyprotein (Fragment) OS=Feline endogenous virus ECE1 GN=pol PE=3 SV=1	KOG0017	5e-56	FOG: Transposon-encoded proteins with TYA, reverse transcriptase, integrase domains in various combinations
CL8853Contig1	6773	gi|498986226|ref|XP_004551232.1|PREDICTED: protein EMSY-like isoform X1 [Maylandia zebra]	0	sp|Q7ZUV7|EMSY_DANRE	0	Protein EMSY OS=Danio rerio GN=emsy PE=2 SV=1	KOG4675	3e-133	Uncharacterized conserved protein, contains ENT domain
CL4432Contig1	6770	gi|499021530|ref|XP_004561541.1|PREDICTED: latrophilin-2-like isoform X4 [Maylandia zebra]	0	sp|O95490|LPHN2_HUMAN	0	Latrophilin-2 OS=Homo sapiens GN=LPHN2 PE=1 SV=2	KOG4193	0	G protein-coupled receptors
CL29484Contig1	6763	gi|499044032|ref|XP_004572616.1|PREDICTED: diacylglycerol kinase delta-like isoform X1 [Maylandia zebra]	0	sp|Q16760|DGKD_HUMAN	0	Diacylglycerol kinase delta OS=Homo sapiens GN=DGKD PE=1 SV=4	KOG1170	0	Diacylglycerol kinase	ko04070;ko05231;ko00561;ko00564	Phosphatidylinositol signaling system|Choline metabolism in cancer|Glycerolipid metabolism|Glycerophospholipid metabolism	4
CL33984Contig1	6761	gi|348508657|ref|XP_003441870.1|PREDICTED: histone acetyltransferase MYST4 [Oreochromis niloticus]	0	sp|Q8WYB5|KAT6B_HUMAN	0	Histone acetyltransferase KAT6B OS=Homo sapiens GN=KAT6B PE=1 SV=3	KOG2747	0	Histone acetyltransferase (MYST family)
CL2305Contig1	6757	gi|498965800|ref|XP_004546268.1|PREDICTED: uncharacterized protein LOC101479868 isoform X4 [Maylandia zebra]	0	sp|Q8C9B9|DIDO1_MOUSE	9e-64	Death-inducer obliterator 1 OS=Mus musculus GN=Dido1 PE=1 SV=4	KOG1634	3e-50	Predicted transcription factor DATF1, contains PHD and TFS2M domains
CL26075Contig1	6755	gi|348509319|ref|XP_003442197.1|PREDICTED: disintegrin and metalloproteinase domain-containing protein 11-like [Oreochromis niloticus]	0	sp|Q9R1V4|ADA11_MOUSE	0	Disintegrin and metalloproteinase domain-containing protein 11 OS=Mus musculus GN=Adam11 PE=1 SV=2	KOG3607	0	Meltrins, fertilins and related Zn-dependent metalloproteinases of the ADAMs family
CL6612Contig1	6750	gi|348500587|ref|XP_003437854.1|PREDICTED: phosphatidylinositol-4,5-bisphosphate 3-kinase catalytic subunit alpha isoform-like [Oreochromis niloticus]	0	sp|P32871|PK3CA_BOVIN	0	Phosphatidylinositol 4,5-bisphosphate 3-kinase catalytic subunit alpha isoform OS=Bos taurus GN=PIK3CA PE=1 SV=1	KOG0904	0	Phosphatidylinositol 3-kinase catalytic subunit (p110)	ko04210;ko04810;ko04510;ko04550;ko04012;ko04014;ko04015;ko04022;ko04024;ko04066;ko04068;ko04070;ko04150;ko04151;ko04152;ko04370;ko04630;ko04668;ko05200;ko05203;ko05205;ko05210;ko05211;ko05212;ko05213;ko05214;ko05215;ko05218;ko05220;ko05221;ko05222;ko05223;ko05230;ko05231;ko04930;ko04932;ko05100;ko05142;ko05145;ko05146;ko05160;ko05161;ko05162;ko05164;ko05166;ko05169;ko00562;ko04261;ko04380;ko04973…	Apoptosis|Regulation of actin cytoskeleton|Focal adhesion|Signaling pathways regulating pluripotency of stem cells|ErbB signaling pathway|Ras signaling pathway|Rap1 signaling pathway|cGMP - PKG signaling pathway|cAMP signaling pathway|HIF-1 signaling pathway|FoxO signaling pathway|Phosphatidylinositol signaling system|mTOR signaling pathway|PI3K-Akt signaling pathway|AMPK signaling pathway|VEGF s…	69
CL27020Contig1	6749	gi|498952057|ref|XP_004543908.1|PREDICTED: rho guanine nucleotide exchange factor 17-like [Maylandia zebra]	0	sp|Q80U35|ARHGH_MOUSE	0	Rho guanine nucleotide exchange factor 17 OS=Mus musculus GN=Arhgef17 PE=2 SV=2	KOG3522	0	Predicted guanine nucleotide exchange factor
CL22728Contig1	6747	gi|498928782|ref|XP_004539278.1|PREDICTED: E3 ubiquitin-protein ligase SMURF2-like isoform X1 [Maylandia zebra]	0	sp|A9JRZ0|SMUF2_DANRE	0	E3 ubiquitin-protein ligase SMURF2 OS=Danio rerio GN=smurf2 PE=2 SV=1	KOG0940	0	Ubiquitin protein ligase RSP5/NEDD4	ko04144;ko04350;ko04120	Endocytosis|TGF-beta signaling pathway|Ubiquitin mediated proteolysis	3
CL27867Contig1	6746	gi|499036726|ref|XP_004569026.1|PREDICTED: semaphorin-5B-like [Maylandia zebra]	0	sp|Q60519|SEM5B_MOUSE	0	Semaphorin-5B OS=Mus musculus GN=Sema5b PE=2 SV=2	KOG3611	0	Semaphorins	ko04360	Axon guidance	1
CL33315Contig1	6730	gi|498958708|ref|XP_004544976.1|PREDICTED: disco-interacting protein 2 homolog B-A-like isoform X3 [Maylandia zebra]	0	sp|Q6NVJ5|DI2BA_DANRE	0	Disco-interacting protein 2 homolog B-A OS=Danio rerio GN=dip2ba PE=2 SV=1	KOG3628	0	Predicted AMP-binding protein
CL4354Contig1	6730	gi|499022167|ref|XP_004561854.1|PREDICTED: E3 ubiquitin-protein ligase TTC3-like isoform X1 [Maylandia zebra]	0	sp|O88196|TTC3_MOUSE	1e-83	E3 ubiquitin-protein ligase TTC3 OS=Mus musculus GN=Ttc3 PE=2 SV=2	KOG0550	7e-10	Molecular chaperone (DnaJ superfamily)
CL17698Contig1	6727	gi|499042251|ref|XP_004571735.1|PREDICTED: brain-specific angiogenesis inhibitor 1-like isoform X1 [Maylandia zebra]	0	sp|O14514|BAI1_HUMAN	0	Brain-specific angiogenesis inhibitor 1 OS=Homo sapiens GN=BAI1 PE=1 SV=2	KOG4475	2e-49	FOG: Immunoglobin and related proteins	ko04115	p53 signaling pathway	1
CL1664Contig1	6726	gi|348511631|ref|XP_003443347.1|PREDICTED: histone deacetylase 4-like [Oreochromis niloticus]	0	sp|P83038|HDAC4_CHICK	0	Histone deacetylase 4 OS=Gallus gallus GN=HDAC4 PE=2 SV=1	KOG1343	0	Histone deacetylase complex, catalytic component HDA1	ko05203;ko05169;ko05034	Viral carcinogenesis|Epstein-Barr virus infection|Alcoholism	3
CL8246Contig1	6722	gi|410930690|ref|XP_003978731.1|PREDICTED: anthrax toxin receptor 1-like [Takifugu rubripes]	0	sp|Q6DFX2|ANTR2_MOUSE	2e-137	Anthrax toxin receptor 2 OS=Mus musculus GN=Antxr2 PE=2 SV=1	KOG3544	2e-92	Collagens (type IV and type XIII), and related proteins
CL8295Contig1	6719	gi|348531416|ref|XP_003453205.1|PREDICTED: 5'-3' exoribonuclease 1 [Oreochromis niloticus]	0	sp|P97789|XRN1_MOUSE	0	5'-3' exoribonuclease 1 OS=Mus musculus GN=Xrn1 PE=1 SV=1	KOG2045	0	5'-3' exonuclease XRN1/KEM1/SEP1 involved in DNA strand exchange and mRNA turnover	ko03018;ko03008	RNA degradation|Ribosome biogenesis in eukaryotes	2
CL17360Contig1	6715	gi|348502719|ref|XP_003438915.1|PREDICTED: protein VPRBP-like [Oreochromis niloticus]	0	sp|Q9Y4B6|VPRBP_HUMAN	0	Protein VPRBP OS=Homo sapiens GN=VPRBP PE=1 SV=3	KOG1832	0	HIV-1 Vpr-binding protein
CL11084Contig1	6714	gi|498935311|ref|XP_004540902.1|PREDICTED: ninein-like [Maylandia zebra]	0	sp|Q8N4C6|NIN_HUMAN	3e-167	Ninein OS=Homo sapiens GN=NIN PE=1 SV=4	KOG0161	6e-15	Myosin class II heavy chain
CL19100Contig1	6710	gi|499039040|ref|XP_004570159.1|PREDICTED: anaphase-promoting complex subunit 1-like [Maylandia zebra]	0	sp|Q9H1A4|APC1_HUMAN	0	Anaphase-promoting complex subunit 1 OS=Homo sapiens GN=ANAPC1 PE=1 SV=1	KOG1858	0	Anaphase-promoting complex (APC), subunit 1 (meiotic check point regulator/Tsg24)	ko04110;ko04111;ko04113;ko04114;ko04120;ko05166;ko04914	Cell cycle|Cell cycle - yeast|Meiosis - yeast|Oocyte meiosis|Ubiquitin mediated proteolysis|HTLV-I infection|Progesterone-mediated oocyte maturation	7
CL8Contig1	6678	gi|317419748|emb|CBN81784.1|DNA-dependent protein kinase catalytic subunit [Dicentrarchus labrax]	0	sp|Q8QGX4|PRKDC_CHICK	0	DNA-dependent protein kinase catalytic subunit OS=Gallus gallus GN=PRKDC PE=2 SV=1	KOG0891	0	DNA-dependent protein kinase	ko04110;ko03450	Cell cycle|Non-homologous end-joining	2
CL1016Contig1	6674	gi|499035839|ref|XP_004568589.1|PREDICTED: inactive phospholipase C-like protein 2-like isoform X1 [Maylandia zebra] >gi|499035841|ref|XP_004568590.1| PREDICTED: inactive phospholipase C-like protein 2-like isoform X2 [Maylandia zebra]	0	sp|Q9UPR0|PLCL2_HUMAN	0	Inactive phospholipase C-like protein 2 OS=Homo sapiens GN=PLCL2 PE=1 SV=2	KOG0169	0	Phosphoinositide-specific phospholipase C
CL27454Contig1	6674	gi|498976071|ref|XP_004548780.1|PREDICTED: SLIT-ROBO Rho GTPase-activating protein 3-like isoform X2 [Maylandia zebra]	0	sp|O43295|SRGP3_HUMAN	0	SLIT-ROBO Rho GTPase-activating protein 3 OS=Homo sapiens GN=SRGAP3 PE=1 SV=3	KOG3565	0	Cdc42-interacting protein CIP4	ko04360	Axon guidance	1
CL19257Contig1	6666	gi|348545589|ref|XP_003460262.1|PREDICTED: tectonin beta-propeller repeat-containing protein 2 [Oreochromis niloticus]	0	sp|O15040|TCPR2_HUMAN	0	Tectonin beta-propeller repeat-containing protein 2 OS=Homo sapiens GN=TECPR2 PE=1 SV=4	KOG3669	0	Uncharacterized conserved protein, contains dysferlin, TECPR and PH domains
CL3201Contig1	6665	gi|348507044|ref|XP_003441067.1|PREDICTED: sorting nexin-5-like [Oreochromis niloticus]	0	sp|Q9D8U8|SNX5_MOUSE	0	Sorting nexin-5 OS=Mus musculus GN=Snx5 PE=1 SV=1	KOG1660	0	Sorting nexin SNX6/TFAF2, contains PX domain
CL19249Contig1	6662	gi|499016162|ref|XP_004558890.1|PREDICTED: neuron navigator 1-like isoform X1 [Maylandia zebra]	0	sp|Q8CH77|NAV1_MOUSE	0	Neuron navigator 1 OS=Mus musculus GN=Nav1 PE=1 SV=2
CL16779Contig1	6656	gi|499042330|ref|XP_004571774.1|PREDICTED: HMG domain-containing protein 3-like isoform X1 [Maylandia zebra] >gi|499042332|ref|XP_004571775.1| PREDICTED: HMG domain-containing protein 3-like isoform X2 [Maylandia zebra]	0	sp|Q12766|HMGX3_HUMAN	0	HMG domain-containing protein 3 OS=Homo sapiens GN=HMGXB3 PE=2 SV=2	KOG2234	2e-66	Predicted UDP-galactose transporter
CL2410Contig1	6656	gi|499046913|ref|XP_004574028.1|PREDICTED: neuron navigator 3-like isoform X6 [Maylandia zebra]	0	sp|Q5TZ18|NAV3_DANRE	0	Neuron navigator 3 OS=Danio rerio GN=nav3 PE=3 SV=1
CL15724Contig1	6644	gi|499016536|ref|XP_004559075.1|PREDICTED: dedicator of cytokinesis protein 3-like isoform X7 [Maylandia zebra]	0	sp|Q8IZD9|DOCK3_HUMAN	0	Dedicator of cytokinesis protein 3 OS=Homo sapiens GN=DOCK3 PE=1 SV=1	KOG1998	0	Signaling protein DOCK180
CL2955Contig1	6632	gi|348529862|ref|XP_003452431.1|PREDICTED: DENN domain-containing protein 4C-like [Oreochromis niloticus]	0	sp|A6H8H2|DEN4C_MOUSE	0	DENN domain-containing protein 4C OS=Mus musculus GN=Dennd4c PE=1 SV=1	KOG2127	0	Calmodulin-binding protein CRAG, contains DENN domain
CL19082Contig1	6630	gi|498934334|ref|XP_004540665.1|PREDICTED: E3 ubiquitin-protein ligase UBR1-like [Maylandia zebra]	0	sp|Q8IWV7|UBR1_HUMAN	0	E3 ubiquitin-protein ligase UBR1 OS=Homo sapiens GN=UBR1 PE=1 SV=1	KOG1140	0	N-end rule pathway, recognition component UBR1
CL9208Contig1	6612	gi|119514184|gb|ABL75847.1|protocadherin 2A7 [Takifugu rubripes]	0	sp|Q9Y5I4|PCDC2_HUMAN	9e-178	Protocadherin alpha-C2 OS=Homo sapiens GN=PCDHAC2 PE=2 SV=1	KOG3594	0	FOG: Cadherin repeats
CL8012Contig1	6608	gi|498947181|ref|XP_004543132.1|PREDICTED: cingulin-like protein 1-like isoform X1 [Maylandia zebra] >gi|498947187|ref|XP_004543133.1| PREDICTED: cingulin-like protein 1-like isoform X2 [Maylandia zebra]	0	sp|Q0VF96|CGNL1_HUMAN	0	Cingulin-like protein 1 OS=Homo sapiens GN=CGNL1 PE=1 SV=2	KOG1305	0	Amino acid transporter protein
CL4544Contig1	6607	gi|499014175|ref|XP_004558164.1|PREDICTED: phosphatidylinositol-binding clathrin assembly protein-like isoform X6 [Maylandia zebra]	0	sp|Q13492|PICAL_HUMAN	0	Phosphatidylinositol-binding clathrin assembly protein OS=Homo sapiens GN=PICALM PE=1 SV=2	KOG0251	0	Clathrin assembly protein AP180 and related proteins, contain ENTH domain
CL30032Contig1	6605	gi|498960030|ref|XP_004545193.1|PREDICTED: calmodulin-binding transcription activator 1-like [Maylandia zebra]	0	sp|Q9Y6Y1|CMTA1_HUMAN	1e-140	Calmodulin-binding transcription activator 1 OS=Homo sapiens GN=CAMTA1 PE=1 SV=4	KOG0520	0	Uncharacterized conserved protein, contains IPT/TIG domain
CL8044Contig1	6598	gi|410922719|ref|XP_003974830.1|PREDICTED: heterogeneous nuclear ribonucleoprotein K-like [Takifugu rubripes]	0	sp|Q5ZIQ3|HNRPK_CHICK	4e-150	Heterogeneous nuclear ribonucleoprotein K OS=Gallus gallus GN=HNRNPK PE=2 SV=1	KOG2192	1e-150	PolyC-binding hnRNP-K protein HRB57A/hnRNP, contains KH domain	ko03040;ko05203;ko05206;ko05168	Spliceosome|Viral carcinogenesis|MicroRNAs in cancer|Herpes simplex infection	4
CL23044Contig1	6596	gi|410914082|ref|XP_003970517.1|PREDICTED: LOW QUALITY PROTEIN: ankyrin repeat and KH domain-containing protein 1-like [Takifugu rubripes]	0	sp|Q8IWZ3|ANKH1_HUMAN	0	Ankyrin repeat and KH domain-containing protein 1 OS=Homo sapiens GN=ANKHD1 PE=1 SV=1	KOG4369	0	RTK signaling protein MASK/UNC-44
CL3372Contig1	6596	gi|348520902|ref|XP_003447966.1|PREDICTED: glutamate [NMDA] receptor subunit epsilon-2-like [Oreochromis niloticus]	0	sp|Q00960|NMDE2_RAT	0	Glutamate receptor ionotropic, NMDA 2B OS=Rattus norvegicus GN=Grin2b PE=1 SV=1	KOG1053	0	Glutamate-gated NMDA-type ion channel receptor subunit GRIN2A and related subunits	ko04014;ko04015;ko04024;ko04080;ko05322;ko05010;ko05014;ko05016;ko05030;ko05031;ko05033;ko05034;ko04713;ko04720;ko04724;ko04728	Ras signaling pathway|Rap1 signaling pathway|cAMP signaling pathway|Neuroactive ligand-receptor interaction|Systemic lupus erythematosus|Alzheimer's disease|Amyotrophic lateral sclerosis (ALS)|Huntington's disease|Cocaine addiction|Amphetamine addiction|Nicotine addiction|Alcoholism|Circadian entrainment|Long-term potentiation|Glutamatergic synapse|Dopaminergic synapse	16
CL2387Contig1	6592	gi|432866831|ref|XP_004070957.1|PREDICTED: nuclear receptor coactivator 3-like [Oryzias latipes]	0	sp|O57539|NCOA3_XENLA	5e-179	Nuclear receptor coactivator 3 OS=Xenopus laevis GN=ncoa3 PE=1 SV=1	KOG3561	4e-161	Aryl-hydrocarbon receptor nuclear translocator	ko04919	Thyroid hormone signaling pathway	1
CL18987Contig1	6579	gi|348520469|ref|XP_003447750.1|PREDICTED: nischarin-like [Oreochromis niloticus]	0	sp|Q9Y2I1|NISCH_HUMAN	0	Nischarin OS=Homo sapiens GN=NISCH PE=1 SV=3	KOG1259	0	Nischarin, modulator of integrin alpha5 subunit action
CL19236Contig1	6576	gi|410907746|ref|XP_003967352.1|PREDICTED: LOW QUALITY PROTEIN: inositol 1,4,5-trisphosphate receptor type 2-like [Takifugu rubripes]	0	sp|Q14571|ITPR2_HUMAN	0	Inositol 1,4,5-trisphosphate receptor type 2 OS=Homo sapiens GN=ITPR2 PE=1 SV=2	KOG3533	0	Inositol 1,4,5-trisphosphate receptor	ko04114;ko04540;ko04020;ko04022;ko04070;ko05205;ko05010;ko04270;ko04970;ko04971;ko04972;ko04912;ko04915;ko04918;ko04921;ko04611;ko04720;ko04723;ko04724;ko04725;ko04726;ko04728;ko04730;ko04750	Oocyte meiosis|Gap junction|Calcium signaling pathway|cGMP - PKG signaling pathway|Phosphatidylinositol signaling system|Proteoglycans in cancer|Alzheimer's disease|Vascular smooth muscle contraction|Salivary secretion|Gastric acid secretion|Pancreatic secretion|GnRH signaling pathway|Estrogen signaling pathway|Thyroid hormone synthesis|Oxytocin signaling pathway|Platelet activation|Long-term pot…	24
CL19319Contig1	6575	gi|498970941|ref|XP_004547524.1|PREDICTED: eukaryotic translation initiation factor 4 gamma 3-like isoform X8 [Maylandia zebra]	0	sp|O43432|IF4G3_HUMAN	0	Eukaryotic translation initiation factor 4 gamma 3 OS=Homo sapiens GN=EIF4G3 PE=1 SV=2	KOG0401	0	Translation initiation factor 4F, ribosome/mRNA-bridging subunit (eIF-4G)	ko03013;ko05416	RNA transport|Viral myocarditis	2
CL22587Contig1	6574	gi|348514315|ref|XP_003444686.1|PREDICTED: amyloid beta A4 precursor protein-binding family B member 2-like [Oreochromis niloticus]	0	sp|Q92870|APBB2_HUMAN	1e-163	Amyloid beta A4 precursor protein-binding family B member 2 OS=Homo sapiens GN=APBB2 PE=1 SV=3
CL16920Contig1	6572	gi|498991528|ref|XP_004552533.1|PREDICTED: SH3 and multiple ankyrin repeat domains protein 1-like [Maylandia zebra]	0	sp|Q9Y566|SHAN1_HUMAN	2e-28	SH3 and multiple ankyrin repeat domains protein 1 OS=Homo sapiens GN=SHANK1 PE=1 SV=2	KOG4375	2e-28	Scaffold protein Shank and related SAM domain proteins	ko04724	Glutamatergic synapse	1
CL9002Contig1	6568	gi|498984731|ref|XP_004550864.1|PREDICTED: calsyntenin-3-like [Maylandia zebra]	0	sp|Q99JH7|CSTN3_MOUSE	0	Calsyntenin-3 OS=Mus musculus GN=Clstn3 PE=1 SV=1	KOG1834	0	Calsyntenin
CL357Contig1	6567	gi|348525080|ref|XP_003450050.1|PREDICTED: adenylate cyclase type 9-like [Oreochromis niloticus]	0	sp|Q9DGG6|ADCY9_CHICK	0	Adenylate cyclase type 9 OS=Gallus gallus GN=ADCY9 PE=2 SV=1	KOG3618	0	Adenylyl cyclase	ko04114;ko04540;ko04015;ko04020;ko04022;ko04024;ko05200;ko05414;ko05110;ko05166;ko05032;ko00230;ko04261;ko04270;ko04970;ko04971;ko04972;ko04976;ko04911;ko04912;ko04913;ko04914;ko04915;ko04916;ko04918;ko04921;ko04713;ko04961;ko04962;ko04062;ko04611;ko04723;ko04724;ko04725;ko04727;ko04750	Oocyte meiosis|Gap junction|Rap1 signaling pathway|Calcium signaling pathway|cGMP - PKG signaling pathway|cAMP signaling pathway|Pathways in cancer|Dilated cardiomyopathy (DCM)|Vibrio cholerae infection|HTLV-I infection|Morphine addiction|Purine metabolism|Adrenergic signaling in cardiomyocytes|Vascular smooth muscle contraction|Salivary secretion|Gastric acid secretion|Pancreatic secretion|Bile …	36
CL36378Contig1	6567	gi|348527880|ref|XP_003451447.1|PREDICTED: rap guanine nucleotide exchange factor 6 [Oreochromis niloticus]	0	sp|Q8TEU7|RPGF6_HUMAN	0	Rap guanine nucleotide exchange factor 6 OS=Homo sapiens GN=RAPGEF6 PE=1 SV=2	KOG3542	0	cAMP-regulated guanine nucleotide exchange factor	ko04015	Rap1 signaling pathway	1
CL25593Contig1	6566	gi|348517076|ref|XP_003446061.1|PREDICTED: ubiquitin carboxyl-terminal hydrolase 11-like [Oreochromis niloticus]	0	sp|P51784|UBP11_HUMAN	0	Ubiquitin carboxyl-terminal hydrolase 11 OS=Homo sapiens GN=USP11 PE=1 SV=3	KOG1870	0	Ubiquitin C-terminal hydrolase
CL1546Contig1	6565	gi|499033772|ref|XP_004567573.1|PREDICTED: protocadherin-15-like isoform X1 [Maylandia zebra]	0	sp|Q0ZM14|PCD15_CHICK	0	Protocadherin-15 OS=Gallus gallus GN=Pcdh15 PE=1 SV=1	KOG3594	0	FOG: Cadherin repeats
CL17379Contig1	6550	gi|325994998|emb|CAQ68365.1|period 3 circadian protein [Solea senegalensis]	0	sp|P56645|PER3_HUMAN	2e-135	Period circadian protein homolog 3 OS=Homo sapiens GN=PER3 PE=1 SV=4	KOG3753	5e-134	Circadian clock protein period	ko05168;ko04710;ko04711;ko04713	Herpes simplex infection|Circadian rhythm|Circadian rhythm - fly|Circadian entrainment	4
CL8661Contig1	6550	gi|499000079|ref|XP_004554638.1|PREDICTED: thyroid adenoma-associated protein homolog [Maylandia zebra]	0	sp|A8C750|THADA_CANFA	0	Thyroid adenoma-associated protein homolog OS=Canis familiaris GN=THADA PE=2 SV=1	KOG1810	5e-83	Cell cycle-associated protein
CL8531Contig1	6546	gi|348524737|ref|XP_003449879.1|PREDICTED: spectrin beta chain, brain 3-like [Oreochromis niloticus]	0	sp|Q9H254|SPTN4_HUMAN	0	Spectrin beta chain, non-erythrocytic 4 OS=Homo sapiens GN=SPTBN4 PE=1 SV=2	KOG0517	0	Beta-spectrin
CL30413Contig1	6535	gi|498949428|ref|XP_004543489.1|PREDICTED: polycomb protein SCMH1-like isoform X4 [Maylandia zebra]	0	sp|Q96DM3|MIC1_HUMAN	0	Uncharacterized protein C18orf8 OS=Homo sapiens GN=C18orf8 PE=2 SV=2	KOG2377	0	Uncharacterized conserved protein
CL12402Contig1	6531	gi|499021530|ref|XP_004561541.1|PREDICTED: latrophilin-2-like isoform X4 [Maylandia zebra]	0	sp|O95490|LPHN2_HUMAN	0	Latrophilin-2 OS=Homo sapiens GN=LPHN2 PE=1 SV=2	KOG4193	0	G protein-coupled receptors
CL516Contig1	6530	gi|498974348|ref|XP_004548359.1|PREDICTED: inosine-5'-monophosphate dehydrogenase 1b-like isoform X2 [Maylandia zebra]	0	sp|Q5RGV1|IMDH3_DANRE	0	Inosine-5'-monophosphate dehydrogenase 1b OS=Danio rerio GN=impdh1b PE=2 SV=1	KOG2550	0	IMP dehydrogenase/GMP reductase	ko00230;ko00983	Purine metabolism|Drug metabolism - other enzymes	2
CL318Contig1	6527	gi|498962560|ref|XP_004545640.1|PREDICTED: autophagy-related protein 2 homolog A-like [Maylandia zebra]	0	sp|Q6P4T0|ATG2A_MOUSE	0	Autophagy-related protein 2 homolog A OS=Mus musculus GN=Atg2a PE=1 SV=2	KOG2993	0	Cytoplasm to vacuole targeting protein
CL184Contig1	6524	gi|348540873|ref|XP_003457911.1|PREDICTED: AP-4 complex subunit beta-1-like [Oreochromis niloticus]	0	sp|Q9WV76|AP4B1_MOUSE	0	AP-4 complex subunit beta-1 OS=Mus musculus GN=Ap4b1 PE=2 SV=2	KOG1061	0	Vesicle coat complex AP-1/AP-2/AP-4, beta subunit	ko04142	Lysosome	1
CL22271Contig1	6522	gi|498983480|ref|XP_004550556.1|PREDICTED: disks large-associated protein 2-like isoform X4 [Maylandia zebra]	0	sp|P97837|DLGP2_RAT	8e-170	Disks large-associated protein 2 OS=Rattus norvegicus GN=Dlgap2 PE=1 SV=3	KOG3971	6e-172	SAP-90/PSD-95 associated protein-related protein (Vulcan)
CL14458Contig1	6519	gi|499037194|ref|XP_004569255.1|PREDICTED: serine/threonine-protein kinase Sgk1-like isoform X2 [Maylandia zebra]	0	sp|Q6U1I9|SGK1_CHICK	0	Serine/threonine-protein kinase Sgk1 OS=Gallus gallus GN=SGK1 PE=2 SV=1	KOG0598	0	Ribosomal protein S6 kinase and related proteins	ko04068;ko04151;ko04960	FoxO signaling pathway|PI3K-Akt signaling pathway|Aldosterone-regulated sodium reabsorption	3
CL3117Contig1	6513	gi|499026846|ref|XP_004564163.1|PREDICTED: cysteine--tRNA ligase, mitochondrial-like [Maylandia zebra]	0	sp|Q6PFS7|ATG3_DANRE	9e-164	Ubiquitin-like-conjugating enzyme ATG3 OS=Danio rerio GN=atg3 PE=2 SV=1	KOG2981	4e-152	Protein involved in autophagocytosis during starvation	ko00970	Aminoacyl-tRNA biosynthesis	1
CL23339Contig1	6508	gi|432948516|ref|XP_004084084.1|PREDICTED: 1-phosphatidylinositol 4,5-bisphosphate phosphodiesterase beta-1-like, partial [Oryzias latipes]	0	sp|P10687|PLCB1_RAT	2e-164	1-phosphatidylinositol 4,5-bisphosphate phosphodiesterase beta-1 OS=Rattus norvegicus GN=Plcb1 PE=1 SV=1	KOG1265	1e-155	Phospholipase C	ko04540;ko04015;ko04020;ko04022;ko04070;ko04310;ko05200;ko05142;ko05143;ko05146;ko05010;ko05016;ko00562;ko04261;ko04270;ko04970;ko04971;ko04972;ko04911;ko04912;ko04915;ko04916;ko04918;ko04919;ko04921;ko04713;ko04961;ko04062;ko04611;ko04720;ko04723;ko04724;ko04725;ko04726;ko04728;ko04730;ko04745;ko04750	Gap junction|Rap1 signaling pathway|Calcium signaling pathway|cGMP - PKG signaling pathway|Phosphatidylinositol signaling system|Wnt signaling pathway|Pathways in cancer|Chagas disease (American trypanosomiasis)|African trypanosomiasis|Amoebiasis|Alzheimer's disease|Huntington's disease|Inositol phosphate metabolism|Adrenergic signaling in cardiomyocytes|Vascular smooth muscle contraction|Salivar…	38
CL7977Contig1	6501	gi|348535127|ref|XP_003455053.1|PREDICTED: golgi-specific brefeldin A-resistance guanine nucleotide exchange factor 1-like [Oreochromis niloticus]	0	sp|Q92538|GBF1_HUMAN	0	Golgi-specific brefeldin A-resistance guanine nucleotide exchange factor 1 OS=Homo sapiens GN=GBF1 PE=1 SV=2	KOG0928	0	Pattern-formation protein/guanine nucleotide exchange factor	ko04144	Endocytosis	1
CL608Contig1	6500	gi|410901747|ref|XP_003964357.1|PREDICTED: protein TANC2-like [Takifugu rubripes]	0	sp|Q9HCD6|TANC2_HUMAN	0	Protein TANC2 OS=Homo sapiens GN=TANC2 PE=1 SV=3	KOG0504	0	FOG: Ankyrin repeat
CL14890Contig1	6486	gi|499009879|ref|XP_004557083.1|PREDICTED: microtubule-associated protein 1B-like [Maylandia zebra]	0	sp|Q66K74|MAP1S_HUMAN	5e-166	Microtubule-associated protein 1S OS=Homo sapiens GN=MAP1S PE=1 SV=2	KOG3592	3e-137	Microtubule-associated proteins
CL3690Contig1	6486	gi|410914688|ref|XP_003970819.1|PREDICTED: cationic amino acid transporter 3-like [Takifugu rubripes]	0	sp|Q8WY07|CTR3_HUMAN	0	Cationic amino acid transporter 3 OS=Homo sapiens GN=SLC7A3 PE=1 SV=1	KOG1286	0	Amino acid transporters
CL19097Contig1	6484	gi|499017068|ref|XP_004559338.1|PREDICTED: rho-associated protein kinase 2-like isoform X3 [Maylandia zebra]	0	sp|Q28021|ROCK2_BOVIN	0	Rho-associated protein kinase 2 OS=Bos taurus GN=ROCK2 PE=1 SV=1	KOG0612	0	Rho-associated, coiled-coil containing protein kinase	ko04810;ko04510;ko04022;ko04024;ko04310;ko05200;ko05205;ko05130;ko05131;ko05132;ko04270;ko04360;ko04921;ko04062;ko04611;ko04670	Regulation of actin cytoskeleton|Focal adhesion|cGMP - PKG signaling pathway|cAMP signaling pathway|Wnt signaling pathway|Pathways in cancer|Proteoglycans in cancer|Pathogenic Escherichia coli infection|Shigellosis|Salmonella infection|Vascular smooth muscle contraction|Axon guidance|Oxytocin signaling pathway|Chemokine signaling pathway|Platelet activation|Leukocyte transendothelial migration	16
CL17999Contig1	6479	gi|499023774|ref|XP_004562649.1|PREDICTED: nck-associated protein 5-like isoform X5 [Maylandia zebra]	0	sp|O14513|NCKP5_HUMAN	1e-57	Nck-associated protein 5 OS=Homo sapiens GN=NCKAP5 PE=1 SV=2
CL19081Contig1	6479	gi|499040564|ref|XP_004570907.1|PREDICTED: formin-binding protein 4-like [Maylandia zebra]	0	sp|Q96G97|BSCL2_HUMAN	4e-105	Seipin OS=Homo sapiens GN=BSCL2 PE=1 SV=3	KOG4200	3e-103	Uncharacterized conserved protein
CL18595Contig1	6477	gi|499013271|ref|XP_004557939.1|PREDICTED: B-cell CLL/lymphoma 9 protein-like isoform X1 [Maylandia zebra] >gi|499013275|ref|XP_004557940.1| PREDICTED: B-cell CLL/lymphoma 9 protein-like isoform X2 [Maylandia zebra]	0	sp|O00512|BCL9_HUMAN	8e-65	B-cell CLL/lymphoma 9 protein OS=Homo sapiens GN=BCL9 PE=1 SV=4
CL28196Contig1	6476	gi|432892510|ref|XP_004075816.1|PREDICTED: E3 ubiquitin-protein ligase TRIP12-like isoform 2 [Oryzias latipes]	0	sp|F1RCR6|TRIPC_DANRE	0	E3 ubiquitin-protein ligase TRIP12 OS=Danio rerio GN=trip12 PE=3 SV=1	KOG0168	0	Putative ubiquitin fusion degradation protein	ko04120	Ubiquitin mediated proteolysis	1
CL1588Contig1	6472	gi|432872024|ref|XP_004072079.1|PREDICTED: uncharacterized protein LOC101174673 [Oryzias latipes]	0	sp|Q9ULL5|PRR12_HUMAN	3e-40	Proline-rich protein 12 OS=Homo sapiens GN=PRR12 PE=1 SV=2	KOG4805	1e-40	Uncharacterized conserved protein
CL19231Contig1	6466	gi|348515843|ref|XP_003445449.1|PREDICTED: thrombospondin type-1 domain-containing protein 7B [Oreochromis niloticus]	0	sp|Q9C0I4|THS7B_HUMAN	0	Thrombospondin type-1 domain-containing protein 7B OS=Homo sapiens GN=THSD7B PE=2 SV=2	KOG3538	0	Disintegrin metalloproteinases with thrombospondin repeats
CL16058Contig1	6463	gi|499035331|ref|XP_004568339.1|PREDICTED: UPF0606 protein KIAA1549-like isoform X1 [Maylandia zebra] >gi|499035333|ref|XP_004568340.1| PREDICTED: UPF0606 protein KIAA1549-like isoform X2 [Maylandia zebra]	0	sp|Q9HCM3|K1549_HUMAN	0	UPF0606 protein KIAA1549 OS=Homo sapiens GN=KIAA1549 PE=1 SV=4
CL8519Contig1	6462	gi|498967567|ref|XP_004546695.1|PREDICTED: brefeldin A-inhibited guanine nucleotide-exchange protein 1-like isoform X2 [Maylandia zebra]	0	sp|G3X9K3|BIG1_MOUSE	0	Brefeldin A-inhibited guanine nucleotide-exchange protein 1 OS=Mus musculus GN=Arfgef1 PE=2 SV=1	KOG0929	0	Guanine nucleotide exchange factor	ko04144	Endocytosis	1
CL19149Contig1	6456	gi|348528224|ref|XP_003451618.1|PREDICTED: BCL-6 corepressor-like [Oreochromis niloticus]	0	sp|Q6W2J9|BCOR_HUMAN	1e-163	BCL-6 corepressor OS=Homo sapiens GN=BCOR PE=1 SV=1	KOG0504	1e-16	FOG: Ankyrin repeat
CL1130Contig1	6455	gi|499031695|ref|XP_004566555.1|PREDICTED: AT-rich interactive domain-containing protein 1B-like isoform X5 [Maylandia zebra]	0	sp|Q8NFD5|ARI1B_HUMAN	0	AT-rich interactive domain-containing protein 1B OS=Homo sapiens GN=ARID1B PE=1 SV=2	KOG2510	0	SWI-SNF chromatin-remodeling complex protein
CL26Contig1	6453	gi|499014673|ref|XP_004558288.1|PREDICTED: C2 domain-containing protein 3-like [Maylandia zebra]	0	sp|A0JM13|C2CD3_XENTR	0	C2 domain-containing protein 3 OS=Xenopus tropicalis GN=c2cd3 PE=2 SV=2
CL15914Contig1	6445	gi|348506806|ref|XP_003440948.1|PREDICTED: insulin receptor substrate 2-like [Oreochromis niloticus]	0	sp|Q9Y4H2|IRS2_HUMAN	1e-118	Insulin receptor substrate 2 OS=Homo sapiens GN=IRS2 PE=1 SV=2	KOG1172	3e-98	Na+-independent Cl/HCO3 exchanger AE1 and related transporters (SLC4 family)	ko04022;ko04068;ko04152;ko05206;ko04930;ko04932;ko04910;ko04920	cGMP - PKG signaling pathway|FoxO signaling pathway|AMPK signaling pathway|MicroRNAs in cancer|Type II diabetes mellitus|Non-alcoholic fatty liver disease (NAFLD)|Insulin signaling pathway|Adipocytokine signaling pathway	8
CL15941Contig1	6444	gi|499043197|ref|XP_004572202.1|PREDICTED: pogo transposable element with ZNF domain-like isoform X2 [Maylandia zebra]	0	sp|Q8BZH4|POGZ_MOUSE	3e-88	Pogo transposable element with ZNF domain OS=Mus musculus GN=Pogz PE=2 SV=2	KOG1721	1e-91	FOG: Zn-finger
CL13208Contig1	6436	gi|348505617|ref|XP_003440357.1|PREDICTED: alpha-mannosidase 2C1-like [Oreochromis niloticus]	0	sp|Q9NTJ4|MA2C1_HUMAN	0	Alpha-mannosidase 2C1 OS=Homo sapiens GN=MAN2C1 PE=1 SV=1	KOG4342	0	Alpha-mannosidase	ko00511	Other glycan degradation	1
CL52Contig1	6434	gi|499017042|ref|XP_004559325.1|PREDICTED: ALK tyrosine kinase receptor-like isoform X1 [Maylandia zebra]	0	sp|P97793|ALK_MOUSE	0	ALK tyrosine kinase receptor OS=Mus musculus GN=Alk PE=1 SV=2	KOG1095	0	Protein tyrosine kinase	ko05223	Non-small cell lung cancer	1
CL8273Contig1	6434	gi|348523704|ref|XP_003449363.1|PREDICTED: arf-GAP with Rho-GAP domain, ANK repeat and PH domain-containing protein 1-like [Oreochromis niloticus]	0	sp|Q96P48|ARAP1_HUMAN	0	Arf-GAP with Rho-GAP domain, ANK repeat and PH domain-containing protein 1 OS=Homo sapiens GN=ARAP1 PE=1 SV=3	KOG1117	0	Rho- and Arf-GTPase activating protein ARAP3	ko04144	Endocytosis	1
CL34466Contig1	6428	gi|348537750|ref|XP_003456356.1|PREDICTED: hypothetical protein LOC100706162 [Oreochromis niloticus]	0	sp|Q04637|IF4G1_HUMAN	0	Eukaryotic translation initiation factor 4 gamma 1 OS=Homo sapiens GN=EIF4G1 PE=1 SV=4	KOG0401	0	Translation initiation factor 4F, ribosome/mRNA-bridging subunit (eIF-4G)	ko03013;ko05416	RNA transport|Viral myocarditis	2
CL17361Contig1	6416	gi|348516256|ref|XP_003445655.1|PREDICTED: adipocyte enhancer-binding protein 1-like [Oreochromis niloticus]	0	sp|Q6AXY4|DPOD2_RAT	0	DNA polymerase delta subunit 2 OS=Rattus norvegicus GN=Pold2 PE=1 SV=1	KOG2732	0	DNA polymerase delta, regulatory subunit 55
CL19138Contig1	6414	gi|348508556|ref|XP_003441820.1|PREDICTED: dedicator of cytokinesis protein 1-like [Oreochromis niloticus]	0	sp|Q14185|DOCK1_HUMAN	0	Dedicator of cytokinesis protein 1 OS=Homo sapiens GN=DOCK1 PE=1 SV=2	KOG1998	0	Signaling protein DOCK180	ko04810;ko04510;ko05100;ko05131	Regulation of actin cytoskeleton|Focal adhesion|Bacterial invasion of epithelial cells|Shigellosis	4
CL19433Contig1	6414	gi|498975551|ref|XP_004548651.1|PREDICTED: tripartite motif-containing protein 62-like isoform X1 [Maylandia zebra] >gi|498975555|ref|XP_004548652.1| PREDICTED: tripartite motif-containing protein 62-like isoform X2 [Maylandia zebra]	0	sp|Q9BVG3|TRI62_HUMAN	2e-176	E3 ubiquitin-protein ligase TRIM62 OS=Homo sapiens GN=TRIM62 PE=1 SV=1	KOG2177	4e-170	Predicted E3 ubiquitin ligase
CL8666Contig1	6401	gi|498950481|ref|XP_004543656.1|PREDICTED: mitogen-activated protein kinase kinase kinase 10-like [Maylandia zebra]	0	sp|Q7T2V3|M3K10_XENLA	0	Mitogen-activated protein kinase kinase kinase 10 OS=Xenopus laevis GN=map3k10 PE=1 SV=1	KOG0192	0	Tyrosine kinase specific for activated (GTP-bound) p21cdc42Hs
CL19218Contig1	6400	gi|499018426|ref|XP_004560007.1|PREDICTED: AT-rich interactive domain-containing protein 1A-like isoform X1 [Maylandia zebra]	0	sp|Q8NFD5|ARI1B_HUMAN	0	AT-rich interactive domain-containing protein 1B OS=Homo sapiens GN=ARID1B PE=1 SV=2	KOG2510	0	SWI-SNF chromatin-remodeling complex protein
CL7629Contig1	6396	gi|348517731|ref|XP_003446386.1|PREDICTED: signal-induced proliferation-associated 1-like protein 1 [Oreochromis niloticus]	0	sp|O43166|SI1L1_HUMAN	0	Signal-induced proliferation-associated 1-like protein 1 OS=Homo sapiens GN=SIPA1L1 PE=1 SV=4	KOG3686	0	Rap1-GTPase-activating protein (Rap1GAP)	ko04015	Rap1 signaling pathway	1
CL19095Contig1	6395	gi|498935146|ref|XP_004540851.1|PREDICTED: centrosomal protein of 170 kDa protein B-like isoform X3 [Maylandia zebra]	0	sp|A0JM08|C170B_XENTR	2e-124	Centrosomal protein of 170 kDa protein B OS=Xenopus tropicalis GN=cep170b PE=2 SV=1	KOG1881	1e-07	Anion exchanger adaptor protein Kanadaptin, contains FHA domain
CL15359Contig1	6391	gi|498930955|ref|XP_004539822.1|PREDICTED: kinesin-like protein KIF13B-like isoform X1 [Maylandia zebra] >gi|498930959|ref|XP_004539823.1| PREDICTED: kinesin-like protein KIF13B-like isoform X2 [Maylandia zebra] >gi|498930963|ref|XP_004539824.1| PREDICTED: kinesin-like protein KIF13B-like isoform X3 [Maylandia zebra]	0	sp|Q9NQT8|KI13B_HUMAN	0	Kinesin-like protein KIF13B OS=Homo sapiens GN=KIF13B PE=1 SV=2	KOG0241	0	Kinesin-like protein
CL19143Contig1	6387	gi|498938842|ref|XP_004541721.1|PREDICTED: histone-lysine N-methyltransferase, H3 lysine-36 and H4 lysine-20 specific-like [Maylandia zebra]	0	sp|O88491|NSD1_MOUSE	0	Histone-lysine N-methyltransferase, H3 lysine-36 and H4 lysine-20 specific OS=Mus musculus GN=Nsd1 PE=1 SV=1	KOG1081	0	Transcription factor NSD1 and related SET domain proteins	ko00310	Lysine degradation	1
CL19048Contig1	6386	gi|498939583|ref|XP_004541892.1|PREDICTED: apoptosis-stimulating of p53 protein 1-like isoform X1 [Maylandia zebra]	0	sp|Q62415|ASPP1_MOUSE	6e-148	Apoptosis-stimulating of p53 protein 1 OS=Mus musculus GN=Ppp1r13b PE=2 SV=2	KOG0515	3e-142	p53-interacting protein 53BP/ASPP, contains ankyrin and SH3 domains
CL1076Contig1	6385	gi|300837169|gb|ADK38616.1|DEC-205/CD205 [Thunnus orientalis]	0	sp|O60449|LY75_HUMAN	0	Lymphocyte antigen 75 OS=Homo sapiens GN=LY75 PE=1 SV=3	KOG4297	0	C-type lectin
CL19066Contig1	6382	gi|499005054|ref|XP_004555879.1|PREDICTED: uncharacterized protein C10orf12-like isoform X1 [Maylandia zebra]	0	sp|Q8N655|CJ012_HUMAN	3e-53	Uncharacterized protein C10orf12 OS=Homo sapiens GN=C10orf12 PE=1 SV=1	KOG4565	7e-17	E93 protein involved in programmed cell death, putative transcription regulator
CL8047Contig1	6379	gi|499017933|ref|XP_004559764.1|PREDICTED: phosphofurin acidic cluster sorting protein 2-like isoform X1 [Maylandia zebra]	0	sp|Q8K212|PACS1_MOUSE	0	Phosphofurin acidic cluster sorting protein 1 OS=Mus musculus GN=Pacs1 PE=2 SV=2	KOG0438	2e-128	Mitochondrial/chloroplast ribosomal protein L2
CL17854Contig1	6375	gi|498926297|ref|XP_004538658.1|PREDICTED: whirlin-like [Maylandia zebra]	0	sp|Q80VW5|WHRN_MOUSE	0	Whirlin OS=Mus musculus GN=Dfnb31 PE=1 SV=3	KOG3528	0	FOG: PDZ domain
CL8046Contig1	6372	gi|499030653|ref|XP_004566038.1|PREDICTED: serine/threonine-protein kinase LMTK1-like isoform X2 [Maylandia zebra] >gi|499030657|ref|XP_004566040.1| PREDICTED: serine/threonine-protein kinase LMTK1-like isoform X4 [Maylandia zebra]	0	sp|Q80YE4|LMTK1_MOUSE	6e-173	Serine/threonine-protein kinase LMTK1 OS=Mus musculus GN=Aatk PE=1 SV=1	KOG1026	3e-37	Nerve growth factor receptor TRKA and related tyrosine kinases
CL6632Contig1	6369	gi|348530232|ref|XP_003452615.1|PREDICTED: nuclear pore complex protein Nup98-Nup96 [Oreochromis niloticus]	0	sp|P49793|NUP98_RAT	0	Nuclear pore complex protein Nup98-Nup96 OS=Rattus norvegicus GN=Nup98 PE=1 SV=2	KOG0845	0	Nuclear pore complex, Nup98 component (sc Nup145/Nup100/Nup116)	ko03013;ko05164	RNA transport|Influenza A	2
CL4321Contig1	6367	gi|410906463|ref|XP_003966711.1|PREDICTED: zinc finger E-box-binding homeobox 2-like isoform 1 [Takifugu rubripes]	0	sp|O60315|ZEB2_HUMAN	0	Zinc finger E-box-binding homeobox 2 OS=Homo sapiens GN=ZEB2 PE=1 SV=1	KOG3623	0	Homeobox transcription factor SIP1	ko05206	MicroRNAs in cancer	1
CL3592Contig1	6363	gi|348518139|ref|XP_003446589.1|PREDICTED: zinc finger E-box-binding homeobox 2-like isoform 1 [Oreochromis niloticus]	0	sp|O60315|ZEB2_HUMAN	0	Zinc finger E-box-binding homeobox 2 OS=Homo sapiens GN=ZEB2 PE=1 SV=1	KOG3623	0	Homeobox transcription factor SIP1	ko05206	MicroRNAs in cancer	1
CL9150Contig1	6350	gi|348524721|ref|XP_003449871.1|PREDICTED: rho GTPase-activating protein 32 [Oreochromis niloticus]	0	sp|Q6GPD0|RHG32_XENLA	0	Rho GTPase-activating protein 32 OS=Xenopus laevis GN=arhgap32 PE=2 SV=1	KOG1449	1e-131	Predicted Rho GTPase-activating protein CdGAPr
CL34060Contig1	6346	gi|348538794|ref|XP_003456875.1|PREDICTED: transcriptional regulator ATRX-like [Oreochromis niloticus]	0	sp|Q9GQN5|ATRX_DROME	0	Transcriptional regulator ATRX homolog OS=Drosophila melanogaster GN=XNP PE=1 SV=2	KOG1015	0	Transcription regulator XNP/ATRX, DEAD-box superfamily
CL18619Contig1	6341	gi|499004094|ref|XP_004555641.1|PREDICTED: GRIP and coiled-coil domain-containing protein 2-like isoform X1 [Maylandia zebra]	0	sp|Q8CHG3|GCC2_MOUSE	0	GRIP and coiled-coil domain-containing protein 2 OS=Mus musculus GN=Gcc2 PE=1 SV=2	KOG0864	5e-99	Ran-binding protein RANBP1 and related RanBD domain proteins
CL9576Contig1	6334	gi|410923985|ref|XP_003975462.1|PREDICTED: unconventional myosin-IXb-like [Takifugu rubripes]	0	sp|Q63358|MYO9B_RAT	0	Unconventional myosin-IXb OS=Rattus norvegicus GN=Myo9b PE=1 SV=1	KOG4229	0	Myosin VII, myosin IXB and related myosins
CL14682Contig1	6329	gi|498951469|ref|XP_004543816.1|PREDICTED: ubiquitin conjugation factor E4 A-like isoform X1 [Maylandia zebra] >gi|498951475|ref|XP_004543817.1| PREDICTED: ubiquitin conjugation factor E4 A-like isoform X2 [Maylandia zebra]	0	sp|Q5R9G3|UBE4A_PONAB	0	Ubiquitin conjugation factor E4 A OS=Pongo abelii GN=UBE4A PE=2 SV=2	KOG2042	0	Ubiquitin fusion degradation protein-2	ko04120	Ubiquitin mediated proteolysis	1
CL19165Contig1	6329	gi|498933795|ref|XP_004540524.1|PREDICTED: zinc finger protein Rlf-like [Maylandia zebra]	0	sp|Q13129|RLF_HUMAN	0	Zinc finger protein Rlf OS=Homo sapiens GN=RLF PE=1 SV=2	KOG1721	0	FOG: Zn-finger
CL21693Contig1	6321	gi|348522096|ref|XP_003448562.1|PREDICTED: ankyrin repeat domain-containing protein 12 [Oreochromis niloticus]	0	sp|O43439|MTG8R_HUMAN	0	Protein CBFA2T2 OS=Homo sapiens GN=CBFA2T2 PE=1 SV=1	KOG0504	1e-34	FOG: Ankyrin repeat
CL7971Contig1	6321	gi|498924856|ref|XP_004538290.1|PREDICTED: serine/threonine-protein kinase ULK1-like isoform X3 [Maylandia zebra]	0	sp|O70405|ULK1_MOUSE	0	Serine/threonine-protein kinase ULK1 OS=Mus musculus GN=Ulk1 PE=1 SV=1	KOG0595	0	Serine/threonine-protein kinase involved in autophagy	ko04140;ko04150	Regulation of autophagy|mTOR signaling pathway	2
CL2156Contig1	6318	gi|499014361|ref|XP_004558210.1|PREDICTED: protein Smaug homolog 2-like [Maylandia zebra]	0	sp|Q80XS6|SMAG2_MOUSE	0	Protein Smaug homolog 2 OS=Mus musculus GN=Samd4b PE=1 SV=1	KOG3791	2e-116	Predicted RNA-binding protein involved in translational regulation
CL18764Contig1	6315	gi|499017792|ref|XP_004559695.1|PREDICTED: phosphatidylinositide phosphatase SAC2-like isoform X2 [Maylandia zebra]	0	sp|A8E7C5|SAC2_DANRE	0	Phosphatidylinositide phosphatase SAC2 OS=Danio rerio GN=inpp5f PE=3 SV=1	KOG1890	0	Phosphoinositide phosphatase SAC1
CL19059Contig1	6314	gi|499021877|ref|XP_004561711.1|PREDICTED: clathrin heavy chain 1-like isoform X2 [Maylandia zebra]	0	sp|Q68FD5|CLH1_MOUSE	0	Clathrin heavy chain 1 OS=Mus musculus GN=Cltc PE=1 SV=3	KOG0985	0	Vesicle coat protein clathrin, heavy chain	ko04142;ko04144;ko05100;ko05016;ko04961;ko04721	Lysosome|Endocytosis|Bacterial invasion of epithelial cells|Huntington's disease|Endocrine and other factor-regulated calcium reabsorption|Synaptic vesicle cycle	6
CL33191Contig1	6312	gi|498928427|ref|XP_004539194.1|PREDICTED: gamma-adducin-like isoform X7 [Maylandia zebra]	0	sp|Q9UEY8|ADDG_HUMAN	0	Gamma-adducin OS=Homo sapiens GN=ADD3 PE=1 SV=1	KOG3699	0	Cytoskeletal protein Adducin
CL28037Contig1	6304	gi|348515573|ref|XP_003445314.1|PREDICTED: mediator of RNA polymerase II transcription subunit 12-like [Oreochromis niloticus]	0	sp|Q2QCI8|MED12_DANRE	0	Mediator of RNA polymerase II transcription subunit 12 OS=Danio rerio GN=med12 PE=2 SV=1	KOG3598	0	Thyroid hormone receptor-associated protein complex, subunit TRAP230	ko04919	Thyroid hormone signaling pathway	1
CL34883Contig1	6303	gi|498977770|ref|XP_004549167.1|PREDICTED: myocyte-specific enhancer factor 2D homolog isoform X1 [Maylandia zebra] >gi|498977774|ref|XP_004549168.1| PREDICTED: myocyte-specific enhancer factor 2D homolog isoform X2 [Maylandia zebra]	0	sp|Q03413|MEF2D_XENLA	4e-157	Myocyte-specific enhancer factor 2D homolog OS=Xenopus laevis GN=mef2d PE=1 SV=1	KOG0014	3e-151	MADS box transcription factor	ko04022	cGMP - PKG signaling pathway	1
CL29515Contig1	6294	gi|499016061|ref|XP_004558840.1|PREDICTED: extended synaptotagmin-1-like [Maylandia zebra]	0	sp|Q5RAG2|ESYT1_PONAB	0	Extended synaptotagmin-1 OS=Pongo abelii GN=ESYT1 PE=2 SV=2	KOG1012	0	Ca2+-dependent lipid-binding protein CLB1/vesicle protein vp115/Granuphilin A, contains C2 domain
CL1894Contig1	6293	gi|348521534|ref|XP_003448281.1|PREDICTED: neural cell adhesion molecule L1-like [Oreochromis niloticus]	0	sp|Q98902|L1CAM_TAKRU	0	Neural cell adhesion molecule L1 OS=Takifugu rubripes GN=l1cam PE=3 SV=1	KOG3513	0	Neural cell adhesion molecule L1	ko04514;ko04360	Cell adhesion molecules (CAMs)|Axon guidance	2
CL9277Contig1	6293	gi|348530846|ref|XP_003452921.1|PREDICTED: sterol regulatory element-binding protein 1 [Oreochromis niloticus]	0	sp|P36956|SRBP1_HUMAN	0	Sterol regulatory element-binding protein 1 OS=Homo sapiens GN=SREBF1 PE=1 SV=2	KOG2588	0	Predicted DNA-binding protein	ko04152;ko04932;ko04910	AMPK signaling pathway|Non-alcoholic fatty liver disease (NAFLD)|Insulin signaling pathway	3
CL35376Contig1	6291	gi|499016815|ref|XP_004559212.1|PREDICTED: tensin-1-like isoform X7 [Maylandia zebra]	0	sp|Q9GLM4|TENS1_BOVIN	0	Tensin-1 OS=Bos taurus GN=TNS1 PE=2 SV=1	KOG2283	0	Clathrin coat dissociation kinase GAK/PTEN/Auxilin and related tyrosine phosphatases
CL8257Contig1	6280	gi|499018869|ref|XP_004560224.1|PREDICTED: tyrosine-protein phosphatase non-receptor type 23-like [Maylandia zebra]	0	sp|Q6PB44|PTN23_MOUSE	0	Tyrosine-protein phosphatase non-receptor type 23 OS=Mus musculus GN=Ptpn23 PE=1 SV=2	KOG2220	0	Predicted signal transduction protein
CL12896Contig1	6269	gi|348530298|ref|XP_003452648.1|PREDICTED: zinc finger protein 319-like [Oreochromis niloticus]	0	sp|Q9ERR8|ZN319_MOUSE	0	Zinc finger protein 319 OS=Mus musculus GN=Znf319 PE=2 SV=1	KOG1721	0	FOG: Zn-finger
CL18126Contig1	6265	gi|498967012|ref|XP_004546560.1|PREDICTED: catenin delta-2-like [Maylandia zebra]	0	sp|Q9UQB3|CTND2_HUMAN	0	Catenin delta-2 OS=Homo sapiens GN=CTNND2 PE=1 SV=3	KOG1048	0	Neural adherens junction protein Plakophilin and related Armadillo repeat proteins
CL2352Contig1	6265	gi|348528152|ref|XP_003451582.1|PREDICTED: rho GTPase-activating protein 24 [Oreochromis niloticus]	0	sp|Q8N264|RHG24_HUMAN	0	Rho GTPase-activating protein 24 OS=Homo sapiens GN=ARHGAP24 PE=1 SV=2	KOG4270	0	GTPase-activator protein
CL8505Contig1	6257	gi|348530282|ref|XP_003452640.1|PREDICTED: LOW QUALITY PROTEIN: liprin-alpha-1-like [Oreochromis niloticus]	0	sp|Q13136|LIPA1_HUMAN	0	Liprin-alpha-1 OS=Homo sapiens GN=PPFIA1 PE=1 SV=1	KOG0249	0	LAR-interacting protein and related proteins
CL18662Contig1	6249	gi|348500753|ref|XP_003437937.1|PREDICTED: tensin-3 [Oreochromis niloticus]	0	sp|Q68CZ2|TENS3_HUMAN	0	Tensin-3 OS=Homo sapiens GN=TNS3 PE=1 SV=2	KOG1930	1e-148	Focal adhesion protein Tensin, contains PTB domain
CL8263Contig1	6248	gi|10440888|gb|AAG16878.1|AF003249_1myosin heavy chain FM3A [Morone saxatilis]	0	sp|Q8NEV4|MYO3A_HUMAN	0	Myosin-IIIa OS=Homo sapiens GN=MYO3A PE=2 SV=2	KOG4229	0	Myosin VII, myosin IXB and related myosins	ko04745	Phototransduction - fly	1
CL9012Contig1	6247	gi|410902745|ref|XP_003964854.1|PREDICTED: F-box/LRR-repeat protein 20-like isoform 1 [Takifugu rubripes]	0	sp|Q9CZV8|FXL20_MOUSE	0	F-box/LRR-repeat protein 20 OS=Mus musculus GN=Fbxl20 PE=1 SV=3	KOG4341	0	F-box protein containing LRR
CL33857Contig1	6240	gi|348500096|ref|XP_003437609.1|PREDICTED: insulin-like growth factor 1 receptor-like [Oreochromis niloticus]	0	sp|P08069|IGF1R_HUMAN	0	Insulin-like growth factor 1 receptor OS=Homo sapiens GN=IGF1R PE=1 SV=1	KOG4258	0	Insulin/growth factor receptor (contains protein kinase domain)	ko04114;ko04510;ko04520;ko04550;ko04144;ko04014;ko04015;ko04066;ko04068;ko04151;ko04152;ko05200;ko05202;ko05205;ko05214;ko05215;ko05218;ko04913;ko04914;ko04730	Oocyte meiosis|Focal adhesion|Adherens junction|Signaling pathways regulating pluripotency of stem cells|Endocytosis|Ras signaling pathway|Rap1 signaling pathway|HIF-1 signaling pathway|FoxO signaling pathway|PI3K-Akt signaling pathway|AMPK signaling pathway|Pathways in cancer|Transcriptional misregulation in cancers|Proteoglycans in cancer|Glioma|Prostate cancer|Melanoma|Ovarian Steroidogenesis|…	20
CL24879Contig1	6239	gi|348534202|ref|XP_003454592.1|PREDICTED: plasma membrane calcium-transporting ATPase 2-like isoform 1 [Oreochromis niloticus]	0	sp|P58165|AT2B2_OREMO	0	Plasma membrane calcium-transporting ATPase 2 (Fragment) OS=Oreochromis mossambicus GN=atp2b2 PE=2 SV=1	KOG0204	0	Calcium transporting ATPase	ko04020;ko04022;ko04024;ko04261;ko04970;ko04972	Calcium signaling pathway|cGMP - PKG signaling pathway|cAMP signaling pathway|Adrenergic signaling in cardiomyocytes|Salivary secretion|Pancreatic secretion	6
CL31185Contig1	6238	gi|498994417|ref|XP_004553244.1|PREDICTED: ras-specific guanine nucleotide-releasing factor 1-like [Maylandia zebra]	0	sp|Q13972|RGRF1_HUMAN	0	Ras-specific guanine nucleotide-releasing factor 1 OS=Homo sapiens GN=RASGRF1 PE=1 SV=1	KOG3417	0	Ras1 guanine nucleotide exchange factor	ko04510;ko04010;ko04014	Focal adhesion|MAPK signaling pathway|Ras signaling pathway	3
CL17488Contig1	6226	gi|348506006|ref|XP_003440551.1|PREDICTED: alpha-mannosidase 2 [Oreochromis niloticus]	0	sp|P49641|MA2A2_HUMAN	0	Alpha-mannosidase 2x OS=Homo sapiens GN=MAN2A2 PE=2 SV=3	KOG1958	0	Glycosyl hydrolase, family 38 - alpha-mannosidase	ko00510;ko00513	N-Glycan biosynthesis|Various types of N-glycan biosynthesis	2
CL9041Contig1	6214	gi|113681530|ref|NP_001038623.1|myotubularin-related protein 5 [Danio rerio]	0	sp|O95248|MTMR5_HUMAN	0	Myotubularin-related protein 5 OS=Homo sapiens GN=SBF1 PE=1 SV=3	KOG1090	0	Predicted dual-specificity phosphatase
CL271Contig1	6209	gi|348501534|ref|XP_003438324.1|PREDICTED: serine/threonine-protein phosphatase 2A 55 kDa regulatory subunit B delta isoform-like [Oreochromis niloticus] >gi|498987729|ref|XP_004551596.1| PREDICTED: serine/threonine-protein phosphatase 2A 55 kDa regulatory subunit B delta isoform-like [Maylandia zebra]	0	sp|Q6NY64|2ABD_DANRE	0	Serine/threonine-protein phosphatase 2A 55 kDa regulatory subunit B delta isoform OS=Danio rerio GN=ppp2r2d PE=2 SV=1	KOG1354	0	Serine/threonine protein phosphatase 2A, regulatory subunit	ko04111;ko04530;ko04151;ko04152;ko04390;ko04391;ko03015;ko05142;ko05160;ko04261;ko04728	Cell cycle - yeast|Tight junction|PI3K-Akt signaling pathway|AMPK signaling pathway|Hippo signaling pathway|Hippo signaling pathway -fly|mRNA surveillance pathway|Chagas disease (American trypanosomiasis)|Hepatitis C|Adrenergic signaling in cardiomyocytes|Dopaminergic synapse	11
CL26196Contig1	6208	gi|410922269|ref|XP_003974605.1|PREDICTED: LOW QUALITY PROTEIN: histone acetyltransferase KAT6A-like [Takifugu rubripes]	0	sp|Q8BZ21|KAT6A_MOUSE	1e-70	Histone acetyltransferase KAT6A OS=Mus musculus GN=Kat6a PE=1 SV=2	KOG2747	6e-71	Histone acetyltransferase (MYST family)	ko04550	Signaling pathways regulating pluripotency of stem cells	1
CL30357Contig1	6201	gi|499031434|ref|XP_004566427.1|PREDICTED: microtubule-associated protein 1A-like isoform X1 [Maylandia zebra]	0	sp|P14401|ENP2_TORCA	1e-161	Electromotor neuron-associated protein 2 (Fragment) OS=Torpedo californica PE=2 SV=1	KOG3592	0	Microtubule-associated proteins
CL17661Contig1	6198	gi|499029619|ref|XP_004565527.1|PREDICTED: laminin subunit beta-2-like isoform X2 [Maylandia zebra]	0	sp|Q61292|LAMB2_MOUSE	0	Laminin subunit beta-2 OS=Mus musculus GN=Lamb2 PE=2 SV=2	KOG0994	0	Extracellular matrix glycoprotein Laminin subunit beta	ko04510;ko04151;ko04512;ko05200;ko05222;ko05145;ko05146	Focal adhesion|PI3K-Akt signaling pathway|ECM-receptor interaction|Pathways in cancer|Small cell lung cancer|Toxoplasmosis|Amoebiasis	7
CL9107Contig1	6187	gi|499033149|ref|XP_004567267.1|PREDICTED: probable G-protein coupled receptor 158-like isoform X1 [Maylandia zebra] >gi|499033151|ref|XP_004567268.1| PREDICTED: probable G-protein coupled receptor 158-like isoform X2 [Maylandia zebra]	0	sp|D4A6L0|GP158_RAT	0	Probable G-protein coupled receptor 158 OS=Rattus norvegicus GN=Gpr158 PE=3 SV=1	KOG4418	1e-92	Predicted membrane protein
CL301Contig1	6186	gi|499027234|ref|XP_004564353.1|PREDICTED: WD repeat-containing protein 19-like isoform X1 [Maylandia zebra]	0	sp|Q3UGF1|WDR19_MOUSE	0	WD repeat-containing protein 19 OS=Mus musculus GN=Wdr19 PE=1 SV=1	KOG2247	0	WD40 repeat-containing protein
CL17340Contig1	6183	gi|498938584|ref|XP_004541670.1|PREDICTED: regulating synaptic membrane exocytosis protein 2-like isoform X4 [Maylandia zebra]	0	sp|Q9EQZ7|RIMS2_MOUSE	0	Regulating synaptic membrane exocytosis protein 2 OS=Mus musculus GN=Rims2 PE=1 SV=1	KOG2060	0	Rab3 effector RIM1 and related proteins, contain PDZ and C2 domains	ko04911	Insulin secretion	1
CL19147Contig1	6181	gi|498990055|ref|XP_004552160.1|PREDICTED: calmodulin-regulated spectrin-associated protein 3-like isoform X1 [Maylandia zebra]	0	sp|Q9P1Y5|CAMP3_HUMAN	3e-170	Calmodulin-regulated spectrin-associated protein 3 OS=Homo sapiens GN=CAMSAP3 PE=1 SV=2	KOG3654	0	Uncharacterized CH domain protein
CL2447Contig1	6178	gi|498933695|ref|XP_004540502.1|PREDICTED: Fanconi anemia group M protein-like isoform X1 [Maylandia zebra]	0	sp|Q8IYD8|FANCM_HUMAN	0	Fanconi anemia group M protein OS=Homo sapiens GN=FANCM PE=1 SV=2	KOG0354	1e-120	DEAD-box like helicase	ko03460	Fanconi anemia pathway	1
CL8399Contig1	6177	gi|348512617|ref|XP_003443839.1|PREDICTED: AT-rich interactive domain-containing protein 1A-like [Oreochromis niloticus]	0	sp|O14497|ARI1A_HUMAN	0	AT-rich interactive domain-containing protein 1A OS=Homo sapiens GN=ARID1A PE=1 SV=3	KOG2510	0	SWI-SNF chromatin-remodeling complex protein
CL19004Contig1	6173	gi|348542389|ref|XP_003458667.1|PREDICTED: protein KIAA0664 homolog [Oreochromis niloticus]	0	sp|A0JMD0|CLU_DANRE	0	Clustered mitochondria protein homolog OS=Danio rerio GN=cluh PE=2 SV=1	KOG1839	0	Uncharacterized protein CLU1/cluA/TIF31 involved in mitochondrial morphology/distribution, also found associated with eIF-3
CL18123Contig1	6168	gi|348529386|ref|XP_003452194.1|PREDICTED: proteasome-associated protein ECM29 homolog [Oreochromis niloticus]	0	sp|Q5VYK3|ECM29_HUMAN	0	Proteasome-associated protein ECM29 homolog OS=Homo sapiens GN=ECM29 PE=1 SV=2	KOG0915	0	Uncharacterized conserved protein
CL27126Contig1	6168	gi|348517249|ref|XP_003446147.1|PREDICTED: hypothetical protein LOC100711299 [Oreochromis niloticus]	0	sp|Q5R4Q8|PRUN2_PONAB	1e-91	Protein prune homolog 2 OS=Pongo abelii GN=PRUNE2 PE=2 SV=1	KOG4406	4e-19	CDC42 Rho GTPase-activating protein
CL31Contig1	6166	gi|499023234|ref|XP_004562381.1|PREDICTED: transformation/transcription domain-associated protein-like isoform X2 [Maylandia zebra]	0	sp|Q9Y4A5|TRRAP_HUMAN	0	Transformation/transcription domain-associated protein OS=Homo sapiens GN=TRRAP PE=1 SV=3	KOG0889	0	Histone acetyltransferase SAGA, TRRAP/TRA1 component, PI-3 kinase superfamily	ko05166	HTLV-I infection	1
CL24096Contig1	6161	gi|348508044|ref|XP_003441565.1|PREDICTED: liprin-alpha-2 [Oreochromis niloticus]	0	sp|O75334|LIPA2_HUMAN	0	Liprin-alpha-2 OS=Homo sapiens GN=PPFIA2 PE=1 SV=2	KOG0249	0	LAR-interacting protein and related proteins
CL2475Contig1	6156	gi|9506421|ref|NP_062077.1|beta-secretase 1 precursor [Rattus norvegicus] >gi|6685233|sp|P56819.1|BACE1_RAT RecName: Full=Beta-secretase 1; AltName: Full=Aspartyl protease 2; Short=ASP2; Short=Asp 2; AltName: Full=Beta-site amyloid precursor protein cleaving enzyme 1; Short=Beta-site APP cleaving enzyme 1; AltName: Full=Memapsin-2; AltName: Full=Membrane-associated aspartic protease 2; Flags: Pre…	0	sp|P56819|BACE1_RAT	0	Beta-secretase 1 OS=Rattus norvegicus GN=Bace1 PE=2 SV=1	KOG1339	2e-139	Aspartyl protease	ko05010	Alzheimer's disease	1
CL18128Contig1	6150	gi|498978756|ref|XP_004549403.1|PREDICTED: type II inositol 3,4-bisphosphate 4-phosphatase-like isoform X2 [Maylandia zebra]	0	sp|Q5RA60|INP4B_PONAB	0	Type II inositol 3,4-bisphosphate 4-phosphatase OS=Pongo abelii GN=INPP4B PE=2 SV=1	KOG4428	0	Inositol-polyphosphate 4-phosphatase	ko04070;ko00562	Phosphatidylinositol signaling system|Inositol phosphate metabolism	2
CL19737Contig1	6150	gi|498965501|ref|XP_004546212.1|PREDICTED: protein tyrosine phosphatase domain-containing protein 1-like [Maylandia zebra]	0	sp|A1L1R5|PTPC1_DANRE	0	Protein tyrosine phosphatase domain-containing protein 1 OS=Danio rerio GN=ptpdc1 PE=2 SV=1	KOG1720	1e-49	Protein tyrosine phosphatase CDC14
CL27621Contig1	6148	gi|499026550|ref|XP_004564017.1|PREDICTED: U2 snRNP-associated SURP motif-containing protein-like isoform X1 [Maylandia zebra]	0	sp|Q6NV83|SR140_MOUSE	6e-129	U2 snRNP-associated SURP motif-containing protein OS=Mus musculus GN=U2surp PE=2 SV=3	KOG0151	4e-128	Predicted splicing regulator, contains RRM, SWAP and RPR domains	ko03040	Spliceosome	1
CL8303Contig1	6148	gi|348544424|ref|XP_003459681.1|PREDICTED: LOW QUALITY PROTEIN: endoribonuclease Dicer-like [Oreochromis niloticus]	0	sp|Q6TV19|DICER_DANRE	0	Endoribonuclease Dicer OS=Danio rerio GN=dicer1 PE=2 SV=2	KOG0701	0	dsRNA-specific nuclease Dicer and related ribonucleases	ko05206	MicroRNAs in cancer	1
CL8326Contig1	6148	gi|348517039|ref|XP_003446043.1|PREDICTED: GRIP1-associated protein 1 [Oreochromis niloticus]	0	sp|Q9JHZ4|GRAP1_RAT	0	GRIP1-associated protein 1 OS=Rattus norvegicus GN=Gripap1 PE=1 SV=1	KOG3509	1e-22	Basement membrane-specific heparan sulfate proteoglycan (HSPG) core protein
CL25453Contig1	6145	gi|348520022|ref|XP_003447528.1|PREDICTED: contactin-associated protein-like 4-like [Oreochromis niloticus]	0	sp|Q9C0A0|CNTP4_HUMAN	0	Contactin-associated protein-like 4 OS=Homo sapiens GN=CNTNAP4 PE=1 SV=3	KOG3516	0	Neurexin IV
CL9900Contig1	6142	gi|126303746|ref|XP_001380964.1|PREDICTED: c-Maf-inducing protein-like [Monodelphis domestica]	0	sp|A1L3F5|CMIP_XENLA	0	C-Maf-inducing protein OS=Xenopus laevis GN=cmip PE=2 SV=2
CL29562Contig1	6135	gi|498953877|ref|XP_004544196.1|PREDICTED: RIMS-binding protein 2-like [Maylandia zebra]	0	sp|Q8QFX1|RIMB2_CHICK	4e-89	RIMS-binding protein 2 OS=Gallus gallus GN=RIMBP2 PE=1 SV=1	KOG3632	2e-89	Peripheral benzodiazepine receptor PRAX-1
CL32306Contig1	6131	gi|348517731|ref|XP_003446386.1|PREDICTED: signal-induced proliferation-associated 1-like protein 1 [Oreochromis niloticus]	0	sp|O43166|SI1L1_HUMAN	0	Signal-induced proliferation-associated 1-like protein 1 OS=Homo sapiens GN=SIPA1L1 PE=1 SV=4	KOG3686	0	Rap1-GTPase-activating protein (Rap1GAP)	ko04015	Rap1 signaling pathway	1
CL1402Contig1	6130	gi|47229096|emb|CAG03848.1|unnamed protein product [Tetraodon nigroviridis]	0	sp|P50398|GDIA_RAT	0	Rab GDP dissociation inhibitor alpha OS=Rattus norvegicus GN=Gdi1 PE=1 SV=1	KOG1439	0	RAB proteins geranylgeranyltransferase component A (RAB escort protein)
CL2319Contig1	6130	gi|499017828|ref|XP_004559713.1|PREDICTED: protein FAM83H-like [Maylandia zebra]	0	sp|Q1LVV0|FA83H_DANRE	1e-165	Protein FAM83H OS=Danio rerio GN=fam83h PE=3 SV=1
CL8269Contig1	6130	gi|499021390|ref|XP_004561473.1|PREDICTED: tyrosine-protein kinase BAZ1B-like isoform X1 [Maylandia zebra]	0	sp|A2BIL7|BAZ1B_DANRE	0	Tyrosine-protein kinase BAZ1B OS=Danio rerio GN=baz1b PE=1 SV=2	KOG1245	0	Chromatin remodeling complex WSTF-ISWI, large subunit (contains heterochromatin localization, PHD and BROMO domains)
CL19814Contig1	6129	gi|499047779|ref|XP_004574447.1|PREDICTED: microtubule-associated serine/threonine-protein kinase 3-like isoform X1 [Maylandia zebra]	0	sp|Q6AX33|MAST3_XENLA	0	Microtubule-associated serine/threonine-protein kinase 3 OS=Xenopus laevis GN=mast3 PE=2 SV=1	KOG0606	0	Microtubule-associated serine/threonine kinase and related proteins
CL19446Contig1	6128	gi|499019975|ref|XP_004560771.1|PREDICTED: protein CLEC16A-like isoform X2 [Maylandia zebra]	0	sp|Q2KHT3|CL16A_HUMAN	0	Protein CLEC16A OS=Homo sapiens GN=CLEC16A PE=2 SV=2	KOG2219	0	Uncharacterized conserved protein
CL10403Contig1	6123	gi|410895335|ref|XP_003961155.1|PREDICTED: SRC kinase signaling inhibitor 1-like [Takifugu rubripes]	0	sp|Q9QWI6|SRCN1_MOUSE	5e-147	SRC kinase signaling inhibitor 1 OS=Mus musculus GN=Srcin1 PE=1 SV=2
CL34216Contig1	6123	gi|498973301|ref|XP_004548101.1|PREDICTED: CLIP-associating protein 2-like isoform X6 [Maylandia zebra]	0	sp|Q6NYW6|CLAP2_DANRE	0	CLIP-associating protein 2 OS=Danio rerio GN=clasp2 PE=2 SV=1	KOG2956	0	CLIP-associating protein
CL55Contig1	6118	gi|499036714|ref|XP_004569020.1|PREDICTED: uncharacterized protein LOC101477528 isoform X4 [Maylandia zebra]	0	sp|Q9TW28|MYOM_DICDI	1e-20	Myosin-M heavy chain OS=Dictyostelium discoideum GN=myoM PE=1 SV=1	KOG4305	7e-72	RhoGEF GTPase
CL1312Contig1	6116	gi|348539746|ref|XP_003457350.1|PREDICTED: PH domain leucine-rich repeat-containing protein phosphatase 1 [Oreochromis niloticus]	0	sp|O60346|PHLP1_HUMAN	0	PH domain leucine-rich repeat-containing protein phosphatase 1 OS=Homo sapiens GN=PHLPP1 PE=1 SV=3	KOG0618	0	Serine/threonine phosphatase 2C containing leucine-rich repeats, similar to SCN circadian oscillatory protein (SCOP)	ko04151	PI3K-Akt signaling pathway	1
CL28928Contig1	6115	gi|348531389|ref|XP_003453192.1|PREDICTED: aspartyl-tRNA synthetase, mitochondrial [Oreochromis niloticus]	0	sp|Q6PI48|SYDM_HUMAN	0	Aspartate--tRNA ligase, mitochondrial OS=Homo sapiens GN=DARS2 PE=1 SV=1	KOG2411	0	Aspartyl-tRNA synthetase, mitochondrial	ko00970	Aminoacyl-tRNA biosynthesis	1
CL18121Contig1	6113	gi|432888042|ref|XP_004075038.1|PREDICTED: tankyrase-1-like [Oryzias latipes]	0	sp|O95271|TNKS1_HUMAN	0	Tankyrase-1 OS=Homo sapiens GN=TNKS PE=1 SV=2	KOG4177	0	Ankyrin
CL25325Contig1	6113	gi|498941391|ref|XP_004542207.1|PREDICTED: 1-phosphatidylinositol 4,5-bisphosphate phosphodiesterase beta-4-like isoform X3 [Maylandia zebra]	0	sp|Q15147|PLCB4_HUMAN	0	1-phosphatidylinositol 4,5-bisphosphate phosphodiesterase beta-4 OS=Homo sapiens GN=PLCB4 PE=1 SV=3	KOG1265	0	Phospholipase C	ko04540;ko04015;ko04020;ko04022;ko04070;ko04310;ko05200;ko05142;ko05143;ko05146;ko05010;ko05016;ko00562;ko04261;ko04270;ko04970;ko04971;ko04972;ko04911;ko04912;ko04915;ko04916;ko04918;ko04919;ko04921;ko04713;ko04961;ko04062;ko04611;ko04720;ko04723;ko04724;ko04725;ko04726;ko04728;ko04730;ko04745;ko04750	Gap junction|Rap1 signaling pathway|Calcium signaling pathway|cGMP - PKG signaling pathway|Phosphatidylinositol signaling system|Wnt signaling pathway|Pathways in cancer|Chagas disease (American trypanosomiasis)|African trypanosomiasis|Amoebiasis|Alzheimer's disease|Huntington's disease|Inositol phosphate metabolism|Adrenergic signaling in cardiomyocytes|Vascular smooth muscle contraction|Salivar…	38
CL31962Contig1	6113	gi|499039398|ref|XP_004570334.1|PREDICTED: tyrosine-protein phosphatase non-receptor type 9-like [Maylandia zebra]	0	sp|Q641Z2|PTN9_RAT	0	Tyrosine-protein phosphatase non-receptor type 9 OS=Rattus norvegicus GN=Ptpn9 PE=2 SV=1	KOG4228	4e-53	Protein tyrosine phosphatase
CL6863Contig1	6113	gi|498932171|ref|XP_004540122.1|PREDICTED: human immunodeficiency virus type I enhancer-binding protein 2 homolog [Maylandia zebra]	0	sp|Q00900|ZEP2_RAT	1e-83	Human immunodeficiency virus type I enhancer-binding protein 2 homolog OS=Rattus norvegicus GN=Hivep2 PE=2 SV=2	KOG1721	1e-83	FOG: Zn-finger
CL30741Contig1	6107	gi|410907461|ref|XP_003967210.1|PREDICTED: uncharacterized protein KIAA0528-like [Takifugu rubripes]	0	sp|Q86YS7|C2CD5_HUMAN	0	C2 domain-containing protein 5 OS=Homo sapiens GN=C2CD5 PE=1 SV=1	KOG1031	0	Predicted Ca2+-dependent phospholipid-binding protein
CL21479Contig1	6103	gi|432877257|ref|XP_004073124.1|PREDICTED: septin-6-like [Oryzias latipes]	0	sp|Q14141|SEPT6_HUMAN	0	Septin-6 OS=Homo sapiens GN=SEPT6 PE=1 SV=4	KOG3859	0	Septins (P-loop GTPases)	ko05100	Bacterial invasion of epithelial cells	1
CL1108Contig1	6097	gi|498927119|ref|XP_004538881.1|PREDICTED: FERM and PDZ domain-containing protein 1-like [Maylandia zebra]	0	sp|Q5SYB0|FRPD1_HUMAN	7e-112	FERM and PDZ domain-containing protein 1 OS=Homo sapiens GN=FRMPD1 PE=1 SV=1	KOG3552	4e-91	FERM domain protein FRM-8
CL8838Contig1	6093	gi|348534999|ref|XP_003454989.1|PREDICTED: ubiquitin carboxyl-terminal hydrolase 7-like [Oreochromis niloticus]	0	sp|Q93009|UBP7_HUMAN	0	Ubiquitin carboxyl-terminal hydrolase 7 OS=Homo sapiens GN=USP7 PE=1 SV=2	KOG1863	0	Ubiquitin carboxyl-terminal hydrolase	ko04068;ko05203;ko05168;ko05169	FoxO signaling pathway|Viral carcinogenesis|Herpes simplex infection|Epstein-Barr virus infection	4
CL33Contig1	6075	gi|410900159|ref|XP_003963564.1|PREDICTED: integrin alpha-5-like [Takifugu rubripes]	0	sp|Q06274|ITA5_XENLA	0	Integrin alpha-5 OS=Xenopus laevis GN=itga5 PE=2 SV=1	KOG3637	0	Vitronectin receptor, alpha subunit	ko04810;ko04510;ko04145;ko04151;ko04512;ko05205;ko05206;ko05410;ko05412;ko05414;ko05100;ko05131;ko05133;ko04640	Regulation of actin cytoskeleton|Focal adhesion|Phagosome|PI3K-Akt signaling pathway|ECM-receptor interaction|Proteoglycans in cancer|MicroRNAs in cancer|Hypertrophic cardiomyopathy (HCM)|Arrhythmogenic right ventricular cardiomyopathy (ARVC)|Dilated cardiomyopathy (DCM)|Bacterial invasion of epithelial cells|Shigellosis|Pertussis|Hematopoietic cell lineage	14
CL24111Contig1	6071	gi|498996482|ref|XP_004553746.1|PREDICTED: LIM and calponin homology domains-containing protein 1-like isoform X7 [Maylandia zebra]	0	sp|Q3UH68|LIMC1_MOUSE	4e-179	LIM and calponin homology domains-containing protein 1 OS=Mus musculus GN=Limch1 PE=1 SV=2	KOG1704	0	FOG: LIM domain
CL18099Contig1	6069	gi|498930222|ref|XP_004539660.1|PREDICTED: transient receptor potential cation channel subfamily M member 7-like isoform X3 [Maylandia zebra]	0	sp|Q96QT4|TRPM7_HUMAN	0	Transient receptor potential cation channel subfamily M member 7 OS=Homo sapiens GN=TRPM7 PE=1 SV=1	KOG3614	0	Ca2+/Mg2+-permeable cation channels (LTRPC family)	ko04978	Mineral absorption	1
CL24664Contig1	6057	gi|498967048|ref|XP_004546569.1|PREDICTED: APC membrane recruitment protein 2-like [Maylandia zebra]	0	sp|Q659L1|FUT9_CANFA	2e-148	Alpha-(1,3)-fucosyltransferase 9 OS=Canis familiaris GN=FUT9 PE=2 SV=1	KOG2619	1e-151	Fucosyltransferase	ko00514;ko00601;ko00603	Other types of O-glycan biosynthesis|Glycosphingolipid biosynthesis - lacto and neolacto series|Glycosphingolipid biosynthesis - globo series	3
CL18841Contig1	6053	gi|498982940|ref|XP_004550426.1|PREDICTED: protein Shroom1-like isoform X1 [Maylandia zebra] >gi|498982944|ref|XP_004550427.1| PREDICTED: protein Shroom1-like isoform X2 [Maylandia zebra] >gi|498982947|ref|XP_004550428.1| PREDICTED: protein Shroom1-like isoform X3 [Maylandia zebra] >gi|498982951|ref|XP_004550429.1| PREDICTED: protein Shroom1-like isoform X4 [Maylandia zebra] >gi|498982955|ref|XP_…	0	sp|Q01613|SHRM1_XENLA	3e-48	Protein Shroom1 OS=Xenopus laevis GN=shroom1 PE=1 SV=1				ko04530	Tight junction	1
CL20153Contig1	6048	gi|498988543|ref|XP_004551793.1|PREDICTED: methylcytosine dioxygenase TET3-like isoform X1 [Maylandia zebra] >gi|498988547|ref|XP_004551794.1| PREDICTED: methylcytosine dioxygenase TET3-like isoform X2 [Maylandia zebra]	0	sp|O43151|TET3_HUMAN	6e-175	Methylcytosine dioxygenase TET3 OS=Homo sapiens GN=TET3 PE=1 SV=3
CL17956Contig1	6046	gi|498992913|ref|XP_004552875.1|PREDICTED: transmembrane protein 131-like [Maylandia zebra]	0	sp|Q92545|TM131_HUMAN	0	Transmembrane protein 131 OS=Homo sapiens GN=TMEM131 PE=1 SV=3	KOG3620	0	Uncharacterized conserved protein
CL247Contig1	6044	gi|348538537|ref|XP_003456747.1|PREDICTED: intraflagellar transport protein 172 homolog [Oreochromis niloticus]	0	sp|Q5RHH4|IF172_DANRE	0	Intraflagellar transport protein 172 homolog OS=Danio rerio GN=ift172 PE=2 SV=1	KOG3616	0	Selective LIM binding factor
CL29119Contig1	6044	gi|499019287|ref|XP_004560431.1|PREDICTED: basement membrane-specific heparan sulfate proteoglycan core protein-like isoform X1 [Maylandia zebra]	0	sp|P98160|PGBM_HUMAN	0	Basement membrane-specific heparan sulfate proteoglycan core protein OS=Homo sapiens GN=HSPG2 PE=1 SV=4	KOG3509	0	Basement membrane-specific heparan sulfate proteoglycan (HSPG) core protein	ko04512;ko05205;ko05161	ECM-receptor interaction|Proteoglycans in cancer|Hepatitis B	3
CL10380Contig1	6039	gi|410924271|ref|XP_003975605.1|PREDICTED: LOW QUALITY PROTEIN: roquin-like [Takifugu rubripes]	0	sp|Q5TC82|RC3H1_HUMAN	0	Roquin-1 OS=Homo sapiens GN=RC3H1 PE=1 SV=1	KOG3161	0	Predicted E3 ubiquitin ligase
CL3014Contig1	6039	gi|499012929|ref|XP_004557852.1|PREDICTED: FERM, RhoGEF and pleckstrin domain-containing protein 1-like isoform X2 [Maylandia zebra]	0	sp|F1LYQ8|FARP1_RAT	0	FERM, RhoGEF and pleckstrin domain-containing protein 1 OS=Rattus norvegicus GN=Farp1 PE=1 SV=2	KOG3531	0	Rho guanine nucleotide exchange factor CDEP
CL19017Contig1	6038	gi|348515783|ref|XP_003445419.1|PREDICTED: E3 SUMO-protein ligase RanBP2 [Oreochromis niloticus]	0	sp|P49792|RBP2_HUMAN	0	E3 SUMO-protein ligase RanBP2 OS=Homo sapiens GN=RANBP2 PE=1 SV=2	KOG0864	0	Ran-binding protein RANBP1 and related RanBD domain proteins	ko03013	RNA transport	1
CL21274Contig1	6036	gi|348503055|ref|XP_003439082.1|PREDICTED: gamma-glutamyltransferase 7 [Oreochromis niloticus]	0	sp|Q0V8L2|GGT7_BOVIN	0	Gamma-glutamyltransferase 7 OS=Bos taurus GN=GGT7 PE=2 SV=1	KOG2410	0	Gamma-glutamyltransferase	ko00430;ko00460;ko00480	Taurine and hypotaurine metabolism|Cyanoamino acid metabolism|Glutathione metabolism	3
CL2848Contig1	6035	gi|348502585|ref|XP_003438848.1|PREDICTED: disks large-associated protein 4 [Oreochromis niloticus]	0	sp|Q9P1A6|DLGP2_HUMAN	8e-113	Disks large-associated protein 2 OS=Homo sapiens GN=DLGAP2 PE=1 SV=4	KOG3971	0	SAP-90/PSD-95 associated protein-related protein (Vulcan)
CL7973Contig1	6035	gi|410926103|ref|XP_003976518.1|PREDICTED: active breakpoint cluster region-related protein-like [Takifugu rubripes]	0	sp|Q12979|ABR_HUMAN	0	Active breakpoint cluster region-related protein OS=Homo sapiens GN=ABR PE=2 SV=2	KOG4269	0	Rac GTPase-activating protein BCR/ABR
CL23364Contig1	6032	gi|410923399|ref|XP_003975169.1|PREDICTED: ras GTPase-activating protein 1-like [Takifugu rubripes]	0	sp|P20936|RASA1_HUMAN	0	Ras GTPase-activating protein 1 OS=Homo sapiens GN=RASA1 PE=1 SV=1	KOG3508	0	GTPase-activating protein	ko04010;ko04014;ko04360	MAPK signaling pathway|Ras signaling pathway|Axon guidance	3
CL114Contig1	6030	gi|499023234|ref|XP_004562381.1|PREDICTED: transformation/transcription domain-associated protein-like isoform X2 [Maylandia zebra]	0	sp|Q80YV3|TRRAP_MOUSE	0	Transformation/transcription domain-associated protein OS=Mus musculus GN=Trrap PE=1 SV=2	KOG0889	0	Histone acetyltransferase SAGA, TRRAP/TRA1 component, PI-3 kinase superfamily	ko05166	HTLV-I infection	1
CL18601Contig1	6030	gi|498941774|ref|XP_004542265.1|PREDICTED: PH-interacting protein-like [Maylandia zebra]	0	sp|A2AHJ4|BRWD3_MOUSE	0	Bromodomain and WD repeat-containing protein 3 OS=Mus musculus GN=Brwd3 PE=2 SV=1	KOG0644	0	Uncharacterized conserved protein, contains WD40 repeat and BROMO domains
CL18085Contig1	6027	gi|498964843|ref|XP_004546082.1|PREDICTED: protein FAM208A-like isoform X1 [Maylandia zebra]	0	sp|Q69ZR9|F208A_MOUSE	1e-129	Protein FAM208A OS=Mus musculus GN=Fam208a PE=2 SV=2
CL1136Contig1	6019	gi|432853145|ref|XP_004067562.1|PREDICTED: A-kinase anchor protein 13-like [Oryzias latipes]	0	sp|Q12802|AKP13_HUMAN	0	A-kinase anchor protein 13 OS=Homo sapiens GN=AKAP13 PE=1 SV=2	KOG3520	0	Predicted guanine nucleotide exchange factor
CL8457Contig1	6012	gi|499031747|ref|XP_004566581.1|PREDICTED: T-lymphoma invasion and metastasis-inducing protein 2-like isoform X6 [Maylandia zebra]	0	sp|Q8IVF5|TIAM2_HUMAN	0	T-lymphoma invasion and metastasis-inducing protein 2 OS=Homo sapiens GN=TIAM2 PE=2 SV=4	KOG3519	0	Invasion-inducing protein TIAM1/CDC24 and related RhoGEF GTPases
CL1131Contig1	6010	gi|499047980|ref|XP_004574543.1|PREDICTED: contactin-2-like [Maylandia zebra]	0	sp|P28685|CNTN2_CHICK	0	Contactin-2 OS=Gallus gallus GN=CNTN2 PE=1 SV=1	KOG3513	0	Neural cell adhesion molecule L1	ko04514	Cell adhesion molecules (CAMs)	1
CL14904Contig1	6008	gi|499033400|ref|XP_004567391.1|PREDICTED: myotubularin-related protein 3-like isoform X1 [Maylandia zebra] >gi|499033402|ref|XP_004567392.1| PREDICTED: myotubularin-related protein 3-like isoform X2 [Maylandia zebra] >gi|499033404|ref|XP_004567393.1| PREDICTED: myotubularin-related protein 3-like isoform X3 [Maylandia zebra]	0	sp|Q13615|MTMR3_HUMAN	0	Myotubularin-related protein 3 OS=Homo sapiens GN=MTMR3 PE=1 SV=3	KOG4471	0	Phosphatidylinositol 3-phosphate 3-phosphatase myotubularin MTM1
CL6616Contig1	6008	gi|156717352|ref|NP_001096215.1|kinesin family member 5A [Xenopus (Silurana) tropicalis] >gi|134025668|gb|AAI36118.1| kif5a protein [Xenopus (Silurana) tropicalis]	0	sp|O60282|KIF5C_HUMAN	0	Kinesin heavy chain isoform 5C OS=Homo sapiens GN=KIF5C PE=1 SV=1	KOG0240	0	Kinesin (SMY1 subfamily)	ko04728	Dopaminergic synapse	1
CL17971Contig1	6007	gi|348515681|ref|XP_003445368.1|PREDICTED: 1-acyl-sn-glycerol-3-phosphate acyltransferase gamma-like [Oreochromis niloticus]	0	sp|Q9D517|PLCC_MOUSE	2e-174	1-acyl-sn-glycerol-3-phosphate acyltransferase gamma OS=Mus musculus GN=Agpat3 PE=1 SV=2	KOG1505	2e-175	Lysophosphatidic acid acyltransferase LPAAT and related acyltransferases	ko00561;ko00564	Glycerolipid metabolism|Glycerophospholipid metabolism	2
CL8936Contig1	6005	gi|47226905|emb|CAG05797.1|unnamed protein product [Tetraodon nigroviridis]	0	sp|Q62784|INP4A_RAT	1e-135	Type I inositol 3,4-bisphosphate 4-phosphatase OS=Rattus norvegicus GN=Inpp4a PE=1 SV=1	KOG4428	7e-130	Inositol-polyphosphate 4-phosphatase	ko04070;ko00562	Phosphatidylinositol signaling system|Inositol phosphate metabolism	2
CL8444Contig1	6003	gi|47221604|emb|CAF97869.1|unnamed protein product [Tetraodon nigroviridis]	0	sp|Q6ZMP0|THSD4_HUMAN	7e-116	Thrombospondin type-1 domain-containing protein 4 OS=Homo sapiens GN=THSD4 PE=2 SV=2	KOG4597	3e-134	Serine proteinase inhibitor (KU family) with thrombospondin repeats
CL16067Contig1	5999	gi|348525192|ref|XP_003450106.1|PREDICTED: adenylate cyclase type 9-like [Oreochromis niloticus]	0	sp|P51830|ADCY9_MOUSE	0	Adenylate cyclase type 9 OS=Mus musculus GN=Adcy9 PE=1 SV=1	KOG3618	0	Adenylyl cyclase	ko04114;ko04540;ko04015;ko04020;ko04022;ko04024;ko05200;ko05414;ko05110;ko05166;ko05032;ko00230;ko04261;ko04270;ko04970;ko04971;ko04972;ko04976;ko04911;ko04912;ko04913;ko04914;ko04915;ko04916;ko04918;ko04921;ko04713;ko04961;ko04962;ko04062;ko04611;ko04723;ko04724;ko04725;ko04727;ko04750	Oocyte meiosis|Gap junction|Rap1 signaling pathway|Calcium signaling pathway|cGMP - PKG signaling pathway|cAMP signaling pathway|Pathways in cancer|Dilated cardiomyopathy (DCM)|Vibrio cholerae infection|HTLV-I infection|Morphine addiction|Purine metabolism|Adrenergic signaling in cardiomyocytes|Vascular smooth muscle contraction|Salivary secretion|Gastric acid secretion|Pancreatic secretion|Bile …	36
CL26172Contig1	5990	gi|498924229|ref|XP_004538124.1|PREDICTED: armadillo repeat protein deleted in velo-cardio-facial syndrome homolog isoform X1 [Maylandia zebra]	0	sp|O00192|ARVC_HUMAN	0	Armadillo repeat protein deleted in velo-cardio-facial syndrome OS=Homo sapiens GN=ARVCF PE=1 SV=1	KOG1048	0	Neural adherens junction protein Plakophilin and related Armadillo repeat proteins
CL19771Contig1	5978	gi|499017105|ref|XP_004559356.1|PREDICTED: zinc finger MYM-type protein 4-like isoform X1 [Maylandia zebra]	0	sp|Q5VZL5|ZMYM4_HUMAN	5e-126	Zinc finger MYM-type protein 4 OS=Homo sapiens GN=ZMYM4 PE=1 SV=1
CL2885Contig1	5971	gi|348502204|ref|XP_003438659.1|PREDICTED: hypothetical protein LOC100697039 [Oreochromis niloticus]	0	sp|P97434|MPRIP_MOUSE	2e-87	Myosin phosphatase Rho-interacting protein OS=Mus musculus GN=Mprip PE=1 SV=2	KOG4807	6e-129	F-actin binding protein, regulates actin cytoskeletal organization
CL18888Contig1	5969	gi|499035224|ref|XP_004568287.1|PREDICTED: cat eye syndrome critical region protein 2-like [Maylandia zebra]	0	sp|Q9BXF3|CECR2_HUMAN	2e-86	Cat eye syndrome critical region protein 2 OS=Homo sapiens GN=CECR2 PE=1 SV=2	KOG1472	3e-155	Histone acetyltransferase SAGA/ADA, catalytic subunit PCAF/GCN5 and related proteins
CL27143Contig1	5963	gi|499029390|ref|XP_004565413.1|PREDICTED: apoptotic chromatin condensation inducer in the nucleus-like [Maylandia zebra]	0	sp|Q9UKV3|ACINU_HUMAN	3e-98	Apoptotic chromatin condensation inducer in the nucleus OS=Homo sapiens GN=ACIN1 PE=1 SV=2	KOG2416	1e-98	Acinus (induces apoptotic chromatin condensation)	ko03040;ko03013;ko03015	Spliceosome|RNA transport|mRNA surveillance pathway	3
CL24771Contig1	5961	gi|498965738|ref|XP_004546257.1|PREDICTED: cadherin-4-like isoform X1 [Maylandia zebra]	0	sp|P24503|CADH4_CHICK	0	Cadherin-4 OS=Gallus gallus GN=CDH4 PE=2 SV=1	KOG3594	0	FOG: Cadherin repeats	ko04514	Cell adhesion molecules (CAMs)	1
CL2890Contig1	5959	gi|348516052|ref|XP_003445553.1|PREDICTED: BEN domain-containing protein 3-like [Oreochromis niloticus]	0	sp|Q5T5X7|BEND3_HUMAN	0	BEN domain-containing protein 3 OS=Homo sapiens GN=BEND3 PE=1 SV=1	KOG4837	8e-39	Uncharacterized conserved protein
CL27944Contig1	5951	gi|432909372|ref|XP_004078177.1|PREDICTED: disintegrin and metalloproteinase domain-containing protein 22-like [Oryzias latipes]	0	sp|Q9P0K1|ADA22_HUMAN	5e-139	Disintegrin and metalloproteinase domain-containing protein 22 OS=Homo sapiens GN=ADAM22 PE=1 SV=1	KOG3607	3e-155	Meltrins, fertilins and related Zn-dependent metalloproteinases of the ADAMs family
CL8354Contig1	5950	gi|348540997|ref|XP_003457973.1|PREDICTED: myosin-Vb [Oreochromis niloticus]	0	sp|Q9ULV0|MYO5B_HUMAN	0	Unconventional myosin-Vb OS=Homo sapiens GN=MYO5B PE=1 SV=3	KOG0160	0	Myosin class V heavy chain
CL19139Contig1	5944	gi|498994804|ref|XP_004553339.1|PREDICTED: zinc finger homeobox protein 3-like [Maylandia zebra]	0	sp|Q15911|ZFHX3_HUMAN	4e-64	Zinc finger homeobox protein 3 OS=Homo sapiens GN=ZFHX3 PE=1 SV=2	KOG1146	2e-122	Homeobox protein	ko04550	Signaling pathways regulating pluripotency of stem cells	1
CL35919Contig1	5939	gi|498924743|ref|XP_004538253.1|PREDICTED: signal peptide peptidase-like 3-like [Maylandia zebra]	0	sp|Q9CUS9|SPPL3_MOUSE	0	Signal peptide peptidase-like 3 OS=Mus musculus GN=Sppl3 PE=2 SV=3	KOG2443	0	Uncharacterized conserved protein
CL18016Contig1	5938	gi|429484494|ref|NP_001258842.1|microtubule associated monoxygenase, calponin and LIM domain containing 2b [Danio rerio] >gi|405790320|gb|AFS28883.1| microtubule associated monoxygenase calponin and LIM domain containing 2b isoform L [Danio rerio]	0	sp|D4A1F2|MICA2_RAT	0	Protein-methionine sulfoxide oxidase MICAL2 OS=Rattus norvegicus GN=Mical2 PE=3 SV=1	KOG1700	0	Regulatory protein MLP and related LIM proteins
CL33278Contig1	5937	gi|348500683|ref|XP_003437902.1|PREDICTED: rho-associated protein kinase 1-like [Oreochromis niloticus]	0	sp|O77819|ROCK1_RABIT	0	Rho-associated protein kinase 1 OS=Oryctolagus cuniculus GN=ROCK1 PE=1 SV=1	KOG0612	0	Rho-associated, coiled-coil containing protein kinase	ko04810;ko04510;ko04022;ko04024;ko04350;ko05200;ko05205;ko05206;ko05130;ko05131;ko05132;ko04270;ko04360;ko04921;ko04062;ko04611;ko04670	Regulation of actin cytoskeleton|Focal adhesion|cGMP - PKG signaling pathway|cAMP signaling pathway|TGF-beta signaling pathway|Pathways in cancer|Proteoglycans in cancer|MicroRNAs in cancer|Pathogenic Escherichia coli infection|Shigellosis|Salmonella infection|Vascular smooth muscle contraction|Axon guidance|Oxytocin signaling pathway|Chemokine signaling pathway|Platelet activation|Leukocyte tran…	17
CL2755Contig1	5934	gi|317419748|emb|CBN81784.1|DNA-dependent protein kinase catalytic subunit [Dicentrarchus labrax]	0	sp|Q8QGX4|PRKDC_CHICK	0	DNA-dependent protein kinase catalytic subunit OS=Gallus gallus GN=PRKDC PE=2 SV=1	KOG0891	0	DNA-dependent protein kinase	ko04110;ko03450	Cell cycle|Non-homologous end-joining	2
CL115Contig1	5921	gi|499036536|ref|XP_004568931.1|PREDICTED: AT-rich interactive domain-containing protein 2-like isoform X1 [Maylandia zebra]	0	sp|Q68CP9|ARID2_HUMAN	0	AT-rich interactive domain-containing protein 2 OS=Homo sapiens GN=ARID2 PE=1 SV=2	KOG2312	2e-180	Predicted transcriptional regulator, contains ARID domain
CL31370Contig1	5918	gi|498983688|ref|XP_004550606.1|PREDICTED: ryanodine receptor 3-like [Maylandia zebra]	0	sp|Q15413|RYR3_HUMAN	0	Ryanodine receptor 3 OS=Homo sapiens GN=RYR3 PE=1 SV=3	KOG2243	0	Ca2+ release channel (ryanodine receptor)	ko04020;ko05010;ko04970;ko04921;ko04713	Calcium signaling pathway|Alzheimer's disease|Salivary secretion|Oxytocin signaling pathway|Circadian entrainment	5
CL1107Contig1	5915	gi|348533802|ref|XP_003454393.1|PREDICTED: low-density lipoprotein receptor-related protein 4 [Oreochromis niloticus]	0	sp|O75096|LRP4_HUMAN	0	Low-density lipoprotein receptor-related protein 4 OS=Homo sapiens GN=LRP4 PE=1 SV=4	KOG1215	0	Low-density lipoprotein receptors containing Ca2+-binding EGF-like domains
CL16036Contig1	5912	gi|113672991|ref|NP_001038786.1|neuronal PAS domain-containing protein 4 [Danio rerio] >gi|114152096|sp|Q1ECW2.1|NPAS4_DANRE RecName: Full=Neuronal PAS domain-containing protein 4; Short=Neuronal PAS4; AltName: Full=HLH-PAS transcription factor NXF >gi|108742103|gb|AAI17649.1| Zgc:136764 [Danio rerio]	0	sp|Q1ECW2|NPAS4_DANRE	0	Neuronal PAS domain-containing protein 4 OS=Danio rerio GN=npas4 PE=2 SV=1	KOG3559	3e-08	Transcriptional regulator SIM1
CL8384Contig1	5912	gi|498955145|ref|XP_004544400.1|PREDICTED: transient receptor potential cation channel subfamily M member 3-like isoform X2 [Maylandia zebra]	0	sp|Q9HCF6|TRPM3_HUMAN	0	Transient receptor potential cation channel subfamily M member 3 OS=Homo sapiens GN=TRPM3 PE=2 SV=4	KOG3614	0	Ca2+/Mg2+-permeable cation channels (LTRPC family)
CL8064Contig1	5910	gi|348528561|ref|XP_003451785.1|PREDICTED: myosin-Ih-like [Oreochromis niloticus]	0	sp|Q8N1T3|MYO1H_HUMAN	0	Unconventional myosin-Ih OS=Homo sapiens GN=MYO1H PE=2 SV=2	KOG0164	0	Myosin class I heavy chain
CL29389Contig1	5907	gi|348511900|ref|XP_003443481.1|PREDICTED: uncharacterized protein C4orf14 homolog [Oreochromis niloticus]	0	sp|Q2EI20|REST_DANRE	9e-140	RE1-silencing transcription factor OS=Danio rerio GN=rest PE=2 SV=1	KOG1249	1e-124	Predicted GTPases	ko04550;ko05016	Signaling pathways regulating pluripotency of stem cells|Huntington's disease	2
CL13Contig1	5906	gi|348504984|ref|XP_003440041.1|PREDICTED: centrosome-associated protein 350 [Oreochromis niloticus]	0	sp|Q5VT06|CE350_HUMAN	7e-119	Centrosome-associated protein 350 OS=Homo sapiens GN=CEP350 PE=1 SV=1	KOG4568	0	Cytoskeleton-associated protein and related proteins
CL30764Contig1	5906	gi|499033409|ref|XP_004567395.1|PREDICTED: bicaudal D-related protein 1-like isoform X1 [Maylandia zebra]	0	sp|A0JNT9|BICR1_MOUSE	1e-128	Bicaudal D-related protein 1 OS=Mus musculus GN=Ccdc64 PE=1 SV=1	KOG1003	1e-07	Actin filament-coating protein tropomyosin
CL4680Contig1	5902	gi|348539852|ref|XP_003457403.1|PREDICTED: tetratricopeptide repeat protein 14-like [Oreochromis niloticus]	0	sp|Q9CSP9|TTC14_MOUSE	2e-143	Tetratricopeptide repeat protein 14 OS=Mus musculus GN=Ttc14 PE=2 SV=2
CL19129Contig1	5899	gi|498924763|ref|XP_004538261.1|PREDICTED: ankycorbin-like isoform X1 [Maylandia zebra]	0	sp|Q14108|SCRB2_HUMAN	2e-148	Lysosome membrane protein 2 OS=Homo sapiens GN=SCARB2 PE=1 SV=2	KOG3776	8e-149	Plasma membrane glycoprotein CD36 and related membrane receptors	ko04142	Lysosome	1
CL17240Contig1	5888	gi|499034730|ref|XP_004568046.1|PREDICTED: TBC1 domain family member 4-like isoform X4 [Maylandia zebra]	0	sp|O97790|TBCD1_BOVIN	0	TBC1 domain family member 1 OS=Bos taurus GN=TBC1D1 PE=2 SV=2	KOG4436	0	Predicted GTPase activator NB4S/EVI5 (contains TBC domain)/Calmodulin-binding protein Pollux (contains PTB and TBC domains)	ko04919	Thyroid hormone signaling pathway	1
CL17975Contig1	5882	gi|498929595|ref|XP_004539482.1|PREDICTED: glutamine and serine-rich protein 1-like isoform X1 [Maylandia zebra]	0	sp|Q66IN2|QSER1_XENLA	1e-173	Glutamine and serine-rich protein 1 OS=Xenopus laevis GN=qser1 PE=2 SV=2	KOG4805	7e-140	Uncharacterized conserved protein
CL10809Contig1	5877	gi|410907075|ref|XP_003967017.1|PREDICTED: protein transport protein Sec24D-like [Takifugu rubripes]	0	sp|O94855|SC24D_HUMAN	0	Protein transport protein Sec24D OS=Homo sapiens GN=SEC24D PE=1 SV=2	KOG1984	0	Vesicle coat complex COPII, subunit SFB3	ko04141	Protein processing in endoplasmic reticulum	1
CL227Contig1	5872	gi|499027268|ref|XP_004564370.1|PREDICTED: NEDD4-binding protein 2-like isoform X1 [Maylandia zebra]	0	sp|Q86UW6|N4BP2_HUMAN	9e-105	NEDD4-binding protein 2 OS=Homo sapiens GN=N4BP2 PE=1 SV=2	KOG2401	2e-101	Predicted MutS-related protein involved in mismatch repair
CL20628Contig1	5864	gi|499046649|ref|XP_004573899.1|PREDICTED: putative ATP-dependent RNA helicase an3-like isoform X2 [Maylandia zebra]	0	sp|Q5RF43|DDX3Y_PONAB	4e-163	ATP-dependent RNA helicase DDX3Y OS=Pongo abelii GN=DDX3Y PE=2 SV=1	KOG0335	1e-161	ATP-dependent RNA helicase	ko05203;ko05161;ko04622	Viral carcinogenesis|Hepatitis B|RIG-I-like receptor signaling pathway	3
CL2363Contig1	5863	gi|498984258|ref|XP_004550746.1|PREDICTED: interferon-induced very large GTPase 1-like [Maylandia zebra]	0	sp|Q80SU7|GVIN1_MOUSE	0	Interferon-induced very large GTPase 1 OS=Mus musculus GN=Gvin1 PE=1 SV=1	KOG2203	9e-06	GTP-binding protein
CL16595Contig1	5862	gi|348531124|ref|XP_003453060.1|PREDICTED: laminin subunit alpha-4 [Oreochromis niloticus]	0	sp|Q16363|LAMA4_HUMAN	0	Laminin subunit alpha-4 OS=Homo sapiens GN=LAMA4 PE=1 SV=4	KOG1836	0	Extracellular matrix glycoprotein Laminin subunits alpha and gamma	ko04510;ko04151;ko04512;ko05200;ko05222;ko05143;ko05145;ko05146	Focal adhesion|PI3K-Akt signaling pathway|ECM-receptor interaction|Pathways in cancer|Small cell lung cancer|African trypanosomiasis|Toxoplasmosis|Amoebiasis	8
CL10376Contig1	5860	gi|348525962|ref|XP_003450490.1|PREDICTED: sodium/calcium exchanger 1-like [Oreochromis niloticus]	0	sp|P48766|NAC1_CAVPO	0	Sodium/calcium exchanger 1 OS=Cavia porcellus GN=SLC8A1 PE=2 SV=1	KOG1306	0	Ca2+/Na+ exchanger NCX1 and related proteins	ko04020;ko04022;ko04974	Calcium signaling pathway|cGMP - PKG signaling pathway|Protein digestion and absorption	3
CL8618Contig1	5858	gi|499028106|ref|XP_004564783.1|PREDICTED: centromere-associated protein E-like isoform X2 [Maylandia zebra]	0	sp|Q02224|CENPE_HUMAN	1e-154	Centromere-associated protein E OS=Homo sapiens GN=CENPE PE=1 SV=2	KOG0242	7e-152	Kinesin-like protein
CL17346Contig1	5855	gi|410896548|ref|XP_003961761.1|PREDICTED: LOW QUALITY PROTEIN: collagen alpha-1(IV) chain-like [Takifugu rubripes]	0	sp|P02462|CO4A1_HUMAN	0	Collagen alpha-1(IV) chain OS=Homo sapiens GN=COL4A1 PE=1 SV=3	KOG3544	0	Collagens (type IV and type XIII), and related proteins	ko04510;ko04151;ko04512;ko05200;ko05222;ko05146;ko04974	Focal adhesion|PI3K-Akt signaling pathway|ECM-receptor interaction|Pathways in cancer|Small cell lung cancer|Amoebiasis|Protein digestion and absorption	7
CL8659Contig1	5846	gi|499036508|ref|XP_004568917.1|PREDICTED: receptor-type tyrosine-protein phosphatase zeta-like isoform X1 [Maylandia zebra]	0	sp|P23470|PTPRG_HUMAN	0	Receptor-type tyrosine-protein phosphatase gamma OS=Homo sapiens GN=PTPRG PE=1 SV=4	KOG0789	0	Protein tyrosine phosphatase
CL8796Contig1	5843	gi|499032805|ref|XP_004567097.1|PREDICTED: proprotein convertase subtilisin/kexin type 7-like isoform X1 [Maylandia zebra] >gi|499032807|ref|XP_004567098.1| PREDICTED: proprotein convertase subtilisin/kexin type 7-like isoform X2 [Maylandia zebra] >gi|499032809|ref|XP_004567099.1| PREDICTED: proprotein convertase subtilisin/kexin type 7-like isoform X3 [Maylandia zebra]	0	sp|Q16549|PCSK7_HUMAN	0	Proprotein convertase subtilisin/kexin type 7 OS=Homo sapiens GN=PCSK7 PE=1 SV=2	KOG3525	0	Subtilisin-like proprotein convertase
CL21018Contig1	5840	gi|348541027|ref|XP_003457988.1|PREDICTED: periplakin [Oreochromis niloticus]	0	sp|O60437|PEPL_HUMAN	0	Periplakin OS=Homo sapiens GN=PPL PE=1 SV=4	KOG0516	0	Dystonin, GAS (Growth-arrest-specific protein), and related proteins
CL32644Contig1	5840	gi|449276693|gb|EMC85125.1|Plexin-B1, partial [Columba livia]	0	sp|O43157|PLXB1_HUMAN	0	Plexin-B1 OS=Homo sapiens GN=PLXNB1 PE=1 SV=3	KOG3610	0	Plexins (functional semaphorin receptors)	ko04360	Axon guidance	1
CL17987Contig1	5837	gi|348528370|ref|XP_003451691.1|PREDICTED: WSC domain-containing protein 2-like [Oreochromis niloticus]	0	sp|A2BGL3|WSCD2_DANRE	0	WSC domain-containing protein 2 OS=Danio rerio GN=wscd2 PE=3 SV=1	KOG4157	9e-171	beta-1,6-N-acetylglucosaminyltransferase, contains WSC domain
CL35309Contig1	5835	gi|317419590|emb|CBN81627.1|Uncharacterized protein [Dicentrarchus labrax]	0	sp|Q6AI39|GSC1L_HUMAN	1e-41	GLTSCR1-like protein OS=Homo sapiens GN=GLTSCR1L PE=1 SV=2
CL8080Contig1	5833	gi|499033157|ref|XP_004567271.1|PREDICTED: serine/threonine-protein kinase tousled-like 1-B-like [Maylandia zebra]	0	sp|Q90ZY6|TLK1B_DANRE	0	Serine/threonine-protein kinase tousled-like 1-B OS=Danio rerio GN=tlk1b PE=2 SV=1	KOG1151	0	Tousled-like protein kinase
CL8921Contig1	5832	gi|47225264|emb|CAG09764.1|unnamed protein product [Tetraodon nigroviridis]	0	sp|Q9NZU1|FLRT1_HUMAN	0	Leucine-rich repeat transmembrane protein FLRT1 OS=Homo sapiens GN=FLRT1 PE=1 SV=3	KOG0619	8e-25	FOG: Leucine rich repeat
CL22674Contig1	5830	gi|498945232|ref|XP_004542809.1|PREDICTED: PH domain leucine-rich repeat-containing protein phosphatase 1-like [Maylandia zebra]	0	sp|O60346|PHLP1_HUMAN	0	PH domain leucine-rich repeat-containing protein phosphatase 1 OS=Homo sapiens GN=PHLPP1 PE=1 SV=3	KOG0618	0	Serine/threonine phosphatase 2C containing leucine-rich repeats, similar to SCN circadian oscillatory protein (SCOP)	ko04151	PI3K-Akt signaling pathway	1
CL17996Contig1	5827	gi|410928606|ref|XP_003977691.1|PREDICTED: leukocyte receptor cluster member 8 homolog [Takifugu rubripes]	0	sp|A4QNR8|LENG8_DANRE	2e-158	Leukocyte receptor cluster member 8 homolog OS=Danio rerio GN=leng8 PE=2 SV=1	KOG1861	5e-100	Leucine permease transcriptional regulator
CL34845Contig1	5826	gi|410896804|ref|XP_003961889.1|PREDICTED: integrin alpha-6-like [Takifugu rubripes]	0	sp|P26007|ITA6_CHICK	0	Integrin alpha-6 OS=Gallus gallus GN=ITGA6 PE=2 SV=1	KOG3637	0	Vitronectin receptor, alpha subunit	ko04810;ko04510;ko04151;ko04512;ko04514;ko05200;ko05222;ko05410;ko05412;ko05414;ko05145;ko04640	Regulation of actin cytoskeleton|Focal adhesion|PI3K-Akt signaling pathway|ECM-receptor interaction|Cell adhesion molecules (CAMs)|Pathways in cancer|Small cell lung cancer|Hypertrophic cardiomyopathy (HCM)|Arrhythmogenic right ventricular cardiomyopathy (ARVC)|Dilated cardiomyopathy (DCM)|Toxoplasmosis|Hematopoietic cell lineage	12
CL369Contig1	5826	gi|348537916|ref|XP_003456438.1|PREDICTED: spectrin beta chain, brain 3 [Oreochromis niloticus]	0	sp|Q9H254|SPTN4_HUMAN	0	Spectrin beta chain, non-erythrocytic 4 OS=Homo sapiens GN=SPTBN4 PE=1 SV=2	KOG0517	0	Beta-spectrin
CL25221Contig1	5823	gi|348538930|ref|XP_003456943.1|PREDICTED: inositol hexakisphosphate and diphosphoinositol-pentakisphosphate kinase 1 isoform 1 [Oreochromis niloticus]	0	sp|P0C644|VIP1_RAT	0	Inositol hexakisphosphate and diphosphoinositol-pentakisphosphate kinase 1 OS=Rattus norvegicus GN=Ppip5k1 PE=1 SV=1	KOG1057	0	Arp2/3 complex-interacting protein VIP1/Asp1, involved in regulation of actin cytoskeleton
CL8365Contig1	5823	gi|499033371|ref|XP_004567378.1|PREDICTED: sarcoplasmic/endoplasmic reticulum calcium ATPase 2-like isoform X1 [Maylandia zebra]	0	sp|Q03669|AT2A2_CHICK	0	Sarcoplasmic/endoplasmic reticulum calcium ATPase 2 OS=Gallus gallus GN=ATP2A2 PE=2 SV=2	KOG0202	0	Ca2+ transporting ATPase	ko04020;ko04022;ko05010;ko04972	Calcium signaling pathway|cGMP - PKG signaling pathway|Alzheimer's disease|Pancreatic secretion	4
CL23706Contig1	5820	gi|348519200|ref|XP_003447119.1|PREDICTED: ankyrin repeat and BTB/POZ domain-containing protein BTBD11-A-like [Oreochromis niloticus]	0	sp|Q1LVW0|BTBBA_DANRE	0	Ankyrin repeat and BTB/POZ domain-containing protein BTBD11-A OS=Danio rerio GN=btbd11a PE=4 SV=2	KOG0167	1e-15	FOG: Armadillo/beta-catenin-like repeats
CL8690Contig1	5819	gi|348519525|ref|XP_003447281.1|PREDICTED: dyslexia-associated protein KIAA0319-like protein-like [Oreochromis niloticus]	0	sp|Q5RFR6|K319L_PONAB	0	Dyslexia-associated protein KIAA0319-like protein OS=Pongo abelii GN=KIAA0319L PE=2 SV=1
CL10736Contig1	5818	gi|348500683|ref|XP_003437902.1|PREDICTED: rho-associated protein kinase 1-like [Oreochromis niloticus]	0	sp|O77819|ROCK1_RABIT	0	Rho-associated protein kinase 1 OS=Oryctolagus cuniculus GN=ROCK1 PE=1 SV=1	KOG0612	0	Rho-associated, coiled-coil containing protein kinase	ko04810;ko04510;ko04022;ko04024;ko04350;ko05200;ko05205;ko05206;ko05130;ko05131;ko05132;ko04270;ko04360;ko04921;ko04062;ko04611;ko04670	Regulation of actin cytoskeleton|Focal adhesion|cGMP - PKG signaling pathway|cAMP signaling pathway|TGF-beta signaling pathway|Pathways in cancer|Proteoglycans in cancer|MicroRNAs in cancer|Pathogenic Escherichia coli infection|Shigellosis|Salmonella infection|Vascular smooth muscle contraction|Axon guidance|Oxytocin signaling pathway|Chemokine signaling pathway|Platelet activation|Leukocyte tran…	17
CL35114Contig1	5815	gi|317419714|emb|CBN81750.1|Neuropilin-1a [Dicentrarchus labrax]	0	sp|Q8QFX6|NRP1A_DANRE	0	Neuropilin-1a OS=Danio rerio GN=nrp1a PE=2 SV=1	KOG3783	2e-47	Uncharacterized conserved protein	ko05166;ko04360	HTLV-I infection|Axon guidance	2
CL20227Contig1	5814	gi|499050823|ref|XP_004575928.1|PREDICTED: ankyrin-2-like, partial [Maylandia zebra]	0	sp|Q01484|ANK2_HUMAN	0	Ankyrin-2 OS=Homo sapiens GN=ANK2 PE=1 SV=4	KOG4177	0	Ankyrin	ko05205	Proteoglycans in cancer	1
CL2938Contig1	5814	gi|498972136|ref|XP_004547817.1|PREDICTED: uncharacterized protein KIAA1522 homolog isoform X3 [Maylandia zebra]	0	sp|Q6TGS6|SYYC_DANRE	2e-72	Tyrosine--tRNA ligase, cytoplasmic OS=Danio rerio GN=yars PE=2 SV=2	KOG2241	9e-65	tRNA-binding protein
CL13916Contig1	5813	gi|2734867|gb|AAB96362.1|adenylyl cyclase type VI [Takifugu rubripes]	0	sp|O43306|ADCY6_HUMAN	0	Adenylate cyclase type 6 OS=Homo sapiens GN=ADCY6 PE=1 SV=2	KOG3619	0	Adenylate/guanylate cyclase	ko04114;ko04540;ko04015;ko04022;ko04024;ko05200;ko05414;ko05166;ko05032;ko00230;ko04261;ko04270;ko04970;ko04971;ko04972;ko04976;ko04911;ko04912;ko04913;ko04914;ko04915;ko04916;ko04918;ko04921;ko04713;ko04961;ko04962;ko04062;ko04611;ko04723;ko04724;ko04725;ko04727;ko04742;ko04750	Oocyte meiosis|Gap junction|Rap1 signaling pathway|cGMP - PKG signaling pathway|cAMP signaling pathway|Pathways in cancer|Dilated cardiomyopathy (DCM)|HTLV-I infection|Morphine addiction|Purine metabolism|Adrenergic signaling in cardiomyocytes|Vascular smooth muscle contraction|Salivary secretion|Gastric acid secretion|Pancreatic secretion|Bile secretion|Insulin secretion|GnRH signaling pathway|O…	35
CL15939Contig1	5807	gi|348509565|ref|XP_003442318.1|PREDICTED: AP-1 complex subunit gamma-1 [Oreochromis niloticus]	0	sp|O43747|AP1G1_HUMAN	0	AP-1 complex subunit gamma-1 OS=Homo sapiens GN=AP1G1 PE=1 SV=5	KOG1062	0	Vesicle coat complex AP-1, gamma subunit	ko04142	Lysosome	1
CL12501Contig1	5805	gi|348533432|ref|XP_003454209.1|PREDICTED: calmodulin-regulated spectrin-associated protein 1-B-like [Oreochromis niloticus]	0	sp|A5WUN7|CAM1B_DANRE	0	Calmodulin-regulated spectrin-associated protein 1-B OS=Danio rerio GN=camsap1b PE=3 SV=1	KOG3654	0	Uncharacterized CH domain protein
CL35485Contig1	5803	gi|498997087|ref|XP_004553899.1|PREDICTED: uncharacterized protein LOC101475355 isoform X2 [Maylandia zebra]	0	sp|O00299|CLIC1_HUMAN	1e-98	Chloride intracellular channel protein 1 OS=Homo sapiens GN=CLIC1 PE=1 SV=4	KOG1422	3e-97	Intracellular Cl- channel CLIC, contains GST domain
CL14Contig1	5802	gi|499031073|ref|XP_004566247.1|PREDICTED: zinc finger protein ZFPM1-like [Maylandia zebra]	0	sp|Q9I9K0|FOG1_XENLA	0	Zinc finger protein ZFPM1 (Fragment) OS=Xenopus laevis GN=zfpm1 PE=1 SV=1	KOG1721	9e-96	FOG: Zn-finger
CL239Contig1	5802	gi|348509777|ref|XP_003442423.1|PREDICTED: hypothetical protein LOC100693951 [Oreochromis niloticus]	0	sp|Q9Y6F6|MRVI1_HUMAN	8e-151	Protein MRVI1 OS=Homo sapiens GN=MRVI1 PE=1 SV=2	KOG3573	4e-07	Caspase, apoptotic cysteine protease	ko04022;ko04270	cGMP - PKG signaling pathway|Vascular smooth muscle contraction	2
CL8828Contig1	5799	gi|261291409|gb|ACX69848.1|signal transducer and activator of transcription 2 [Scophthalmus maximus]	0	sp|P42225|STAT1_MOUSE	5e-163	Signal transducer and activator of transcription 1 OS=Mus musculus GN=Stat1 PE=1 SV=1	KOG3656	4e-106	FOG: 7 transmembrane receptor	ko04630;ko05200;ko05212;ko05321;ko05140;ko05145;ko05152;ko05160;ko05161;ko05162;ko05164;ko05168;ko04380;ko04917;ko04919;ko04062;ko04620	Jak-STAT signaling pathway|Pathways in cancer|Pancreatic cancer|Inflammatiory bowel disease (IBD)|Leishmaniasis|Toxoplasmosis|Tuberculosis|Hepatitis C|Hepatitis B|Measles|Influenza A|Herpes simplex infection|Osteoclast differentiation|Prolactin signaling pathway|Thyroid hormone signaling pathway|Chemokine signaling pathway|Toll-like receptor signaling pathway	17
CL17980Contig1	5797	gi|498930231|ref|XP_004539663.1|PREDICTED: unconventional myosin-Va-like isoform X1 [Maylandia zebra]	0	sp|Q9Y4I1|MYO5A_HUMAN	0	Unconventional myosin-Va OS=Homo sapiens GN=MYO5A PE=1 SV=2	KOG0160	0	Myosin class V heavy chain
CL8805Contig1	5795	gi|499021440|ref|XP_004561498.1|PREDICTED: phosphatidylinositol 3,4,5-trisphosphate 5-phosphatase 2A-like isoform X2 [Maylandia zebra]	0	sp|Q2I6J1|SHP2A_DANRE	0	Phosphatidylinositol 3,4,5-trisphosphate 5-phosphatase 2A OS=Danio rerio GN=inppl1a PE=2 SV=2	KOG0565	0	Inositol polyphosphate 5-phosphatase and related proteins	ko04070;ko00562;ko04910;ko04662;ko04666	Phosphatidylinositol signaling system|Inositol phosphate metabolism|Insulin signaling pathway|B cell receptor signaling pathway|Fc gamma R-mediated phagocytosis	5
CL17280Contig1	5793	gi|410914237|ref|XP_003970594.1|PREDICTED: cohesin subunit SA-2-like isoform 2 [Takifugu rubripes]	0	sp|Q9DGN0|STAG2_XENLA	0	Cohesin subunit SA-2 OS=Xenopus laevis GN=stag2 PE=1 SV=1	KOG2011	0	Sister chromatid cohesion complex Cohesin, subunit STAG/IRR1/SCC3	ko04110;ko04111;ko04113	Cell cycle|Cell cycle - yeast|Meiosis - yeast	3
CL19185Contig1	5791	gi|432883025|ref|XP_004074196.1|PREDICTED: protein argonaute-4-like [Oryzias latipes]	0	sp|Q9HCK5|AGO4_HUMAN	0	Protein argonaute-4 OS=Homo sapiens GN=AGO4 PE=1 SV=2	KOG1041	0	Translation initiation factor 2C (eIF-2C) and related proteins
CL19331Contig1	5788	gi|499049853|ref|XP_004575457.1|PREDICTED: E3 ubiquitin-protein ligase TRIM33-like isoform X2 [Maylandia zebra]	0	sp|Q99PP7|TRI33_MOUSE	0	E3 ubiquitin-protein ligase TRIM33 OS=Mus musculus GN=Trim33 PE=1 SV=2	KOG2177	0	Predicted E3 ubiquitin ligase
CL29646Contig1	5784	gi|348533632|ref|XP_003454309.1|PREDICTED: 1-phosphatidylinositol-4,5-bisphosphate phosphodiesterase eta-2 [Oreochromis niloticus]	0	sp|A2AP18|PLCH2_MOUSE	0	1-phosphatidylinositol 4,5-bisphosphate phosphodiesterase eta-2 OS=Mus musculus GN=Plch2 PE=1 SV=2	KOG0169	0	Phosphoinositide-specific phospholipase C
CL16312Contig1	5783	gi|410915862|ref|XP_003971406.1|PREDICTED: microtubule-associated tumor suppressor candidate 2-like [Takifugu rubripes]	0	sp|Q5JR59|MTUS2_HUMAN	2e-80	Microtubule-associated tumor suppressor candidate 2 OS=Homo sapiens GN=MTUS2 PE=1 SV=3
CL18860Contig1	5781	gi|348506690|ref|XP_003440891.1|PREDICTED: protein dispatched homolog 1-like [Oreochromis niloticus]	0	sp|Q6R5J2|DISP1_DANRE	0	Protein dispatched homolog 1 OS=Danio rerio GN=disp1 PE=2 SV=1	KOG3664	0	Predicted patched transmembrane receptor
CL4784Contig1	5781	gi|498925749|ref|XP_004538521.1|PREDICTED: taperin-like [Maylandia zebra]	0	sp|Q5XHX2|TPRN_RAT	2e-16	Taperin OS=Rattus norvegicus GN=Tprn PE=2 SV=2
CL25390Contig1	5769	gi|348528101|ref|XP_003451557.1|PREDICTED: nucleoporin NUP188 homolog [Oreochromis niloticus]	0	sp|Q5SRE5|NU188_HUMAN	0	Nucleoporin NUP188 homolog OS=Homo sapiens GN=NUP188 PE=1 SV=1	KOG4833	0	Uncharacterized conserved protein	ko03013	RNA transport	1
CL31570Contig1	5764	gi|499037743|ref|XP_004569518.1|PREDICTED: protein EFR3 homolog A-like isoform X2 [Maylandia zebra] >gi|499037745|ref|XP_004569519.1| PREDICTED: protein EFR3 homolog A-like isoform X3 [Maylandia zebra] >gi|499037747|ref|XP_004569520.1| PREDICTED: protein EFR3 homolog A-like isoform X4 [Maylandia zebra]	0	sp|Q641A2|EFR3A_XENLA	0	Protein EFR3 homolog A OS=Xenopus laevis GN=efr3a PE=2 SV=1	KOG1877	0	Putative transmembrane protein cmp44E
CL9853Contig1	5761	gi|348505374|ref|XP_003440236.1|PREDICTED: WD repeat-containing protein 7 [Oreochromis niloticus]	0	sp|Q9Y4E6|WDR7_HUMAN	0	WD repeat-containing protein 7 OS=Homo sapiens GN=WDR7 PE=1 SV=2	KOG4155	0	FOG: WD40 repeat
CL19195Contig1	5757	gi|348519988|ref|XP_003447511.1|PREDICTED: coatomer subunit alpha-like [Oreochromis niloticus]	0	sp|P53621|COPA_HUMAN	0	Coatomer subunit alpha OS=Homo sapiens GN=COPA PE=1 SV=2	KOG0292	0	Vesicle coat complex COPI, alpha subunit	ko04080	Neuroactive ligand-receptor interaction	1
CL18973Contig1	5754	gi|499029611|ref|XP_004565523.1|PREDICTED: ubiquitin carboxyl-terminal hydrolase 19-like [Maylandia zebra]	0	sp|O94966|UBP19_HUMAN	0	Ubiquitin carboxyl-terminal hydrolase 19 OS=Homo sapiens GN=USP19 PE=1 SV=2	KOG1870	0	Ubiquitin C-terminal hydrolase
CL2257Contig1	5745	gi|498970698|ref|XP_004547464.1|PREDICTED: RNA-binding protein 12-like isoform X1 [Maylandia zebra] >gi|498970702|ref|XP_004547465.1| PREDICTED: RNA-binding protein 12-like isoform X2 [Maylandia zebra]	0	sp|Q8SQ27|RBM12_MACMU	6e-109	RNA-binding protein 12 OS=Macaca mulatta GN=RBM12 PE=2 SV=1	KOG4307	8e-142	RNA binding protein RBM12/SWAN
CL19198Contig1	5743	gi|348541545|ref|XP_003458247.1|PREDICTED: ubiquitin carboxyl-terminal hydrolase 8 [Oreochromis niloticus]	0	sp|P40818|UBP8_HUMAN	0	Ubiquitin carboxyl-terminal hydrolase 8 OS=Homo sapiens GN=USP8 PE=1 SV=1	KOG1868	0	Ubiquitin C-terminal hydrolase	ko04144	Endocytosis	1
CL18638Contig1	5740	gi|348532911|ref|XP_003453949.1|PREDICTED: small G protein signaling modulator 1-like [Oreochromis niloticus]	0	sp|Q8BPQ7|SGSM1_MOUSE	0	Small G protein signaling modulator 1 OS=Mus musculus GN=Sgsm1 PE=2 SV=2	KOG1648	0	Uncharacterized conserved protein, contains RUN, BRK and TBC domains
CL18255Contig1	5738	gi|148670591|gb|EDL02538.1|GCN5 general control of amino acid synthesis-like 2 (yeast), isoform CRA_a [Mus musculus]	0	sp|Q9JHD2|KAT2A_MOUSE	0	Histone acetyltransferase KAT2A OS=Mus musculus GN=Kat2a PE=1 SV=2	KOG1472	0	Histone acetyltransferase SAGA/ADA, catalytic subunit PCAF/GCN5 and related proteins	ko04330;ko05203;ko05166;ko04919	Notch signaling pathway|Viral carcinogenesis|HTLV-I infection|Thyroid hormone signaling pathway	4
CL18774Contig1	5738	gi|348538924|ref|XP_003456940.1|PREDICTED: ras GTPase-activating-like protein IQGAP1-like [Oreochromis niloticus]	0	sp|P46940|IQGA1_HUMAN	0	Ras GTPase-activating-like protein IQGAP1 OS=Homo sapiens GN=IQGAP1 PE=1 SV=1	KOG2128	0	Ras GTPase-activating protein family - IQGAP	ko04810;ko04520;ko05205	Regulation of actin cytoskeleton|Adherens junction|Proteoglycans in cancer	3
CL36566Contig1	5736	gi|499010852|ref|XP_004557327.1|PREDICTED: leucine-rich repeat-containing protein 16B-like [Maylandia zebra]	0	sp|Q5XHY1|LR16B_RAT	0	Leucine-rich repeat-containing protein 16B OS=Rattus norvegicus GN=Lrrc16b PE=2 SV=2	KOG4242	1e-91	Predicted myosin-I-binding protein
CL20933Contig1	5733	gi|498964296|ref|XP_004545978.1|PREDICTED: chloride transport protein 6-like [Maylandia zebra]	0	sp|P51797|CLCN6_HUMAN	0	Chloride transport protein 6 OS=Homo sapiens GN=CLCN6 PE=1 SV=2	KOG0474	0	Cl- channel CLC-7 and related proteins (CLC superfamily)
CL27674Contig1	5732	gi|410927009|ref|XP_003976960.1|PREDICTED: LOW QUALITY PROTEIN: integrin alpha-V-like, partial [Takifugu rubripes]	0	sp|P26008|ITAV_CHICK	0	Integrin alpha-V OS=Gallus gallus GN=ITGAV PE=2 SV=1	KOG3637	0	Vitronectin receptor, alpha subunit	ko04810;ko04510;ko04145;ko04151;ko04512;ko04514;ko05200;ko05205;ko05222;ko05410;ko05412;ko05414;ko04919	Regulation of actin cytoskeleton|Focal adhesion|Phagosome|PI3K-Akt signaling pathway|ECM-receptor interaction|Cell adhesion molecules (CAMs)|Pathways in cancer|Proteoglycans in cancer|Small cell lung cancer|Hypertrophic cardiomyopathy (HCM)|Arrhythmogenic right ventricular cardiomyopathy (ARVC)|Dilated cardiomyopathy (DCM)|Thyroid hormone signaling pathway	13
CL34406Contig1	5732	gi|348522672|ref|XP_003448848.1|PREDICTED: receptor-type tyrosine-protein phosphatase O [Oreochromis niloticus]	0	sp|Q16827|PTPRO_HUMAN	2e-169	Receptor-type tyrosine-protein phosphatase O OS=Homo sapiens GN=PTPRO PE=1 SV=2	KOG0791	2e-165	Protein tyrosine phosphatase, contains fn3 domain
CL3998Contig1	5721	gi|410899975|ref|XP_003963472.1|PREDICTED: WD repeat-containing protein 46-like [Takifugu rubripes]	0	sp|Q5TJE7|WDR46_CANFA	0	WD repeat-containing protein 46 OS=Canis familiaris GN=WDR46 PE=3 SV=1	KOG1272	0	WD40-repeat-containing subunit of the 18S rRNA processing complex
CL17917Contig1	5715	gi|432953481|ref|XP_004085416.1|PREDICTED: splicing factor 3B subunit 1-like [Oryzias latipes]	0	sp|O75533|SF3B1_HUMAN	0	Splicing factor 3B subunit 1 OS=Homo sapiens GN=SF3B1 PE=1 SV=3	KOG0213	0	Splicing factor 3b, subunit 1	ko03040	Spliceosome	1
CL36Contig1	5715	gi|499039417|ref|XP_004570343.1|PREDICTED: pseudopodium-enriched atypical kinase 1-like isoform X1 [Maylandia zebra] >gi|499039419|ref|XP_004570344.1| PREDICTED: pseudopodium-enriched atypical kinase 1-like isoform X2 [Maylandia zebra]	0	sp|Q69Z38|PEAK1_MOUSE	0	Pseudopodium-enriched atypical kinase 1 OS=Mus musculus GN=Peak1 PE=1 SV=4
CL17608Contig1	5714	gi|410899204|ref|XP_003963087.1|PREDICTED: helicase ARIP4-like [Takifugu rubripes]	0	sp|A4IHD2|ARIP4_XENTR	0	Helicase ARIP4 OS=Xenopus tropicalis GN=rad54l2 PE=2 SV=1	KOG1016	0	Predicted DNA helicase, DEAD-box superfamily
CL8225Contig1	5713	gi|499038625|ref|XP_004569955.1|PREDICTED: uncharacterized protein LOC101465247 isoform X2 [Maylandia zebra]	0	sp|Q8IWI9|MGAP_HUMAN	4e-76	MAX gene-associated protein OS=Homo sapiens GN=MGA PE=1 SV=3	KOG3585	4e-77	TBX2 and related T-box transcription factors
CL34295Contig1	5711	gi|432887753|ref|XP_004074957.1|PREDICTED: netrin receptor UNC5C-like [Oryzias latipes]	0	sp|O95185|UNC5C_HUMAN	0	Netrin receptor UNC5C OS=Homo sapiens GN=UNC5C PE=1 SV=2	KOG1480	0	Netrin transmembrane receptor unc-5	ko04360	Axon guidance	1
CL382Contig1	5707	gi|432936025|ref|XP_004082083.1|PREDICTED: tubulin polyglutamylase TTLL4-like [Oryzias latipes]	0	sp|Q80UG8|TTLL4_MOUSE	0	Tubulin polyglutamylase TTLL4 OS=Mus musculus GN=Ttll4 PE=2 SV=3	KOG2156	0	Tubulin-tyrosine ligase-related protein
CL8435Contig1	5706	gi|499033101|ref|XP_004567243.1|PREDICTED: transmembrane protein 8A-like [Maylandia zebra]	0	sp|Q9ESN3|TMM8A_MOUSE	2e-167	Transmembrane protein 8A OS=Mus musculus GN=Tmem8a PE=2 SV=1
CL3147Contig1	5705	gi|498933149|ref|XP_004540360.1|PREDICTED: UDP-glucose:glycoprotein glucosyltransferase 1-like isoform X2 [Maylandia zebra]	0	sp|Q6P5E4|UGGG1_MOUSE	0	UDP-glucose:glycoprotein glucosyltransferase 1 OS=Mus musculus GN=Uggt1 PE=1 SV=4	KOG1879	0	UDP-glucose:glycoprotein glucosyltransferase	ko04141	Protein processing in endoplasmic reticulum	1
CL3045Contig1	5703	gi|348507312|ref|XP_003441200.1|PREDICTED: integrin alpha-9 [Oreochromis niloticus]	0	sp|Q13797|ITA9_HUMAN	0	Integrin alpha-9 OS=Homo sapiens GN=ITGA9 PE=1 SV=2	KOG3637	0	Vitronectin receptor, alpha subunit	ko04810;ko04510;ko04151;ko04512;ko04514;ko05410;ko05412;ko05414	Regulation of actin cytoskeleton|Focal adhesion|PI3K-Akt signaling pathway|ECM-receptor interaction|Cell adhesion molecules (CAMs)|Hypertrophic cardiomyopathy (HCM)|Arrhythmogenic right ventricular cardiomyopathy (ARVC)|Dilated cardiomyopathy (DCM)	8
CL3071Contig1	5703	gi|498934191|ref|XP_004540621.1|PREDICTED: pecanex-like protein 4-like [Maylandia zebra]	0	sp|A2RUW7|PCX4_DANRE	0	Pecanex-like protein 4 OS=Danio rerio GN=pcnxl4 PE=2 SV=1	KOG1205	1e-120	Predicted dehydrogenase
CL28231Contig1	5698	gi|498945062|ref|XP_004542781.1|PREDICTED: zinc finger protein 521-like isoform X2 [Maylandia zebra]	0	sp|Q6KAS7|ZN521_MOUSE	0	Zinc finger protein 521 OS=Mus musculus GN=Znf521 PE=2 SV=2	KOG1721	0	FOG: Zn-finger
CL9233Contig1	5686	gi|348510915|ref|XP_003442990.1|PREDICTED: gap junction delta-2 protein-like [Oreochromis niloticus] >gi|498933339|ref|XP_004540410.1| PREDICTED: gap junction delta-2 protein-like [Maylandia zebra] >gi|3420235|gb|AAC31884.1| connexin 35 [Morone americana]	0	sp|Q866T7|CXD2_BOVIN	7e-166	Gap junction delta-2 protein OS=Bos taurus GN=GJD2 PE=2 SV=1	KOG3528	1e-84	FOG: PDZ domain	ko04540	Gap junction	1
CL35098Contig1	5685	gi|498974443|ref|XP_004548382.1|PREDICTED: ankyrin repeat and sterile alpha motif domain-containing protein 1B-like isoform X1 [Maylandia zebra]	0	sp|A5PMU4|ANS1B_DANRE	0	Ankyrin repeat and sterile alpha motif domain-containing protein 1B OS=Danio rerio GN=anks1b PE=3 SV=1	KOG0507	5e-153	CASK-interacting adaptor protein (caskin) and related proteins with ankyrin repeats and SAM domain
CL709Contig1	5681	gi|498980705|ref|XP_004549880.1|PREDICTED: laminin subunit gamma-3-like [Maylandia zebra]	0	sp|Q9Y6N6|LAMC3_HUMAN	0	Laminin subunit gamma-3 OS=Homo sapiens GN=LAMC3 PE=1 SV=3	KOG1836	0	Extracellular matrix glycoprotein Laminin subunits alpha and gamma	ko04510;ko04151;ko04512;ko05200;ko05222;ko05145;ko05146	Focal adhesion|PI3K-Akt signaling pathway|ECM-receptor interaction|Pathways in cancer|Small cell lung cancer|Toxoplasmosis|Amoebiasis	7
CL16443Contig1	5680	gi|498976095|ref|XP_004548786.1|PREDICTED: protein polybromo-1-like isoform X2 [Maylandia zebra]	0	sp|Q86U86|PB1_HUMAN	0	Protein polybromo-1 OS=Homo sapiens GN=PBRM1 PE=1 SV=1	KOG1827	2e-177	Chromatin remodeling complex RSC, subunit RSC1/Polybromo and related proteins
CL25211Contig1	5680	gi|52354832|gb|AAU44617.1|catalase [Oplegnathus fasciatus]	0	sp|Q9PT92|CATA_DANRE	0	Catalase OS=Danio rerio GN=cat PE=2 SV=1	KOG0047	0	Catalase	ko04146;ko04068;ko05014;ko00380;ko00630	Peroxisome|FoxO signaling pathway|Amyotrophic lateral sclerosis (ALS)|Tryptophan metabolism|Glyoxylate and dicarboxylate metabolism	5
CL8015Contig1	5680	gi|410928712|ref|XP_003977744.1|PREDICTED: thrombospondin type-1 domain-containing protein 7A-like [Takifugu rubripes]	0	sp|Q9UPZ6|THS7A_HUMAN	0	Thrombospondin type-1 domain-containing protein 7A OS=Homo sapiens GN=THSD7A PE=1 SV=4	KOG3538	0	Disintegrin metalloproteinases with thrombospondin repeats
CL9236Contig1	5677	gi|432944969|ref|XP_004083472.1|PREDICTED: cleavage and polyadenylation specificity factor subunit 2-like [Oryzias latipes]	0	sp|Q10568|CPSF2_BOVIN	0	Cleavage and polyadenylation specificity factor subunit 2 OS=Bos taurus GN=CPSF2 PE=1 SV=1	KOG1135	0	mRNA cleavage and polyadenylation factor II complex, subunit CFT2 (CPSF subunit)	ko03015	mRNA surveillance pathway	1
CL18738Contig1	5675	gi|498929980|ref|XP_004539605.1|PREDICTED: MAM domain-containing glycosylphosphatidylinositol anchor protein 1-like isoform X1 [Maylandia zebra]	0	sp|Q0WYX8|MDGA1_CHICK	0	MAM domain-containing glycosylphosphatidylinositol anchor protein 1 OS=Gallus gallus GN=MDGA1 PE=1 SV=1	KOG3509	4e-30	Basement membrane-specific heparan sulfate proteoglycan (HSPG) core protein
CL5163Contig1	5675	gi|498956778|ref|XP_004544665.1|PREDICTED: AP-1 complex subunit beta-1-like isoform X4 [Maylandia zebra]	0	sp|Q10567|AP1B1_HUMAN	0	AP-1 complex subunit beta-1 OS=Homo sapiens GN=AP1B1 PE=1 SV=2	KOG1061	0	Vesicle coat complex AP-1/AP-2/AP-4, beta subunit	ko04142	Lysosome	1
CL8281Contig1	5675	gi|498996549|ref|XP_004553762.1|PREDICTED: ankyrin repeat domain-containing protein 50-like [Maylandia zebra]	0	sp|Q9ULJ7|ANR50_HUMAN	0	Ankyrin repeat domain-containing protein 50 OS=Homo sapiens GN=ANKRD50 PE=1 SV=4	KOG0504	0	FOG: Ankyrin repeat
CL18790Contig1	5674	gi|499027132|ref|XP_004564304.1|PREDICTED: protocadherin-7-like isoform X2 [Maylandia zebra]	0	sp|O60245|PCDH7_HUMAN	0	Protocadherin-7 OS=Homo sapiens GN=PCDH7 PE=1 SV=2	KOG3594	4e-88	FOG: Cadherin repeats
CL29039Contig1	5672	gi|348523888|ref|XP_003449455.1|PREDICTED: phosphatidylinositol-3,4,5-trisphosphate 3-phosphatase and dual-specificity protein phosphatase PTEN-like isoform 1 [Oreochromis niloticus]	0	sp|O08586|PTEN_MOUSE	0	Phosphatidylinositol 3,4,5-trisphosphate 3-phosphatase and dual-specificity protein phosphatase PTEN OS=Mus musculus GN=Pten PE=1 SV=1	KOG2283	0	Clathrin coat dissociation kinase GAK/PTEN/Auxilin and related tyrosine phosphatases	ko04115;ko04510;ko04530;ko04068;ko04070;ko04150;ko04151;ko05200;ko05206;ko05213;ko05214;ko05215;ko05218;ko05222;ko05230;ko05161;ko00562	p53 signaling pathway|Focal adhesion|Tight junction|FoxO signaling pathway|Phosphatidylinositol signaling system|mTOR signaling pathway|PI3K-Akt signaling pathway|Pathways in cancer|MicroRNAs in cancer|Endometrial cancer|Glioma|Prostate cancer|Melanoma|Small cell lung cancer|Central carbon metabolism in cancer|Hepatitis B|Inositol phosphate metabolism	17
CL8230Contig1	5663	gi|348505040|ref|XP_003440069.1|PREDICTED: FYVE and coiled-coil domain-containing protein 1-like [Oreochromis niloticus]	0	sp|Q9BQS8|FYCO1_HUMAN	3e-172	FYVE and coiled-coil domain-containing protein 1 OS=Homo sapiens GN=FYCO1 PE=1 SV=3	KOG1729	0	FYVE finger containing protein
CL10Contig1	5656	gi|348512182|ref|XP_003443622.1|PREDICTED: rotatin [Oreochromis niloticus]	0	sp|Q8R4Y8|RTTN_MOUSE	0	Rotatin OS=Mus musculus GN=Rttn PE=2 SV=2
CL1789Contig1	5653	gi|432865805|ref|XP_004070622.1|PREDICTED: partitioning defective 6 homolog beta-like [Oryzias latipes]	0	sp|Q9JK83|PAR6B_MOUSE	2e-136	Partitioning defective 6 homolog beta OS=Mus musculus GN=Pard6b PE=1 SV=2	KOG3606	2e-134	Cell polarity protein PAR6	ko04530;ko04144;ko04015;ko04390;ko04391	Tight junction|Endocytosis|Rap1 signaling pathway|Hippo signaling pathway|Hippo signaling pathway -fly	5
CL651Contig1	5651	gi|498984154|ref|XP_004550720.1|PREDICTED: tudor domain-containing protein 15-like [Maylandia zebra]	0	sp|B5MCY1|TDR15_HUMAN	0	Tudor domain-containing protein 15 OS=Homo sapiens GN=TDRD15 PE=2 SV=1	KOG2039	0	Transcriptional coactivator p100
CL2707Contig1	5649	gi|499003642|ref|XP_004555529.1|PREDICTED: protein FAM126B-like isoform X5 [Maylandia zebra]	0	sp|Q8C729|F126B_MOUSE	0	Protein FAM126B OS=Mus musculus GN=Fam126b PE=2 SV=1	KOG4688	2e-130	Putative beta-catenin-Tcf/Lef signaling pathway component DRCTNNB1A
CL21699Contig1	5646	gi|348543632|ref|XP_003459287.1|PREDICTED: uncharacterized protein K02A2.6-like, partial [Oreochromis niloticus]	0	sp|P04323|POL3_DROME	1e-73	Retrovirus-related Pol polyprotein from transposon 17.6 OS=Drosophila melanogaster GN=pol PE=4 SV=1	KOG0017	6e-122	FOG: Transposon-encoded proteins with TYA, reverse transcriptase, integrase domains in various combinations
CL18674Contig1	5642	gi|499015810|ref|XP_004558716.1|PREDICTED: zinc finger protein 335-like [Maylandia zebra]	0	sp|A2A5K6|ZN335_MOUSE	7e-138	Zinc finger protein 335 OS=Mus musculus GN=Znf335 PE=1 SV=1	KOG1721	4e-180	FOG: Zn-finger
CL18772Contig1	5641	gi|499005680|ref|XP_004556034.1|PREDICTED: brain-specific angiogenesis inhibitor 3-like isoform X1 [Maylandia zebra]	0	sp|Q80ZF8|BAI3_MOUSE	0	Brain-specific angiogenesis inhibitor 3 OS=Mus musculus GN=Bai3 PE=1 SV=2	KOG4475	1e-58	FOG: Immunoglobin and related proteins
CL157Contig1	5637	gi|498960975|ref|XP_004545346.1|PREDICTED: A disintegrin and metalloproteinase with thrombospondin motifs 9-like isoform X1 [Maylandia zebra]	0	sp|Q9P2N4|ATS9_HUMAN	0	A disintegrin and metalloproteinase with thrombospondin motifs 9 OS=Homo sapiens GN=ADAMTS9 PE=1 SV=4	KOG3538	0	Disintegrin metalloproteinases with thrombospondin repeats
CL18768Contig1	5637	gi|498955794|ref|XP_004544505.1|PREDICTED: ras GTPase-activating-like protein IQGAP1-like [Maylandia zebra]	0	sp|P46940|IQGA1_HUMAN	0	Ras GTPase-activating-like protein IQGAP1 OS=Homo sapiens GN=IQGAP1 PE=1 SV=1	KOG2128	0	Ras GTPase-activating protein family - IQGAP	ko04810	Regulation of actin cytoskeleton	1
CL5448Contig1	5635	gi|498994992|ref|XP_004553386.1|PREDICTED: c-Jun-amino-terminal kinase-interacting protein 2-like isoform X1 [Maylandia zebra]	0	sp|Q9ERE9|JIP2_MOUSE	8e-143	C-Jun-amino-terminal kinase-interacting protein 2 OS=Mus musculus GN=Mapk8ip2 PE=1 SV=1	KOG2744	2e-145	DNA-binding proteins Bright/BRCAA1/RBP1 and related proteins containing BRIGHT domain	ko04010	MAPK signaling pathway	1
CL19778Contig1	5633	gi|291221245|ref|XP_002730632.1|PREDICTED: RETRotransposon-like family member (retr-1)-like [Saccoglossus kowalevskii]	0	sp|P0CT39|TF26_SCHPO	8e-67	Transposon Tf2-6 polyprotein OS=Schizosaccharomyces pombe (strain 972 / ATCC 24843) GN=Tf2-6 PE=3 SV=1	KOG0017	2e-99	FOG: Transposon-encoded proteins with TYA, reverse transcriptase, integrase domains in various combinations
CL3748Contig1	5632	gi|348525440|ref|XP_003450230.1|PREDICTED: nucleolar pre-ribosomal-associated protein 1 [Oreochromis niloticus]	0	sp|O60287|NPA1P_HUMAN	0	Nucleolar pre-ribosomal-associated protein 1 OS=Homo sapiens GN=URB1 PE=1 SV=4	KOG1791	0	Uncharacterized conserved protein
CL18630Contig1	5631	gi|410914132|ref|XP_003970542.1|PREDICTED: cytoplasmic FMR1-interacting protein 2-like isoform 2 [Takifugu rubripes]	0	sp|Q5SQX6|CYFP2_MOUSE	0	Cytoplasmic FMR1-interacting protein 2 OS=Mus musculus GN=Cyfip2 PE=1 SV=2	KOG3534	0	p53 inducible protein PIR121	ko04810;ko03013	Regulation of actin cytoskeleton|RNA transport	2
CL5698Contig1	5631	gi|348520951|ref|XP_003447990.1|PREDICTED: transcription elongation factor, mitochondrial-like [Oreochromis niloticus]	0	sp|Q0P4D6|TEFM_DANRE	9e-135	Transcription elongation factor, mitochondrial OS=Danio rerio GN=tefm PE=2 SV=2	KOG0703	4e-43	Predicted GTPase-activating protein
CL8966Contig1	5631	gi|499038820|ref|XP_004570051.1|PREDICTED: scm-like with four MBT domains protein 2-like isoform X2 [Maylandia zebra]	0	sp|Q5VUG0|SMBT2_HUMAN	0	Scm-like with four MBT domains protein 2 OS=Homo sapiens GN=SFMBT2 PE=1 SV=1	KOG3766	0	Polycomb group protein SCM/L(3)MBT (tumor-supressor in Drosophila and humans)
CL21541Contig1	5626	gi|499005736|ref|XP_004556049.1|PREDICTED: protein FAM135A-like isoform X1 [Maylandia zebra]	0	sp|Q6NS59|F135A_MOUSE	0	Protein FAM135A OS=Mus musculus GN=Fam135a PE=2 SV=2	KOG2205	4e-114	Uncharacterized conserved protein
CL2967Contig1	5626	gi|410920159|ref|XP_003973551.1|PREDICTED: leucine-rich repeats and immunoglobulin-like domains protein 1-like [Takifugu rubripes]	0	sp|P70193|LRIG1_MOUSE	0	Leucine-rich repeats and immunoglobulin-like domains protein 1 OS=Mus musculus GN=Lrig1 PE=2 SV=2	KOG4194	0	Membrane glycoprotein LIG-1
CL14342Contig1	5625	gi|499029001|ref|XP_004565221.1|PREDICTED: cleft lip and palate transmembrane protein 1-like protein-like isoform X3 [Maylandia zebra]	0	sp|Q6DHU1|CLP1L_DANRE	2e-120	Cleft lip and palate transmembrane protein 1-like protein OS=Danio rerio GN=clptm1l PE=2 SV=1	KOG2489	2e-112	Transmembrane protein
CL15545Contig1	5623	gi|410905049|ref|XP_003966004.1|PREDICTED: trafficking kinesin-binding protein 1-like [Takifugu rubripes]	0	sp|Q9UPV9|TRAK1_HUMAN	0	Trafficking kinesin-binding protein 1 OS=Homo sapiens GN=TRAK1 PE=1 SV=1	KOG4360	0	Uncharacterized coiled coil protein
CL33352Contig1	5620	gi|432849119|ref|XP_004066542.1|PREDICTED: kalirin-like [Oryzias latipes]	0	sp|O60229|KALRN_HUMAN	0	Kalirin OS=Homo sapiens GN=KALRN PE=1 SV=2	KOG4240	0	Multidomain protein, contains SPEC repeats, PH, SH3, and separate rac-specific and rho-specific guanine nucleotide exchange factor domains
CL155Contig1	5619	gi|348528516|ref|XP_003451763.1|PREDICTED: hypothetical protein LOC100703554 [Oreochromis niloticus]	0	sp|Q8JZP9|GA2L1_MOUSE	8e-93	GAS2-like protein 1 OS=Mus musculus GN=Gas2l1 PE=2 SV=1	KOG0516	2e-94	Dystonin, GAS (Growth-arrest-specific protein), and related proteins
CL18686Contig1	5619	gi|348516338|ref|XP_003445696.1|PREDICTED: calcineurin-binding protein cabin-1 [Oreochromis niloticus]	0	sp|O88480|CABIN_RAT	0	Calcineurin-binding protein cabin-1 OS=Rattus norvegicus GN=Cabin1 PE=1 SV=1
CL34824Contig1	5619	gi|499024749|ref|XP_004563130.1|PREDICTED: fap1 adhesin-like [Maylandia zebra]	0	sp|P29558|RBMS1_HUMAN	2e-130	RNA-binding motif, single-stranded-interacting protein 1 OS=Homo sapiens GN=RBMS1 PE=1 SV=3	KOG4733	6e-130	FOG: RRM domain
CL21054Contig1	5618	gi|498948998|ref|XP_004543422.1|PREDICTED: protocadherin-9-like isoform X3 [Maylandia zebra]	0	sp|Q9HC56|PCDH9_HUMAN	0	Protocadherin-9 OS=Homo sapiens GN=PCDH9 PE=1 SV=2	KOG3594	2e-109	FOG: Cadherin repeats
CL8016Contig1	5613	gi|498927569|ref|XP_004538991.1|PREDICTED: LOW QUALITY PROTEIN: nodal modulator 1-like [Maylandia zebra]	0	sp|Q15155|NOMO1_HUMAN	0	Nodal modulator 1 OS=Homo sapiens GN=NOMO1 PE=1 SV=5	KOG1948	0	Metalloproteinase-related collagenase pM5
CL8058Contig1	5611	gi|348541551|ref|XP_003458250.1|PREDICTED: high affinity cAMP-specific and IBMX-insensitive 3',5'-cyclic phosphodiesterase 8A [Oreochromis niloticus]	0	sp|O60658|PDE8A_HUMAN	0	High affinity cAMP-specific and IBMX-insensitive 3',5'-cyclic phosphodiesterase 8A OS=Homo sapiens GN=PDE8A PE=1 SV=2	KOG1229	0	3'5'-cyclic nucleotide phosphodiesterases	ko05032;ko00230	Morphine addiction|Purine metabolism	2
CL2686Contig1	5610	gi|498952023|ref|XP_004543902.1|PREDICTED: FCH and double SH3 domains protein 2-like isoform X1 [Maylandia zebra]	0	sp|O94868|FCSD2_HUMAN	0	FCH and double SH3 domains protein 2 OS=Homo sapiens GN=FCHSD2 PE=1 SV=3	KOG3565	0	Cdc42-interacting protein CIP4
CL18773Contig1	5608	gi|260401278|gb|ACX37119.1|copper transporting ATPase 1 [Sparus aurata]	0	sp|Q04656|ATP7A_HUMAN	0	Copper-transporting ATPase 1 OS=Homo sapiens GN=ATP7A PE=1 SV=3	KOG0207	0	Cation transport ATPase
CL8130Contig1	5607	gi|348510689|ref|XP_003442877.1|PREDICTED: ubiquitin carboxyl-terminal hydrolase 40 [Oreochromis niloticus]	0	sp|Q9NVE5|UBP40_HUMAN	0	Ubiquitin carboxyl-terminal hydrolase 40 OS=Homo sapiens GN=USP40 PE=2 SV=3	KOG1863	4e-34	Ubiquitin carboxyl-terminal hydrolase
CL16750Contig1	5605	gi|498935283|ref|XP_004540889.1|PREDICTED: uncharacterized protein KIAA1522 homolog isoform X1 [Maylandia zebra]	0	sp|Q1LWM5|K1522_DANRE	2e-32	Uncharacterized protein KIAA1522 homolog OS=Danio rerio GN=si:ch211-194e15.5 PE=4 SV=1
CL8815Contig1	5604	gi|499002731|ref|XP_004555302.1|PREDICTED: zinc finger FYVE domain-containing protein 9-like isoform X1 [Maylandia zebra]	0	sp|O95405|ZFYV9_HUMAN	0	Zinc finger FYVE domain-containing protein 9 OS=Homo sapiens GN=ZFYVE9 PE=1 SV=2	KOG1841	0	Smad anchor for receptor activation	ko04144;ko04350	Endocytosis|TGF-beta signaling pathway	2
CL8846Contig1	5604	gi|498930235|ref|XP_004539665.1|PREDICTED: protein FAM214A-like [Maylandia zebra]	0	sp|Q1LV22|F214A_DANRE	1e-122	Protein FAM214A OS=Danio rerio GN=fam214a PE=2 SV=2	KOG2306	5e-104	Uncharacterized conserved protein
CL1636Contig1	5602	gi|348514726|ref|XP_003444891.1|PREDICTED: semaphorin-3G-like [Oreochromis niloticus]	0	sp|Q4LFA9|SEM3G_MOUSE	0	Semaphorin-3G OS=Mus musculus GN=Sema3g PE=2 SV=1	KOG3611	0	Semaphorins	ko04360	Axon guidance	1
CL17919Contig1	5602	gi|498996769|ref|XP_004553821.1|PREDICTED: DENN domain-containing protein 1A-like isoform X2 [Maylandia zebra]	0	sp|Q6P3S1|DEN1B_HUMAN	0	DENN domain-containing protein 1B OS=Homo sapiens GN=DENND1B PE=1 SV=1	KOG3569	0	RAS signaling inhibitor ST5
CL1736Contig1	5601	gi|410922293|ref|XP_003974617.1|PREDICTED: breakpoint cluster region protein-like [Takifugu rubripes]	0	sp|P11274|BCR_HUMAN	0	Breakpoint cluster region protein OS=Homo sapiens GN=BCR PE=1 SV=2	KOG4269	0	Rac GTPase-activating protein BCR/ABR	ko05200;ko05220	Pathways in cancer|Chronic myeloid leukemia	2
CL18617Contig1	5598	gi|499046585|ref|XP_004573868.1|PREDICTED: condensin-2 complex subunit D3-like [Maylandia zebra]	0	sp|P42695|CNDD3_HUMAN	0	Condensin-2 complex subunit D3 OS=Homo sapiens GN=NCAPD3 PE=1 SV=2	KOG0413	0	Uncharacterized conserved protein related to condensin complex subunit 1
CL10010Contig1	5589	gi|499007769|ref|XP_004556554.1|PREDICTED: zinc finger protein 646-like isoform X2 [Maylandia zebra]	0	sp|O43345|ZN208_HUMAN	9e-70	Zinc finger protein 208 OS=Homo sapiens GN=ZNF208 PE=2 SV=1	KOG1721	8e-68	FOG: Zn-finger
CL19029Contig1	5585	gi|348515879|ref|XP_003445467.1|PREDICTED: thyroid receptor-interacting protein 11 [Oreochromis niloticus]	0	sp|Q15643|TRIPB_HUMAN	0	Thyroid receptor-interacting protein 11 OS=Homo sapiens GN=TRIP11 PE=1 SV=3	KOG4568	4e-20	Cytoskeleton-associated protein and related proteins
CL9799Contig1	5584	gi|348505950|ref|XP_003440523.1|PREDICTED: mitochondrial glutamate carrier 1-like [Oreochromis niloticus]	0	sp|Q9H936|GHC1_HUMAN	6e-161	Mitochondrial glutamate carrier 1 OS=Homo sapiens GN=SLC25A22 PE=1 SV=1	KOG0750	8e-163	Mitochondrial solute carrier protein
CL33684Contig1	5583	gi|499027865|ref|XP_004564663.1|PREDICTED: enhancer of mRNA-decapping protein 4-like isoform X2 [Maylandia zebra]	0	sp|Q1LUT1|EDC4_DANRE	0	Enhancer of mRNA-decapping protein 4 OS=Danio rerio GN=edc4 PE=3 SV=1	KOG1916	0	Nuclear protein, contains WD40 repeats	ko03018	RNA degradation	1
CL2740Contig1	5581	gi|348534391|ref|XP_003454685.1|PREDICTED: SH3 and PX domain-containing protein 2A-like [Oreochromis niloticus]	0	sp|Q1LYG0|SPD2A_DANRE	0	SH3 and PX domain-containing protein 2A OS=Danio rerio GN=sh3pxd2a PE=3 SV=2	KOG4773	4e-48	NADPH oxidase
CL18691Contig1	5579	gi|348523788|ref|XP_003449405.1|PREDICTED: neuralized-like protein 4-like [Oreochromis niloticus]	0	sp|Q5NCX5|NEUL4_MOUSE	0	Neuralized-like protein 4 OS=Mus musculus GN=Neurl4 PE=2 SV=1	KOG4625	0	Notch signaling protein Neuralized, Nuez domain
CL8414Contig1	5579	gi|432877057|ref|XP_004073085.1|PREDICTED: protocadherin-19-like isoform 1 [Oryzias latipes]	0	sp|Q80TF3|PCD19_MOUSE	0	Protocadherin-19 OS=Mus musculus GN=Pcdh19 PE=2 SV=3	KOG3594	0	FOG: Cadherin repeats
CL17381Contig1	5578	gi|499023998|ref|XP_004562761.1|PREDICTED: period circadian protein homolog 1-like isoform X1 [Maylandia zebra] >gi|499024000|ref|XP_004562762.1| PREDICTED: period circadian protein homolog 1-like isoform X2 [Maylandia zebra]	0	sp|O15534|PER1_HUMAN	0	Period circadian protein homolog 1 OS=Homo sapiens GN=PER1 PE=1 SV=2	KOG3753	0	Circadian clock protein period	ko05168;ko04710;ko04711;ko04713	Herpes simplex infection|Circadian rhythm|Circadian rhythm - fly|Circadian entrainment	4
CL7274Contig1	5567	gi|317419285|emb|CBN81322.1|Calpain-15 [Dicentrarchus labrax]	0	sp|O75808|CAN15_HUMAN	0	Calpain-15 OS=Homo sapiens GN=CAPN15 PE=1 SV=1	KOG0045	0	Cytosolic Ca2+-dependent cysteine protease (calpain), large subunit (EF-Hand protein superfamily)
CL8350Contig1	5565	gi|499032326|ref|XP_004566865.1|PREDICTED: teashirt homolog 1-like isoform X1 [Maylandia zebra] >gi|499032328|ref|XP_004566866.1| PREDICTED: teashirt homolog 1-like isoform X2 [Maylandia zebra]	0	sp|B3DJM5|TSH1_DANRE	0	Teashirt homolog 1 OS=Danio rerio GN=tshz1 PE=2 SV=1	KOG2084	0	Predicted histone tail methylase containing SET domain	ko04391	Hippo signaling pathway -fly	1
CL8980Contig1	5556	gi|348509241|ref|XP_003442159.1|PREDICTED: hepatocyte growth factor-regulated tyrosine kinase substrate-like [Oreochromis niloticus]	0	sp|Q0V8S0|HGS_BOVIN	0	Hepatocyte growth factor-regulated tyrosine kinase substrate OS=Bos taurus GN=HGS PE=2 SV=1	KOG1818	0	Membrane trafficking and cell signaling protein HRS, contains VHS and FYVE domains	ko04144;ko04145	Endocytosis|Phagosome	2
CL18711Contig1	5553	gi|212748|gb|AAA49085.1|190 kd tenascin precursor [Gallus gallus]	0	sp|Q29116|TENA_PIG	0	Tenascin OS=Sus scrofa GN=TNC PE=1 SV=1	KOG1225	0	Teneurin-1 and related extracellular matrix proteins, contain EGF-like repeats	ko04510;ko04151;ko04512;ko05206	Focal adhesion|PI3K-Akt signaling pathway|ECM-receptor interaction|MicroRNAs in cancer	4
CL34558Contig1	5552	gi|348505466|ref|XP_003440282.1|PREDICTED: dihydropyrimidinase-related protein 2-like [Oreochromis niloticus]	0	sp|P47942|DPYL2_RAT	0	Dihydropyrimidinase-related protein 2 OS=Rattus norvegicus GN=Dpysl2 PE=1 SV=1	KOG2584	0	Dihydroorotase and related enzymes	ko04360	Axon guidance	1
CL8158Contig1	5550	gi|499043447|ref|XP_004572325.1|PREDICTED: uncharacterized protein LOC101483077 isoform X4 [Maylandia zebra]	0	sp|Q9P266|JCAD_HUMAN	5e-22	Junctional protein associated with coronary artery disease OS=Homo sapiens GN=KIAA1462 PE=1 SV=3
CL21788Contig1	5547	gi|348502663|ref|XP_003438887.1|PREDICTED: intraflagellar transport protein 122 homolog [Oreochromis niloticus]	0	sp|A8WGF4|IF122_XENTR	0	Intraflagellar transport protein 122 homolog OS=Xenopus tropicalis GN=ift122 PE=2 SV=1	KOG1538	0	Uncharacterized conserved protein WDR10, contains WD40 repeats
CL30773Contig1	5546	gi|498934719|ref|XP_004540758.1|PREDICTED: tubulin polyglutamylase TTLL5-like isoform X5 [Maylandia zebra]	0	sp|Q6EMB2|TTLL5_HUMAN	0	Tubulin polyglutamylase TTLL5 OS=Homo sapiens GN=TTLL5 PE=1 SV=3	KOG2157	3e-136	Predicted tubulin-tyrosine ligase
CL35330Contig1	5534	gi|499031563|ref|XP_004566490.1|PREDICTED: regulator of nonsense transcripts 2-like isoform X1 [Maylandia zebra] >gi|499031565|ref|XP_004566491.1| PREDICTED: regulator of nonsense transcripts 2-like isoform X2 [Maylandia zebra]	0	sp|Q9HAU5|RENT2_HUMAN	0	Regulator of nonsense transcripts 2 OS=Homo sapiens GN=UPF2 PE=1 SV=1	KOG2051	0	Nonsense-mediated mRNA decay 2 protein	ko03013;ko03015	RNA transport|mRNA surveillance pathway	2
CL16770Contig1	5533	gi|348528527|ref|XP_003451768.1|PREDICTED: sodium- and chloride-dependent GABA transporter ine-like [Oreochromis niloticus]	0	sp|P23978|SC6A1_RAT	3e-120	Sodium- and chloride-dependent GABA transporter 1 OS=Rattus norvegicus GN=Slc6a1 PE=1 SV=1	KOG3660	1e-124	Sodium-neurotransmitter symporter
CL8440Contig1	5528	gi|499030637|ref|XP_004566030.1|PREDICTED: 5-azacytidine-induced protein 1-like isoform X2 [Maylandia zebra]	0	sp|Q62036|AZI1_MOUSE	3e-118	5-azacytidine-induced protein 1 OS=Mus musculus GN=Azi1 PE=1 SV=2	KOG0019	2e-06	Molecular chaperone (HSP90 family)
CL117Contig1	5522	gi|348509704|ref|XP_003442387.1|PREDICTED: glucose-fructose oxidoreductase domain-containing protein 2-like [Oreochromis niloticus]	0	sp|Q3B7J2|GFOD2_HUMAN	5e-167	Glucose-fructose oxidoreductase domain-containing protein 2 OS=Homo sapiens GN=GFOD2 PE=2 SV=1	KOG2742	1e-161	Predicted oxidoreductase
CL18633Contig1	5515	gi|410900886|ref|XP_003963927.1|PREDICTED: serine/threonine-protein phosphatase 4 regulatory subunit 3-B-like [Takifugu rubripes]	0	sp|Q6DFT3|PP4R3_XENTR	0	Serine/threonine-protein phosphatase 4 regulatory subunit 3 OS=Xenopus tropicalis GN=smek2 PE=2 SV=1	KOG2175	0	Protein predicted to be involved in carbohydrate metabolism
CL8404Contig1	5515	gi|348528399|ref|XP_003451705.1|PREDICTED: ubiquitin-protein ligase E3B-like [Oreochromis niloticus]	0	sp|Q08CZ0|UBE3B_XENTR	0	Ubiquitin-protein ligase E3B OS=Xenopus tropicalis GN=ube3b PE=2 SV=1	KOG4427	0	E3 ubiquitin protein ligase	ko04120	Ubiquitin mediated proteolysis	1
CL18615Contig1	5514	gi|498947577|ref|XP_004543195.1|PREDICTED: ubiquitin carboxyl-terminal hydrolase 47-like isoform X1 [Maylandia zebra]	0	sp|Q96K76|UBP47_HUMAN	0	Ubiquitin carboxyl-terminal hydrolase 47 OS=Homo sapiens GN=USP47 PE=1 SV=3	KOG4598	0	Putative ubiquitin-specific protease
CL18624Contig1	5514	gi|499025988|ref|XP_004563739.1|PREDICTED: importin subunit alpha-7-like [Maylandia zebra]	0	sp|O35345|IMA7_MOUSE	0	Importin subunit alpha-7 OS=Mus musculus GN=Kpna6 PE=1 SV=2	KOG0166	0	Karyopherin (importin) alpha
CL296Contig1	5513	gi|498997973|ref|XP_004554121.1|PREDICTED: mucin-17-like isoform X1 [Maylandia zebra] >gi|498997977|ref|XP_004554122.1| PREDICTED: mucin-17-like isoform X2 [Maylandia zebra]	0	sp|B1AYB6|MBD5_MOUSE	3e-34	Methyl-CpG-binding domain protein 5 OS=Mus musculus GN=Mbd5 PE=2 SV=1
CL414Contig1	5505	gi|498997985|ref|XP_004554124.1|PREDICTED: uncharacterized protein LOC101485553 [Maylandia zebra]	0	sp|Q96PX9|PKH4B_HUMAN	3e-105	Pleckstrin homology domain-containing family G member 4B OS=Homo sapiens GN=PLEKHG4B PE=2 SV=4	KOG0689	3e-98	Guanine nucleotide exchange factor for Rho and Rac GTPases
CL18688Contig1	5501	gi|348527040|ref|XP_003451027.1|PREDICTED: LOW QUALITY PROTEIN: double-stranded RNA-specific adenosine deaminase-like [Oreochromis niloticus]	0	sp|P55266|DSRAD_RAT	0	Double-stranded RNA-specific adenosine deaminase OS=Rattus norvegicus GN=Adar PE=2 SV=1	KOG2777	0	tRNA-specific adenosine deaminase 1	ko05162;ko05164;ko04623	Measles|Influenza A|Cytosolic DNA-sensing pathway	3
CL20017Contig1	5498	gi|348509340|ref|XP_003442207.1|PREDICTED: inactive phospholipase C-like protein 2-like [Oreochromis niloticus]	0	sp|Q9UPR0|PLCL2_HUMAN	0	Inactive phospholipase C-like protein 2 OS=Homo sapiens GN=PLCL2 PE=1 SV=2	KOG0169	0	Phosphoinositide-specific phospholipase C
CL30998Contig1	5496	gi|498967547|ref|XP_004546690.1|PREDICTED: solute carrier organic anion transporter family member 5A1-like [Maylandia zebra]	0	sp|Q9H2Y9|SO5A1_HUMAN	0	Solute carrier organic anion transporter family member 5A1 OS=Homo sapiens GN=SLCO5A1 PE=2 SV=2	KOG3626	0	Organic anion transporter
CL36370Contig1	5492	gi|498935539|ref|XP_004540950.1|PREDICTED: 5-phosphohydroxy-L-lysine phospho-lyase-like [Maylandia zebra]	0	sp|Q8IUZ5|AT2L2_HUMAN	0	5-phosphohydroxy-L-lysine phospho-lyase OS=Homo sapiens GN=PHYKPL PE=1 SV=1	KOG1403	4e-180	Predicted alanine-glyoxylate aminotransferase	ko00310	Lysine degradation	1
CL18626Contig1	5491	gi|498977916|ref|XP_004549202.1|PREDICTED: teashirt homolog 1-like isoform X1 [Maylandia zebra] >gi|498977920|ref|XP_004549203.1| PREDICTED: teashirt homolog 1-like isoform X2 [Maylandia zebra]	0	sp|B3DJM5|TSH1_DANRE	0	Teashirt homolog 1 OS=Danio rerio GN=tshz1 PE=2 SV=1				ko04391	Hippo signaling pathway -fly	1
CL18497Contig1	5490	gi|498937746|ref|XP_004541479.1|PREDICTED: ataxin-1-like isoform X1 [Maylandia zebra] >gi|498937750|ref|XP_004541480.1| PREDICTED: ataxin-1-like isoform X2 [Maylandia zebra]	0	sp|P54254|ATX1_MOUSE	2e-126	Ataxin-1 OS=Mus musculus GN=Atxn1 PE=1 SV=2	KOG4053	4e-128	Ataxin-1, involved in Ca2+ homeostasis
CL2729Contig1	5490	gi|498955125|ref|XP_004544397.1|PREDICTED: transmembrane protein 2-like isoform X1 [Maylandia zebra]	0	sp|A3KPQ7|TMEM2_DANRE	0	Transmembrane protein 2 OS=Danio rerio GN=tmem2 PE=2 SV=1
CL14953Contig1	5486	gi|499029708|ref|XP_004565571.1|PREDICTED: receptor-type tyrosine-protein phosphatase N2-like [Maylandia zebra]	0	sp|O02695|PTPR2_MACNE	0	Receptor-type tyrosine-protein phosphatase N2 OS=Macaca nemestrina GN=PTPRN2 PE=2 SV=1	KOG0793	0	Protein tyrosine phosphatase	ko04940	Type I diabetes mellitus	1
CL1114Contig1	5473	gi|498999249|ref|XP_004554438.1|PREDICTED: ADAMTS-like protein 1-like isoform X1 [Maylandia zebra]	0	sp|Q8N6G6|ATL1_HUMAN	0	ADAMTS-like protein 1 OS=Homo sapiens GN=ADAMTSL1 PE=1 SV=4	KOG3538	0	Disintegrin metalloproteinases with thrombospondin repeats
CL27589Contig1	5472	gi|499041829|ref|XP_004571529.1|PREDICTED: L-fucose kinase-like [Maylandia zebra]	0	sp|Q8N0W3|FUK_HUMAN	7e-136	L-fucose kinase OS=Homo sapiens GN=FUK PE=2 SV=2	KOG4644	1e-146	L-fucose kinase	ko00051;ko00520	Fructose and mannose metabolism|Amino sugar and nucleotide sugar metabolism	2
CL18714Contig1	5467	gi|348520694|ref|XP_003447862.1|PREDICTED: eukaryotic translation initiation factor 2-alpha kinase 4 [Oreochromis niloticus]	0	sp|Q9QZ05|E2AK4_MOUSE	0	Eukaryotic translation initiation factor 2-alpha kinase 4 OS=Mus musculus GN=Eif2ak4 PE=1 SV=2	KOG1035	0	eIF-2alpha kinase GCN2	ko04141;ko05160;ko05162;ko05164;ko05168;ko05169	Protein processing in endoplasmic reticulum|Hepatitis C|Measles|Influenza A|Herpes simplex infection|Epstein-Barr virus infection	6
CL20215Contig1	5466	gi|499026613|ref|XP_004564048.1|PREDICTED: kinesin-like protein KIF20A-like [Maylandia zebra]	0	sp|Q29RT6|KI20A_BOVIN	0	Kinesin-like protein KIF20A OS=Bos taurus GN=KIF20A PE=2 SV=1	KOG0247	0	Kinesin-like protein
CL31435Contig1	5466	gi|498934719|ref|XP_004540758.1|PREDICTED: tubulin polyglutamylase TTLL5-like isoform X5 [Maylandia zebra]	0	sp|Q6EMB2|TTLL5_HUMAN	0	Tubulin polyglutamylase TTLL5 OS=Homo sapiens GN=TTLL5 PE=1 SV=3	KOG2157	4e-129	Predicted tubulin-tyrosine ligase
CL18710Contig1	5458	gi|499018510|ref|XP_004560049.1|PREDICTED: zinc finger protein 91-like [Maylandia zebra]	0	sp|Q05481|ZNF91_HUMAN	5e-33	Zinc finger protein 91 OS=Homo sapiens GN=ZNF91 PE=2 SV=2	KOG1721	2e-51	FOG: Zn-finger
CL28972Contig1	5458	gi|499044815|ref|XP_004573002.1|PREDICTED: E3 ubiquitin-protein ligase RNF31-like [Maylandia zebra]	0	sp|Q96EP0|RNF31_HUMAN	1e-173	E3 ubiquitin-protein ligase RNF31 OS=Homo sapiens GN=RNF31 PE=1 SV=1	KOG1532	5e-133	GTPase XAB1, interacts with DNA repair protein XPA
CL28372Contig1	5454	gi|18150104|dbj|BAB83667.1|insulin receptor [Paralichthys olivaceus]	0	sp|P06213|INSR_HUMAN	0	Insulin receptor OS=Homo sapiens GN=INSR PE=1 SV=4	KOG4258	0	Insulin/growth factor receptor (contains protein kinase domain)	ko04520;ko04014;ko04015;ko04022;ko04066;ko04068;ko04151;ko04152;ko04930;ko04932;ko04910;ko04913;ko04960	Adherens junction|Ras signaling pathway|Rap1 signaling pathway|cGMP - PKG signaling pathway|HIF-1 signaling pathway|FoxO signaling pathway|PI3K-Akt signaling pathway|AMPK signaling pathway|Type II diabetes mellitus|Non-alcoholic fatty liver disease (NAFLD)|Insulin signaling pathway|Ovarian Steroidogenesis|Aldosterone-regulated sodium reabsorption	13
CL17566Contig1	5449	gi|499028317|ref|XP_004564885.1|PREDICTED: CASP8-associated protein 2-like [Maylandia zebra]	0	sp|Q9WUF3|C8AP2_MOUSE	7e-67	CASP8-associated protein 2 OS=Mus musculus GN=Casp8ap2 PE=1 SV=2	KOG0981	6e-07	DNA topoisomerase I
CL4348Contig1	5449	gi|348500456|ref|XP_003437789.1|PREDICTED: WD repeat-containing protein 59 [Oreochromis niloticus]	0	sp|Q5ZLG9|WDR59_CHICK	0	WD repeat-containing protein 59 OS=Gallus gallus GN=WDR59 PE=2 SV=1	KOG0309	0	Conserved WD40 repeat-containing protein
CL9306Contig1	5449	gi|348520684|ref|XP_003447857.1|PREDICTED: ryanodine receptor 3 [Oreochromis niloticus]	0	sp|Q15413|RYR3_HUMAN	0	Ryanodine receptor 3 OS=Homo sapiens GN=RYR3 PE=1 SV=3	KOG2243	0	Ca2+ release channel (ryanodine receptor)	ko04020;ko05010;ko04970;ko04921;ko04713	Calcium signaling pathway|Alzheimer's disease|Salivary secretion|Oxytocin signaling pathway|Circadian entrainment	5
CL11949Contig1	5447	gi|499034081|ref|XP_004567725.1|PREDICTED: tight junction protein ZO-1-like isoform X5 [Maylandia zebra]	0	sp|Q07157|ZO1_HUMAN	0	Tight junction protein ZO-1 OS=Homo sapiens GN=TJP1 PE=1 SV=3	KOG3580	0	Tight junction proteins	ko04520;ko04530;ko04540;ko05110;ko05120;ko05132	Adherens junction|Tight junction|Gap junction|Vibrio cholerae infection|Epithelial cell signaling in Helicobacter pylori infection|Salmonella infection	6
CL18685Contig1	5441	gi|498989560|ref|XP_004552039.1|PREDICTED: arf-GAP with SH3 domain, ANK repeat and PH domain-containing protein 1-like [Maylandia zebra]	0	sp|O97902|ASAP1_BOVIN	0	Arf-GAP with SH3 domain, ANK repeat and PH domain-containing protein 1 OS=Bos taurus GN=ASAP1 PE=1 SV=1	KOG0521	0	Putative GTPase activating proteins (GAPs)	ko04144;ko04666	Endocytosis|Fc gamma R-mediated phagocytosis	2
CL8302Contig1	5441	gi|348525771|ref|XP_003450395.1|PREDICTED: fragile X mental retardation syndrome-related protein 1-like isoform 1 [Oreochromis niloticus]	0	sp|P51116|FXR2_HUMAN	0	Fragile X mental retardation syndrome-related protein 2 OS=Homo sapiens GN=FXR2 PE=1 SV=2				ko03013	RNA transport	1
CL18680Contig1	5437	gi|498969422|ref|XP_004547152.1|PREDICTED: semaphorin-6A-like isoform X1 [Maylandia zebra]	0	sp|Q9H2E6|SEM6A_HUMAN	0	Semaphorin-6A OS=Homo sapiens GN=SEMA6A PE=1 SV=2	KOG3611	0	Semaphorins	ko04360	Axon guidance	1
CL1195Contig1	5435	gi|499034042|ref|XP_004567706.1|PREDICTED: unconventional myosin-Va-like [Maylandia zebra]	0	sp|Q9Y4I1|MYO5A_HUMAN	0	Unconventional myosin-Va OS=Homo sapiens GN=MYO5A PE=1 SV=2	KOG0160	0	Myosin class V heavy chain
CL987Contig1	5435	gi|348519082|ref|XP_003447060.1|PREDICTED: proto-oncogene DBL [Oreochromis niloticus]	0	sp|P10911|MCF2_HUMAN	9e-115	Proto-oncogene DBL OS=Homo sapiens GN=MCF2 PE=1 SV=3	KOG4240	2e-113	Multidomain protein, contains SPEC repeats, PH, SH3, and separate rac-specific and rho-specific guanine nucleotide exchange factor domains
CL7527Contig1	5434	gi|317419285|emb|CBN81322.1|Calpain-15 [Dicentrarchus labrax]	0	sp|O75808|CAN15_HUMAN	0	Calpain-15 OS=Homo sapiens GN=CAPN15 PE=1 SV=1	KOG0045	0	Cytosolic Ca2+-dependent cysteine protease (calpain), large subunit (EF-Hand protein superfamily)
CL18786Contig1	5433	gi|348527820|ref|XP_003451417.1|PREDICTED: myosin-Va-like [Oreochromis niloticus]	0	sp|Q99104|MYO5A_MOUSE	0	Unconventional myosin-Va OS=Mus musculus GN=Myo5a PE=1 SV=2	KOG0160	0	Myosin class V heavy chain
CL19426Contig1	5433	gi|499034107|ref|XP_004567738.1|PREDICTED: centrosomal protein of 152 kDa-like isoform X1 [Maylandia zebra]	0	sp|O94986|CE152_HUMAN	8e-152	Centrosomal protein of 152 kDa OS=Homo sapiens GN=CEP152 PE=1 SV=4	KOG0161	2e-20	Myosin class II heavy chain
CL8070Contig1	5433	gi|498962812|ref|XP_004545690.1|PREDICTED: vascular endothelial growth factor receptor kdr-like [Maylandia zebra]	0	sp|Q8AXB3|VGFR4_DANRE	0	Vascular endothelial growth factor receptor kdr-like OS=Danio rerio GN=kdrl PE=1 SV=1	KOG0200	0	Fibroblast/platelet-derived growth factor receptor and related receptor tyrosine kinases	ko04510;ko04144;ko04014;ko04015;ko04066;ko04151;ko04060;ko05202;ko05323	Focal adhesion|Endocytosis|Ras signaling pathway|Rap1 signaling pathway|HIF-1 signaling pathway|PI3K-Akt signaling pathway|Cytokine-cytokine receptor interaction|Transcriptional misregulation in cancers|Rheumatoid arthritis	9
CL640Contig1	5427	gi|348503021|ref|XP_003439065.1|PREDICTED: sodium- and chloride-dependent taurine transporter-like [Oreochromis niloticus] >gi|498964933|ref|XP_004546101.1| PREDICTED: sodium- and chloride-dependent taurine transporter-like isoform X1 [Maylandia zebra] >gi|11191966|dbj|BAB18038.1| taurine transporter [Oreochromis mossambicus]	0	sp|Q00589|SC6A6_CANFA	0	Sodium- and chloride-dependent taurine transporter OS=Canis familiaris GN=SLC6A6 PE=1 SV=2	KOG3660	0	Sodium-neurotransmitter symporter
CL25433Contig1	5423	gi|498979974|ref|XP_004549703.1|PREDICTED: E3 ubiquitin-protein ligase NEDD4-like isoform X2 [Maylandia zebra]	0	sp|Q8CFI0|NED4L_MOUSE	0	E3 ubiquitin-protein ligase NEDD4-like OS=Mus musculus GN=Nedd4l PE=1 SV=2	KOG0940	0	Ubiquitin protein ligase RSP5/NEDD4	ko04144;ko04120;ko04960	Endocytosis|Ubiquitin mediated proteolysis|Aldosterone-regulated sodium reabsorption	3
CL17044Contig1	5421	gi|498923835|ref|XP_004537997.1|PREDICTED: zinc finger and BTB domain-containing protein 44-like isoform X1 [Maylandia zebra] >gi|498923838|ref|XP_004537998.1| PREDICTED: zinc finger and BTB domain-containing protein 44-like isoform X2 [Maylandia zebra]	0	sp|Q8NCP5|ZBT44_HUMAN	0	Zinc finger and BTB domain-containing protein 44 OS=Homo sapiens GN=ZBTB44 PE=1 SV=1	KOG1721	2e-20	FOG: Zn-finger
CL26029Contig1	5412	gi|498987757|ref|XP_004551603.1|PREDICTED: VPS10 domain-containing receptor SorCS3-like [Maylandia zebra]	0	sp|Q9UPU3|SORC3_HUMAN	0	VPS10 domain-containing receptor SorCS3 OS=Homo sapiens GN=SORCS3 PE=2 SV=2	KOG3511	0	Sortilin and related receptors
CL10898Contig1	5410	gi|498966193|ref|XP_004546358.1|PREDICTED: neurofascin-like isoform X1 [Maylandia zebra] >gi|498966197|ref|XP_004546359.1| PREDICTED: neurofascin-like isoform X2 [Maylandia zebra]	0	sp|Q810U3|NFASC_MOUSE	0	Neurofascin OS=Mus musculus GN=Nfasc PE=1 SV=1	KOG3513	0	Neural cell adhesion molecule L1	ko04514	Cell adhesion molecules (CAMs)	1
CL18697Contig1	5409	gi|498937463|ref|XP_004541419.1|PREDICTED: protein virilizer homolog isoform X1 [Maylandia zebra]	0	sp|A2AIV2|VIR_MOUSE	0	Protein virilizer homolog OS=Mus musculus GN=Kiaa1429 PE=1 SV=1	KOG4822	0	Predicted nuclear membrane protein involved in mRNA transport and sex determination via splicing modulation
CL35943Contig1	5409	gi|498979827|ref|XP_004549665.1|PREDICTED: alpha-adducin-like isoform X1 [Maylandia zebra]	0	sp|P35611|ADDA_HUMAN	0	Alpha-adducin OS=Homo sapiens GN=ADD1 PE=1 SV=2	KOG3699	0	Cytoskeletal protein Adducin
CL3032Contig1	5408	gi|47221479|emb|CAG08141.1|unnamed protein product [Tetraodon nigroviridis]	0	sp|Q80WG5|LRC8A_MOUSE	0	Leucine-rich repeat-containing protein 8A OS=Mus musculus GN=Lrrc8a PE=2 SV=1	KOG0619	0	FOG: Leucine rich repeat
CL940Contig1	5408	gi|348505820|ref|XP_003440458.1|PREDICTED: isocitrate dehydrogenase [NADP], mitochondrial-like [Oreochromis niloticus] >gi|93115142|gb|ABE98244.1| mitochondrial isocitrate dehydrogenase 2-like [Oreochromis mossambicus]	0	sp|Q4R502|IDHP_MACFA	0	Isocitrate dehydrogenase [NADP], mitochondrial OS=Macaca fascicularis GN=IDH2 PE=2 SV=1	KOG1526	0	NADP-dependent isocitrate dehydrogenase	ko04146;ko00020;ko00720;ko00480;ko01200;ko01210;ko01230	Peroxisome|Citrate cycle (TCA cycle)|Carbon fixation pathways in prokaryotes|Glutathione metabolism|Carbon metabolism|2-Oxocarboxylic acid metabolism|Biosynthesis of amino acids	7
CL1627Contig1	5406	gi|432903728|ref|XP_004077201.1|PREDICTED: canalicular multispecific organic anion transporter 1-like isoform 1 [Oryzias latipes]	0	sp|Q92887|MRP2_HUMAN	0	Canalicular multispecific organic anion transporter 1 OS=Homo sapiens GN=ABCC2 PE=1 SV=3	KOG0054	0	Multidrug resistance-associated protein/mitoxantrone resistance protein, ABC superfamily	ko02010;ko04976	ABC transporters|Bile secretion	2
CL8586Contig1	5404	gi|498930192|ref|XP_004539652.1|PREDICTED: RNA polymerase II elongation factor ELL2-like [Maylandia zebra]	0	sp|Q8IZ08|GP135_HUMAN	2e-114	Probable G-protein coupled receptor 135 OS=Homo sapiens GN=GPR135 PE=2 SV=2	KOG4796	3e-115	RNA polymerase II elongation factor
CL8970Contig1	5399	gi|499007093|ref|XP_004556390.1|PREDICTED: serine/threonine-protein phosphatase 6 regulatory subunit 3-like [Maylandia zebra]	0	sp|Q5H9R7|PP6R3_HUMAN	0	Serine/threonine-protein phosphatase 6 regulatory subunit 3 OS=Homo sapiens GN=PPP6R3 PE=1 SV=2	KOG2073	0	SAP family cell cycle dependent phosphatase-associated protein
CL22482Contig1	5395	gi|498946705|ref|XP_004543052.1|PREDICTED: zonadhesin-like [Maylandia zebra]	0	sp|Q28983|ZAN_PIG	5e-102	Zonadhesin OS=Sus scrofa GN=ZAN PE=1 SV=1	KOG1216	8e-114	von Willebrand factor and related coagulation proteins
CL2970Contig1	5393	gi|54400366|ref|NP_001005934.1|glycerol-3-phosphate dehydrogenase 1-like protein [Danio rerio] >gi|82197382|sp|Q5XIZ6.1|GPD1L_DANRE RecName: Full=Glycerol-3-phosphate dehydrogenase 1-like protein >gi|53734351|gb|AAH83522.1| Glycerol-3-phosphate dehydrogenase 1-like [Danio rerio]	0	sp|Q5XIZ6|GPD1L_DANRE	0	Glycerol-3-phosphate dehydrogenase 1-like protein OS=Danio rerio GN=gpd1l PE=2 SV=1	KOG2210	0	Oxysterol-binding protein	ko00564	Glycerophospholipid metabolism	1
CL28493Contig1	5392	gi|348524839|ref|XP_003449930.1|PREDICTED: utrophin [Oreochromis niloticus]	0	sp|P46939|UTRO_HUMAN	0	Utrophin OS=Homo sapiens GN=UTRN PE=1 SV=2	KOG4286	0	Dystrophin-like protein
CL8229Contig1	5388	gi|498971034|ref|XP_004547545.1|PREDICTED: plexin-A2-like [Maylandia zebra]	0	sp|O75051|PLXA2_HUMAN	0	Plexin-A2 OS=Homo sapiens GN=PLXNA2 PE=1 SV=4	KOG3610	0	Plexins (functional semaphorin receptors)	ko04360	Axon guidance	1
CL8310Contig1	5382	gi|498962388|ref|XP_004545607.1|PREDICTED: platelet binding protein GspB-like [Maylandia zebra]	0	sp|Q9BGT1|TTC9C_MACFA	1e-49	Tetratricopeptide repeat protein 9C OS=Macaca fascicularis GN=TTC9C PE=2 SV=1	KOG0543	9e-09	FKBP-type peptidyl-prolyl cis-trans isomerase
CL678Contig1	5381	gi|499033866|ref|XP_004567620.1|PREDICTED: 6-phosphofructo-2-kinase/fructose-2,6-bisphosphatase-like isoform X1 [Maylandia zebra]	0	sp|Q91309|F26_LITCT	0	6-phosphofructo-2-kinase/fructose-2,6-bisphosphatase OS=Lithobates catesbeiana PE=2 SV=1	KOG0234	0	Fructose-6-phosphate 2-kinase/fructose-2,6-biphosphatase	ko04066;ko04152;ko00051	HIF-1 signaling pathway|AMPK signaling pathway|Fructose and mannose metabolism	3
CL8427Contig1	5381	gi|410929281|ref|XP_003978028.1|PREDICTED: exocyst complex component 6-like [Takifugu rubripes]	0	sp|Q8TAG9|EXOC6_HUMAN	0	Exocyst complex component 6 OS=Homo sapiens GN=EXOC6 PE=1 SV=3	KOG2176	0	Exocyst complex, subunit SEC15
CL880Contig1	5381	gi|499008382|ref|XP_004556703.1|PREDICTED: RING finger protein 157-like isoform X4 [Maylandia zebra]	0	sp|Q96PX1|RN157_HUMAN	0	RING finger protein 157 OS=Homo sapiens GN=RNF157 PE=1 SV=3	KOG4265	1e-150	Predicted E3 ubiquitin ligase
CL33382Contig1	5379	gi|498958836|ref|XP_004544997.1|PREDICTED: inositol 1,4,5-trisphosphate receptor type 1-like isoform X1 [Maylandia zebra]	0	sp|Q14643|ITPR1_HUMAN	0	Inositol 1,4,5-trisphosphate receptor type 1 OS=Homo sapiens GN=ITPR1 PE=1 SV=3	KOG3533	0	Inositol 1,4,5-trisphosphate receptor	ko04114;ko04540;ko04020;ko04022;ko04070;ko05205;ko05010;ko05016;ko04270;ko04970;ko04971;ko04972;ko04912;ko04915;ko04918;ko04921;ko04713;ko04611;ko04720;ko04723;ko04724;ko04725;ko04726;ko04728;ko04730;ko04745;ko04750	Oocyte meiosis|Gap junction|Calcium signaling pathway|cGMP - PKG signaling pathway|Phosphatidylinositol signaling system|Proteoglycans in cancer|Alzheimer's disease|Huntington's disease|Vascular smooth muscle contraction|Salivary secretion|Gastric acid secretion|Pancreatic secretion|GnRH signaling pathway|Estrogen signaling pathway|Thyroid hormone synthesis|Oxytocin signaling pathway|Circadian en…	27
CL18961Contig1	5377	gi|499022582|ref|XP_004562057.1|PREDICTED: kinesin-like protein KIF14-like [Maylandia zebra]	0	sp|Q15058|KIF14_HUMAN	0	Kinesin-like protein KIF14 OS=Homo sapiens GN=KIF14 PE=1 SV=1	KOG0245	0	Kinesin-like protein
CL18998Contig1	5377	gi|498925217|ref|XP_004538385.1|PREDICTED: low-density lipoprotein receptor-related protein 2-like [Maylandia zebra]	0	sp|Q8VI56|LRP4_MOUSE	4e-127	Low-density lipoprotein receptor-related protein 4 OS=Mus musculus GN=Lrp4 PE=1 SV=3	KOG1215	2e-133	Low-density lipoprotein receptors containing Ca2+-binding EGF-like domains	ko04340;ko04918	Hedgehog signaling pathway|Thyroid hormone synthesis	2
CL6911Contig1	5376	gi|499017822|ref|XP_004559710.1|PREDICTED: probable E3 ubiquitin-protein ligase HERC4-like isoform X2 [Maylandia zebra]	0	sp|Q5PQN1|HERC4_RAT	0	Probable E3 ubiquitin-protein ligase HERC4 OS=Rattus norvegicus GN=Herc4 PE=2 SV=1	KOG0941	0	E3 ubiquitin protein ligase	ko04120	Ubiquitin mediated proteolysis	1
CL8539Contig1	5371	gi|498997714|ref|XP_004554057.1|PREDICTED: cadherin EGF LAG seven-pass G-type receptor 3-like isoform X1 [Maylandia zebra]	0	sp|Q9NYQ7|CELR3_HUMAN	0	Cadherin EGF LAG seven-pass G-type receptor 3 OS=Homo sapiens GN=CELSR3 PE=1 SV=2	KOG4289	0	Cadherin EGF LAG seven-pass G-type receptor
CL18945Contig1	5369	gi|348543509|ref|XP_003459226.1|PREDICTED: DEP domain-containing protein 5 [Oreochromis niloticus]	0	sp|P61460|DEPD5_MOUSE	0	DEP domain-containing protein 5 OS=Mus musculus GN=Depdc5 PE=1 SV=2	KOG3572	0	Uncharacterized conserved protein, contains DEP domain
CL323Contig1	5368	gi|498992378|ref|XP_004552747.1|PREDICTED: sterile alpha motif domain-containing protein 9-like isoform X2 [Maylandia zebra]	0	sp|Q5K651|SAMD9_HUMAN	0	Sterile alpha motif domain-containing protein 9 OS=Homo sapiens GN=SAMD9 PE=1 SV=1
CL26436Contig1	5367	gi|499035286|ref|XP_004568318.1|PREDICTED: transmembrane and TPR repeat-containing protein 2-like [Maylandia zebra]	0	sp|Q8N394|TMTC2_HUMAN	0	Transmembrane and TPR repeat-containing protein 2 OS=Homo sapiens GN=TMTC2 PE=2 SV=1	KOG1124	0	FOG: TPR repeat
CL27624Contig1	5367	gi|499047889|ref|XP_004574500.1|PREDICTED: lysosomal alpha-mannosidase-like [Maylandia zebra]	0	sp|Q60HE9|MA2B1_MACFA	7e-121	Lysosomal alpha-mannosidase OS=Macaca fascicularis GN=MAN2B1 PE=2 SV=1	KOG1959	4e-120	Glycosyl hydrolase, family 38 - alpha-mannosidase	ko04142;ko00511	Lysosome|Other glycan degradation	2
CL19305Contig1	5366	gi|499024214|ref|XP_004562865.1|PREDICTED: calsyntenin-2-like [Maylandia zebra]	0	sp|Q9ER65|CSTN2_MOUSE	0	Calsyntenin-2 OS=Mus musculus GN=Clstn2 PE=1 SV=2	KOG1834	0	Calsyntenin
CL18650Contig1	5359	gi|499012749|ref|XP_004557805.1|PREDICTED: integral membrane protein GPR155-like [Maylandia zebra]	0	sp|Q7Z3F1|GP155_HUMAN	0	Integral membrane protein GPR155 OS=Homo sapiens GN=GPR155 PE=2 SV=2
CL31427Contig1	5359	gi|47226905|emb|CAG05797.1|unnamed protein product [Tetraodon nigroviridis]	0	sp|Q62784|INP4A_RAT	0	Type I inositol 3,4-bisphosphate 4-phosphatase OS=Rattus norvegicus GN=Inpp4a PE=1 SV=1	KOG4428	0	Inositol-polyphosphate 4-phosphatase	ko04070;ko00562	Phosphatidylinositol signaling system|Inositol phosphate metabolism	2
CL689Contig1	5358	gi|499009998|ref|XP_004557112.1|PREDICTED: protein Shroom2-like isoform X3 [Maylandia zebra]	0	sp|Q13796|SHRM2_HUMAN	3e-127	Protein Shroom2 OS=Homo sapiens GN=SHROOM2 PE=1 SV=1	KOG1703	7e-07	Adaptor protein Enigma and related PDZ-LIM proteins	ko04530	Tight junction	1
CL1081Contig1	5355	gi|30315803|emb|CAD67584.1|putative dystrophin [Takifugu rubripes]	0	sp|P11533|DMD_CHICK	0	Dystrophin OS=Gallus gallus GN=DMD PE=2 SV=1	KOG4286	0	Dystrophin-like protein	ko05410;ko05412;ko05414;ko05416	Hypertrophic cardiomyopathy (HCM)|Arrhythmogenic right ventricular cardiomyopathy (ARVC)|Dilated cardiomyopathy (DCM)|Viral myocarditis	4
CL18784Contig1	5354	gi|348532692|ref|XP_003453840.1|PREDICTED: centrosomal protein of 170 kDa-like [Oreochromis niloticus]	0	sp|Q6A065|CE170_MOUSE	4e-122	Centrosomal protein of 170 kDa OS=Mus musculus GN=Cep170 PE=1 SV=2	KOG1881	2e-06	Anion exchanger adaptor protein Kanadaptin, contains FHA domain
CL37370Contig1	5353	gi|499017921|ref|XP_004559758.1|PREDICTED: kinesin light chain 1-like isoform X1 [Maylandia zebra] >gi|499017923|ref|XP_004559759.1| PREDICTED: kinesin light chain 1-like isoform X2 [Maylandia zebra] >gi|499017925|ref|XP_004559760.1| PREDICTED: kinesin light chain 1-like isoform X3 [Maylandia zebra] >gi|499017927|ref|XP_004559761.1| PREDICTED: kinesin light chain 1-like isoform X4 [Maylandia zebr…	0	sp|Q07866|KLC1_HUMAN	0	Kinesin light chain 1 OS=Homo sapiens GN=KLC1 PE=1 SV=2	KOG1840	0	Kinesin light chain	ko05132	Salmonella infection	1
CL532Contig1	5353	gi|498931824|ref|XP_004540026.1|PREDICTED: zinc finger FYVE domain-containing protein 26-like isoform X2 [Maylandia zebra]	0	sp|E1BLZ4|ZFY26_BOVIN	0	Zinc finger FYVE domain-containing protein 26 OS=Bos taurus GN=ZFYVE26 PE=3 SV=1	KOG1811	0	Predicted Zn2+-binding protein, contains FYVE domain
CL10040Contig1	5350	gi|317419401|emb|CBN81438.1|Attractin-like protein 1 [Dicentrarchus labrax]	0	sp|Q6A051|ATRN1_MOUSE	0	Attractin-like protein 1 OS=Mus musculus GN=Atrnl1 PE=1 SV=2	KOG1388	0	Attractin and platelet-activating factor acetylhydrolase
CL118Contig1	5349	gi|410914379|ref|XP_003970665.1|PREDICTED: multidrug resistance-associated protein 5-like [Takifugu rubripes]	0	sp|O15440|MRP5_HUMAN	0	Multidrug resistance-associated protein 5 OS=Homo sapiens GN=ABCC5 PE=1 SV=2	KOG0054	0	Multidrug resistance-associated protein/mitoxantrone resistance protein, ABC superfamily	ko02010	ABC transporters	1
CL18971Contig1	5348	gi|348527536|ref|XP_003451275.1|PREDICTED: phosphoinositide 3-kinase regulatory subunit 4 [Oreochromis niloticus]	0	sp|Q99570|PI3R4_HUMAN	0	Phosphoinositide 3-kinase regulatory subunit 4 OS=Homo sapiens GN=PIK3R4 PE=1 SV=3	KOG1240	0	Protein kinase containing WD40 repeats	ko04140	Regulation of autophagy	1
CL20719Contig1	5343	gi|498937746|ref|XP_004541479.1|PREDICTED: ataxin-1-like isoform X1 [Maylandia zebra] >gi|498937750|ref|XP_004541480.1| PREDICTED: ataxin-1-like isoform X2 [Maylandia zebra]	0	sp|P54254|ATX1_MOUSE	4e-127	Ataxin-1 OS=Mus musculus GN=Atxn1 PE=1 SV=2	KOG4053	7e-129	Ataxin-1, involved in Ca2+ homeostasis
CL19430Contig1	5342	gi|498937087|ref|XP_004541318.1|PREDICTED: sorting nexin-27-like isoform X2 [Maylandia zebra]	0	sp|Q3UHD6|SNX27_MOUSE	0	Sorting nexin-27 OS=Mus musculus GN=Snx27 PE=1 SV=2	KOG3784	3e-140	Sorting nexin protein SNX27
CL27296Contig1	5342	gi|499036854|ref|XP_004569090.1|PREDICTED: axin-1-like isoform X1 [Maylandia zebra] >gi|499036856|ref|XP_004569091.1| PREDICTED: axin-1-like isoform X2 [Maylandia zebra]	0	sp|P57094|AXIN1_DANRE	0	Axin-1 OS=Danio rerio GN=axin1 PE=1 SV=2	KOG3589	3e-126	G protein signaling regulators	ko04550;ko04310;ko04390;ko05200;ko05210;ko05213;ko05217	Signaling pathways regulating pluripotency of stem cells|Wnt signaling pathway|Hippo signaling pathway|Pathways in cancer|Colorectal cancer|Endometrial cancer|Basal cell carcinoma	7
CL16060Contig1	5339	gi|499018464|ref|XP_004560026.1|PREDICTED: transcription factor HIVEP3-like isoform X1 [Maylandia zebra] >gi|499018466|ref|XP_004560027.1| PREDICTED: transcription factor HIVEP3-like isoform X2 [Maylandia zebra] >gi|499018468|ref|XP_004560028.1| PREDICTED: transcription factor HIVEP3-like isoform X3 [Maylandia zebra]	0	sp|A2A884|ZEP3_MOUSE	3e-95	Transcription factor HIVEP3 OS=Mus musculus GN=Hivep3 PE=1 SV=1	KOG1721	2e-104	FOG: Zn-finger
CL5506Contig1	5337	gi|498977680|ref|XP_004549147.1|PREDICTED: ubiquitin-associated protein 2-like isoform X3 [Maylandia zebra]	0	sp|Q80X50|UBP2L_MOUSE	2e-54	Ubiquitin-associated protein 2-like OS=Mus musculus GN=Ubap2l PE=1 SV=1
CL18672Contig1	5330	gi|499002683|ref|XP_004555290.1|PREDICTED: far upstream element-binding protein 1-like isoform X1 [Maylandia zebra]	0	sp|Q96AE4|FUBP1_HUMAN	0	Far upstream element-binding protein 1 OS=Homo sapiens GN=FUBP1 PE=1 SV=3	KOG1676	0	K-homology type RNA binding proteins
CL19120Contig1	5329	gi|498947933|ref|XP_004543252.1|PREDICTED: pleckstrin homology domain-containing family A member 7-like isoform X1 [Maylandia zebra] >gi|498947939|ref|XP_004543253.1| PREDICTED: pleckstrin homology domain-containing family A member 7-like isoform X2 [Maylandia zebra]	0	sp|Q6IQ23|PKHA7_HUMAN	0	Pleckstrin homology domain-containing family A member 7 OS=Homo sapiens GN=PLEKHA7 PE=1 SV=2	KOG0940	5e-16	Ubiquitin protein ligase RSP5/NEDD4
CL3096Contig1	5327	gi|47218036|emb|CAG11441.1|unnamed protein product [Tetraodon nigroviridis]	0	sp|Q6ZM86|GRD2I_DANRE	6e-174	Delphilin OS=Danio rerio GN=grid2ip PE=3 SV=1	KOG1922	2e-40	Rho GTPase effector BNI1 and related formins
CL31180Contig1	5326	gi|499028854|ref|XP_004565149.1|PREDICTED: disks large-associated protein 1-like isoform X1 [Maylandia zebra] >gi|499028856|ref|XP_004565150.1| PREDICTED: disks large-associated protein 1-like isoform X2 [Maylandia zebra] >gi|499028858|ref|XP_004565151.1| PREDICTED: disks large-associated protein 1-like isoform X3 [Maylandia zebra]	0	sp|O14490|DLGP1_HUMAN	0	Disks large-associated protein 1 OS=Homo sapiens GN=DLGAP1 PE=1 SV=1	KOG3971	0	SAP-90/PSD-95 associated protein-related protein (Vulcan)	ko04724	Glutamatergic synapse	1
CL11614Contig1	5325	gi|410930317|ref|XP_003978545.1|PREDICTED: transmembrane protein 87A-like [Takifugu rubripes]	0	sp|Q8NBN3|TM87A_HUMAN	9e-171	Transmembrane protein 87A OS=Homo sapiens GN=TMEM87A PE=1 SV=3	KOG2568	6e-171	Predicted membrane protein
CL19122Contig1	5320	gi|348509783|ref|XP_003442426.1|PREDICTED: DENN domain-containing protein 5A [Oreochromis niloticus]	0	sp|Q6IQ26|DEN5A_HUMAN	0	DENN domain-containing protein 5A OS=Homo sapiens GN=DENND5A PE=1 SV=2	KOG2080	0	Uncharacterized conserved protein, contains DENN and RUN domains
CL3021Contig1	5319	gi|498992160|ref|XP_004552688.1|PREDICTED: amyloid beta A4 protein-like isoform X1 [Maylandia zebra]	0	sp|O73683|A4_TETFL	0	Amyloid beta A4 protein OS=Tetraodon fluviatilis GN=app PE=2 SV=1	KOG3540	5e-174	Beta amyloid precursor protein	ko05010;ko04726	Alzheimer's disease|Serotonergic synapse	2
CL9241Contig1	5319	gi|348521398|ref|XP_003448213.1|PREDICTED: histone lysine demethylase PHF8-like [Oreochromis niloticus]	0	sp|P0CH95|PHF8_DANRE	0	Histone lysine demethylase PHF8 OS=Danio rerio GN=phf8 PE=1 SV=1	KOG1633	9e-177	F-box protein JEMMA and related proteins with JmjC, PHD, F-box and LRR domains
CL8806Contig1	5310	gi|499006989|ref|XP_004556364.1|PREDICTED: cortactin-binding protein 2-like [Maylandia zebra]	0	sp|Q108T9|CTTB2_LOXAF	0	Cortactin-binding protein 2 OS=Loxodonta africana GN=CTTNBP2 PE=3 SV=1	KOG1103	8e-69	Predicted coiled-coil protein
CL18767Contig1	5307	gi|499005770|ref|XP_004556058.1|PREDICTED: mitogen-activated protein kinase kinase kinase 4-like isoform X1 [Maylandia zebra]	0	sp|Q9Y6R4|M3K4_HUMAN	0	Mitogen-activated protein kinase kinase kinase 4 OS=Homo sapiens GN=MAP3K4 PE=1 SV=2	KOG4645	0	MAPKKK (MAP kinase kinase kinase) SSK2 and related serine/threonine protein kinases	ko04010;ko04912	MAPK signaling pathway|GnRH signaling pathway	2
CL19008Contig1	5305	gi|499045148|ref|XP_004573165.1|PREDICTED: AP-2 complex subunit alpha-2-like isoform X1 [Maylandia zebra]	0	sp|P17426|AP2A1_MOUSE	0	AP-2 complex subunit alpha-1 OS=Mus musculus GN=Ap2a1 PE=1 SV=1	KOG1077	0	Vesicle coat complex AP-2, alpha subunit	ko04144;ko05016;ko04961;ko04721	Endocytosis|Huntington's disease|Endocrine and other factor-regulated calcium reabsorption|Synaptic vesicle cycle	4
CL29718Contig1	5303	gi|432876410|ref|XP_004073035.1|PREDICTED: dynamin-1-like [Oryzias latipes]	0	sp|Q05193|DYN1_HUMAN	0	Dynamin-1 OS=Homo sapiens GN=DNM1 PE=1 SV=2	KOG0446	0	Vacuolar sorting protein VPS1, dynamin, and related proteins	ko04144;ko05100;ko04961;ko04721	Endocytosis|Bacterial invasion of epithelial cells|Endocrine and other factor-regulated calcium reabsorption|Synaptic vesicle cycle	4
CL1257Contig1	5301	gi|118344604|ref|NP_001072071.1|cytospin-A [Takifugu rubripes] >gi|91208267|sp|Q2KN94.1|CYTSA_TAKRU RecName: Full=Cytospin-A; AltName: Full=SPECC1-like protein; AltName: Full=Sperm antigen with calponin homology and coiled-coil domains 1-like >gi|62484096|gb|AAX84192.1| cytospin A [Takifugu rubripes]	0	sp|Q2KN94|CYTSA_TAKRU	0	Cytospin-A OS=Takifugu rubripes GN=specc1l PE=2 SV=1	KOG4678	0	FOG: Calponin homology domain
CL8849Contig1	5301	gi|348528500|ref|XP_003451755.1|PREDICTED: phosphatidylinositol 4,5-bisphosphate 5-phosphatase A-like [Oreochromis niloticus]	0	sp|P59644|PI5PA_MOUSE	0	Phosphatidylinositol 4,5-bisphosphate 5-phosphatase A OS=Mus musculus GN=Inpp5j PE=2 SV=2	KOG0565	2e-126	Inositol polyphosphate 5-phosphatase and related proteins	ko04070;ko00562	Phosphatidylinositol signaling system|Inositol phosphate metabolism	2
CL35066Contig1	5297	gi|499031681|ref|XP_004566548.1|PREDICTED: probable palmitoyltransferase ZDHHC14-like isoform X1 [Maylandia zebra]	0	sp|Q8IZN3|ZDH14_HUMAN	0	Probable palmitoyltransferase ZDHHC14 OS=Homo sapiens GN=ZDHHC14 PE=1 SV=1	KOG3581	0	Creatine kinases	ko04391	Hippo signaling pathway -fly	1
CL2946Contig1	5295	gi|498969864|ref|XP_004547259.1|PREDICTED: dedicator of cytokinesis protein 8-like isoform X1 [Maylandia zebra]	0	sp|Q8C147|DOCK8_MOUSE	0	Dedicator of cytokinesis protein 8 OS=Mus musculus GN=Dock8 PE=1 SV=4	KOG1997	0	PH domain-containing protein
CL22562Contig1	5294	gi|348532337|ref|XP_003453663.1|PREDICTED: adenomatous polyposis coli homolog [Oreochromis niloticus]	0	sp|Q61315|APC_MOUSE	0	Adenomatous polyposis coli protein OS=Mus musculus GN=Apc PE=1 SV=1	KOG2122	0	Beta-catenin-binding protein APC, contains ARM repeats	ko04810;ko04550;ko04310;ko04390;ko05200;ko05206;ko05210;ko05213;ko05217;ko05166	Regulation of actin cytoskeleton|Signaling pathways regulating pluripotency of stem cells|Wnt signaling pathway|Hippo signaling pathway|Pathways in cancer|MicroRNAs in cancer|Colorectal cancer|Endometrial cancer|Basal cell carcinoma|HTLV-I infection	10
CL29521Contig1	5291	gi|498942738|ref|XP_004542423.1|PREDICTED: ATPase family AAA domain-containing protein 2B-like [Maylandia zebra]	0	sp|Q9ULI0|ATD2B_HUMAN	0	ATPase family AAA domain-containing protein 2B OS=Homo sapiens GN=ATAD2B PE=1 SV=3	KOG0732	0	AAA+-type ATPase containing the bromodomain
CL33552Contig1	5287	gi|499025871|ref|XP_004563681.1|PREDICTED: arf-GAP with Rho-GAP domain, ANK repeat and PH domain-containing protein 3-like [Maylandia zebra]	0	sp|Q8R5G7|ARAP3_MOUSE	0	Arf-GAP with Rho-GAP domain, ANK repeat and PH domain-containing protein 3 OS=Mus musculus GN=Arap3 PE=1 SV=3	KOG1117	0	Rho- and Arf-GTPase activating protein ARAP3	ko04144;ko04015;ko04024	Endocytosis|Rap1 signaling pathway|cAMP signaling pathway	3
CL19382Contig1	5284	gi|410909638|ref|XP_003968297.1|PREDICTED: ARF GTPase-activating protein GIT1-like [Takifugu rubripes]	0	sp|Q68FF6|GIT1_MOUSE	0	ARF GTPase-activating protein GIT1 OS=Mus musculus GN=Git1 PE=1 SV=1	KOG0818	0	GTPase-activating proteins of the GIT family	ko04810;ko04144;ko05120	Regulation of actin cytoskeleton|Endocytosis|Epithelial cell signaling in Helicobacter pylori infection	3
CL19032Contig1	5283	gi|499005298|ref|XP_004555939.1|PREDICTED: DNA excision repair protein ERCC-6-like isoform X1 [Maylandia zebra] >gi|499005302|ref|XP_004555940.1| PREDICTED: DNA excision repair protein ERCC-6-like isoform X2 [Maylandia zebra]	0	sp|Q03468|ERCC6_HUMAN	0	DNA excision repair protein ERCC-6 OS=Homo sapiens GN=ERCC6 PE=1 SV=1	KOG0387	0	Transcription-coupled repair protein CSB/RAD26 (contains SNF2 family DNA-dependent ATPase domain)	ko03420	Nucleotide excision repair	1
CL4258Contig1	5282	gi|499008303|ref|XP_004556684.1|PREDICTED: CDP-diacylglycerol--glycerol-3-phosphate 3-phosphatidyltransferase, mitochondrial-like isoform X1 [Maylandia zebra]	0	sp|Q9Z2Z7|PGPS1_CRIGR	0	CDP-diacylglycerol--glycerol-3-phosphate 3-phosphatidyltransferase, mitochondrial OS=Cricetulus griseus GN=PGS1 PE=1 SV=1	KOG3964	0	Phosphatidylglycerolphosphate synthase	ko00564	Glycerophospholipid metabolism	1
CL36718Contig1	5280	gi|348525190|ref|XP_003450105.1|PREDICTED: CREB-binding protein-like [Oreochromis niloticus]	0	sp|Q6JHU9|CBP_RAT	0	CREB-binding protein OS=Rattus norvegicus GN=Crebbp PE=2 SV=1	KOG1778	0	CREB binding protein/P300 and related TAZ Zn-finger proteins	ko04110;ko04520;ko04024;ko04066;ko04068;ko04310;ko04330;ko04350;ko04630;ko05200;ko05203;ko05206;ko05211;ko05215;ko05152;ko05161;ko05164;ko05166;ko05168;ko05169;ko05016;ko04916;ko04919;ko04720	Cell cycle|Adherens junction|cAMP signaling pathway|HIF-1 signaling pathway|FoxO signaling pathway|Wnt signaling pathway|Notch signaling pathway|TGF-beta signaling pathway|Jak-STAT signaling pathway|Pathways in cancer|Viral carcinogenesis|MicroRNAs in cancer|Renal cell carcinoma|Prostate cancer|Tuberculosis|Hepatitis B|Influenza A|HTLV-I infection|Herpes simplex infection|Epstein-Barr virus infec…	24
CL231Contig1	5279	gi|498957835|ref|XP_004544838.1|PREDICTED: cadherin EGF LAG seven-pass G-type receptor 2-like isoform X1 [Maylandia zebra]	0	sp|Q9HCU4|CELR2_HUMAN	0	Cadherin EGF LAG seven-pass G-type receptor 2 OS=Homo sapiens GN=CELSR2 PE=1 SV=1	KOG4289	0	Cadherin EGF LAG seven-pass G-type receptor
CL1188Contig1	5276	gi|499044441|ref|XP_004572817.1|PREDICTED: tyrosine-protein phosphatase non-receptor type 11-like isoform X1 [Maylandia zebra]	0	sp|Q90687|PTN11_CHICK	0	Tyrosine-protein phosphatase non-receptor type 11 OS=Gallus gallus GN=PTPN11 PE=2 SV=1	KOG0790	0	Protein tyrosine phosphatase Corkscrew and related SH2 domain enzymes	ko04013;ko04014;ko04630;ko05205;ko05211;ko05220;ko05120;ko05168;ko04920;ko04650;ko04670;ko04722	MAPK signaling pathway - fly|Ras signaling pathway|Jak-STAT signaling pathway|Proteoglycans in cancer|Renal cell carcinoma|Chronic myeloid leukemia|Epithelial cell signaling in Helicobacter pylori infection|Herpes simplex infection|Adipocytokine signaling pathway|Natural killer cell mediated cytotoxicity|Leukocyte transendothelial migration|Neurotrophin signaling pathway	12
CL4029Contig1	5274	gi|348507417|ref|XP_003441252.1|PREDICTED: inactive tyrosine-protein kinase 7-like [Oreochromis niloticus]	0	sp|Q91048|PTK7_CHICK	0	Inactive tyrosine-protein kinase 7 OS=Gallus gallus GN=PTK7 PE=2 SV=1	KOG4475	0	FOG: Immunoglobin and related proteins
CL3891Contig1	5272	gi|498996139|ref|XP_004553662.1|PREDICTED: protein FAM13B-like [Maylandia zebra]	0	sp|Q9NYF5|FA13B_HUMAN	2e-105	Protein FAM13B OS=Homo sapiens GN=FAM13B PE=2 SV=2	KOG4270	1e-78	GTPase-activator protein
CL11Contig1	5270	gi|498942322|ref|XP_004542356.1|PREDICTED: kinesin-like protein KIF26B-like isoform X1 [Maylandia zebra]	0	sp|Q7TNC6|KI26B_MOUSE	4e-96	Kinesin-like protein KIF26B OS=Mus musculus GN=Kif26b PE=1 SV=3	KOG4280	1e-107	Kinesin-like protein
CL19467Contig1	5268	gi|498972791|ref|XP_004547977.1|PREDICTED: collagen alpha-2(I) chain-like [Maylandia zebra]	0	sp|O93484|CO1A2_ONCMY	0	Collagen alpha-2(I) chain OS=Oncorhynchus mykiss GN=col1a2 PE=2 SV=2	KOG3544	0	Collagens (type IV and type XIII), and related proteins	ko04510;ko04151;ko04512;ko05146;ko04974;ko04611	Focal adhesion|PI3K-Akt signaling pathway|ECM-receptor interaction|Amoebiasis|Protein digestion and absorption|Platelet activation	6
CL34868Contig1	5264	gi|498929330|ref|XP_004539418.1|PREDICTED: centrosomal protein of 95 kDa-like [Maylandia zebra]	0	sp|Q96GE4|CEP95_HUMAN	2e-69	Centrosomal protein of 95 kDa OS=Homo sapiens GN=CEP95 PE=1 SV=1	KOG4415	5e-09	Uncharacterized conserved protein
CL14645Contig1	5263	gi|410908733|ref|XP_003967845.1|PREDICTED: NEDD4-like E3 ubiquitin-protein ligase WWP1-like [Takifugu rubripes]	0	sp|Q8BZZ3|WWP1_MOUSE	0	NEDD4-like E3 ubiquitin-protein ligase WWP1 OS=Mus musculus GN=Wwp1 PE=1 SV=2	KOG0940	0	Ubiquitin protein ligase RSP5/NEDD4	ko04144;ko04120	Endocytosis|Ubiquitin mediated proteolysis	2
CL8735Contig1	5261	gi|499027240|ref|XP_004564356.1|PREDICTED: replication factor C subunit 1-like [Maylandia zebra]	0	sp|P35251|RFC1_HUMAN	0	Replication factor C subunit 1 OS=Homo sapiens GN=RFC1 PE=1 SV=4	KOG1968	0	Replication factor C, subunit RFC1 (large subunit)	ko03030;ko03420;ko03430	DNA replication|Nucleotide excision repair|Mismatch repair	3
CL8950Contig1	5261	gi|498993744|ref|XP_004553075.1|PREDICTED: myelin regulatory factor-like isoform X1 [Maylandia zebra]	0	sp|Q3UR85|MRF_MOUSE	0	Myelin regulatory factor OS=Mus musculus GN=Myrf PE=1 SV=2	KOG3661	0	Uncharacterized conserved protein
CL20746Contig1	5260	gi|498924927|ref|XP_004538310.1|PREDICTED: RIMS-binding protein 2-like isoform X3 [Maylandia zebra]	0	sp|Q8QFX1|RIMB2_CHICK	0	RIMS-binding protein 2 OS=Gallus gallus GN=RIMBP2 PE=1 SV=1	KOG3632	4e-171	Peripheral benzodiazepine receptor PRAX-1
CL25779Contig1	5258	gi|498951372|ref|XP_004543800.1|PREDICTED: E3 ubiquitin-protein ligase CBL-like isoform X1 [Maylandia zebra] >gi|498951378|ref|XP_004543801.1| PREDICTED: E3 ubiquitin-protein ligase CBL-like isoform X2 [Maylandia zebra]	0	sp|P22682|CBL_MOUSE	0	E3 ubiquitin-protein ligase CBL OS=Mus musculus GN=Cbl PE=1 SV=3	KOG1785	0	Tyrosine kinase negative regulator CBL	ko04144;ko04012;ko04630;ko04120;ko05200;ko05205;ko05220;ko05100;ko04910;ko04660	Endocytosis|ErbB signaling pathway|Jak-STAT signaling pathway|Ubiquitin mediated proteolysis|Pathways in cancer|Proteoglycans in cancer|Chronic myeloid leukemia|Bacterial invasion of epithelial cells|Insulin signaling pathway|T cell receptor signaling pathway	10
CL19413Contig1	5252	gi|348534501|ref|XP_003454740.1|PREDICTED: arf-GAP with GTPase, ANK repeat and PH domain-containing protein 1-like [Oreochromis niloticus]	0	sp|Q8BXK8|AGAP1_MOUSE	0	Arf-GAP with GTPase, ANK repeat and PH domain-containing protein 1 OS=Mus musculus GN=Agap1 PE=2 SV=1	KOG0705	0	GTPase-activating protein Centaurin gamma (contains Ras-like GTPase, PH and ankyrin repeat domains)	ko04144	Endocytosis	1
CL18821Contig1	5250	gi|498964687|ref|XP_004546052.1|PREDICTED: zinc finger protein 512B-like isoform X8 [Maylandia zebra]	0	sp|Q96KM6|Z512B_HUMAN	1e-126	Zinc finger protein 512B OS=Homo sapiens GN=ZNF512B PE=1 SV=1	KOG1721	4e-149	FOG: Zn-finger
comp52032_c0_seq4	5250	gi|348532199|ref|XP_003453594.1|PREDICTED: carboxyl-terminal PDZ ligand of neuronal nitric oxide synthase protein-like [Oreochromis niloticus]	0	sp|Q9D3A8|CAPON_MOUSE	3e-145	Carboxyl-terminal PDZ ligand of neuronal nitric oxide synthase protein OS=Mus musculus GN=Nos1ap PE=1 SV=3	KOG4815	1e-70	Muscular protein implicated in muscular dystrophy phenotype	ko04713	Circadian entrainment	1
CL8684Contig1	5249	gi|498947927|ref|XP_004543251.1|PREDICTED: transcription factor SOX-6-like isoform X2 [Maylandia zebra]	0	sp|Q5RCU4|SOX6_PONAB	0	Transcription factor SOX-6 OS=Pongo abelii GN=SOX6 PE=2 SV=1	KOG0528	0	HMG-box transcription factor SOX5
CL34963Contig1	5248	gi|498936297|ref|XP_004541130.1|PREDICTED: synaptopodin 2-like protein-like [Maylandia zebra]	0	sp|Q8N3V7|SYNPO_HUMAN	4e-41	Synaptopodin OS=Homo sapiens GN=SYNPO PE=1 SV=2
CL8446Contig1	5247	gi|498948308|ref|XP_004543311.1|PREDICTED: leucine-rich repeat-containing G-protein coupled receptor 4-like [Maylandia zebra]	0	sp|E7FE13|LGR4_DANRE	0	Leucine-rich repeat-containing G-protein coupled receptor 4 OS=Danio rerio GN=lgr4 PE=2 SV=1	KOG0619	0	FOG: Leucine rich repeat	ko04080	Neuroactive ligand-receptor interaction	1
CL1102Contig1	5245	gi|348531327|ref|XP_003453161.1|PREDICTED: kinesin-like protein KIF26B-like [Oreochromis niloticus]	0	sp|Q52KG5|KI26A_MOUSE	3e-162	Kinesin-like protein KIF26A OS=Mus musculus GN=Kif26a PE=1 SV=2	KOG4280	0	Kinesin-like protein
CL11085Contig1	5245	gi|499013116|ref|XP_004557899.1|PREDICTED: FERM and PDZ domain-containing protein 4-like isoform X2 [Maylandia zebra]	0	sp|Q14CM0|FRPD4_HUMAN	0	FERM and PDZ domain-containing protein 4 OS=Homo sapiens GN=FRMPD4 PE=1 SV=1	KOG3552	0	FERM domain protein FRM-8
CL19412Contig1	5238	gi|499018177|ref|XP_004559884.1|PREDICTED: SET domain-containing protein 5-like isoform X4 [Maylandia zebra]	0	sp|Q5XJV7|SETD5_MOUSE	9e-177	SET domain-containing protein 5 OS=Mus musculus GN=Setd5 PE=1 SV=2	KOG1844	3e-113	PHD Zn-finger proteins
CL8093Contig1	5238	gi|498996709|ref|XP_004553805.1|PREDICTED: probable G-protein coupled receptor 52-like [Maylandia zebra]	0	sp|Q9Y2T5|GPR52_HUMAN	4e-160	Probable G-protein coupled receptor 52 OS=Homo sapiens GN=GPR52 PE=2 SV=2	KOG3656	3e-163	FOG: 7 transmembrane receptor
CL27307Contig1	5237	gi|348535075|ref|XP_003455027.1|PREDICTED: astrotactin-2 [Oreochromis niloticus]	0	sp|O75129|ASTN2_HUMAN	0	Astrotactin-2 OS=Homo sapiens GN=ASTN2 PE=2 SV=2	KOG1218	9e-06	Proteins containing Ca2+-binding EGF-like domains
CL12535Contig1	5236	gi|498997016|ref|XP_004553882.1|PREDICTED: nucleoprotein TPR-like [Maylandia zebra]	0	sp|P12270|TPR_HUMAN	0	Nucleoprotein TPR OS=Homo sapiens GN=TPR PE=1 SV=3	KOG4674	0	Uncharacterized conserved coiled-coil protein	ko04011;ko03013;ko05200;ko05216	MAPK signaling pathway - yeast|RNA transport|Pathways in cancer|Thyroid cancer	4
CL8851Contig1	5236	gi|498925539|ref|XP_004538472.1|PREDICTED: guanine nucleotide exchange factor VAV2-like [Maylandia zebra]	0	sp|P52735|VAV2_HUMAN	0	Guanine nucleotide exchange factor VAV2 OS=Homo sapiens GN=VAV2 PE=1 SV=2	KOG2996	0	Rho guanine nucleotide exchange factor VAV3	ko04810;ko04510;ko04024;ko04062;ko04650;ko04660;ko04662;ko04664;ko04666;ko04670	Regulation of actin cytoskeleton|Focal adhesion|cAMP signaling pathway|Chemokine signaling pathway|Natural killer cell mediated cytotoxicity|T cell receptor signaling pathway|B cell receptor signaling pathway|Fc epsilon RI signaling pathway|Fc gamma R-mediated phagocytosis|Leukocyte transendothelial migration	10
CL22433Contig1	5235	gi|498966253|ref|XP_004546373.1|PREDICTED: calmodulin-binding transcription activator 1-like isoform X2 [Maylandia zebra]	0	sp|Q9Y6Y1|CMTA1_HUMAN	0	Calmodulin-binding transcription activator 1 OS=Homo sapiens GN=CAMTA1 PE=1 SV=4	KOG0520	0	Uncharacterized conserved protein, contains IPT/TIG domain
CL37247Contig1	5234	gi|499038191|ref|XP_004569741.1|PREDICTED: protein shisa-6 homolog isoform X1 [Maylandia zebra]	0	sp|Q3UH99|SHSA6_MOUSE	7e-109	Protein shisa-6 homolog OS=Mus musculus GN=Shisa6 PE=1 SV=1	KOG1886	3e-95	BAH domain proteins
CL8797Contig1	5234	gi|499025368|ref|XP_004563435.1|PREDICTED: N-acetyl-beta-glucosaminyl-glycoprotein 4-beta-N-acetylgalactosaminyltransferase 1-like [Maylandia zebra]	0	sp|Q76KP1|B4GN4_HUMAN	6e-167	N-acetyl-beta-glucosaminyl-glycoprotein 4-beta-N-acetylgalactosaminyltransferase 1 OS=Homo sapiens GN=B4GALNT4 PE=1 SV=1	KOG3588	2e-13	Chondroitin synthase 1	ko00513	Various types of N-glycan biosynthesis	1
CL20609Contig1	5230	gi|348506162|ref|XP_003440629.1|PREDICTED: serine/threonine-protein phosphatase 6 regulatory subunit 2-like [Oreochromis niloticus]	0	sp|O75170|PP6R2_HUMAN	0	Serine/threonine-protein phosphatase 6 regulatory subunit 2 OS=Homo sapiens GN=PPP6R2 PE=1 SV=2	KOG2073	0	SAP family cell cycle dependent phosphatase-associated protein
CL17298Contig1	5228	gi|348521594|ref|XP_003448311.1|PREDICTED: putative helicase mov-10-B.2-like [Oreochromis niloticus]	0	sp|Q1LXK5|M10B2_DANRE	0	Putative helicase mov-10-B.2 OS=Danio rerio GN=mov10b.2 PE=3 SV=1	KOG1804	3e-154	RNA helicase
CL17512Contig1	5228	gi|499010852|ref|XP_004557327.1|PREDICTED: leucine-rich repeat-containing protein 16B-like [Maylandia zebra]	0	sp|Q5XHY1|LR16B_RAT	0	Leucine-rich repeat-containing protein 16B OS=Rattus norvegicus GN=Lrrc16b PE=2 SV=2	KOG4242	3e-127	Predicted myosin-I-binding protein
CL143Contig1	5225	gi|499025693|ref|XP_004563593.1|PREDICTED: adenylate cyclase type 2-like [Maylandia zebra]	0	sp|Q91WF3|ADCY4_MOUSE	1e-172	Adenylate cyclase type 4 OS=Mus musculus GN=Adcy4 PE=1 SV=1	KOG3619	1e-168	Adenylate/guanylate cyclase	ko04114;ko04540;ko04015;ko04020;ko04022;ko04024;ko05200;ko05414;ko05166;ko05032;ko00230;ko04261;ko04270;ko04970;ko04971;ko04972;ko04976;ko04911;ko04912;ko04913;ko04914;ko04915;ko04916;ko04918;ko04921;ko04713;ko04062;ko04611;ko04723;ko04724;ko04725;ko04727;ko04750	Oocyte meiosis|Gap junction|Rap1 signaling pathway|Calcium signaling pathway|cGMP - PKG signaling pathway|cAMP signaling pathway|Pathways in cancer|Dilated cardiomyopathy (DCM)|HTLV-I infection|Morphine addiction|Purine metabolism|Adrenergic signaling in cardiomyocytes|Vascular smooth muscle contraction|Salivary secretion|Gastric acid secretion|Pancreatic secretion|Bile secretion|Insulin secretio…	33
CL4847Contig1	5225	gi|47224595|emb|CAG03579.1|unnamed protein product [Tetraodon nigroviridis]	0	sp|O94885|SASH1_HUMAN	2e-120	SAM and SH3 domain-containing protein 1 OS=Homo sapiens GN=SASH1 PE=1 SV=3	KOG4384	7e-127	Uncharacterized SAM domain protein
CL14449Contig1	5222	gi|499029073|ref|XP_004565257.1|PREDICTED: ATP-binding cassette sub-family A member 5-like [Maylandia zebra]	0	sp|Q8CF82|ABCA5_RAT	0	ATP-binding cassette sub-family A member 5 OS=Rattus norvegicus GN=Abca5 PE=2 SV=1	KOG0059	0	Lipid exporter ABCA1 and related proteins, ABC superfamily	ko02010	ABC transporters	1
CL1318Contig1	5221	gi|498993049|ref|XP_004552910.1|PREDICTED: selenocysteine lyase-like isoform X1 [Maylandia zebra] >gi|498993053|ref|XP_004552911.1| PREDICTED: selenocysteine lyase-like isoform X2 [Maylandia zebra] >gi|498993057|ref|XP_004552912.1| PREDICTED: selenocysteine lyase-like isoform X3 [Maylandia zebra]	0	sp|A2VDS1|SCLY_BOVIN	4e-173	Selenocysteine lyase OS=Bos taurus GN=SCLY PE=2 SV=1	KOG1549	4e-161	Cysteine desulfurase NFS1	ko00450	Selenocompound metabolism	1
CL546Contig1	5216	gi|499030162|ref|XP_004565795.1|PREDICTED: potassium voltage-gated channel subfamily G member 1-like [Maylandia zebra]	0	sp|Q80XM3|KCNG4_MOUSE	3e-159	Potassium voltage-gated channel subfamily G member 4 OS=Mus musculus GN=Kcng4 PE=2 SV=1	KOG3713	5e-158	Voltage-gated K+ channel KCNB/KCNC
CL2030Contig1	5215	gi|348512711|ref|XP_003443886.1|PREDICTED: hypothetical protein LOC100711289 [Oreochromis niloticus]	0	sp|Q9UPS8|ANR26_HUMAN	8e-99	Ankyrin repeat domain-containing protein 26 OS=Homo sapiens GN=ANKRD26 PE=1 SV=3	KOG0161	1e-31	Myosin class II heavy chain
CL10838Contig1	5213	gi|410897755|ref|XP_003962364.1|PREDICTED: digestive organ expansion factor-like [Takifugu rubripes]	0	sp|Q6PEH4|DIEXF_DANRE	0	Digestive organ expansion factor OS=Danio rerio GN=diexf PE=2 SV=2	KOG2340	0	Uncharacterized conserved protein
CL16111Contig1	5212	gi|498963026|ref|XP_004545732.1|PREDICTED: guanine nucleotide exchange factor DBS-like isoform X1 [Maylandia zebra]	0	sp|P10911|MCF2_HUMAN	0	Proto-oncogene DBL OS=Homo sapiens GN=MCF2 PE=1 SV=3	KOG4240	0	Multidomain protein, contains SPEC repeats, PH, SH3, and separate rac-specific and rho-specific guanine nucleotide exchange factor domains
CL34758Contig1	5210	gi|498933490|ref|XP_004540452.1|PREDICTED: leucine zipper protein 1-like isoform X1 [Maylandia zebra] >gi|498933492|ref|XP_004540453.1| PREDICTED: leucine zipper protein 1-like isoform X2 [Maylandia zebra]	0	sp|Q8CEF1|FEM1C_MOUSE	0	Protein fem-1 homolog C OS=Mus musculus GN=Fem1c PE=2 SV=1	KOG0508	0	Ankyrin repeat protein
CL28416Contig1	5206	gi|498988118|ref|XP_004551693.1|PREDICTED: zinc finger MIZ domain-containing protein 1-like isoform X4 [Maylandia zebra]	0	sp|Q6P1E1|ZMIZ1_MOUSE	0	Zinc finger MIZ domain-containing protein 1 OS=Mus musculus GN=Zmiz1 PE=2 SV=1	KOG2169	0	Zn-finger transcription factor
CL22410Contig1	5203	gi|348529160|ref|XP_003452082.1|PREDICTED: histone-lysine N-methyltransferase MLL5 [Oreochromis niloticus]	0	sp|Q3UG20|KMT2E_MOUSE	0	Histone-lysine N-methyltransferase 2E OS=Mus musculus GN=Kmt2e PE=1 SV=2	KOG1844	0	PHD Zn-finger proteins	ko00310	Lysine degradation	1
CL8357Contig1	5203	gi|498994856|ref|XP_004553352.1|PREDICTED: leucine-rich repeat-containing protein 4-like [Maylandia zebra]	0	sp|Q45R42|LRRC4_RAT	0	Leucine-rich repeat-containing protein 4 OS=Rattus norvegicus GN=Lrrc4 PE=1 SV=1	KOG0619	0	FOG: Leucine rich repeat	ko04514;ko04360	Cell adhesion molecules (CAMs)|Axon guidance	2
CL32119Contig1	5201	gi|432883551|ref|XP_004074306.1|PREDICTED: solute carrier family 2, facilitated glucose transporter member 1-like [Oryzias latipes]	0	sp|P20303|GTR1_PIG	3e-168	Solute carrier family 2, facilitated glucose transporter member 1 (Fragment) OS=Sus scrofa GN=SLC2A1 PE=2 SV=1	KOG0569	2e-165	Permease of the major facilitator superfamily	ko04066;ko05200;ko05211;ko05230;ko05166;ko04976;ko04911;ko04919;ko04920	HIF-1 signaling pathway|Pathways in cancer|Renal cell carcinoma|Central carbon metabolism in cancer|HTLV-I infection|Bile secretion|Insulin secretion|Thyroid hormone signaling pathway|Adipocytokine signaling pathway	9
CL8523Contig1	5194	gi|317419860|emb|CBN81896.1|Suppressor of cytokine signaling 6 [Dicentrarchus labrax]	0	sp|Q5RCM6|SOCS6_PONAB	0	Suppressor of cytokine signaling 6 OS=Pongo abelii GN=SOCS6 PE=2 SV=1	KOG4566	0	Cytokine-inducible SH2 protein	ko04917	Prolactin signaling pathway	1
CL27Contig1	5193	gi|348534781|ref|XP_003454880.1|PREDICTED: homeobox protein SIX5-like [Oreochromis niloticus]	0	sp|Q61321|SIX4_MOUSE	2e-97	Homeobox protein SIX4 OS=Mus musculus GN=Six4 PE=1 SV=1	KOG0775	1e-91	Transcription factor SIX and related HOX domain proteins	ko05202	Transcriptional misregulation in cancers	1
CL17301Contig1	5192	gi|348519216|ref|XP_003447127.1|PREDICTED: ATP-binding cassette sub-family C member 8 [Oreochromis niloticus]	0	sp|Q09428|ABCC8_HUMAN	0	ATP-binding cassette sub-family C member 8 OS=Homo sapiens GN=ABCC8 PE=1 SV=6	KOG0054	0	Multidrug resistance-associated protein/mitoxantrone resistance protein, ABC superfamily	ko02010;ko04930;ko04911	ABC transporters|Type II diabetes mellitus|Insulin secretion	3
CL8084Contig1	5191	gi|499027807|ref|XP_004564635.1|PREDICTED: chromodomain-helicase-DNA-binding protein 1-like [Maylandia zebra]	0	sp|B6ZLK2|CHD1_CHICK	0	Chromodomain-helicase-DNA-binding protein 1 OS=Gallus gallus GN=CHD1 PE=1 SV=1	KOG0384	0	Chromodomain-helicase DNA-binding protein
CL1608Contig1	5188	gi|499042657|ref|XP_004571936.1|PREDICTED: protein kinase C-binding protein 1-like isoform X7 [Maylandia zebra]	0	sp|Q9ULU4|PKCB1_HUMAN	5e-146	Protein kinase C-binding protein 1 OS=Homo sapiens GN=ZMYND8 PE=1 SV=2	KOG3612	1e-147	PHD Zn-finger protein
CL27356Contig1	5188	gi|348526227|ref|XP_003450622.1|PREDICTED: condensin complex subunit 1-like [Oreochromis niloticus]	0	sp|Q9YHY6|CND1_XENLA	0	Condensin complex subunit 1 OS=Xenopus laevis GN=ncapd2 PE=1 SV=1	KOG0414	0	Chromosome condensation complex Condensin, subunit D2	ko04111	Cell cycle - yeast	1
CL19427Contig1	5179	gi|499028580|ref|XP_004565015.1|PREDICTED: trafficking protein particle complex subunit 8-like isoform X1 [Maylandia zebra]	0	sp|Q9Y2L5|TPPC8_HUMAN	0	Trafficking protein particle complex subunit 8 OS=Homo sapiens GN=TRAPPC8 PE=1 SV=2	KOG1938	0	Protein with predicted involvement in meiosis (GSG1)
CL8267Contig1	5179	gi|498925647|ref|XP_004538490.1|PREDICTED: hamartin-like [Maylandia zebra]	0	sp|Q9EP53|TSC1_MOUSE	0	Hamartin OS=Mus musculus GN=Tsc1 PE=1 SV=1	KOG0161	6e-07	Myosin class II heavy chain	ko04150;ko04151;ko04152;ko05231;ko04910	mTOR signaling pathway|PI3K-Akt signaling pathway|AMPK signaling pathway|Choline metabolism in cancer|Insulin signaling pathway	5
CL16167Contig1	5177	gi|499025827|ref|XP_004563660.1|PREDICTED: DNA-directed RNA polymerase I subunit RPA1-like [Maylandia zebra]	0	sp|O35134|RPA1_MOUSE	0	DNA-directed RNA polymerase I subunit RPA1 OS=Mus musculus GN=Polr1a PE=1 SV=2	KOG0262	0	RNA polymerase I, large subunit	ko03020;ko00230;ko00240	RNA polymerase|Purine metabolism|Pyrimidine metabolism	3
CL6796Contig1	5177	gi|348518828|ref|XP_003446933.1|PREDICTED: T-lymphoma invasion and metastasis-inducing protein 1-like [Oreochromis niloticus]	0	sp|Q60610|TIAM1_MOUSE	0	T-lymphoma invasion and metastasis-inducing protein 1 OS=Mus musculus GN=Tiam1 PE=1 SV=1	KOG3519	0	Invasion-inducing protein TIAM1/CDC24 and related RhoGEF GTPases	ko04810;ko04014;ko04015;ko04024;ko05205;ko04062	Regulation of actin cytoskeleton|Ras signaling pathway|Rap1 signaling pathway|cAMP signaling pathway|Proteoglycans in cancer|Chemokine signaling pathway	6
CL30822Contig1	5176	gi|498932402|ref|XP_004540174.1|PREDICTED: syntaxin-binding protein 5-like isoform X5 [Maylandia zebra]	0	sp|Q9WU70|STXB5_RAT	0	Syntaxin-binding protein 5 OS=Rattus norvegicus GN=Stxbp5 PE=1 SV=1	KOG1983	0	Tomosyn and related SNARE-interacting proteins
CL19437Contig1	5171	gi|499040718|ref|XP_004570983.1|PREDICTED: putative Polycomb group protein ASXL1-like [Maylandia zebra]	0	sp|P59598|ASXL1_MOUSE	6e-85	Putative Polycomb group protein ASXL1 OS=Mus musculus GN=Asxl1 PE=1 SV=1
CL8118Contig1	5169	gi|499027655|ref|XP_004564560.1|PREDICTED: phosphatidylinositol 4-phosphate 3-kinase C2 domain-containing subunit alpha-like isoform X1 [Maylandia zebra] >gi|499027657|ref|XP_004564561.1| PREDICTED: phosphatidylinositol 4-phosphate 3-kinase C2 domain-containing subunit alpha-like isoform X2 [Maylandia zebra]	0	sp|O00443|P3C2A_HUMAN	0	Phosphatidylinositol 4-phosphate 3-kinase C2 domain-containing subunit alpha OS=Homo sapiens GN=PIK3C2A PE=1 SV=2	KOG0905	0	Phosphoinositide 3-kinase	ko04070;ko00562	Phosphatidylinositol signaling system|Inositol phosphate metabolism	2
CL19354Contig1	5168	gi|498994309|ref|XP_004553217.1|PREDICTED: S phase cyclin A-associated protein in the endoplasmic reticulum-like isoform X1 [Maylandia zebra]	0	sp|Q9BY12|SCAPE_HUMAN	0	S phase cyclin A-associated protein in the endoplasmic reticulum OS=Homo sapiens GN=SCAPER PE=1 SV=2	KOG4722	0	Zn-finger protein
CL4564Contig1	5168	gi|410902783|ref|XP_003964873.1|PREDICTED: nucleolar transcription factor 1-like [Takifugu rubripes]	0	sp|P25977|UBF1_RAT	0	Nucleolar transcription factor 1 OS=Rattus norvegicus GN=Ubtf PE=1 SV=1	KOG0381	0	HMG box-containing protein
CL15885Contig1	5167	gi|348507186|ref|XP_003441137.1|PREDICTED: bifunctional protein NCOAT-like [Oreochromis niloticus]	0	sp|O60502|NCOAT_HUMAN	0	Bifunctional protein NCOAT OS=Homo sapiens GN=MGEA5 PE=1 SV=2	KOG3698	0	Hyaluronoglucosaminidase
CL18954Contig1	5164	gi|432862552|ref|XP_004069912.1|PREDICTED: LOW QUALITY PROTEIN: selenoprotein O-like [Oryzias latipes]	0	sp|Q1LVN8|SELO_DANRE	0	Selenoprotein O OS=Danio rerio GN=selo PE=3 SV=2	KOG2542	0	Uncharacterized conserved protein (YdiU family)
CL6800Contig1	5164	gi|410903690|ref|XP_003965326.1|PREDICTED: alpha-2,8-sialyltransferase 8E [Takifugu rubripes]	0	sp|P70126|SIA8E_MOUSE	0	Alpha-2,8-sialyltransferase 8E OS=Mus musculus GN=St8sia5 PE=1 SV=2	KOG2692	0	Sialyltransferase	ko00604	Glycosphingolipid biosynthesis - ganglio series	1
CL19268Contig1	5158	gi|348507163|ref|XP_003441126.1|PREDICTED: fidgetin-like protein 1-like [Oreochromis niloticus]	0	sp|Q6DDU8|FIGL1_XENLA	0	Fidgetin-like protein 1 OS=Xenopus laevis GN=fignl1 PE=2 SV=1	KOG0740	0	AAA+-type ATPase
CL8431Contig1	5158	gi|499023169|ref|XP_004562349.1|PREDICTED: delphilin-like isoform X3 [Maylandia zebra]	0	sp|Q6ZM86|GRD2I_DANRE	0	Delphilin OS=Danio rerio GN=grid2ip PE=3 SV=1	KOG1922	2e-42	Rho GTPase effector BNI1 and related formins
CL10646Contig1	5157	gi|410905689|ref|XP_003966324.1|PREDICTED: uncharacterized protein LOC101063951 [Takifugu rubripes]	0	sp|Q12774|ARHG5_HUMAN	3e-90	Rho guanine nucleotide exchange factor 5 OS=Homo sapiens GN=ARHGEF5 PE=1 SV=3	KOG3523	9e-96	Putative guanine nucleotide exchange factor TIM
CL35007Contig1	5155	gi|40644181|emb|CAC86600.1|multidrug resistance protein [Platichthys flesus]	0	sp|P06795|MDR1B_MOUSE	0	Multidrug resistance protein 1B OS=Mus musculus GN=Abcb1b PE=1 SV=1	KOG0055	0	Multidrug/pheromone exporter, ABC superfamily	ko02010;ko05206;ko04976	ABC transporters|MicroRNAs in cancer|Bile secretion	3
CL8321Contig1	5154	gi|348527748|ref|XP_003451381.1|PREDICTED: lipoamide acyltransferase component of branched-chain alpha-keto acid dehydrogenase complex, mitochondrial-like [Oreochromis niloticus]	0	sp|P53395|ODB2_MOUSE	0	Lipoamide acyltransferase component of branched-chain alpha-keto acid dehydrogenase complex, mitochondrial OS=Mus musculus GN=Dbt PE=1 SV=2	KOG0558	0	Dihydrolipoamide transacylase (alpha-keto acid dehydrogenase E2 subunit)	ko00280	Valine, leucine and isoleucine degradation	1
CL8542Contig1	5151	gi|499003328|ref|XP_004555452.1|PREDICTED: activin receptor type-1-like isoform X1 [Maylandia zebra]	0	sp|Q90ZK6|ACVR1_CHICK	0	Activin receptor type-1 OS=Gallus gallus GN=ACVR1 PE=2 SV=1	KOG2052	0	Activin A type IB receptor, serine/threonine protein kinase	ko04550;ko04350;ko04060	Signaling pathways regulating pluripotency of stem cells|TGF-beta signaling pathway|Cytokine-cytokine receptor interaction	3
CL8019Contig1	5148	gi|499028913|ref|XP_004565178.1|PREDICTED: uncharacterized protein KIAA0947-like [Maylandia zebra]	0	sp|Q9Y2F5|K0947_HUMAN	6e-78	Uncharacterized protein KIAA0947 OS=Homo sapiens GN=KIAA0947 PE=1 SV=5	KOG4568	8e-09	Cytoskeleton-associated protein and related proteins
CL19388Contig1	5142	gi|498929794|ref|XP_004539542.1|PREDICTED: unhealthy ribosome biogenesis protein 2 homolog [Maylandia zebra]	0	sp|Q14146|URB2_HUMAN	0	Unhealthy ribosome biogenesis protein 2 homolog OS=Homo sapiens GN=URB2 PE=1 SV=2
CL24320Contig1	5138	gi|498935539|ref|XP_004540950.1|PREDICTED: 5-phosphohydroxy-L-lysine phospho-lyase-like [Maylandia zebra]	0	sp|Q8IUZ5|AT2L2_HUMAN	0	5-phosphohydroxy-L-lysine phospho-lyase OS=Homo sapiens GN=PHYKPL PE=1 SV=1	KOG1403	0	Predicted alanine-glyoxylate aminotransferase	ko00310	Lysine degradation	1
CL8496Contig1	5138	gi|410899014|ref|XP_003962992.1|PREDICTED: cyclin-dependent kinase 11B-like isoform 2 [Takifugu rubripes]	0	sp|P21127|CD11B_HUMAN	0	Cyclin-dependent kinase 11B OS=Homo sapiens GN=CDK11B PE=1 SV=3	KOG0663	0	Protein kinase PITSLRE and related kinases
CL19387Contig1	5137	gi|498999133|ref|XP_004554409.1|PREDICTED: leucine-rich repeat and fibronectin type-III domain-containing protein 2-like isoform X1 [Maylandia zebra] >gi|498999137|ref|XP_004554410.1| PREDICTED: leucine-rich repeat and fibronectin type-III domain-containing protein 2-like isoform X2 [Maylandia zebra]	0	sp|A8WGA3|LFN1L_DANRE	3e-167	Leucine-rich repeat and fibronectin type III domain-containing protein 1-like protein OS=Danio rerio GN=lrfn1l PE=2 SV=1	KOG0619	1e-161	FOG: Leucine rich repeat
CL31540Contig1	5135	gi|499037010|ref|XP_004569165.1|PREDICTED: adenylate cyclase type 3-like isoform X1 [Maylandia zebra] >gi|499037012|ref|XP_004569166.1| PREDICTED: adenylate cyclase type 3-like isoform X2 [Maylandia zebra] >gi|499037014|ref|XP_004569167.1| PREDICTED: adenylate cyclase type 3-like isoform X3 [Maylandia zebra] >gi|499037016|ref|XP_004569168.1| PREDICTED: adenylate cyclase type 3-like isoform X4 [Ma…	0	sp|O60266|ADCY3_HUMAN	0	Adenylate cyclase type 3 OS=Homo sapiens GN=ADCY3 PE=1 SV=3	KOG3619	0	Adenylate/guanylate cyclase	ko04114;ko04540;ko04015;ko04020;ko04022;ko04024;ko05200;ko05414;ko05110;ko05166;ko05032;ko00230;ko04261;ko04270;ko04970;ko04971;ko04972;ko04976;ko04911;ko04912;ko04913;ko04914;ko04915;ko04916;ko04918;ko04921;ko04713;ko04962;ko04062;ko04611;ko04723;ko04724;ko04725;ko04727;ko04740;ko04750	Oocyte meiosis|Gap junction|Rap1 signaling pathway|Calcium signaling pathway|cGMP - PKG signaling pathway|cAMP signaling pathway|Pathways in cancer|Dilated cardiomyopathy (DCM)|Vibrio cholerae infection|HTLV-I infection|Morphine addiction|Purine metabolism|Adrenergic signaling in cardiomyocytes|Vascular smooth muscle contraction|Salivary secretion|Gastric acid secretion|Pancreatic secretion|Bile …	36
CL8900Contig1	5135	gi|410907814|ref|XP_003967386.1|PREDICTED: PHD finger protein 21A-like [Takifugu rubripes]	0	sp|Q96BD5|PF21A_HUMAN	3e-38	PHD finger protein 21A OS=Homo sapiens GN=PHF21A PE=1 SV=1	KOG0383	1e-104	Predicted helicase
CL1234Contig1	5134	gi|348515153|ref|XP_003445104.1|PREDICTED: A disintegrin and metalloproteinase with thrombospondin motifs 10 [Oreochromis niloticus]	0	sp|Q9UKP5|ATS6_HUMAN	0	A disintegrin and metalloproteinase with thrombospondin motifs 6 OS=Homo sapiens GN=ADAMTS6 PE=2 SV=2	KOG3538	0	Disintegrin metalloproteinases with thrombospondin repeats
CL7614Contig1	5133	gi|432857295|ref|XP_004068625.1|PREDICTED: voltage-dependent calcium channel subunit alpha-2/delta-2-like [Oryzias latipes]	0	sp|Q8CFG6|CA2D2_RAT	0	Voltage-dependent calcium channel subunit alpha-2/delta-2 OS=Rattus norvegicus GN=Cacna2d2 PE=2 SV=1	KOG2353	0	L-type voltage-dependent Ca2+ channel, alpha2/delta subunit	ko04010;ko05410;ko05412;ko05414;ko04260;ko04261;ko04921	MAPK signaling pathway|Hypertrophic cardiomyopathy (HCM)|Arrhythmogenic right ventricular cardiomyopathy (ARVC)|Dilated cardiomyopathy (DCM)|Cardiac muscle contraction|Adrenergic signaling in cardiomyocytes|Oxytocin signaling pathway	7
CL25207Contig1	5132	gi|432855199|ref|XP_004068121.1|PREDICTED: low-density lipoprotein receptor-related protein 8-like [Oryzias latipes]	0	sp|Q98931|LRP8_CHICK	0	Low-density lipoprotein receptor-related protein 8 OS=Gallus gallus GN=LRP8 PE=1 SV=1	KOG1215	0	Low-density lipoprotein receptors containing Ca2+-binding EGF-like domains
CL8932Contig1	5131	gi|499034052|ref|XP_004567711.1|PREDICTED: DNA-binding protein RFX7-like isoform X1 [Maylandia zebra]	0	sp|Q2KHR2|RFX7_HUMAN	4e-164	DNA-binding protein RFX7 OS=Homo sapiens GN=RFX7 PE=1 SV=1	KOG3712	3e-62	RFX family transcription factor
CL1808Contig1	5127	gi|432952364|ref|XP_004085078.1|PREDICTED: leucine-rich repeat transmembrane neuronal protein 1-like [Oryzias latipes]	0	sp|Q3Y4E2|SELN_DANRE	0	Selenoprotein N OS=Danio rerio GN=sepn1 PE=2 SV=3	KOG0619	1e-146	FOG: Leucine rich repeat
CL2806Contig1	5126	gi|499024685|ref|XP_004563098.1|PREDICTED: sterol regulatory element-binding protein 2-like [Maylandia zebra]	0	sp|A3KNA7|SRBP2_DANRE	0	Sterol regulatory element-binding protein 2 OS=Danio rerio GN=srebf2 PE=2 SV=1	KOG2588	0	Predicted DNA-binding protein
CL3838Contig1	5126	gi|348515713|ref|XP_003445384.1|PREDICTED: neuroligin-4, X-linked-like [Oreochromis niloticus]	0	sp|Q8N0W4|NLGNX_HUMAN	0	Neuroligin-4, X-linked OS=Homo sapiens GN=NLGN4X PE=1 SV=1	KOG1516	0	Carboxylesterase and related proteins	ko04514	Cell adhesion molecules (CAMs)	1
CL8997Contig1	5125	gi|348511095|ref|XP_003443080.1|PREDICTED: pleckstrin homology domain-containing family H member 1-like [Oreochromis niloticus]	0	sp|Q00IB7|PKHH1_DANRE	0	Pleckstrin homology domain-containing family H member 1 OS=Danio rerio GN=plekhh1 PE=2 SV=1	KOG0248	0	Cytoplasmic protein Max-1, contains PH, MyTH4 and FERM domains
CL27494Contig1	5123	gi|432880385|ref|XP_004073671.1|PREDICTED: X-linked interleukin-1 receptor accessory protein-like 2-like [Oryzias latipes]	0	sp|Q9ERS6|IRPL2_MOUSE	0	X-linked interleukin-1 receptor accessory protein-like 2 OS=Mus musculus GN=Il1rapl2 PE=2 SV=1	KOG0613	2e-09	Projectin/twitchin and related proteins
CL13066Contig1	5120	gi|348539746|ref|XP_003457350.1|PREDICTED: PH domain leucine-rich repeat-containing protein phosphatase 1 [Oreochromis niloticus]	0	sp|O60346|PHLP1_HUMAN	0	PH domain leucine-rich repeat-containing protein phosphatase 1 OS=Homo sapiens GN=PHLPP1 PE=1 SV=3	KOG0618	0	Serine/threonine phosphatase 2C containing leucine-rich repeats, similar to SCN circadian oscillatory protein (SCOP)	ko04151	PI3K-Akt signaling pathway	1
CL16315Contig1	5120	gi|499048028|ref|XP_004574567.1|PREDICTED: KN motif and ankyrin repeat domain-containing protein 1-like isoform X1 [Maylandia zebra] >gi|499048030|ref|XP_004574568.1| PREDICTED: KN motif and ankyrin repeat domain-containing protein 1-like isoform X2 [Maylandia zebra] >gi|499048032|ref|XP_004574569.1| PREDICTED: KN motif and ankyrin repeat domain-containing protein 1-like isoform X3 [Maylandia zeb…	0	sp|Q8BX02|KANK2_MOUSE	8e-62	KN motif and ankyrin repeat domain-containing protein 2 OS=Mus musculus GN=Kank2 PE=1 SV=1	KOG0514	1e-64	Ankyrin repeat protein
CL500Contig1	5118	gi|499029396|ref|XP_004565416.1|PREDICTED: sal-like protein 2-like isoform X2 [Maylandia zebra]	0	sp|Q9QX96|SALL2_MOUSE	7e-34	Sal-like protein 2 OS=Mus musculus GN=Sall2 PE=1 SV=2	KOG1074	3e-35	Transcriptional repressor SALM
CL8962Contig1	5115	gi|348507274|ref|XP_003441181.1|PREDICTED: hypothetical protein LOC100699272 [Oreochromis niloticus]	0	sp|Q92576|PHF3_HUMAN	3e-153	PHD finger protein 3 OS=Homo sapiens GN=PHF3 PE=1 SV=3	KOG1634	9e-154	Predicted transcription factor DATF1, contains PHD and TFS2M domains
CL16618Contig1	5114	gi|499025426|ref|XP_004563463.1|PREDICTED: excitatory amino acid transporter 2-like isoform X1 [Maylandia zebra]	0	sp|P31596|EAA2_RAT	0	Excitatory amino acid transporter 2 OS=Rattus norvegicus GN=Slc1a2 PE=1 SV=2	KOG3787	0	Glutamate/aspartate and neutral amino acid transporters	ko05014;ko04724	Amyotrophic lateral sclerosis (ALS)|Glutamatergic synapse	2
CL3002Contig1	5114	gi|498955319|ref|XP_004544429.1|PREDICTED: tetratricopeptide repeat protein 37-like [Maylandia zebra]	0	sp|Q6DFB8|TTC37_XENLA	0	Tetratricopeptide repeat protein 37 OS=Xenopus laevis GN=ttc37 PE=2 SV=1	KOG1127	0	TPR repeat-containing protein	ko03018	RNA degradation	1
CL4734Contig1	5114	gi|348536887|ref|XP_003455927.1|PREDICTED: voltage-dependent L-type calcium channel subunit beta-4-like isoform 1 [Oreochromis niloticus] >gi|499049781|ref|XP_004575423.1| PREDICTED: voltage-dependent L-type calcium channel subunit beta-4-like isoform X1 [Maylandia zebra]	0	sp|O00305|CACB4_HUMAN	0	Voltage-dependent L-type calcium channel subunit beta-4 OS=Homo sapiens GN=CACNB4 PE=1 SV=2	KOG3812	0	L-type voltage-dependent Ca2+ channel, beta subunit	ko04010;ko05410;ko05412;ko05414;ko04260;ko04261;ko04921	MAPK signaling pathway|Hypertrophic cardiomyopathy (HCM)|Arrhythmogenic right ventricular cardiomyopathy (ARVC)|Dilated cardiomyopathy (DCM)|Cardiac muscle contraction|Adrenergic signaling in cardiomyocytes|Oxytocin signaling pathway	7
CL35866Contig1	5112	gi|499003594|ref|XP_004555517.1|PREDICTED: mitogen-activated protein kinase kinase kinase 13-like isoform X1 [Maylandia zebra] >gi|499003598|ref|XP_004555518.1| PREDICTED: mitogen-activated protein kinase kinase kinase 13-like isoform X2 [Maylandia zebra] >gi|499003602|ref|XP_004555519.1| PREDICTED: mitogen-activated protein kinase kinase kinase 13-like isoform X3 [Maylandia zebra] >gi|499003606|…	0	sp|Q1HKZ5|M3K13_MOUSE	3e-97	Mitogen-activated protein kinase kinase kinase 13 OS=Mus musculus GN=Map3k13 PE=2 SV=1	KOG4721	1e-103	Serine/threonine protein kinase, contains leucine zipper domain	ko04010	MAPK signaling pathway	1
CL8139Contig1	5111	gi|348535678|ref|XP_003455326.1|PREDICTED: terminal uridylyltransferase 7-like [Oreochromis niloticus]	0	sp|Q5VYS8|TUT7_HUMAN	0	Terminal uridylyltransferase 7 OS=Homo sapiens GN=ZCCHC6 PE=1 SV=1	KOG2277	0	S-M checkpoint control protein CID1 and related nucleotidyltransferases
CL19468Contig1	5110	gi|498990661|ref|XP_004552320.1|PREDICTED: contactin-associated protein 1-like [Maylandia zebra]	0	sp|P78357|CNTP1_HUMAN	0	Contactin-associated protein 1 OS=Homo sapiens GN=CNTNAP1 PE=1 SV=1	KOG3516	0	Neurexin IV	ko04514	Cell adhesion molecules (CAMs)	1
CL19393Contig1	5109	gi|498981522|ref|XP_004550081.1|PREDICTED: PAX3- and PAX7-binding protein 1-like isoform X2 [Maylandia zebra]	0	sp|Q9Y5B6|PAXB1_HUMAN	1e-138	PAX3- and PAX7-binding protein 1 OS=Homo sapiens GN=PAXBP1 PE=1 SV=2	KOG2136	4e-136	Transcriptional regulators binding to the GC-rich sequences
CL7991Contig1	5104	gi|499021686|ref|XP_004561617.1|PREDICTED: protein SZT2-like isoform X5 [Maylandia zebra]	0	sp|Q5T011|SZT2_HUMAN	0	Protein SZT2 OS=Homo sapiens GN=SZT2 PE=2 SV=3
CL203Contig1	5103	gi|499040845|ref|XP_004571046.1|PREDICTED: nephrocystin-4-like [Maylandia zebra]	0	sp|P59240|NPHP4_MOUSE	0	Nephrocystin-4 OS=Mus musculus GN=Nphp4 PE=1 SV=2
CL19358Contig1	5101	gi|348526057|ref|XP_003450537.1|PREDICTED: protocadherin-10-like [Oreochromis niloticus]	0	sp|Q9Y5I4|PCDC2_HUMAN	0	Protocadherin alpha-C2 OS=Homo sapiens GN=PCDHAC2 PE=2 SV=1	KOG3594	0	FOG: Cadherin repeats
CL21936Contig1	5095	gi|432930996|ref|XP_004081563.1|PREDICTED: synaptotagmin-like protein 5-like [Oryzias latipes]	0	sp|Q80T23|SYTL5_MOUSE	0	Synaptotagmin-like protein 5 OS=Mus musculus GN=Sytl5 PE=1 SV=1	KOG1028	0	Ca2+-dependent phospholipid-binding protein Synaptotagmin, required for synaptic vesicle and secretory granule exocytosis
CL33256Contig1	5094	gi|432847990|ref|XP_004066249.1|PREDICTED: myosin-11-like [Oryzias latipes]	0	sp|P10587|MYH11_CHICK	0	Myosin-11 OS=Gallus gallus GN=MYH11 PE=1 SV=4	KOG0161	0	Myosin class II heavy chain	ko04530	Tight junction	1
CL7914Contig1	5090	gi|410908155|ref|XP_003967556.1|PREDICTED: CUGBP Elav-like family member 2-like isoform 3 [Takifugu rubripes]	0	sp|Q6P0B1|CELF2_DANRE	0	CUGBP Elav-like family member 2 OS=Danio rerio GN=celf2 PE=2 SV=1	KOG0144	9e-174	RNA-binding protein CUGBP1/BRUNO (RRM superfamily)
CL2906Contig1	5089	gi|499046373|ref|XP_004573763.1|PREDICTED: DNA polymerase delta catalytic subunit-like [Maylandia zebra]	0	sp|O54747|DPOD1_RAT	0	DNA polymerase delta catalytic subunit OS=Rattus norvegicus GN=Pold1 PE=2 SV=1	KOG0969	0	DNA polymerase delta, catalytic subunit	ko03030;ko03410;ko03420;ko03430;ko03440;ko05166;ko00230;ko00240	DNA replication|Base excision repair|Nucleotide excision repair|Mismatch repair|Homologous recombination|HTLV-I infection|Purine metabolism|Pyrimidine metabolism	8
CL14222Contig1	5087	gi|348502755|ref|XP_003438933.1|PREDICTED: hypothetical protein LOC100704851 [Oreochromis niloticus]	0	sp|Q14686|NCOA6_HUMAN	2e-46	Nuclear receptor coactivator 6 OS=Homo sapiens GN=NCOA6 PE=1 SV=3
CL19694Contig1	5084	gi|348516882|ref|XP_003445966.1|PREDICTED: SH3 domain and tetratricopeptide repeats-containing protein 2-like [Oreochromis niloticus]	0	sp|Q80VA5|S3TC2_MOUSE	0	SH3 domain and tetratricopeptide repeat-containing protein 2 OS=Mus musculus GN=Sh3tc2 PE=2 SV=2	KOG0548	8e-06	Molecular co-chaperone STI1
CL1483Contig1	5082	gi|432964838|ref|XP_004086996.1|PREDICTED: partitioning defective 3 homolog B-like [Oryzias latipes]	0	sp|Q8TEW8|PAR3L_HUMAN	0	Partitioning defective 3 homolog B OS=Homo sapiens GN=PARD3B PE=1 SV=2	KOG3528	0	FOG: PDZ domain
CL18980Contig1	5078	gi|499044985|ref|XP_004573086.1|PREDICTED: RING finger protein 17-like [Maylandia zebra]	0	sp|Q4R3G4|RNF17_MACFA	0	RING finger protein 17 OS=Macaca fascicularis GN=RNF17 PE=2 SV=2	KOG2039	3e-110	Transcriptional coactivator p100
CL2768Contig1	5077	gi|499018907|ref|XP_004560243.1|PREDICTED: diacylglycerol kinase beta-like [Maylandia zebra]	0	sp|Q9Y6T7|DGKB_HUMAN	0	Diacylglycerol kinase beta OS=Homo sapiens GN=DGKB PE=2 SV=2	KOG1169	0	Diacylglycerol kinase	ko04070;ko05231;ko00561;ko00564	Phosphatidylinositol signaling system|Choline metabolism in cancer|Glycerolipid metabolism|Glycerophospholipid metabolism	4
CL25853Contig1	5074	gi|348529424|ref|XP_003452213.1|PREDICTED: tyrosine-protein phosphatase non-receptor type 9-like [Oreochromis niloticus]	0	sp|P07992|ERCC1_HUMAN	9e-105	DNA excision repair protein ERCC-1 OS=Homo sapiens GN=ERCC1 PE=1 SV=1	KOG2841	2e-102	Structure-specific endonuclease ERCC1-XPF, ERCC1 component
CL31452Contig1	5074	gi|432900998|ref|XP_004076761.1|PREDICTED: adenosine receptor A2b-like [Oryzias latipes]	0	sp|O13076|AA2BR_CHICK	2e-129	Adenosine receptor A2b OS=Gallus gallus GN=ADORA2B PE=2 SV=1	KOG3656	3e-113	FOG: 7 transmembrane receptor	ko04015;ko04020;ko04080;ko05034;ko04270	Rap1 signaling pathway|Calcium signaling pathway|Neuroactive ligand-receptor interaction|Alcoholism|Vascular smooth muscle contraction	5
CL18932Contig1	5072	gi|348514450|ref|XP_003444753.1|PREDICTED: lysine-specific demethylase 2A-like [Oreochromis niloticus]	0	sp|Q9Y2K7|KDM2A_HUMAN	0	Lysine-specific demethylase 2A OS=Homo sapiens GN=KDM2A PE=1 SV=3	KOG1633	0	F-box protein JEMMA and related proteins with JmjC, PHD, F-box and LRR domains
CL16171Contig1	5069	gi|410930812|ref|XP_003978792.1|PREDICTED: probable phospholipid-transporting ATPase IC-like [Takifugu rubripes]	0	sp|Q5BL50|AT8B1_XENTR	0	Probable phospholipid-transporting ATPase IC OS=Xenopus tropicalis GN=atp8b1 PE=2 SV=1	KOG0206	0	P-type ATPase
CL2932Contig1	5069	gi|348538589|ref|XP_003456773.1|PREDICTED: XK-related protein 4 [Oreochromis niloticus]	0	sp|Q5GH67|XKR4_MOUSE	0	XK-related protein 4 OS=Mus musculus GN=Xkr4 PE=1 SV=1	KOG4790	2e-178	Uncharacterized conserved protein
CL8333Contig1	5066	gi|317419535|emb|CBN81572.1|Ectonucleoside triphosphate diphosphohydrolase 1 [Dicentrarchus labrax]	0	sp|P49961|ENTP1_HUMAN	6e-147	Ectonucleoside triphosphate diphosphohydrolase 1 OS=Homo sapiens GN=ENTPD1 PE=1 SV=1	KOG1386	9e-146	Nucleoside phosphatase	ko05169;ko00230;ko00240	Epstein-Barr virus infection|Purine metabolism|Pyrimidine metabolism	3
CL18726Contig1	5063	gi|348510016|ref|XP_003442542.1|PREDICTED: forkhead box protein K2 [Oreochromis niloticus]	0	sp|Q01167|FOXK2_HUMAN	0	Forkhead box protein K2 OS=Homo sapiens GN=FOXK2 PE=1 SV=3	KOG2294	0	Transcription factor of the Forkhead/HNF3 family
CL18347Contig1	5061	gi|498934385|ref|XP_004540681.1|PREDICTED: kinectin-like isoform X1 [Maylandia zebra]	0	sp|Q86UP2|KTN1_HUMAN	3e-105	Kinectin OS=Homo sapiens GN=KTN1 PE=1 SV=1	KOG0946	6e-27	ER-Golgi vesicle-tethering protein p115
CL34083Contig1	5061	gi|498926928|ref|XP_004538831.1|PREDICTED: regulatory-associated protein of mTOR-like isoform X1 [Maylandia zebra] >gi|498926932|ref|XP_004538832.1| PREDICTED: regulatory-associated protein of mTOR-like isoform X2 [Maylandia zebra]	0	sp|Q8N122|RPTOR_HUMAN	0	Regulatory-associated protein of mTOR OS=Homo sapiens GN=RPTOR PE=1 SV=1	KOG1517	0	Guanine nucleotide binding protein MIP1	ko04150;ko04151;ko04152;ko05206;ko04910	mTOR signaling pathway|PI3K-Akt signaling pathway|AMPK signaling pathway|MicroRNAs in cancer|Insulin signaling pathway	5
CL1239Contig1	5059	gi|498960171|ref|XP_004545216.1|PREDICTED: protein-glutamine gamma-glutamyltransferase 2-like [Maylandia zebra]	0	sp|P21980|TGM2_HUMAN	0	Protein-glutamine gamma-glutamyltransferase 2 OS=Homo sapiens GN=TGM2 PE=1 SV=2	KOG2408	1e-17	Peroxidase/oxygenase	ko05016	Huntington's disease	1
CL30116Contig1	5059	gi|410903712|ref|XP_003965337.1|PREDICTED: rap guanine nucleotide exchange factor 1-like [Takifugu rubripes]	0	sp|Q13905|RPGF1_HUMAN	0	Rap guanine nucleotide exchange factor 1 OS=Homo sapiens GN=RAPGEF1 PE=1 SV=3	KOG3417	0	Ras1 guanine nucleotide exchange factor	ko04510;ko04015;ko05211;ko04910;ko04722	Focal adhesion|Rap1 signaling pathway|Renal cell carcinoma|Insulin signaling pathway|Neurotrophin signaling pathway	5
CL8155Contig1	5059	gi|317419831|emb|CBN81867.1|Protein AF-10 [Dicentrarchus labrax]	0	sp|O54826|AF10_MOUSE	3e-135	Protein AF-10 OS=Mus musculus GN=Mllt10 PE=1 SV=2	KOG0956	4e-138	PHD finger protein AF10
CL7992Contig1	5056	gi|499025855|ref|XP_004563673.1|PREDICTED: SLIT and NTRK-like protein 4-like [Maylandia zebra]	0	sp|Q810B8|SLIK4_MOUSE	0	SLIT and NTRK-like protein 4 OS=Mus musculus GN=Slitrk4 PE=2 SV=2	KOG4237	5e-26	Extracellular matrix protein slit, contains leucine-rich and EGF-like repeats
CL20059Contig1	5048	gi|499002739|ref|XP_004555304.1|PREDICTED: coiled-coil and C2 domain-containing protein 1B-like isoform X1 [Maylandia zebra] >gi|499002743|ref|XP_004555305.1| PREDICTED: coiled-coil and C2 domain-containing protein 1B-like isoform X2 [Maylandia zebra]	0	sp|Q6PF54|C2D1B_XENLA	4e-147	Coiled-coil and C2 domain-containing protein 1B OS=Xenopus laevis GN=cc2d1b PE=2 SV=1	KOG3837	2e-148	Uncharacterized conserved protein, contains DM14 and C2 domains
CL36272Contig1	5048	gi|348531623|ref|XP_003453308.1|PREDICTED: heterogeneous nuclear ribonucleoprotein Q-like [Oreochromis niloticus]	0	sp|O60506|HNRPQ_HUMAN	0	Heterogeneous nuclear ribonucleoprotein Q OS=Homo sapiens GN=SYNCRIP PE=1 SV=2	KOG0117	0	Heterogeneous nuclear ribonucleoprotein R (RRM superfamily)
CL35861Contig1	5040	gi|348513247|ref|XP_003444154.1|PREDICTED: synaptic vesicle glycoprotein 2A-like [Oreochromis niloticus]	0	sp|Q29397|SV2A_BOVIN	0	Synaptic vesicle glycoprotein 2A OS=Bos taurus GN=SV2A PE=2 SV=1	KOG0255	0	Synaptic vesicle transporter SVOP and related transporters (major facilitator superfamily)	ko04512	ECM-receptor interaction	1
CL18976Contig1	5039	gi|410923889|ref|XP_003975414.1|PREDICTED: niemann-Pick C1 protein-like [Takifugu rubripes]	0	sp|O15118|NPC1_HUMAN	0	Niemann-Pick C1 protein OS=Homo sapiens GN=NPC1 PE=1 SV=2	KOG1933	0	Cholesterol transport protein (Niemann-Pick C disease protein)	ko04142	Lysosome	1
CL37005Contig1	5036	gi|348517692|ref|XP_003446367.1|PREDICTED: mitogen-activated protein kinase kinase kinase 5-like [Oreochromis niloticus]	0	sp|O35099|M3K5_MOUSE	0	Mitogen-activated protein kinase kinase kinase 5 OS=Mus musculus GN=Map3k5 PE=1 SV=3	KOG4279	0	Serine/threonine protein kinase	ko04010;ko04668;ko04141;ko04932;ko05014;ko04722	MAPK signaling pathway|TNF signaling pathway|Protein processing in endoplasmic reticulum|Non-alcoholic fatty liver disease (NAFLD)|Amyotrophic lateral sclerosis (ALS)|Neurotrophin signaling pathway	6
CL3150Contig1	5034	gi|317419534|emb|CBN81571.1|Receptor-type tyrosine-protein phosphatase epsilon [Dicentrarchus labrax]	0	sp|P49446|PTPRE_MOUSE	0	Receptor-type tyrosine-protein phosphatase epsilon OS=Mus musculus GN=Ptpre PE=1 SV=3	KOG4228	0	Protein tyrosine phosphatase
CL12253Contig1	5033	gi|348504546|ref|XP_003439822.1|PREDICTED: serine/threonine-protein kinase Nek1 [Oreochromis niloticus]	0	sp|Q96PY6|NEK1_HUMAN	0	Serine/threonine-protein kinase Nek1 OS=Homo sapiens GN=NEK1 PE=1 SV=2	KOG0589	2e-93	Serine/threonine protein kinase
CL37141Contig1	5028	gi|317419854|emb|CBN81890.1|Semaphorin-5A [Dicentrarchus labrax]	0	sp|Q13591|SEM5A_HUMAN	0	Semaphorin-5A OS=Homo sapiens GN=SEMA5A PE=1 SV=3	KOG3611	0	Semaphorins	ko04360	Axon guidance	1
CL9888Contig1	5025	gi|348505717|ref|XP_003440407.1|PREDICTED: ras association domain-containing protein 8-like [Oreochromis niloticus]	0	sp|Q8CJ96|RASF8_MOUSE	3e-114	Ras association domain-containing protein 8 OS=Mus musculus GN=Rassf8 PE=2 SV=1	KOG1574	2e-68	Predicted cell growth/differentiation regulator, contains RA domain
CL8164Contig1	5022	gi|499035186|ref|XP_004568268.1|PREDICTED: DNA topoisomerase 1-like isoform X1 [Maylandia zebra] >gi|499035188|ref|XP_004568269.1| PREDICTED: DNA topoisomerase 1-like isoform X2 [Maylandia zebra] >gi|499035190|ref|XP_004568270.1| PREDICTED: DNA topoisomerase 1-like isoform X3 [Maylandia zebra] >gi|499035192|ref|XP_004568271.1| PREDICTED: DNA topoisomerase 1-like isoform X4 [Maylandia zebra]	0	sp|P41512|TOP1_XENLA	0	DNA topoisomerase 1 OS=Xenopus laevis GN=top1 PE=2 SV=1	KOG0981	0	DNA topoisomerase I
CL18744Contig1	5021	gi|432953982|ref|XP_004085491.1|PREDICTED: importin subunit beta-1-like [Oryzias latipes]	0	sp|P70168|IMB1_MOUSE	0	Importin subunit beta-1 OS=Mus musculus GN=Kpnb1 PE=1 SV=2	KOG1241	0	Karyopherin (importin) beta 1	ko03013	RNA transport	1
CL20119Contig1	5021	gi|498945045|ref|XP_004542779.1|PREDICTED: oxysterol-binding protein-related protein 1-like [Maylandia zebra]	0	sp|Q9BXW6|OSBL1_HUMAN	0	Oxysterol-binding protein-related protein 1 OS=Homo sapiens GN=OSBPL1A PE=1 SV=2	KOG2209	0	Oxysterol-binding protein
CL10096Contig1	5020	gi|348532125|ref|XP_003453557.1|PREDICTED: oxidation resistance protein 1-like [Oreochromis niloticus]	0	sp|A8KBE0|OXR1_XENTR	0	Oxidation resistance protein 1 OS=Xenopus tropicalis GN=oxr1 PE=2 SV=2	KOG2372	1e-104	Oxidation resistance protein
CL34191Contig1	5020	gi|499003470|ref|XP_004555486.1|PREDICTED: ankyrin repeat and zinc finger domain-containing protein 1-like isoform X1 [Maylandia zebra] >gi|499003474|ref|XP_004555487.1| PREDICTED: ankyrin repeat and zinc finger domain-containing protein 1-like isoform X2 [Maylandia zebra]	0	sp|Q9H8Y5|ANKZ1_HUMAN	3e-129	Ankyrin repeat and zinc finger domain-containing protein 1 OS=Homo sapiens GN=ANKZF1 PE=1 SV=1	KOG2505	2e-59	Ankyrin repeat protein
CL37336Contig1	5020	gi|498975042|ref|XP_004548529.1|PREDICTED: voltage-dependent L-type calcium channel subunit alpha-1D-like isoform X1 [Maylandia zebra]	0	sp|O73700|CAC1D_CHICK	0	Voltage-dependent L-type calcium channel subunit alpha-1D OS=Gallus gallus GN=CACNA1D PE=2 SV=1	KOG2301	0	Voltage-gated Ca2+ channels, alpha1 subunits	ko04010;ko04020;ko04022;ko04024;ko05410;ko05412;ko05414;ko04930;ko05010;ko05031;ko04260;ko04261;ko04270;ko04911;ko04912;ko04921;ko04713;ko04720;ko04723;ko04724;ko04725;ko04726;ko04727;ko04728	MAPK signaling pathway|Calcium signaling pathway|cGMP - PKG signaling pathway|cAMP signaling pathway|Hypertrophic cardiomyopathy (HCM)|Arrhythmogenic right ventricular cardiomyopathy (ARVC)|Dilated cardiomyopathy (DCM)|Type II diabetes mellitus|Alzheimer's disease|Amphetamine addiction|Cardiac muscle contraction|Adrenergic signaling in cardiomyocytes|Vascular smooth muscle contraction|Insulin sec…	24
CL17757Contig1	5017	gi|410911160|ref|XP_003969058.1|PREDICTED: DNA polymerase sigma-like [Takifugu rubripes]	0	sp|Q5XG87|PAPD7_HUMAN	0	DNA polymerase sigma OS=Homo sapiens GN=PAPD7 PE=1 SV=2	KOG1906	5e-163	DNA polymerase sigma	ko03018	RNA degradation	1
CL33073Contig1	5015	gi|432857359|ref|XP_004068657.1|PREDICTED: RNA-binding protein 5-B-like isoform 1 [Oryzias latipes]	0	sp|A0JMV4|RBM5A_XENLA	9e-170	RNA-binding protein 5-A OS=Xenopus laevis GN=rbm5-a PE=2 SV=1	KOG0154	4e-165	RNA-binding protein RBM5 and related proteins, contain G-patch and RRM domains
CL19287Contig1	5013	gi|499001774|ref|XP_004555064.1|PREDICTED: C3 and PZP-like alpha-2-macroglobulin domain-containing protein 8-like isoform X3 [Maylandia zebra]	0	sp|Q8IZJ3|CPMD8_HUMAN	0	C3 and PZP-like alpha-2-macroglobulin domain-containing protein 8 OS=Homo sapiens GN=CPAMD8 PE=1 SV=2	KOG1366	0	Alpha-macroglobulin
CL2074Contig1	5012	gi|432875831|ref|XP_004072929.1|PREDICTED: homeobox protein cut-like 2-like [Oryzias latipes]	0	sp|O14529|CUX2_HUMAN	0	Homeobox protein cut-like 2 OS=Homo sapiens GN=CUX2 PE=1 SV=4	KOG2252	0	CCAAT displacement protein and related homeoproteins
CL12Contig1	5011	gi|348515735|ref|XP_003445395.1|PREDICTED: ATP-binding cassette sub-family A member 12-like [Oreochromis niloticus]	0	sp|Q86UK0|ABCAC_HUMAN	0	ATP-binding cassette sub-family A member 12 OS=Homo sapiens GN=ABCA12 PE=1 SV=3	KOG0059	0	Lipid exporter ABCA1 and related proteins, ABC superfamily	ko02010	ABC transporters	1
CL180Contig1	5011	gi|348529626|ref|XP_003452314.1|PREDICTED: sperm-associated antigen 5-like [Oreochromis niloticus]	0	sp|Q96R06|SPAG5_HUMAN	2e-09	Sperm-associated antigen 5 OS=Homo sapiens GN=SPAG5 PE=1 SV=2
CL27375Contig1	5011	gi|348544085|ref|XP_003459512.1|PREDICTED: ras and Rab interactor 2-like, partial [Oreochromis niloticus]	0	sp|Q9D684|RIN2_MOUSE	2e-174	Ras and Rab interactor 2 OS=Mus musculus GN=Rin2 PE=1 SV=3	KOG2320	2e-170	RAS effector RIN1 (contains VPS domain)
CL4151Contig1	5011	gi|498949545|ref|XP_004543508.1|PREDICTED: fibronectin type III and SPRY domain-containing protein 2-like isoform X1 [Maylandia zebra] >gi|498949551|ref|XP_004543509.1| PREDICTED: fibronectin type III and SPRY domain-containing protein 2-like isoform X2 [Maylandia zebra]	0	sp|A1L4K1|FSD2_HUMAN	8e-134	Fibronectin type III and SPRY domain-containing protein 2 OS=Homo sapiens GN=FSD2 PE=2 SV=1	KOG2177	2e-55	Predicted E3 ubiquitin ligase
CL23877Contig1	5008	gi|348514854|ref|XP_003444955.1|PREDICTED: phosphatidylinositol-4,5-bisphosphate 3-kinase catalytic subunit delta isoform-like [Oreochromis niloticus]	0	sp|O35904|PK3CD_MOUSE	0	Phosphatidylinositol 4,5-bisphosphate 3-kinase catalytic subunit delta isoform OS=Mus musculus GN=Pik3cd PE=1 SV=2	KOG0904	0	Phosphatidylinositol 3-kinase catalytic subunit (p110)	ko04210;ko04810;ko04510;ko04550;ko04012;ko04014;ko04015;ko04022;ko04024;ko04066;ko04068;ko04070;ko04150;ko04151;ko04152;ko04370;ko04630;ko04668;ko05200;ko05203;ko05205;ko05210;ko05211;ko05212;ko05213;ko05214;ko05215;ko05218;ko05220;ko05221;ko05222;ko05223;ko05230;ko05231;ko04930;ko04932;ko05100;ko05142;ko05145;ko05146;ko05160;ko05161;ko05162;ko05164;ko05166;ko05169;ko00562;ko04261;ko04380;ko04973…	Apoptosis|Regulation of actin cytoskeleton|Focal adhesion|Signaling pathways regulating pluripotency of stem cells|ErbB signaling pathway|Ras signaling pathway|Rap1 signaling pathway|cGMP - PKG signaling pathway|cAMP signaling pathway|HIF-1 signaling pathway|FoxO signaling pathway|Phosphatidylinositol signaling system|mTOR signaling pathway|PI3K-Akt signaling pathway|AMPK signaling pathway|VEGF s…	69
CL8177Contig1	5008	gi|499030310|ref|XP_004565868.1|PREDICTED: netrin receptor UNC5D-like isoform X1 [Maylandia zebra]	0	sp|Q6UXZ4|UNC5D_HUMAN	0	Netrin receptor UNC5D OS=Homo sapiens GN=UNC5D PE=2 SV=1	KOG1480	0	Netrin transmembrane receptor unc-5	ko04360	Axon guidance	1
CL2463Contig1	5003	gi|499028188|ref|XP_004564822.1|PREDICTED: protein bicaudal D homolog 1-like isoform X2 [Maylandia zebra]	0	sp|Q8BR07|BICD1_MOUSE	3e-154	Protein bicaudal D homolog 1 OS=Mus musculus GN=Bicd1 PE=1 SV=2	KOG0999	0	Microtubule-associated protein Bicaudal-D
CL36166Contig1	5003	gi|499049567|ref|XP_004575318.1|PREDICTED: stress-70 protein, mitochondrial-like isoform X2 [Maylandia zebra]	0	sp|Q5R511|GRP75_PONAB	0	Stress-70 protein, mitochondrial OS=Pongo abelii GN=HSPA9 PE=2 SV=1	KOG0102	0	Molecular chaperones mortalin/PBP74/GRP75, HSP70 superfamily	ko03018;ko05152	RNA degradation|Tuberculosis	2
CL19347Contig1	5002	gi|410913395|ref|XP_003970174.1|PREDICTED: glypican-6-like [Takifugu rubripes]	0	sp|Q9R087|GPC6_MOUSE	0	Glypican-6 OS=Mus musculus GN=Gpc6 PE=1 SV=1	KOG3821	0	Heparin sulfate cell surface proteoglycan	ko04310	Wnt signaling pathway	1
CL8946Contig1	5001	gi|499031733|ref|XP_004566574.1|PREDICTED: protein SCAF8-like isoform X1 [Maylandia zebra] >gi|499031735|ref|XP_004566575.1| PREDICTED: protein SCAF8-like isoform X2 [Maylandia zebra]	0	sp|Q9UPN6|SCAF8_HUMAN	4e-107	Protein SCAF8 OS=Homo sapiens GN=SCAF8 PE=1 SV=1	KOG0132	2e-109	RNA polymerase II C-terminal domain-binding protein RA4, contains RPR and RRM domains
CL18704Contig1	4999	gi|410925614|ref|XP_003976275.1|PREDICTED: leucine-rich repeat-containing protein 16B-like, partial [Takifugu rubripes]	0	sp|Q5XHY1|LR16B_RAT	0	Leucine-rich repeat-containing protein 16B OS=Rattus norvegicus GN=Lrrc16b PE=2 SV=2	KOG4242	7e-146	Predicted myosin-I-binding protein
CL1334Contig1	4997	gi|499011178|ref|XP_004557408.1|PREDICTED: protocadherin-1-like [Maylandia zebra]	0	sp|Q08174|PCDH1_HUMAN	0	Protocadherin-1 OS=Homo sapiens GN=PCDH1 PE=1 SV=2	KOG3594	3e-96	FOG: Cadherin repeats
CL19280Contig1	4996	gi|348531418|ref|XP_003453206.1|PREDICTED: collagen alpha-1(XV) chain-like [Oreochromis niloticus]	0	sp|P39059|COFA1_HUMAN	2e-70	Collagen alpha-1(XV) chain OS=Homo sapiens GN=COL15A1 PE=1 SV=2	KOG3546	2e-73	Collagens (type XV)	ko04974	Protein digestion and absorption	1
CL19353Contig1	4984	gi|498938794|ref|XP_004541709.1|PREDICTED: inhibitor of Bruton tyrosine kinase-like [Maylandia zebra]	0	sp|Q6ZPR6|IBTK_MOUSE	0	Inhibitor of Bruton tyrosine kinase OS=Mus musculus GN=Ibtk PE=1 SV=3	KOG0783	0	Uncharacterized conserved protein, contains ankyrin and BTB/POZ domains
CL3194Contig1	4982	gi|348513617|ref|XP_003444338.1|PREDICTED: probable phospholipid-transporting ATPase VA-like [Oreochromis niloticus]	0	sp|O60312|AT10A_HUMAN	0	Probable phospholipid-transporting ATPase VA OS=Homo sapiens GN=ATP10A PE=2 SV=2	KOG0206	0	P-type ATPase
CL16050Contig1	4981	gi|499013267|ref|XP_004557938.1|PREDICTED: uncharacterized protein LOC101470629 [Maylandia zebra]	0	sp|O95625|ZBT11_HUMAN	4e-20	Zinc finger and BTB domain-containing protein 11 OS=Homo sapiens GN=ZBTB11 PE=1 SV=2	KOG1721	2e-20	FOG: Zn-finger
CL18734Contig1	4979	gi|498989407|ref|XP_004552002.1|PREDICTED: LOW QUALITY PROTEIN: DNA topoisomerase 2-binding protein 1-A-like [Maylandia zebra]	0	sp|Q800K6|TOB1A_XENLA	0	DNA topoisomerase 2-binding protein 1-A OS=Xenopus laevis GN=topbp1-A PE=1 SV=2	KOG1929	0	Nucleotide excision repair factor NEF2, RAD4/CUT5 component
CL8541Contig1	4979	gi|498934209|ref|XP_004540630.1|PREDICTED: transforming acidic coiled-coil-containing protein 3-like isoform X1 [Maylandia zebra]	0	sp|Q9PTG8|TACC3_XENLA	4e-67	Transforming acidic coiled-coil-containing protein 3 OS=Xenopus laevis GN=tacc3 PE=1 SV=2				ko03013	RNA transport	1
CL16990Contig1	4978	gi|410929185|ref|XP_003977980.1|PREDICTED: 1-phosphatidylinositol 4,5-bisphosphate phosphodiesterase beta-3-like [Takifugu rubripes]	0	sp|Q01970|PLCB3_HUMAN	0	1-phosphatidylinositol 4,5-bisphosphate phosphodiesterase beta-3 OS=Homo sapiens GN=PLCB3 PE=1 SV=2	KOG1265	0	Phospholipase C	ko04540;ko04015;ko04020;ko04022;ko04070;ko04310;ko05200;ko05142;ko05143;ko05146;ko05010;ko05016;ko00562;ko04261;ko04270;ko04970;ko04971;ko04972;ko04911;ko04912;ko04915;ko04916;ko04918;ko04919;ko04921;ko04713;ko04961;ko04062;ko04611;ko04720;ko04723;ko04724;ko04725;ko04726;ko04728;ko04730;ko04745;ko04750	Gap junction|Rap1 signaling pathway|Calcium signaling pathway|cGMP - PKG signaling pathway|Phosphatidylinositol signaling system|Wnt signaling pathway|Pathways in cancer|Chagas disease (American trypanosomiasis)|African trypanosomiasis|Amoebiasis|Alzheimer's disease|Huntington's disease|Inositol phosphate metabolism|Adrenergic signaling in cardiomyocytes|Vascular smooth muscle contraction|Salivar…	38
CL15711Contig1	4975	gi|499009966|ref|XP_004557107.1|PREDICTED: protein WWC3-like [Maylandia zebra]	0	sp|Q9ULE0|WWC3_HUMAN	5e-112	Protein WWC3 OS=Homo sapiens GN=WWC3 PE=1 SV=3	KOG3209	2e-39	WW domain-containing protein
CL19276Contig1	4974	gi|499044393|ref|XP_004572793.1|PREDICTED: ral GTPase-activating protein subunit beta-like isoform X4 [Maylandia zebra]	0	sp|Q86X10|RLGPB_HUMAN	0	Ral GTPase-activating protein subunit beta OS=Homo sapiens GN=RALGAPB PE=1 SV=1	KOG3652	0	Uncharacterized conserved protein
CL19329Contig1	4971	gi|410913481|ref|XP_003970217.1|PREDICTED: EGF-containing fibulin-like extracellular matrix protein 2-like [Takifugu rubripes]	0	sp|Q9WVJ9|FBLN4_MOUSE	0	EGF-containing fibulin-like extracellular matrix protein 2 OS=Mus musculus GN=Efemp2 PE=2 SV=1	KOG1217	0	Fibrillins and related proteins containing Ca2+-binding EGF-like domains
CL8662Contig1	4971	gi|432902033|ref|XP_004077001.1|PREDICTED: DNA helicase MCM8-like [Oryzias latipes]	0	sp|Q9CWV1|MCM8_MOUSE	0	DNA helicase MCM8 OS=Mus musculus GN=Mcm8 PE=1 SV=3	KOG0480	0	DNA replication licensing factor, MCM6 component
CL9014Contig1	4971	gi|498968357|ref|XP_004546887.1|PREDICTED: receptor-type tyrosine-protein phosphatase N2-like [Maylandia zebra]	0	sp|P80560|PTPR2_MOUSE	0	Receptor-type tyrosine-protein phosphatase N2 OS=Mus musculus GN=Ptprn2 PE=1 SV=2	KOG0793	0	Protein tyrosine phosphatase	ko04940	Type I diabetes mellitus	1
CL19344Contig1	4970	gi|348530896|ref|XP_003452946.1|PREDICTED: DNA repair protein REV1 [Oreochromis niloticus]	0	sp|Q4KWZ7|REV1_CHICK	0	DNA repair protein REV1 OS=Gallus gallus GN=REV1 PE=2 SV=1	KOG2093	0	Translesion DNA polymerase - REV1 deoxycytidyl transferase	ko03460	Fanconi anemia pathway	1
CL23935Contig1	4970	gi|348541815|ref|XP_003458382.1|PREDICTED: clavesin-2-like [Oreochromis niloticus] >gi|499035579|ref|XP_004568461.1| PREDICTED: clavesin-2-like [Maylandia zebra]	0	sp|Q5SPP0|CLVS2_DANRE	0	Clavesin-2 OS=Danio rerio GN=clvs2 PE=2 SV=1	KOG1471	3e-167	Phosphatidylinositol transfer protein SEC14 and related proteins
CL16052Contig1	4968	gi|348521158|ref|XP_003448093.1|PREDICTED: protocadherin-10-like [Oreochromis niloticus]	0	sp|Q9P2E7|PCD10_HUMAN	0	Protocadherin-10 OS=Homo sapiens GN=PCDH10 PE=2 SV=2	KOG3594	0	FOG: Cadherin repeats
CL19374Contig1	4967	gi|348509374|ref|XP_003442224.1|PREDICTED: sorting nexin-8-like [Oreochromis niloticus]	0	sp|Q2KHV6|SNX8_BOVIN	5e-136	Sorting nexin-8 OS=Bos taurus GN=SNX8 PE=2 SV=1	KOG2273	2e-105	Membrane coat complex Retromer, subunit VPS5/SNX1, Sorting nexins, and related PX domain-containing proteins
CL9916Contig1	4966	gi|498985597|ref|XP_004551087.1|PREDICTED: protein argonaute-3-like isoform X1 [Maylandia zebra]	0	sp|Q9H9G7|AGO3_HUMAN	0	Protein argonaute-3 OS=Homo sapiens GN=AGO3 PE=1 SV=2	KOG1041	0	Translation initiation factor 2C (eIF-2C) and related proteins
CL16193Contig1	4965	gi|498985201|ref|XP_004550976.1|PREDICTED: transmembrane protein 145-like [Maylandia zebra]	0	sp|Q8C4U2|TM145_MOUSE	0	Transmembrane protein 145 OS=Mus musculus GN=Tmem145 PE=1 SV=1	KOG4290	3e-17	Predicted membrane protein
CL9268Contig1	4963	gi|410895611|ref|XP_003961293.1|PREDICTED: myosin light chain kinase, smooth muscle-like [Takifugu rubripes]	0	sp|P29294|MYLK_RABIT	7e-177	Myosin light chain kinase, smooth muscle OS=Oryctolagus cuniculus GN=MYLK PE=1 SV=2	KOG0613	5e-178	Projectin/twitchin and related proteins	ko04810;ko04510;ko04020;ko04022;ko04270;ko04971;ko04921;ko04611	Regulation of actin cytoskeleton|Focal adhesion|Calcium signaling pathway|cGMP - PKG signaling pathway|Vascular smooth muscle contraction|Gastric acid secretion|Oxytocin signaling pathway|Platelet activation	8
CL9125Contig1	4962	gi|498926660|ref|XP_004538761.1|PREDICTED: E3 ubiquitin-protein ligase DTX1-like isoform X2 [Maylandia zebra]	0	sp|Q9Y2E6|DTX4_HUMAN	0	E3 ubiquitin-protein ligase DTX4 OS=Homo sapiens GN=DTX4 PE=1 SV=2				ko04330	Notch signaling pathway	1
CL2297Contig1	4960	gi|499027381|ref|XP_004564426.1|PREDICTED: collagen alpha-1(XXII) chain-like isoform X1 [Maylandia zebra] >gi|499027383|ref|XP_004564427.1| PREDICTED: collagen alpha-1(XXII) chain-like isoform X2 [Maylandia zebra] >gi|499027385|ref|XP_004564428.1| PREDICTED: collagen alpha-1(XXII) chain-like isoform X3 [Maylandia zebra]	0	sp|Q8NFW1|COMA1_HUMAN	0	Collagen alpha-1(XXII) chain OS=Homo sapiens GN=COL22A1 PE=1 SV=2	KOG3544	4e-101	Collagens (type IV and type XIII), and related proteins	ko04974	Protein digestion and absorption	1
CL254Contig1	4958	gi|348506200|ref|XP_003440648.1|PREDICTED: synemin-like [Oreochromis niloticus]	0	sp|Q70IV5|SYNEM_MOUSE	1e-18	Synemin OS=Mus musculus GN=Synm PE=1 SV=2
CL13342Contig1	4956	gi|410904028|ref|XP_003965495.1|PREDICTED: cGMP-dependent protein kinase 1-like [Takifugu rubripes]	0	sp|P0C605|KGP1_MOUSE	0	cGMP-dependent protein kinase 1 OS=Mus musculus GN=Prkg1 PE=1 SV=1	KOG0614	0	cGMP-dependent protein kinase	ko04540;ko04022;ko04970;ko04713;ko04611;ko04730;ko04740	Gap junction|cGMP - PKG signaling pathway|Salivary secretion|Circadian entrainment|Platelet activation|Long-term depression|Olfactory transduction	7
CL8808Contig1	4956	gi|348545336|ref|XP_003460136.1|PREDICTED: leucine-rich repeat serine/threonine-protein kinase 1-like [Oreochromis niloticus]	0	sp|Q3UHC2|LRRK1_MOUSE	0	Leucine-rich repeat serine/threonine-protein kinase 1 OS=Mus musculus GN=Lrrk1 PE=2 SV=1	KOG0192	8e-44	Tyrosine kinase specific for activated (GTP-bound) p21cdc42Hs
CL3035Contig1	4951	gi|348518365|ref|XP_003446702.1|PREDICTED: serine/threonine-protein kinase D3-like [Oreochromis niloticus]	0	sp|Q8K1Y2|KPCD3_MOUSE	0	Serine/threonine-protein kinase D3 OS=Mus musculus GN=Prkd3 PE=1 SV=1	KOG4236	0	Serine/threonine protein kinase PKC mu/PKD and related proteins	ko04015	Rap1 signaling pathway	1
CL28586Contig1	4949	gi|499047818|ref|XP_004574466.1|PREDICTED: latent-transforming growth factor beta-binding protein 1-like [Maylandia zebra]	0	sp|Q00918|LTBP1_RAT	0	Latent-transforming growth factor beta-binding protein 1 OS=Rattus norvegicus GN=Ltbp1 PE=1 SV=1	KOG1217	0	Fibrillins and related proteins containing Ca2+-binding EGF-like domains
CL17672Contig1	4947	gi|499009139|ref|XP_004556890.1|PREDICTED: protein KIBRA-like [Maylandia zebra]	0	sp|A4IIJ3|KIBRA_XENTR	0	Protein KIBRA OS=Xenopus tropicalis GN=wwc1 PE=2 SV=1	KOG3209	1e-55	WW domain-containing protein	ko04390;ko04391	Hippo signaling pathway|Hippo signaling pathway -fly	2
CL19379Contig1	4947	gi|498928859|ref|XP_004539296.1|PREDICTED: ubiquitin-conjugating enzyme E2 O-like [Maylandia zebra]	0	sp|Q6ZPJ3|UBE2O_MOUSE	0	Ubiquitin-conjugating enzyme E2 O OS=Mus musculus GN=Ube2o PE=1 SV=3	KOG0895	0	Ubiquitin-conjugating enzyme	ko04120	Ubiquitin mediated proteolysis	1
CL22227Contig1	4946	gi|348504546|ref|XP_003439822.1|PREDICTED: serine/threonine-protein kinase Nek1 [Oreochromis niloticus]	0	sp|Q96PY6|NEK1_HUMAN	0	Serine/threonine-protein kinase Nek1 OS=Homo sapiens GN=NEK1 PE=1 SV=2	KOG0589	2e-93	Serine/threonine protein kinase
CL2717Contig1	4945	gi|348540309|ref|XP_003457630.1|PREDICTED: myosin-Ie [Oreochromis niloticus]	0	sp|Q12965|MYO1E_HUMAN	0	Unconventional myosin-Ie OS=Homo sapiens GN=MYO1E PE=1 SV=2	KOG0162	0	Myosin class I heavy chain
CL13200Contig1	4944	gi|499039721|ref|XP_004570494.1|PREDICTED: bone morphogenetic protein receptor type-2-like [Maylandia zebra]	0	sp|Q13873|BMPR2_HUMAN	0	Bone morphogenetic protein receptor type-2 OS=Homo sapiens GN=BMPR2 PE=1 SV=2	KOG3653	0	Transforming growth factor beta/activin receptor subfamily of serine/threonine kinases	ko04550;ko04350;ko04390;ko04060;ko05206	Signaling pathways regulating pluripotency of stem cells|TGF-beta signaling pathway|Hippo signaling pathway|Cytokine-cytokine receptor interaction|MicroRNAs in cancer	5
CL31132Contig1	4944	gi|499041664|ref|XP_004571449.1|PREDICTED: serine/threonine-protein kinase BRSK2-like isoform X2 [Maylandia zebra]	0	sp|Q8IWQ3|BRSK2_HUMAN	0	Serine/threonine-protein kinase BRSK2 OS=Homo sapiens GN=BRSK2 PE=1 SV=3	KOG0588	0	Serine/threonine protein kinase
CL334Contig1	4943	gi|348506888|ref|XP_003440989.1|PREDICTED: FERM and PDZ domain-containing protein 4-like [Oreochromis niloticus]	0	sp|Q14CM0|FRPD4_HUMAN	2e-135	FERM and PDZ domain-containing protein 4 OS=Homo sapiens GN=FRMPD4 PE=1 SV=1	KOG3552	1e-134	FERM domain protein FRM-8
CL21093Contig1	4942	gi|348501762|ref|XP_003438438.1|PREDICTED: ubiquitin thioesterase Zranb1-like [Oreochromis niloticus]	0	sp|Q9UGI0|ZRAN1_HUMAN	0	Ubiquitin thioesterase ZRANB1 OS=Homo sapiens GN=ZRANB1 PE=1 SV=2	KOG4345	0	NF-kappa B regulator AP20/Cezanne
CL2669Contig1	4942	gi|499026213|ref|XP_004563850.1|PREDICTED: plexin-B2-like isoform X1 [Maylandia zebra] >gi|499026215|ref|XP_004563851.1| PREDICTED: plexin-B2-like isoform X2 [Maylandia zebra] >gi|499026217|ref|XP_004563852.1| PREDICTED: plexin-B2-like isoform X3 [Maylandia zebra] >gi|499026219|ref|XP_004563853.1| PREDICTED: plexin-B2-like isoform X4 [Maylandia zebra]	0	sp|B2RXS4|PLXB2_MOUSE	0	Plexin-B2 OS=Mus musculus GN=Plxnb2 PE=1 SV=1	KOG3610	8e-180	Plexins (functional semaphorin receptors)	ko04360	Axon guidance	1
CL388Contig1	4942	gi|410914413|ref|XP_003970682.1|PREDICTED: slit homolog 3 protein-like [Takifugu rubripes]	0	sp|O88280|SLIT3_RAT	0	Slit homolog 3 protein OS=Rattus norvegicus GN=Slit3 PE=2 SV=1	KOG4237	0	Extracellular matrix protein slit, contains leucine-rich and EGF-like repeats	ko04360	Axon guidance	1
CL11179Contig1	4940	gi|499013739|ref|XP_004558055.1|PREDICTED: neogenin-like isoform X5 [Maylandia zebra]	0	sp|Q90610|NEO1_CHICK	0	Neogenin (Fragment) OS=Gallus gallus PE=2 SV=1	KOG4221	0	Receptor mediating netrin-dependent axon guidance	ko04514	Cell adhesion molecules (CAMs)	1
CL16736Contig1	4940	gi|498932279|ref|XP_004540143.1|PREDICTED: tudor domain-containing protein 6-like [Maylandia zebra]	0	sp|O60522|TDRD6_HUMAN	1e-82	Tudor domain-containing protein 6 OS=Homo sapiens GN=TDRD6 PE=2 SV=2	KOG2039	3e-43	Transcriptional coactivator p100
CL7136Contig1	4939	gi|498961146|ref|XP_004545374.1|PREDICTED: FYVE, RhoGEF and PH domain-containing protein 5-like isoform X1 [Maylandia zebra]	0	sp|Q6ZNL6|FGD5_HUMAN	0	FYVE, RhoGEF and PH domain-containing protein 5 OS=Homo sapiens GN=FGD5 PE=1 SV=3	KOG1729	4e-104	FYVE finger containing protein
CL23361Contig1	4938	gi|499025287|ref|XP_004563395.1|PREDICTED: plakophilin-4-like isoform X3 [Maylandia zebra]	0	sp|Q68FH0|PKP4_MOUSE	0	Plakophilin-4 OS=Mus musculus GN=Pkp4 PE=1 SV=1	KOG1048	0	Neural adherens junction protein Plakophilin and related Armadillo repeat proteins
CL29142Contig1	4938	gi|348513541|ref|XP_003444300.1|PREDICTED: EVI5-like protein-like [Oreochromis niloticus]	0	sp|O60447|EVI5_HUMAN	0	Ecotropic viral integration site 5 protein homolog OS=Homo sapiens GN=EVI5 PE=1 SV=3	KOG4436	0	Predicted GTPase activator NB4S/EVI5 (contains TBC domain)/Calmodulin-binding protein Pollux (contains PTB and TBC domains)
CL18760Contig1	4933	gi|498936764|ref|XP_004541238.1|PREDICTED: U4/U6 small nuclear ribonucleoprotein Prp31-like [Maylandia zebra]	0	sp|Q7SXM7|PRP31_DANRE	0	U4/U6 small nuclear ribonucleoprotein Prp31 OS=Danio rerio GN=prpf31 PE=2 SV=1	KOG2574	0	mRNA splicing factor PRP31	ko03040	Spliceosome	1
CL8288Contig1	4933	gi|498986695|ref|XP_004551345.1|PREDICTED: UDP-glucuronic acid decarboxylase 1-like [Maylandia zebra]	0	sp|Q6GMI9|UXS1_DANRE	0	UDP-glucuronic acid decarboxylase 1 OS=Danio rerio GN=uxs1 PE=2 SV=2	KOG0583	0	Serine/threonine protein kinase	ko00500;ko00520	Starch and sucrose metabolism|Amino sugar and nucleotide sugar metabolism	2
CL19594Contig1	4930	gi|296280034|gb|ADH04490.1|liver carnitine palmitoyltransferase 1 [Epinephelus coioides]	0	sp|P50416|CPT1A_HUMAN	0	Carnitine O-palmitoyltransferase 1, liver isoform OS=Homo sapiens GN=CPT1A PE=1 SV=2	KOG3716	0	Carnitine O-acyltransferase CPTI	ko04152;ko00071;ko01212;ko03320;ko04920	AMPK signaling pathway|Fatty acid degradation|Fatty acid metabolism|PPAR signaling pathway|Adipocytokine signaling pathway	5
CL2483Contig1	4930	gi|348512627|ref|XP_003443844.1|PREDICTED: protein FAM135B-like [Oreochromis niloticus]	0	sp|Q49AJ0|F135B_HUMAN	0	Protein FAM135B OS=Homo sapiens GN=FAM135B PE=2 SV=2	KOG2205	2e-99	Uncharacterized conserved protein
CL29001Contig1	4928	gi|499038982|ref|XP_004570131.1|PREDICTED: girdin-like isoform X4 [Maylandia zebra]	0	sp|Q3V6T2|GRDN_HUMAN	8e-88	Girdin OS=Homo sapiens GN=CCDC88A PE=1 SV=2	KOG4643	2e-61	Uncharacterized coiled-coil protein
CL15968Contig1	4926	gi|348504281|ref|XP_003439690.1|PREDICTED: probable ATP-dependent RNA helicase YTHDC2-like [Oreochromis niloticus]	0	sp|B2RR83|YTDC2_MOUSE	0	Probable ATP-dependent RNA helicase YTHDC2 OS=Mus musculus GN=Ythdc2 PE=1 SV=1	KOG0920	5e-178	ATP-dependent RNA helicase A
CL1790Contig1	4926	gi|498934460|ref|XP_004540697.1|PREDICTED: transmembrane protein 63C-like isoform X1 [Maylandia zebra] >gi|498934464|ref|XP_004540698.1| PREDICTED: transmembrane protein 63C-like isoform X2 [Maylandia zebra]	0	sp|Q9P1W3|TM63C_HUMAN	0	Transmembrane protein 63C OS=Homo sapiens GN=TMEM63C PE=2 SV=1	KOG1134	0	Uncharacterized conserved protein
CL2150Contig1	4926	gi|498977881|ref|XP_004549194.1|PREDICTED: DENN domain-containing protein 3-like [Maylandia zebra]	0	sp|A2RT67|DEND3_MOUSE	0	DENN domain-containing protein 3 OS=Mus musculus GN=Dennd3 PE=2 SV=2	KOG2127	0	Calmodulin-binding protein CRAG, contains DENN domain
CL35050Contig1	4926	gi|410926918|ref|XP_003976915.1|PREDICTED: potassium voltage-gated channel subfamily KQT member 2-like, partial [Takifugu rubripes]	0	sp|Q9Z351|KCNQ2_MOUSE	0	Potassium voltage-gated channel subfamily KQT member 2 OS=Mus musculus GN=Kcnq2 PE=1 SV=1	KOG1419	0	Voltage-gated K+ channel KCNQ	ko04725	Cholinergic synapse	1
CL3314Contig1	4912	gi|498924873|ref|XP_004538296.1|PREDICTED: protein Hook homolog 3-like isoform X1 [Maylandia zebra]	0	sp|Q86VS8|HOOK3_HUMAN	0	Protein Hook homolog 3 OS=Homo sapiens GN=HOOK3 PE=1 SV=2	KOG4643	2e-28	Uncharacterized coiled-coil protein
CL8179Contig1	4906	gi|498974522|ref|XP_004548401.1|PREDICTED: N-acetylglucosamine-1-phosphotransferase subunits alpha/beta-like [Maylandia zebra]	0	sp|Q5RGJ8|GNPTA_DANRE	0	N-acetylglucosamine-1-phosphotransferase subunits alpha/beta OS=Danio rerio GN=gnptab PE=2 SV=1				ko04142	Lysosome	1
CL23744Contig1	4905	gi|432854655|ref|XP_004068008.1|PREDICTED: run domain Beclin-1 interacting and cystein-rich containing protein-like [Oryzias latipes]	0	sp|Q80U62|RUBIC_MOUSE	2e-150	Run domain Beclin-1 interacting and cysteine-rich containing protein OS=Mus musculus GN=Kiaa0226 PE=1 SV=2	KOG1829	2e-151	Uncharacterized conserved protein, contains C1, PH and RUN domains
CL7154Contig1	4905	gi|229366470|gb|ACQ58215.1|Serine/threonine-protein kinase 16 [Anoplopoma fimbria]	0	sp|O88697|STK16_MOUSE	2e-134	Serine/threonine-protein kinase 16 OS=Mus musculus GN=Stk16 PE=1 SV=3	KOG2345	1e-131	Serine/threonine protein kinase/TGF-beta stimulated factor
CL6773Contig1	4902	gi|348540026|ref|XP_003457489.1|PREDICTED: translation initiation factor eIF-2B subunit epsilon-like [Oreochromis niloticus]	0	sp|P47823|EI2BE_RABIT	0	Translation initiation factor eIF-2B subunit epsilon OS=Oryctolagus cuniculus GN=EIF2B5 PE=1 SV=1	KOG1461	0	Translation initiation factor 2B, epsilon subunit (eIF-2Bepsilon/GCD6)	ko03013	RNA transport	1
CL21366Contig1	4901	gi|348531246|ref|XP_003453121.1|PREDICTED: RNA polymerase II-associated protein 1 [Oreochromis niloticus]	0	sp|Q80TE0|RPAP1_MOUSE	0	RNA polymerase II-associated protein 1 OS=Mus musculus GN=Rpap1 PE=1 SV=2	KOG4732	1e-166	Uncharacterized conserved protein
CL23963Contig1	4901	gi|499048606|ref|XP_004574847.1|PREDICTED: myotubularin-related protein 1-like isoform X1 [Maylandia zebra]	0	sp|Q13613|MTMR1_HUMAN	0	Myotubularin-related protein 1 OS=Homo sapiens GN=MTMR1 PE=1 SV=4	KOG4471	0	Phosphatidylinositol 3-phosphate 3-phosphatase myotubularin MTM1
CL33837Contig1	4901	gi|348533628|ref|XP_003454307.1|PREDICTED: protein kinase C zeta type-like [Oreochromis niloticus]	0	sp|Q05513|KPCZ_HUMAN	0	Protein kinase C zeta type OS=Homo sapiens GN=PRKCZ PE=1 SV=4	KOG0695	0	Serine/threonine protein kinase	ko04530;ko04144;ko04015;ko04390;ko04391;ko04910;ko04611	Tight junction|Endocytosis|Rap1 signaling pathway|Hippo signaling pathway|Hippo signaling pathway -fly|Insulin signaling pathway|Platelet activation	7
CL9628Contig1	4901	gi|348528683|ref|XP_003451846.1|PREDICTED: sorting nexin-25-like [Oreochromis niloticus]	0	sp|Q9H3E2|SNX25_HUMAN	0	Sorting nexin-25 OS=Homo sapiens GN=SNX25 PE=1 SV=2	KOG2101	0	Intermediate filament-like protein, sorting nexins, and related proteins containing PX (PhoX) domain(s)
CL16128Contig1	4899	gi|499047710|ref|XP_004574413.1|PREDICTED: trafficking kinesin-binding protein 1-like [Maylandia zebra]	0	sp|Q6PD31|TRAK1_MOUSE	5e-153	Trafficking kinesin-binding protein 1 OS=Mus musculus GN=Trak1 PE=1 SV=1	KOG4360	9e-148	Uncharacterized coiled coil protein
CL4492Contig1	4899	gi|432875045|ref|XP_004072647.1|PREDICTED: protein phosphatase Slingshot homolog 1-like [Oryzias latipes]	0	sp|Q76I76|SSH2_HUMAN	7e-166	Protein phosphatase Slingshot homolog 2 OS=Homo sapiens GN=SSH2 PE=1 SV=1	KOG1716	9e-101	Dual specificity phosphatase	ko04810	Regulation of actin cytoskeleton	1
CL2812Contig1	4894	gi|410920812|ref|XP_003973877.1|PREDICTED: cytoplasmic FMR1-interacting protein 1 homolog [Takifugu rubripes]	0	sp|Q90YM8|CYFP1_DANRE	0	Cytoplasmic FMR1-interacting protein 1 homolog OS=Danio rerio GN=cyfip1 PE=2 SV=1	KOG3534	0	p53 inducible protein PIR121	ko04810;ko03013	Regulation of actin cytoskeleton|RNA transport	2
CL1060Contig1	4886	gi|410895775|ref|XP_003961375.1|PREDICTED: cAMP-dependent protein kinase type I-alpha regulatory subunit-like [Takifugu rubripes]	0	sp|Q5ZM91|KAP0_CHICK	0	cAMP-dependent protein kinase type I-alpha regulatory subunit OS=Gallus gallus GN=PRKAR1A PE=2 SV=1	KOG1113	0	cAMP-dependent protein kinase types I and II, regulatory subunit	ko04210;ko04910	Apoptosis|Insulin signaling pathway	2
CL1534Contig1	4884	gi|499026183|ref|XP_004563835.1|PREDICTED: A disintegrin and metalloproteinase with thrombospondin motifs 20-like [Maylandia zebra]	0	sp|P59511|ATS20_MOUSE	0	A disintegrin and metalloproteinase with thrombospondin motifs 20 OS=Mus musculus GN=Adamts20 PE=2 SV=2	KOG3538	0	Disintegrin metalloproteinases with thrombospondin repeats
CL33383Contig1	4883	gi|498998483|ref|XP_004554250.1|PREDICTED: calsyntenin-1-like isoform X1 [Maylandia zebra]	0	sp|O94985|CSTN1_HUMAN	0	Calsyntenin-1 OS=Homo sapiens GN=CLSTN1 PE=1 SV=1	KOG1834	0	Calsyntenin
CL13757Contig1	4882	gi|410897369|ref|XP_003962171.1|PREDICTED: collagen alpha-2(V) chain-like [Takifugu rubripes]	0	sp|Q3U962|CO5A2_MOUSE	9e-119	Collagen alpha-2(V) chain OS=Mus musculus GN=Col5a2 PE=1 SV=1	KOG3544	0	Collagens (type IV and type XIII), and related proteins	ko04510;ko04151;ko04512;ko05146;ko04974;ko04611	Focal adhesion|PI3K-Akt signaling pathway|ECM-receptor interaction|Amoebiasis|Protein digestion and absorption|Platelet activation	6
CL16420Contig1	4881	gi|432857359|ref|XP_004068657.1|PREDICTED: RNA-binding protein 5-B-like isoform 1 [Oryzias latipes]	0	sp|A0JMV4|RBM5A_XENLA	4e-170	RNA-binding protein 5-A OS=Xenopus laevis GN=rbm5-a PE=2 SV=1	KOG0154	2e-165	RNA-binding protein RBM5 and related proteins, contain G-patch and RRM domains
CL5541Contig1	4881	gi|410917171|ref|XP_003972060.1|PREDICTED: catenin delta-1-like [Takifugu rubripes]	0	sp|P30999|CTND1_MOUSE	0	Catenin delta-1 OS=Mus musculus GN=Ctnnd1 PE=1 SV=2	KOG1048	0	Neural adherens junction protein Plakophilin and related Armadillo repeat proteins	ko04520;ko04015;ko04670	Adherens junction|Rap1 signaling pathway|Leukocyte transendothelial migration	3
CL1211Contig1	4880	gi|348524102|ref|XP_003449562.1|PREDICTED: uncharacterized protein KIAA0564 homolog [Oreochromis niloticus]	0	sp|B0R0T1|VWA8_DANRE	0	von Willebrand factor A domain-containing protein 8 OS=Danio rerio GN=si:dkey-18l1.1 PE=4 SV=1	KOG1808	0	AAA ATPase containing von Willebrand factor type A (vWA) domain
CL15981Contig1	4878	gi|348504030|ref|XP_003439565.1|PREDICTED: ankyrin repeat domain-containing protein 27 [Oreochromis niloticus]	0	sp|Q5REW9|ANR27_PONAB	0	Ankyrin repeat domain-containing protein 27 OS=Pongo abelii GN=ANKRD27 PE=2 SV=1	KOG2319	0	Vacuolar assembly/sorting protein VPS9
CL650Contig1	4878	gi|348525950|ref|XP_003450484.1|PREDICTED: ribosomal protein S6 kinase alpha-4-like [Oreochromis niloticus]	0	sp|Q9Z2B9|KS6A4_MOUSE	0	Ribosomal protein S6 kinase alpha-4 OS=Mus musculus GN=Rps6ka4 PE=1 SV=2	KOG0603	0	Ribosomal protein S6 kinase	ko04010;ko04668	MAPK signaling pathway|TNF signaling pathway	2
CL7745Contig1	4876	gi|348506567|ref|XP_003440830.1|PREDICTED: DNA helicase INO80 [Oreochromis niloticus]	0	sp|Q9ULG1|INO80_HUMAN	0	DNA helicase INO80 OS=Homo sapiens GN=INO80 PE=1 SV=2	KOG0388	0	SNF2 family DNA-dependent ATPase
CL16245Contig1	4874	gi|499046479|ref|XP_004573816.1|PREDICTED: protein Shroom4-like [Maylandia zebra]	0	sp|Q9ULL8|SHRM4_HUMAN	2e-34	Protein Shroom4 OS=Homo sapiens GN=SHROOM4 PE=1 SV=3				ko04530	Tight junction	1
CL1311Contig1	4873	gi|499039300|ref|XP_004570285.1|PREDICTED: PEX5-related protein-like isoform X4 [Maylandia zebra]	0	sp|Q8IYB4|PEX5R_HUMAN	0	PEX5-related protein OS=Homo sapiens GN=PEX5L PE=1 SV=2	KOG1125	0	TPR repeat-containing protein
CL2793Contig1	4873	gi|348535672|ref|XP_003455323.1|PREDICTED: transmembrane protein 8B-like [Oreochromis niloticus]	0	sp|B1AWJ5|TMM8B_MOUSE	0	Transmembrane protein 8B OS=Mus musculus GN=Tmem8b PE=2 SV=1
CL15944Contig1	4871	gi|499043703|ref|XP_004572452.1|PREDICTED: pre-mRNA 3' end processing protein WDR33-like isoform X1 [Maylandia zebra] >gi|499043705|ref|XP_004572453.1| PREDICTED: pre-mRNA 3' end processing protein WDR33-like isoform X2 [Maylandia zebra]	0	sp|Q8K4P0|WDR33_MOUSE	0	pre-mRNA 3' end processing protein WDR33 OS=Mus musculus GN=Wdr33 PE=2 SV=1	KOG0284	0	Polyadenylation factor I complex, subunit PFS2	ko03015	mRNA surveillance pathway	1
CL32110Contig1	4871	gi|348507431|ref|XP_003441259.1|PREDICTED: WD repeat-containing protein 11 [Oreochromis niloticus]	0	sp|Q9BZH6|WDR11_HUMAN	0	WD repeat-containing protein 11 OS=Homo sapiens GN=WDR11 PE=1 SV=1	KOG1912	0	WD40 repeat protein
CL12610Contig1	4868	gi|498944640|ref|XP_004542714.1|PREDICTED: tenascin-R-like isoform X2 [Maylandia zebra]	0	sp|Q8BYI9|TENR_MOUSE	0	Tenascin-R OS=Mus musculus GN=Tnr PE=1 SV=2	KOG1225	0	Teneurin-1 and related extracellular matrix proteins, contain EGF-like repeats	ko04510;ko04151;ko04512;ko05206	Focal adhesion|PI3K-Akt signaling pathway|ECM-receptor interaction|MicroRNAs in cancer	4
CL36753Contig1	4867	gi|348527942|ref|XP_003451478.1|PREDICTED: sugar phosphate exchanger 2-like [Oreochromis niloticus]	0	sp|Q7SY29|SPX2_DANRE	0	Sugar phosphate exchanger 2 OS=Danio rerio GN=slc37a2 PE=2 SV=1	KOG2533	0	Permease of the major facilitator superfamily
CL1708Contig1	4863	gi|348507082|ref|XP_003441086.1|PREDICTED: integral membrane protein GPR137B-like [Oreochromis niloticus]	0	sp|O60478|G137B_HUMAN	1e-172	Integral membrane protein GPR137B OS=Homo sapiens GN=GPR137B PE=2 SV=1
CL2924Contig1	4863	gi|498934069|ref|XP_004540586.1|PREDICTED: protein dispatched homolog 2-like [Maylandia zebra]	0	sp|Q6R5J1|DISP2_DANRE	0	Protein dispatched homolog 2 OS=Danio rerio GN=disp2 PE=2 SV=1	KOG3664	0	Predicted patched transmembrane receptor
CL2778Contig1	4861	gi|432883704|ref|XP_004074338.1|PREDICTED: uncharacterized protein LOC101160991 [Oryzias latipes]	0
CL7981Contig1	4859	gi|348523313|ref|XP_003449168.1|PREDICTED: E3 ubiquitin-protein ligase Itchy-like [Oreochromis niloticus]	0	sp|Q96J02|ITCH_HUMAN	0	E3 ubiquitin-protein ligase Itchy homolog OS=Homo sapiens GN=ITCH PE=1 SV=2	KOG0940	0	Ubiquitin protein ligase RSP5/NEDD4	ko04144;ko04668;ko04120;ko04932	Endocytosis|TNF signaling pathway|Ubiquitin mediated proteolysis|Non-alcoholic fatty liver disease (NAFLD)	4
CL28Contig1	4858	gi|348525675|ref|XP_003450347.1|PREDICTED: sterol regulatory element-binding protein cleavage-activating protein-like [Oreochromis niloticus]	0	sp|Q5MNU5|SCAP_PIG	1e-168	Sterol regulatory element-binding protein cleavage-activating protein OS=Sus scrofa GN=SCAP PE=2 SV=2	KOG1933	3e-171	Cholesterol transport protein (Niemann-Pick C disease protein)
CL14529Contig1	4856	gi|432876066|ref|XP_004072960.1|PREDICTED: uncharacterized protein LOC101156900 [Oryzias latipes]	0	sp|Q8BP86|SNPC4_MOUSE	5e-118	snRNA-activating protein complex subunit 4 OS=Mus musculus GN=Snapc4 PE=2 SV=2	KOG0049	1e-114	Transcription factor, Myb superfamily
CL17258Contig1	4855	gi|499042499|ref|XP_004571857.1|PREDICTED: hexokinase-1-like [Maylandia zebra]	0	sp|P19367|HXK1_HUMAN	0	Hexokinase-1 OS=Homo sapiens GN=HK1 PE=1 SV=3	KOG1369	0	Hexokinase	ko04066;ko05230;ko04930;ko00521;ko00524;ko00010;ko00051;ko00052;ko00500;ko00520;ko01200;ko04973;ko04910	HIF-1 signaling pathway|Central carbon metabolism in cancer|Type II diabetes mellitus|Streptomycin biosynthesis|Butirosin and neomycin biosynthesis|Glycolysis / Gluconeogenesis|Fructose and mannose metabolism|Galactose metabolism|Starch and sucrose metabolism|Amino sugar and nucleotide sugar metabolism|Carbon metabolism|Carbohydrate digestion and absorption|Insulin signaling pathway	13
CL32425Contig1	4855	gi|499040392|ref|XP_004570821.1|PREDICTED: poly [ADP-ribose] polymerase 12-like isoform X2 [Maylandia zebra]	0	sp|Q9H0J9|PAR12_HUMAN	3e-155	Poly [ADP-ribose] polymerase 12 OS=Homo sapiens GN=PARP12 PE=1 SV=1	KOG0161	4e-06	Myosin class II heavy chain
CL4213Contig1	4851	gi|498954892|ref|XP_004544359.1|PREDICTED: KAT8 regulatory NSL complex subunit 3-like isoform X1 [Maylandia zebra] >gi|498954898|ref|XP_004544360.1| PREDICTED: KAT8 regulatory NSL complex subunit 3-like isoform X2 [Maylandia zebra]	0	sp|Q499B3|KANL3_DANRE	0	KAT8 regulatory NSL complex subunit 3 OS=Danio rerio GN=kansl3 PE=2 SV=1	KOG3253	3e-142	Predicted alpha/beta hydrolase
CL11923Contig1	4850	gi|317418762|emb|CBN80800.1|TBC1 domain family, member 20 [Dicentrarchus labrax]	0	sp|Q9D9I4|TBC20_MOUSE	4e-169	TBC1 domain family member 20 OS=Mus musculus GN=Tbc1d20 PE=2 SV=1	KOG2595	1e-169	Predicted GTPase activator protein
CL1568Contig1	4850	gi|499041703|ref|XP_004571468.1|PREDICTED: ankyrin repeat and fibronectin type-III domain-containing protein 1-like [Maylandia zebra]	0	sp|Q8N957|ANKF1_HUMAN	0	Ankyrin repeat and fibronectin type-III domain-containing protein 1 OS=Homo sapiens GN=ANKFN1 PE=2 SV=2	KOG4485	4e-176	Uncharacterized conserved protein, contains ankyrin and FN3 repeats
CL23513Contig1	4850	gi|408359050|gb|AFU55262.1|leptin receptor [Epinephelus coioides]	0	sp|O02671|LEPR_PIG	2e-86	Leptin receptor OS=Sus scrofa GN=LEPR PE=2 SV=3				ko04152;ko04630;ko04060;ko04080;ko04932;ko04920	AMPK signaling pathway|Jak-STAT signaling pathway|Cytokine-cytokine receptor interaction|Neuroactive ligand-receptor interaction|Non-alcoholic fatty liver disease (NAFLD)|Adipocytokine signaling pathway	6
CL15750Contig1	4849	gi|348500522|ref|XP_003437822.1|PREDICTED: CMP-N-acetylneuraminate-beta-1,4-galactoside alpha-2,3-sialyltransferase-like [Oreochromis niloticus]	0	sp|P61132|SIAT6_PANTR	9e-168	CMP-N-acetylneuraminate-beta-1,4-galactoside alpha-2,3-sialyltransferase OS=Pan troglodytes GN=ST3GAL3 PE=2 SV=1	KOG2692	3e-168	Sialyltransferase	ko00513;ko00514;ko00533;ko00601	Various types of N-glycan biosynthesis|Other types of O-glycan biosynthesis|Glycosaminoglycan biosynthesis - keratan sulfate|Glycosphingolipid biosynthesis - lacto and neolacto series	4
CL9145Contig1	4848	gi|348515565|ref|XP_003445310.1|PREDICTED: sodium bicarbonate transporter-like protein 11-like [Oreochromis niloticus]	0	sp|A2AJN7|S4A11_MOUSE	9e-150	Sodium bicarbonate transporter-like protein 11 OS=Mus musculus GN=Slc4a11 PE=2 SV=1	KOG1172	4e-160	Na+-independent Cl/HCO3 exchanger AE1 and related transporters (SLC4 family)
CL19444Contig1	4847	gi|498981067|ref|XP_004549969.1|PREDICTED: protein LAP2-like isoform X3 [Maylandia zebra]	0	sp|Q80TH2|LAP2_MOUSE	0	Protein LAP2 OS=Mus musculus GN=Erbb2ip PE=1 SV=3	KOG0619	0	FOG: Leucine rich repeat	ko04621	NOD-like receptor signaling pathway	1
CL20699Contig1	4847	gi|348519294|ref|XP_003447166.1|PREDICTED: protein bicaudal D homolog 1-like [Oreochromis niloticus]	0	sp|Q96G01|BICD1_HUMAN	0	Protein bicaudal D homolog 1 OS=Homo sapiens GN=BICD1 PE=1 SV=3	KOG0999	0	Microtubule-associated protein Bicaudal-D
CL16093Contig1	4846	gi|410913891|ref|XP_003970422.1|PREDICTED: LOW QUALITY PROTEIN: bifunctional heparan sulfate N-deacetylase/N-sulfotransferase 1-like [Takifugu rubripes]	0	sp|Q5U4X8|NDST1_XENTR	0	Bifunctional heparan sulfate N-deacetylase/N-sulfotransferase 1 OS=Xenopus tropicalis GN=ndst1 PE=2 SV=1	KOG3703	0	Heparan sulfate N-deacetylase/N-sulfotransferase	ko00534	Glycosaminoglycan biosynthesis - heparan sulfate / heparin	1
CL32870Contig1	4843	gi|348536450|ref|XP_003455709.1|PREDICTED: transmembrane and TPR repeat-containing protein 1-like [Oreochromis niloticus]	0	sp|Q3UV71|TMTC1_MOUSE	0	Transmembrane and TPR repeat-containing protein 1 OS=Mus musculus GN=Tmtc1 PE=2 SV=2	KOG1124	0	FOG: TPR repeat
CL12255Contig1	4842	gi|498929720|ref|XP_004539519.1|PREDICTED: DNA replication ATP-dependent helicase/nuclease DNA2-like isoform X1 [Maylandia zebra]	0	sp|Q8QHA5|DNA2_XENLA	0	DNA replication ATP-dependent helicase/nuclease DNA2 OS=Xenopus laevis GN=dna2 PE=1 SV=1	KOG1805	0	DNA replication helicase	ko03030	DNA replication	1
CL22621Contig1	4841	gi|498949533|ref|XP_004543506.1|PREDICTED: homer protein homolog 2-like isoform X2 [Maylandia zebra]	0	sp|Q9NSB8|HOME2_HUMAN	2e-156	Homer protein homolog 2 OS=Homo sapiens GN=HOMER2 PE=1 SV=1	KOG0527	1e-26	HMG-box transcription factor	ko04068;ko04724	FoxO signaling pathway|Glutamatergic synapse	2
CL1323Contig1	4840	gi|317418911|emb|CBN80949.1|Ubiquitin carboxyl-terminal hydrolase 48 [Dicentrarchus labrax]	0	sp|Q86UV5|UBP48_HUMAN	0	Ubiquitin carboxyl-terminal hydrolase 48 OS=Homo sapiens GN=USP48 PE=1 SV=1	KOG1863	0	Ubiquitin carboxyl-terminal hydrolase
CL29616Contig1	4838	gi|348536307|ref|XP_003455638.1|PREDICTED: sodium-dependent multivitamin transporter-like [Oreochromis niloticus]	0	sp|O70247|SC5A6_RAT	0	Sodium-dependent multivitamin transporter OS=Rattus norvegicus GN=Slc5a6 PE=2 SV=1	KOG2349	0	Na+:iodide/myo-inositol/multivitamin symporters	ko04977	Vitamin digestion and absorption	1
CL27415Contig1	4836	gi|348517921|ref|XP_003446481.1|PREDICTED: cytosolic endo-beta-N-acetylglucosaminidase-like [Oreochromis niloticus]	0	sp|A1L251|ENASE_DANRE	0	Cytosolic endo-beta-N-acetylglucosaminidase OS=Danio rerio GN=engase PE=2 SV=1	KOG2331	4e-127	Predicted glycosylhydrolase	ko00511	Other glycan degradation	1
CL8585Contig1	4835	gi|410902179|ref|XP_003964572.1|PREDICTED: voltage-dependent T-type calcium channel subunit alpha-1H-like [Takifugu rubripes]	0	sp|Q9EQ60|CAC1H_RAT	0	Voltage-dependent T-type calcium channel subunit alpha-1H OS=Rattus norvegicus GN=Cacna1h PE=2 SV=2	KOG2302	0	T-type voltage-gated Ca2+ channel, pore-forming alpha1I subunit	ko04010;ko04020;ko04713	MAPK signaling pathway|Calcium signaling pathway|Circadian entrainment	3
CL16059Contig1	4834	gi|348509192|ref|XP_003442135.1|PREDICTED: DNA (cytosine-5)-methyltransferase 1-like [Oreochromis niloticus]	0	sp|Q92072|DNMT1_CHICK	0	DNA (cytosine-5)-methyltransferase 1 OS=Gallus gallus GN=DNMT1 PE=1 SV=1	KOG1633	2e-08	F-box protein JEMMA and related proteins with JmjC, PHD, F-box and LRR domains	ko05206;ko00270	MicroRNAs in cancer|Cysteine and methionine metabolism	2
CL668Contig1	4833	gi|498946393|ref|XP_004543001.1|PREDICTED: M-protein, striated muscle-like isoform X2 [Maylandia zebra]	0	sp|P54296|MYOM2_HUMAN	0	Myomesin-2 OS=Homo sapiens GN=MYOM2 PE=1 SV=2	KOG0613	2e-62	Projectin/twitchin and related proteins
CL37057Contig1	4830	gi|499051008|ref|XP_004576018.1|PREDICTED: pleckstrin homology domain-containing family A member 6-like [Maylandia zebra]	0	sp|Q7TQG1|PKHA6_MOUSE	0	Pleckstrin homology domain-containing family A member 6 OS=Mus musculus GN=Plekha6 PE=1 SV=1	KOG1738	9e-08	Membrane-associated guanylate kinase-interacting protein/connector enhancer of KSR-like
CL122Contig1	4829	gi|499040012|ref|XP_004570638.1|PREDICTED: uncharacterized protein LOC101474939 [Maylandia zebra]	0	sp|Q9U943|APLP_LOCMI	8e-19	Apolipophorins OS=Locusta migratoria PE=1 SV=2	KOG4338	1e-11	Predicted lipoprotein
CL26745Contig1	4829	gi|348529632|ref|XP_003452317.1|PREDICTED: tetratricopeptide repeat protein 39B-like [Oreochromis niloticus]	0	sp|Q28DB0|TT39B_XENTR	0	Tetratricopeptide repeat protein 39B OS=Xenopus tropicalis GN=ttc39b PE=2 SV=1	KOG3783	3e-132	Uncharacterized conserved protein
CL16231Contig1	4827	gi|499000135|ref|XP_004554652.1|PREDICTED: exportin-1-like isoform X1 [Maylandia zebra]	0	sp|O14980|XPO1_HUMAN	0	Exportin-1 OS=Homo sapiens GN=XPO1 PE=1 SV=1	KOG2020	0	Nuclear transport receptor CRM1/MSN5 (importin beta superfamily)	ko03008;ko03013;ko05164;ko05166;ko05169	Ribosome biogenesis in eukaryotes|RNA transport|Influenza A|HTLV-I infection|Epstein-Barr virus infection	5
CL8886Contig1	4827	gi|47219258|emb|CAG11720.1|unnamed protein product [Tetraodon nigroviridis]	0	sp|Q9P2N5|RBM27_HUMAN	4e-115	RNA-binding protein 27 OS=Homo sapiens GN=RBM27 PE=1 SV=2	KOG2135	9e-90	Proteins containing the RNA recognition motif
CL27709Contig1	4826	gi|498985777|ref|XP_004551123.1|PREDICTED: myelin-associated glycoprotein-like isoform X2 [Maylandia zebra] >gi|498985781|ref|XP_004551124.1| PREDICTED: myelin-associated glycoprotein-like isoform X3 [Maylandia zebra]	0	sp|P07722|MAG_RAT	2e-138	Myelin-associated glycoprotein OS=Rattus norvegicus GN=Mag PE=1 SV=1	KOG4475	9e-141	FOG: Immunoglobin and related proteins	ko04514	Cell adhesion molecules (CAMs)	1
CL16240Contig1	4825	gi|499001372|ref|XP_004554963.1|PREDICTED: protein Dos-like isoform X1 [Maylandia zebra] >gi|499001376|ref|XP_004554964.1| PREDICTED: protein Dos-like isoform X2 [Maylandia zebra]	0	sp|Q66L44|DOS_MOUSE	1e-76	Protein Dos OS=Mus musculus GN=Dos PE=1 SV=3
CL16311Contig1	4824	gi|498988605|ref|XP_004551807.1|PREDICTED: WASH complex subunit FAM21-like [Maylandia zebra]	0	sp|Q5RDC1|FAM21_PONAB	7e-91	WASH complex subunit FAM21 OS=Pongo abelii GN=FAM21 PE=2 SV=1	KOG2992	9e-09	Nucleolar GTPase/ATPase p130
CL23422Contig1	4822	gi|499037991|ref|XP_004569641.1|PREDICTED: putative polypeptide N-acetylgalactosaminyltransferase-like protein 3-like isoform X1 [Maylandia zebra] >gi|499037993|ref|XP_004569642.1| PREDICTED: putative polypeptide N-acetylgalactosaminyltransferase-like protein 3-like isoform X2 [Maylandia zebra] >gi|499037995|ref|XP_004569643.1| PREDICTED: putative polypeptide N-acetylgalactosaminyltransferase-lik…	0	sp|Q6IS24|GLTL3_HUMAN	0	Putative polypeptide N-acetylgalactosaminyltransferase-like protein 3 OS=Homo sapiens GN=WBSCR17 PE=2 SV=2	KOG3736	0	Polypeptide N-acetylgalactosaminyltransferase	ko00512	Mucin type O-glycan biosynthesis	1
CL1156Contig1	4821	gi|499030867|ref|XP_004566145.1|PREDICTED: aryl hydrocarbon receptor nuclear translocator-like protein 1-like isoform X1 [Maylandia zebra] >gi|499030869|ref|XP_004566146.1| PREDICTED: aryl hydrocarbon receptor nuclear translocator-like protein 1-like isoform X2 [Maylandia zebra]	0	sp|Q6YGZ5|BMAL1_TYTAL	0	Aryl hydrocarbon receptor nuclear translocator-like protein 1 OS=Tyto alba GN=ARNTL PE=2 SV=1	KOG3561	0	Aryl-hydrocarbon receptor nuclear translocator	ko05168;ko04710;ko04711;ko04728	Herpes simplex infection|Circadian rhythm|Circadian rhythm - fly|Dopaminergic synapse	4
CL25152Contig1	4821	gi|348519725|ref|XP_003447380.1|PREDICTED: tetratricopeptide repeat protein 21B [Oreochromis niloticus]	0	sp|Q7Z4L5|TT21B_HUMAN	0	Tetratricopeptide repeat protein 21B OS=Homo sapiens GN=TTC21B PE=1 SV=2
CL9589Contig1	4820	gi|498958188|ref|XP_004544894.1|PREDICTED: Fanconi anemia group D2 protein-like [Maylandia zebra]	0	sp|Q9BXW9|FACD2_HUMAN	0	Fanconi anemia group D2 protein OS=Homo sapiens GN=FANCD2 PE=1 SV=1	KOG4712	0	Uncharacterized conserved protein	ko03460	Fanconi anemia pathway	1
CL23230Contig1	4819	gi|499026643|ref|XP_004564063.1|PREDICTED: zinc finger Y-chromosomal protein 1-like isoform X2 [Maylandia zebra]	0	sp|O62836|ZFX_BOVIN	0	Zinc finger X-chromosomal protein OS=Bos taurus GN=ZFX PE=2 SV=2	KOG1721	0	FOG: Zn-finger
CL19451Contig1	4816	gi|348516641|ref|XP_003445846.1|PREDICTED: transmembrane protein 39A-like [Oreochromis niloticus]	0	sp|Q6GL42|TM39A_XENTR	0	Transmembrane protein 39A OS=Xenopus tropicalis GN=tmem39a PE=2 SV=1	KOG3828	0	Uncharacterized conserved protein
CL545Contig1	4816	gi|348500639|ref|XP_003437880.1|PREDICTED: FYVE and coiled-coil domain-containing protein 1-like [Oreochromis niloticus]	0	sp|Q8VDC1|FYCO1_MOUSE	7e-108	FYVE and coiled-coil domain-containing protein 1 OS=Mus musculus GN=Fyco1 PE=1 SV=1	KOG1729	0	FYVE finger containing protein
CL19833Contig1	4815	gi|498933995|ref|XP_004540571.1|PREDICTED: disintegrin and metalloproteinase domain-containing protein 17-like isoform X1 [Maylandia zebra]	0	sp|P78536|ADA17_HUMAN	0	Disintegrin and metalloproteinase domain-containing protein 17 OS=Homo sapiens GN=ADAM17 PE=1 SV=1	KOG3658	0	Tumor necrosis factor-alpha-converting enzyme (TACE/ADAM17) and related metalloproteases	ko04330;ko05120;ko05010	Notch signaling pathway|Epithelial cell signaling in Helicobacter pylori infection|Alzheimer's disease	3
CL21227Contig1	4815	gi|410915654|ref|XP_003971302.1|PREDICTED: latent-transforming growth factor beta-binding protein 3-like [Takifugu rubripes]	0	sp|Q9NS15|LTBP3_HUMAN	0	Latent-transforming growth factor beta-binding protein 3 OS=Homo sapiens GN=LTBP3 PE=1 SV=4	KOG1217	0	Fibrillins and related proteins containing Ca2+-binding EGF-like domains
CL8760Contig1	4814	gi|498956137|ref|XP_004544560.1|PREDICTED: clustered mitochondria protein homolog isoform X1 [Maylandia zebra]	0	sp|Q0IHW8|CLU_XENTR	0	Clustered mitochondria protein homolog OS=Xenopus tropicalis GN=cluh PE=2 SV=1	KOG1839	0	Uncharacterized protein CLU1/cluA/TIF31 involved in mitochondrial morphology/distribution, also found associated with eIF-3
CL2478Contig1	4812	gi|498972076|ref|XP_004547802.1|PREDICTED: arf-GAP with SH3 domain, ANK repeat and PH domain-containing protein 1-like, partial [Maylandia zebra]	0	sp|O97902|ASAP1_BOVIN	0	Arf-GAP with SH3 domain, ANK repeat and PH domain-containing protein 1 OS=Bos taurus GN=ASAP1 PE=1 SV=1	KOG0521	0	Putative GTPase activating proteins (GAPs)	ko04144;ko04666	Endocytosis|Fc gamma R-mediated phagocytosis	2
CL9287Contig1	4812	gi|498961368|ref|XP_004545411.1|PREDICTED: SWI/SNF complex subunit SMARCC2-like [Maylandia zebra]	0	sp|Q8TAQ2|SMRC2_HUMAN	0	SWI/SNF complex subunit SMARCC2 OS=Homo sapiens GN=SMARCC2 PE=1 SV=1	KOG1279	0	Chromatin remodeling factor subunit and related transcription factors
CL16271Contig1	4809	gi|499037574|ref|XP_004569435.1|PREDICTED: UPF0606 protein KIAA1549L-like isoform X1 [Maylandia zebra] >gi|499037576|ref|XP_004569436.1| PREDICTED: UPF0606 protein KIAA1549L-like isoform X2 [Maylandia zebra]	0	sp|Q6ZVL6|K154L_HUMAN	0	UPF0606 protein KIAA1549L OS=Homo sapiens GN=KIAA1549L PE=2 SV=2
CL19465Contig1	4809	gi|498935445|ref|XP_004540929.1|PREDICTED: tonsoku-like protein-like [Maylandia zebra]	0	sp|A9JR78|TONSL_DANRE	0	Tonsoku-like protein OS=Danio rerio GN=tonsl PE=2 SV=1	KOG0504	6e-161	FOG: Ankyrin repeat
CL8057Contig1	4805	gi|499034838|ref|XP_004568100.1|PREDICTED: protein cordon-bleu-like isoform X3 [Maylandia zebra]	0	sp|E7F568|COBL_DANRE	4e-85	Protein cordon-bleu OS=Danio rerio GN=cobl PE=1 SV=2
CL10842Contig1	4804	gi|348508358|ref|XP_003441721.1|PREDICTED: sialate O-acetylesterase-like [Oreochromis niloticus]	0	sp|P82450|SIAE_RAT	4e-152	Sialate O-acetylesterase OS=Rattus norvegicus GN=Siae PE=1 SV=2	KOG4443	1e-63	Putative transcription factor HALR/MLL3, involved in embryonic development
CL15439Contig1	4802	gi|348518303|ref|XP_003446671.1|PREDICTED: 5'-3' exoribonuclease 2 [Oreochromis niloticus]	0	sp|Q5ZIP4|XRN2_CHICK	0	5'-3' exoribonuclease 2 OS=Gallus gallus GN=XRN2 PE=2 SV=1	KOG2044	0	5'-3' exonuclease HKE1/RAT1	ko03018;ko03008	RNA degradation|Ribosome biogenesis in eukaryotes	2
CL15580Contig1	4801	gi|498981960|ref|XP_004550187.1|PREDICTED: stAR-related lipid transfer protein 13-like isoform X4 [Maylandia zebra]	0	sp|Q923Q2|STA13_MOUSE	6e-153	StAR-related lipid transfer protein 13 OS=Mus musculus GN=Stard13 PE=1 SV=5	KOG2200	1e-169	Tumour suppressor protein p122-RhoGAP/DLC1
CL17252Contig1	4801	gi|499032334|ref|XP_004566869.1|PREDICTED: zinc fingers and homeoboxes protein 2-like isoform X1 [Maylandia zebra] >gi|499032336|ref|XP_004566870.1| PREDICTED: zinc fingers and homeoboxes protein 2-like isoform X2 [Maylandia zebra] >gi|499032338|ref|XP_004566871.1| PREDICTED: zinc fingers and homeoboxes protein 2-like isoform X3 [Maylandia zebra]	0	sp|Q5R7F2|ZHX2_PONAB	5e-161	Zinc fingers and homeoboxes protein 2 OS=Pongo abelii GN=ZHX2 PE=2 SV=1
CL22470Contig1	4800	gi|410931109|ref|XP_003978938.1|PREDICTED: poly [ADP-ribose] polymerase 4-like [Takifugu rubripes]	0	sp|Q9UKK3|PARP4_HUMAN	0	Poly [ADP-ribose] polymerase 4 OS=Homo sapiens GN=PARP4 PE=1 SV=3	KOG1037	3e-118	NAD+ ADP-ribosyltransferase Parp, required for poly-ADP ribosylation of nuclear proteins	ko03410	Base excision repair	1
CL7923Contig1	4798	gi|498967160|ref|XP_004546597.1|PREDICTED: contactin-associated protein-like 2-like isoform X2 [Maylandia zebra]	0	sp|Q9CPW0|CNTP2_MOUSE	0	Contactin-associated protein-like 2 OS=Mus musculus GN=Cntnap2 PE=1 SV=2	KOG3516	0	Neurexin IV	ko04514	Cell adhesion molecules (CAMs)	1
CL11758Contig1	4797	gi|498980633|ref|XP_004549863.1|PREDICTED: ubiquitin carboxyl-terminal hydrolase 20-like isoform X1 [Maylandia zebra] >gi|498980637|ref|XP_004549864.1| PREDICTED: ubiquitin carboxyl-terminal hydrolase 20-like isoform X2 [Maylandia zebra] >gi|498980641|ref|XP_004549865.1| PREDICTED: ubiquitin carboxyl-terminal hydrolase 20-like isoform X3 [Maylandia zebra]	0	sp|A5PN09|UBP20_DANRE	0	Ubiquitin carboxyl-terminal hydrolase 20 OS=Danio rerio GN=usp20 PE=3 SV=1	KOG1870	0	Ubiquitin C-terminal hydrolase
CL9190Contig1	4797	gi|348515551|ref|XP_003445303.1|PREDICTED: zinc transporter 9-like [Oreochromis niloticus]	0	sp|Q5PQZ3|ZNT9_DANRE	0	Zinc transporter 9 OS=Danio rerio GN=slc30a9 PE=2 SV=1	KOG2802	0	Membrane protein HUEL (cation efflux superfamily)
CL15936Contig1	4796	gi|348526033|ref|XP_003450525.1|PREDICTED: estrogen-related receptor gamma-like [Oreochromis niloticus]	0	sp|P62510|ERR3_RAT	1e-154	Estrogen-related receptor gamma OS=Rattus norvegicus GN=Esrrg PE=2 SV=1	KOG3575	2e-150	FOG: Hormone receptors
CL19458Contig1	4796	gi|499018506|ref|XP_004560047.1|PREDICTED: uncharacterized protein LOC101469763 isoform X1 [Maylandia zebra]	0	sp|Q9HCG1|ZN160_HUMAN	9e-79	Zinc finger protein 160 OS=Homo sapiens GN=ZNF160 PE=2 SV=3	KOG1721	1e-94	FOG: Zn-finger
CL25887Contig1	4789	gi|499021853|ref|XP_004561699.1|PREDICTED: autism susceptibility gene 2 protein-like [Maylandia zebra]	0	sp|Q8WXX7|AUTS2_HUMAN	0	Autism susceptibility gene 2 protein OS=Homo sapiens GN=AUTS2 PE=1 SV=1	KOG0981	8e-06	DNA topoisomerase I
CL1291Contig1	4786	gi|499018322|ref|XP_004559955.1|PREDICTED: solute carrier family 41 member 1-like isoform X1 [Maylandia zebra] >gi|499018324|ref|XP_004559956.1| PREDICTED: solute carrier family 41 member 1-like isoform X2 [Maylandia zebra] >gi|499018326|ref|XP_004559957.1| PREDICTED: solute carrier family 41 member 1-like isoform X3 [Maylandia zebra]	0	sp|Q8BJA2|S41A1_MOUSE	0	Solute carrier family 41 member 1 OS=Mus musculus GN=Slc41a1 PE=2 SV=1	KOG3788	2e-179	Predicted divalent cation transporter
CL15953Contig1	4785	gi|499028146|ref|XP_004564803.1|PREDICTED: DNA helicase MCM9-like isoform X1 [Maylandia zebra]	0	sp|F1QDI9|MCM9_DANRE	0	DNA helicase MCM9 OS=Danio rerio GN=mcm9 PE=3 SV=2	KOG0477	9e-107	DNA replication licensing factor, MCM2 component
CL22596Contig1	4785	gi|498961921|ref|XP_004545518.1|PREDICTED: catenin delta-1-like isoform X1 [Maylandia zebra] >gi|498961926|ref|XP_004545519.1| PREDICTED: catenin delta-1-like isoform X2 [Maylandia zebra] >gi|498961931|ref|XP_004545520.1| PREDICTED: catenin delta-1-like isoform X3 [Maylandia zebra] >gi|498961936|ref|XP_004545521.1| PREDICTED: catenin delta-1-like isoform X4 [Maylandia zebra]	0	sp|P30999|CTND1_MOUSE	0	Catenin delta-1 OS=Mus musculus GN=Ctnnd1 PE=1 SV=2	KOG1048	0	Neural adherens junction protein Plakophilin and related Armadillo repeat proteins	ko04520;ko04015;ko04670	Adherens junction|Rap1 signaling pathway|Leukocyte transendothelial migration	3
CL4540Contig1	4784	gi|498945727|ref|XP_004542889.1|PREDICTED: jmjC domain-containing protein 4-like [Maylandia zebra]	0	sp|Q08BY5|JMJD4_DANRE	0	JmjC domain-containing protein 4 OS=Danio rerio GN=jmjd4 PE=2 SV=1	KOG2131	1e-163	Uncharacterized conserved protein, contains JmjC domain
CL4922Contig1	4784	gi|348505653|ref|XP_003440375.1|PREDICTED: E3 SUMO-protein ligase PIAS1-like [Oreochromis niloticus]	0	sp|O88907|PIAS1_MOUSE	0	E3 SUMO-protein ligase PIAS1 OS=Mus musculus GN=Pias1 PE=1 SV=2	KOG2169	0	Zn-finger transcription factor	ko04630;ko04120;ko05160	Jak-STAT signaling pathway|Ubiquitin mediated proteolysis|Hepatitis C	3
CL25526Contig1	4776	gi|498933545|ref|XP_004540464.1|PREDICTED: protein quaking-A-like isoform X2 [Maylandia zebra]	0	sp|Q6P0D0|QKIA_DANRE	2e-165	Protein quaking-A OS=Danio rerio GN=qkia PE=2 SV=2	KOG1588	5e-131	RNA-binding protein Sam68 and related KH domain proteins
CL3932Contig1	4774	gi|499050975|ref|XP_004576002.1|PREDICTED: rap1 GTPase-GDP dissociation stimulator 1-like isoform X1 [Maylandia zebra]	0	sp|P52306|GDS1_HUMAN	0	Rap1 GTPase-GDP dissociation stimulator 1 OS=Homo sapiens GN=RAP1GDS1 PE=1 SV=3	KOG4500	0	Rho/Rac GTPase guanine nucleotide exchange factor smgGDS/Vimar
CL1039Contig1	4772	gi|498953677|ref|XP_004544165.1|PREDICTED: kelch-like protein 22-like isoform X3 [Maylandia zebra]	0	sp|Q08CY1|KLH22_XENTR	0	Kelch-like protein 22 OS=Xenopus tropicalis GN=klhl22 PE=2 SV=1	KOG4441	0	Proteins containing BTB/POZ and Kelch domains, involved in regulatory/signal transduction processes
CL31175Contig1	4766	gi|498998319|ref|XP_004554208.1|PREDICTED: early endosome antigen 1-like isoform X4 [Maylandia zebra]	0	sp|Q5VVM6|CCD30_HUMAN	9e-15	Coiled-coil domain-containing protein 30 OS=Homo sapiens GN=CCDC30 PE=2 SV=1	KOG0161	2e-10	Myosin class II heavy chain
[truncated: 16,166 more rows]

## Sheet: Table B
id	length	NR-id and Des	NR-e-value	swiss-id	swiss-e-value	swiss-Des	KOG-id	KOG-e-value	KOG-Des	kegg-id	kegg-term	kegg_hits_numbers	GO-id	GO-term
[truncated: 17,900 more rows]
