# Supplementary material for: De Novo Transcriptome Analysis of Two Seahorse Species (Hippocampus erectus and H. mohnikei) and the Development of Molecular Markers for Population Genetics
Source: PLoS One. 2016 Apr 29;11(4):e0154096. doi: 10.1371/journal.pone.0154096 (PMC4851356; doi:10.1371/journal.pone.0154096)
Supplement: S2 File — (XLS) [file pone.0154096.s002.xls]

## Sheet: Table A
transcripts	Sample_H. erectus	FPKM_H. erectus	Sample_H. mohnikei	FPKM_H. mohnikei
Gene_1	CL10006Contig1	54.9626	CL22555Contig1	19.4046
Gene_2	CL10008Contig1	28.9958	CL26676Contig1	35.5947
Gene_3	CL10013Contig1	4.68732	CL11793Contig1	3.18375
Gene_4	CL10020Contig1	7.69799	CL7785Contig1	5.71892
Gene_5	CL10040Contig1	14.9616	CL6219Contig1	18.7296
Gene_6	CL10047Contig1	107.806	CL25737Contig1	194.05
Gene_7	CL10052Contig1	4.45836	CL13676Contig1	2.83793
Gene_8	CL10060Contig1	24.81	CL31183Contig1	40.3614
Gene_9	CL10064Contig1	13.5577	CL25594Contig1	17.0302
Gene_10	CL10065Contig1	32.554	CL25038Contig1	25.9215
Gene_11	CL10072Contig1	4.60824	CL28770Contig1	6.84807
Gene_12	CL10076Contig1	2.50684	CL29934Contig1	2.5002
Gene_13	CL10088Contig1	2.4524	CL11610Contig1	2.59624
Gene_14	CL1008Contig1	6.63354	CL2988Contig1	5.53524
Gene_15	CL10093Contig1	44.3604	CL25744Contig1	40.1989
Gene_16	CL10102Contig1	6.34769	CL3853Contig1	4.38712
Gene_17	CL1010Contig1	6.27637	CL3237Contig1	10.2578
Gene_18	CL10110Contig1	28.782	CL27445Contig1	22.3345
Gene_19	CL10114Contig1	6.9825	CL1779Contig1	6.6898
Gene_20	CL10117Contig1	54.1012	CL19151Contig1	98.2658
Gene_21	CL1011Contig1	6.72629	CL25468Contig1	8.16262
Gene_22	CL10122Contig1	25.3924	CL25659Contig1	35.1976
Gene_23	CL10125Contig1	2.92555	CL11666Contig1	6.03555
Gene_24	CL10131Contig1	17.1737	CL13900Contig1	17.8885
Gene_25	CL1013Contig1	3.49925	CL2493Contig1	3.71535
Gene_26	CL10149Contig1	2.49027	CL19210Contig1	5.91767
Gene_27	CL10155Contig1	53.2752	CL28067Contig1	38.9883
Gene_28	CL10162Contig1	3.84226	CL20418Contig1	3.29307
Gene_29	CL10166Contig1	8.116	CL8846Contig1	6.07746
Gene_30	CL10169Contig1	3.75953	CL34332Contig1	8.4191
Gene_31	CL1016Contig1	11.5598	CL3363Contig1	9.71717
Gene_32	CL10172Contig1	85.7597	CL27279Contig1	77.6937
Gene_33	CL10176Contig1	11.3858	CL8012Contig1	6.66956
Gene_34	CL1017Contig1	5.37128	CL607Contig1	5.31709
Gene_35	CL1018Contig1	2.90918	CL6163Contig1	3.41248
Gene_36	CL10190Contig1	8.72035	CL91Contig1	6.61586
Gene_37	CL10195Contig1	185.963	CL25120Contig1	266.3
Gene_38	CL10197Contig1	31.0407	CL7861Contig1	21.6507
Gene_39	CL1019Contig1	3.29168	CL21721Contig1	4.28158
Gene_40	CL10201Contig1	39.1645	CL25115Contig1	27.912
Gene_41	CL10204Contig1	19.0696	CL25255Contig1	19.7664
Gene_42	CL10213Contig1	2.48983	CL22832Contig1	2.37054
Gene_43	CL10217Contig1	10.9796	CL19132Contig1	12.0222
Gene_44	CL10219Contig1	17.6052	CL7581Contig1	11.0689
Gene_45	CL1021Contig1	2.10571	CL511Contig1	3.44413
Gene_46	CL10223Contig1	3.29053	CL623Contig1	6.05707
Gene_47	CL10232Contig1	8.34958	CL6520Contig1	7.92345
Gene_48	CL10233Contig1	4.1415	CL7582Contig1	4.49385
Gene_49	CL10234Contig1	43.4246	CL10152Contig1	84.2814
Gene_50	CL10238Contig1	15.7445	CL28409Contig1	17.506
Gene_51	CL10249Contig1	5.658	CL14496Contig1	3.61811
Gene_52	CL10250Contig1	26.6075	CL27431Contig1	63.9883
Gene_53	CL10251Contig1	51.6106	CL19129Contig1	41.9518
Gene_54	CL10252Contig1	9.75978	CL31377Contig1	14.987
Gene_55	CL10253Contig1	24.6538	CL26298Contig1	11.4942
Gene_56	CL10262Contig1	3.21778	CL17985Contig1	6.34997
Gene_57	CL10266Contig1	7.54631	CL10903Contig1	1.92074
Gene_58	CL10275Contig1	9.98249	CL30578Contig1	6.62326
Gene_59	CL1028Contig1	4.07043	CL23145Contig1	12.2017
Gene_60	CL10293Contig1	1.17347	CL28720Contig1	2.6337
Gene_61	CL10296Contig1	2.23894	CL16783Contig1	9.83427
Gene_62	CL102Contig1	4.35867	CL480Contig1	5.52311
Gene_63	CL10300Contig1	23.0975	CL26413Contig1	19.0759
Gene_64	CL10304Contig1	26.2062	CL21224Contig1	31.3214
Gene_65	CL10309Contig1	10.1476	CL8521Contig1	11.7493
Gene_66	CL1030Contig1	3.95383	CL24851Contig1	5.96828
Gene_67	CL10313Contig1	4.26136	CL14874Contig1	6.16716
Gene_68	CL10314Contig1	29.05	CL26723Contig1	21.8061
Gene_69	CL1032Contig1	5.13887	CL5182Contig1	3.35578
Gene_70	CL10330Contig1	9.68153	CL19810Contig1	13.1999
Gene_71	CL10331Contig1	3.52312	CL34949Contig1	5.21303
Gene_72	CL10347Contig1	6.9616	CL3165Contig1	19.0313
Gene_73	CL10361Contig1	32.6561	CL25584Contig1	42.0071
Gene_74	CL10387Contig1	18.0537	CL26613Contig1	22.6201
Gene_75	CL10388Contig1	7.74629	CL24958Contig1	16.7706
Gene_76	CL10392Contig1	19.8562	CL13682Contig1	27.3675
Gene_77	CL10399Contig1	3.42975	CL30178Contig1	4.1327
Gene_78	CL10404Contig1	27.1817	CL23103Contig1	27.1852
Gene_79	CL10406Contig1	22.9959	CL27533Contig1	12.1717
Gene_80	CL10416Contig1	8.68361	CL6624Contig1	4.71272
Gene_81	CL10433Contig1	19.7202	CL9683Contig1	8.24283
Gene_82	CL10443Contig1	2.11136	CL29839Contig1	4.53962
Gene_83	CL10445Contig1	16.4615	CL21845Contig1	57.6673
Gene_84	CL10450Contig1	54.1642	CL20023Contig1	61.3623
Gene_85	CL10454Contig1	9.62774	CL18846Contig1	6.94862
Gene_86	CL10462Contig1	14.4173	CL21594Contig1	11.0349
Gene_87	CL10464Contig1	17.4465	CL1896Contig1	9.26432
Gene_88	CL10473Contig1	46.888	CL21326Contig1	18.0657
Gene_89	CL10474Contig1	8.35943	CL2786Contig1	7.59423
Gene_90	CL10475Contig1	21.0992	CL25576Contig1	25.6883
Gene_91	CL1047Contig1	9.3211	CL28079Contig1	21.223
Gene_92	CL10492Contig1	11.4349	CL9654Contig1	6.67322
Gene_93	CL10497Contig1	21.1195	CL25245Contig1	31.9791
Gene_94	CL10503Contig1	7.22312	CL354Contig1	5.01325
Gene_95	CL10507Contig1	13.2715	CL25157Contig1	8.02298
Gene_96	CL10519Contig1	76.0833	CL24988Contig1	64.6132
Gene_97	CL1053Contig1	11.7253	CL27198Contig1	13.4326
Gene_98	CL10555Contig1	42.5713	CL14599Contig1	43.4632
Gene_99	CL10556Contig1	15.8681	CL14954Contig1	11.9174
Gene_100	CL10557Contig1	9.10137	CL8518Contig1	8.07789
Gene_101	CL10568Contig1	6.8152	CL29444Contig1	8.94716
Gene_102	CL10570Contig1	27.2433	CL26258Contig1	41.1555
Gene_103	CL10572Contig1	10.2429	CL24915Contig1	11.5994
Gene_104	CL10576Contig1	17.4218	CL19068Contig1	5.56727
Gene_105	CL10579Contig1	47.4389	CL34703Contig1	35.535
Gene_106	CL10585Contig1	12.2644	CL23033Contig1	8.11508
Gene_107	CL10586Contig1	21.1421	CL15461Contig1	11.3163
Gene_108	CL10598Contig1	4.79331	CL9266Contig1	3.46732
Gene_109	CL10602Contig1	12.054	CL18506Contig1	10.2016
Gene_110	CL10606Contig1	5.40743	CL4607Contig1	3.19264
Gene_111	CL10610Contig1	2.5053	CL10972Contig1	2.35908
Gene_112	CL10615Contig1	11.1618	CL5319Contig1	5.65677
Gene_113	CL10619Contig1	3.27489	CL20198Contig1	2.54656
Gene_114	CL1061Contig1	8.44395	CL4420Contig1	10.7636
Gene_115	CL10621Contig1	3.55631	CL31415Contig1	3.66809
Gene_116	CL10623Contig1	10.9541	CL20732Contig1	8.01302
Gene_117	CL10624Contig1	424.32	CL24964Contig1	409.882
Gene_118	CL10625Contig1	109.464	CL25581Contig1	137.757
Gene_119	CL1063Contig1	7.40491	CL3329Contig1	7.92836
Gene_120	CL10641Contig1	25.0666	CL26870Contig1	14.4562
Gene_121	CL10645Contig1	111.267	CL25542Contig1	79.4447
Gene_122	CL10646Contig1	4.71455	CL245Contig1	4.05629
Gene_123	CL10651Contig1	22.7758	CL28394Contig1	24.6144
Gene_124	CL10655Contig1	33.1672	CL26581Contig1	23.9773
Gene_125	CL10658Contig1	49.7721	CL25568Contig1	91.9775
Gene_126	CL10659Contig1	4.51083	CL11755Contig1	4.65278
Gene_127	CL10677Contig1	197.019	CL26818Contig1	132.895
Gene_128	CL10697Contig1	24.2416	CL26532Contig1	38.1167
Gene_129	CL10703Contig1	1.52278	CL11726Contig1	1.72019
Gene_130	CL10707Contig1	70.2219	CL25227Contig1	83.2396
Gene_131	CL1070Contig1	2.3618	CL163Contig1	1.59539
Gene_132	CL10713Contig1	53.9759	CL25068Contig1	33.9485
Gene_133	CL10722Contig1	4.32551	CL34970Contig1	3.0702
Gene_134	CL10727Contig1	3.76636	CL30360Contig1	4.77952
Gene_135	CL10728Contig1	2.74086	CL15147Contig1	3.61288
Gene_136	CL10736Contig1	7.93272	CL9084Contig1	13.4168
Gene_137	CL1074Contig1	6.74824	CL27846Contig1	5.55795
Gene_138	CL1076Contig1	6.46987	CL3541Contig1	9.51164
Gene_139	CL10773Contig1	6.3122	CL6249Contig1	8.60197
Gene_140	CL1077Contig1	6.12117	CL8750Contig1	5.83829
Gene_141	CL10790Contig1	8.82359	CL27153Contig1	9.70271
Gene_142	CL10793Contig1	99.5231	CL24867Contig1	42.6124
Gene_143	CL10800Contig1	103.724	CL25141Contig1	110.513
Gene_144	CL10810Contig1	24.2923	CL25249Contig1	61.6028
Gene_145	CL10811Contig1	3.59697	CL12959Contig1	4.93643
Gene_146	CL10813Contig1	51.9721	CL22659Contig1	49.043
Gene_147	CL10816Contig1	10.9106	CL324Contig1	4.06636
Gene_148	CL10817Contig1	12.8586	CL16448Contig1	6.38797
Gene_149	CL1081Contig1	6.88607	CL787Contig1	3.80178
Gene_150	CL10823Contig1	18.1929	CL27735Contig1	16.3174
Gene_151	CL10828Contig1	12.1226	CL25091Contig1	18.5779
Gene_152	CL10839Contig1	2.66426	CL934Contig1	4.9936
Gene_153	CL10845Contig1	54.1663	CL25112Contig1	53.5306
Gene_154	CL10853Contig1	13.9846	CL12203Contig1	13.7216
Gene_155	CL10855Contig1	2.15413	CL18866Contig1	2.08044
Gene_156	CL10858Contig1	8.35703	CL11022Contig1	5.721
Gene_157	CL1085Contig1	2.2494	CL4357Contig1	2.9776
Gene_158	CL10865Contig1	8.45465	CL25325Contig1	9.06997
Gene_159	CL10869Contig1	19.0547	CL27291Contig1	29.986
Gene_160	CL10872Contig1	9.80617	CL757Contig1	7.8947
Gene_161	CL10878Contig1	47.595	CL24943Contig1	39.4545
Gene_162	CL10882Contig1	30.7959	CL24919Contig1	29.308
Gene_163	CL10884Contig1	5.46065	CL31703Contig1	4.33948
Gene_164	CL10885Contig1	3.50954	CL20211Contig1	3.18811
Gene_165	CL10886Contig1	29.1856	CL15048Contig1	42.1616
Gene_166	CL1088Contig1	4.48986	CL2163Contig1	5.78898
Gene_167	CL10890Contig1	11.5895	CL26373Contig1	16.4255
Gene_168	CL10901Contig1	40.8547	CL28932Contig1	15.8015
Gene_169	CL10908Contig1	3.8124	CL5039Contig1	3.02786
Gene_170	CL10913Contig1	81.5708	CL25361Contig1	79.0041
Gene_171	CL10914Contig1	14.7848	CL29503Contig1	8.37485
Gene_172	CL10917Contig1	5.0328	CL9279Contig1	8.16899
Gene_173	CL10918Contig1	2.04559	CL20110Contig1	4.91687
Gene_174	CL10927Contig1	15.6335	CL9516Contig1	9.14178
Gene_175	CL10937Contig1	20.4653	CL26377Contig1	17.1559
Gene_176	CL10940Contig1	34.9189	CL25288Contig1	52.7691
Gene_177	CL10947Contig1	23.8121	CL32939Contig1	30.8546
Gene_178	CL10963Contig1	18.726	CL18219Contig1	26.5002
Gene_179	CL10975Contig1	87.1302	CL5295Contig1	66.1145
Gene_180	CL10978Contig1	14.978	CL20102Contig1	12.0977
Gene_181	CL10988Contig1	13.8417	CL5528Contig1	8.73575
Gene_182	CL10989Contig1	7.20379	CL41Contig1	4.32354
Gene_183	CL1098Contig1	2.1993	CL2007Contig1	3.52824
Gene_184	CL10992Contig1	2.32986	CL31299Contig1	2.66754
Gene_185	CL10993Contig1	34.3241	CL26379Contig1	34.335
Gene_186	CL10Contig1	4.19406	CL10Contig1	3.01584
Gene_187	CL11002Contig1	4.32569	CL10574Contig1	5.34003
Gene_188	CL1100Contig1	5.65352	CL2719Contig1	4.18223
Gene_189	CL11013Contig1	14.2705	CL28296Contig1	6.48469
Gene_190	CL1101Contig1	4.66688	CL25023Contig1	10.381
Gene_191	CL11025Contig1	32.9941	CL28002Contig1	21.0593
Gene_192	CL11028Contig1	23.5991	CL7281Contig1	20.0707
Gene_193	CL11029Contig1	7.21737	CL4907Contig1	5.91938
Gene_194	CL1102Contig1	4.79709	CL42Contig1	4.78065
Gene_195	CL11030Contig1	7.40131	CL744Contig1	6.01281
Gene_196	CL11036Contig1	31.2253	CL25005Contig1	40.4939
Gene_197	CL11038Contig1	8.30083	CL30135Contig1	16.2767
Gene_198	CL11043Contig1	6.349	CL10224Contig1	11.0295
Gene_199	CL11048Contig1	10.1005	CL16611Contig1	9.3062
Gene_200	CL11059Contig1	14.7059	CL15412Contig1	14.9056
Gene_201	CL11061Contig1	15.498	CL25103Contig1	16.9785
Gene_202	CL11072Contig1	6.06138	CL15790Contig1	6.37947
Gene_203	CL11076Contig1	6.99989	CL14020Contig1	4.51488
Gene_204	CL11081Contig1	16.2404	CL26384Contig1	23.1642
Gene_205	CL11082Contig1	4.56015	CL19880Contig1	7.78923
Gene_206	CL11084Contig1	10.3356	CL4403Contig1	10.0042
Gene_207	CL11085Contig1	10.4127	CL20527Contig1	10.1172
Gene_208	CL11089Contig1	7.8216	CL24850Contig1	11.4276
Gene_209	CL1108Contig1	5.51322	CL193Contig1	5.3602
Gene_210	CL11096Contig1	3.84208	CL32717Contig1	4.457
Gene_211	CL11097Contig1	40.1074	CL24899Contig1	35.2272
Gene_212	CL1109Contig1	4.39934	CL2043Contig1	4.8831
Gene_213	CL11102Contig1	6.46091	CL897Contig1	4.53126
Gene_214	CL11103Contig1	23.3171	CL30600Contig1	37.4939
Gene_215	CL11114Contig1	4.08262	CL15872Contig1	4.72766
Gene_216	CL11116Contig1	3.93174	CL16201Contig1	2.11503
Gene_217	CL11119Contig1	13.3087	CL25339Contig1	12.6019
Gene_218	CL11127Contig1	6.59927	CL20978Contig1	13.4291
Gene_219	CL1112Contig1	5.33675	CL25337Contig1	9.35676
Gene_220	CL11140Contig1	3.03429	CL32493Contig1	4.56916
Gene_221	CL1114Contig1	6.72728	CL4368Contig1	6.27543
Gene_222	CL1115Contig1	3.27865	CL2446Contig1	3.63641
Gene_223	CL11168Contig1	5.20901	CL29956Contig1	5.2465
Gene_224	CL11173Contig1	15.9129	CL25894Contig1	15.2085
Gene_225	CL11175Contig1	2.83412	CL30729Contig1	3.11045
Gene_226	CL11184Contig1	15.6162	CL26644Contig1	15.8238
Gene_227	CL11196Contig1	16.3972	CL26282Contig1	55.0129
Gene_228	CL11197Contig1	9.85018	CL25063Contig1	17.8317
Gene_229	CL11203Contig1	4.74134	CL10900Contig1	6.50241
Gene_230	CL1120Contig1	5.22162	CL591Contig1	2.40606
Gene_231	CL11211Contig1	24.0665	CL24836Contig1	30.3414
Gene_232	CL11234Contig1	26.801	CL28332Contig1	19.1265
Gene_233	CL11237Contig1	10.375	CL25002Contig1	7.53435
Gene_234	CL11239Contig1	15.5642	CL25296Contig1	15.0969
Gene_235	CL11250Contig1	3.82602	CL20909Contig1	8.11163
Gene_236	CL11257Contig1	2.81576	CL18940Contig1	3.13819
Gene_237	CL11263Contig1	2.97563	CL9131Contig1	4.26792
Gene_238	CL11269Contig1	2.20874	CL2975Contig1	3.0415
Gene_239	CL11274Contig1	40.4641	CL25231Contig1	22.3569
Gene_240	CL11275Contig1	3.77349	CL10797Contig1	4.23312
Gene_241	CL11278Contig1	2.73931	CL28786Contig1	6.66771
Gene_242	CL112Contig1	4.00174	CL6843Contig1	2.8828
Gene_243	CL11302Contig1	79.44	CL24927Contig1	85.3706
Gene_244	CL11304Contig1	10.5549	CL25647Contig1	8.23484
Gene_245	CL11307Contig1	12.9693	CL25017Contig1	20.4346
Gene_246	CL11309Contig1	2.89841	CL3816Contig1	3.55397
Gene_247	CL1130Contig1	5.48079	CL31999Contig1	8.25546
Gene_248	CL11316Contig1	24.1067	CL24896Contig1	22.7937
Gene_249	CL1131Contig1	14.6486	CL26280Contig1	8.41175
Gene_250	CL11326Contig1	34.1991	CL24911Contig1	33.3175
Gene_251	CL11332Contig1	29.3471	CL24981Contig1	24.2322
Gene_252	CL1133Contig1	7.1077	CL7976Contig1	5.30148
Gene_253	CL11341Contig1	75.4761	CL24937Contig1	87.6013
Gene_254	CL11351Contig1	43.3768	CL33429Contig1	29.9128
Gene_255	CL11355Contig1	2.72863	CL461Contig1	5.45878
Gene_256	CL11361Contig1	52.6678	CL27991Contig1	59.7733
Gene_257	CL11364Contig1	3.67712	CL14276Contig1	3.92669
Gene_258	CL11369Contig1	16.3179	CL32209Contig1	8.43516
Gene_259	CL1136Contig1	5.65748	CL25256Contig1	5.65803
Gene_260	CL11377Contig1	28.783	CL26993Contig1	28.0082
Gene_261	CL1137Contig1	2.97081	CL2768Contig1	3.76021
Gene_262	CL11387Contig1	4.70261	CL14002Contig1	3.47475
Gene_263	CL11397Contig1	51.7426	CL15440Contig1	23.7143
Gene_264	CL11398Contig1	14.1218	CL1495Contig1	7.2487
Gene_265	CL11403Contig1	25.7559	CL25187Contig1	17.1539
Gene_266	CL11404Contig1	77.1477	CL25266Contig1	177.128
Gene_267	CL11408Contig1	3.48221	CL13662Contig1	3.17549
Gene_268	CL11419Contig1	4.8439	CL7175Contig1	2.70201
Gene_269	CL11423Contig1	3.26657	CL8488Contig1	2.68069
Gene_270	CL11428Contig1	16.3531	CL26759Contig1	18.1697
Gene_271	CL11438Contig1	59.9513	CL25208Contig1	86.2738
Gene_272	CL11448Contig1	5.51451	CL1157Contig1	3.74798
Gene_273	CL11458Contig1	124.488	CL25327Contig1	93.9195
Gene_274	CL1147Contig1	7.90435	CL2358Contig1	5.68318
Gene_275	CL11480Contig1	3.31043	CL3581Contig1	4.17559
Gene_276	CL11481Contig1	13.1687	CL25544Contig1	20.3683
Gene_277	CL11488Contig1	122.121	CL21059Contig1	98.8217
Gene_278	CL11494Contig1	1.83019	CL8536Contig1	3.3488
Gene_279	CL11500Contig1	7.15028	CL13233Contig1	4.74627
Gene_280	CL11502Contig1	56.9356	CL6694Contig1	55.2039
Gene_281	CL11509Contig1	34.2152	CL3746Contig1	36.7204
Gene_282	CL1150Contig1	5.80214	CL1170Contig1	5.06461
Gene_283	CL11511Contig1	3.99439	CL20012Contig1	6.94205
Gene_284	CL11513Contig1	70.3899	CL25279Contig1	105.458
Gene_285	CL11527Contig1	5.09598	CL7839Contig1	4.2935
Gene_286	CL11542Contig1	2.25198	CL1764Contig1	2.94355
Gene_287	CL11544Contig1	30.4244	CL28535Contig1	28.311
Gene_288	CL11554Contig1	40.1257	CL27659Contig1	48.4599
Gene_289	CL11556Contig1	11.6936	CL7204Contig1	8.01316
Gene_290	CL11562Contig1	5.69057	CL13812Contig1	8.12345
Gene_291	CL11563Contig1	39.7952	CL24931Contig1	39.2101
Gene_292	CL11570Contig1	11.2299	CL28427Contig1	10.6382
Gene_293	CL11571Contig1	12.7959	CL28445Contig1	22.2381
Gene_294	CL11573Contig1	19.5005	CL22368Contig1	17.355
Gene_295	CL11575Contig1	16.5655	CL26589Contig1	14.3057
Gene_296	CL11578Contig1	6.02199	CL30251Contig1	9.91647
Gene_297	CL11582Contig1	34.3559	CL28330Contig1	52.6011
Gene_298	CL11583Contig1	16.1046	CL5891Contig1	13.2823
Gene_299	CL11586Contig1	2.77668	CL4411Contig1	3.76585
Gene_300	CL11591Contig1	4.34128	CL31090Contig1	6.79691
Gene_301	CL11596Contig1	9.54698	CL8230Contig1	13.3075
Gene_302	CL1159Contig1	5.09548	CL330Contig1	5.51119
Gene_303	CL115Contig1	5.55633	CL26019Contig1	9.80106
Gene_304	CL11615Contig1	15.3524	CL4052Contig1	17.7923
Gene_305	CL11622Contig1	46.1394	CL27843Contig1	52.7469
Gene_306	CL11623Contig1	10.618	CL31809Contig1	18.0404
Gene_307	CL11634Contig1	6.51067	CL21096Contig1	5.49879
Gene_308	CL11639Contig1	7.55841	CL25353Contig1	7.75583
Gene_309	CL11641Contig1	3.06627	CL5193Contig1	5.13219
Gene_310	CL11643Contig1	2.51959	CL15691Contig1	3.42132
Gene_311	CL11647Contig1	4.6655	CL16719Contig1	5.68916
Gene_312	CL11649Contig1	3.35223	CL15362Contig1	4.54196
Gene_313	CL11650Contig1	7.31599	CL13739Contig1	4.40249
Gene_314	CL11661Contig1	47.6773	CL27633Contig1	49.7941
Gene_315	CL11662Contig1	6.55866	CL15392Contig1	6.33506
Gene_316	CL11688Contig1	5.45212	CL16723Contig1	3.48765
Gene_317	CL1168Contig1	5.59848	CL21154Contig1	16.9741
Gene_318	CL11716Contig1	18.0717	CL24963Contig1	21.0213
Gene_319	CL11718Contig1	13.1387	CL26672Contig1	13.0721
Gene_320	CL11736Contig1	12.0307	CL17286Contig1	6.84138
Gene_321	CL11737Contig1	3.14306	CL20450Contig1	3.55857
Gene_322	CL11743Contig1	16.0576	CL20533Contig1	34.2814
Gene_323	CL11752Contig1	22.9976	CL25205Contig1	20.5284
Gene_324	CL11754Contig1	11.3662	CL26372Contig1	8.99511
Gene_325	CL11755Contig1	4.9228	CL11699Contig1	5.02742
Gene_326	CL11756Contig1	44.4556	CL24901Contig1	40.114
Gene_327	CL11758Contig1	22.7235	CL26169Contig1	19.5807
Gene_328	CL1175Contig1	7.20336	CL1Contig1	4.74884
Gene_329	CL11764Contig1	10.5951	CL7620Contig1	12.6166
Gene_330	CL1176Contig1	4.25357	CL743Contig1	3.22491
Gene_331	CL11775Contig1	1.94162	CL15394Contig1	3.71321
Gene_332	CL11777Contig1	8.37182	CL9646Contig1	11.5512
Gene_333	CL11787Contig1	2.80453	CL4208Contig1	3.70038
Gene_334	CL1178Contig1	3.0383	CL22389Contig1	4.68843
Gene_335	CL11796Contig1	3.75224	CL7701Contig1	2.61399
Gene_336	CL11798Contig1	2.78626	CL35258Contig1	4.84209
Gene_337	CL11800Contig1	11.2648	CL17492Contig1	12.3898
Gene_338	CL11804Contig1	26.8197	CL3584Contig1	32.8818
Gene_339	CL11807Contig1	11.7277	CL28700Contig1	15.8159
Gene_340	CL11811Contig1	12.3916	CL31438Contig1	5.33573
Gene_341	CL11812Contig1	29.7577	CL28155Contig1	21.2225
Gene_342	CL11816Contig1	20.9351	CL11471Contig1	12.2241
Gene_343	CL1181Contig1	3.49827	CL3461Contig1	5.00992
Gene_344	CL11825Contig1	5.02225	CL15569Contig1	3.92688
Gene_345	CL11827Contig1	66.9506	CL30641Contig1	57.782
Gene_346	CL1182Contig1	4.28712	CL6532Contig1	4.47928
Gene_347	CL11844Contig1	10.4666	CL30738Contig1	10.8209
Gene_348	CL1184Contig1	4.96661	CL31411Contig1	4.11795
Gene_349	CL11862Contig1	30.1267	CL25934Contig1	29.5131
Gene_350	CL11866Contig1	8.62893	CL18168Contig1	12.013
Gene_351	CL11868Contig1	22.9052	CL15611Contig1	3.48954
Gene_352	CL1186Contig1	2.91826	CL5506Contig1	3.52629
Gene_353	CL11874Contig1	42.7787	CL27804Contig1	29.9279
Gene_354	CL11876Contig1	11.7514	CL20635Contig1	16.2211
Gene_355	CL11893Contig1	14.5426	CL20765Contig1	12.802
Gene_356	CL118Contig1	4.89215	CL6972Contig1	7.68846
Gene_357	CL11908Contig1	12.7472	CL30508Contig1	9.79573
Gene_358	CL1190Contig1	2.57369	CL411Contig1	3.86659
Gene_359	CL11912Contig1	16.4299	CL3024Contig1	10.4034
Gene_360	CL11916Contig1	6.9436	CL3496Contig1	7.47356
Gene_361	CL1191Contig1	3.29783	CL3893Contig1	3.62308
Gene_362	CL1193Contig1	5.33736	CL25895Contig1	6.24919
Gene_363	CL11950Contig1	28.7958	CL21223Contig1	22.4046
Gene_364	CL11958Contig1	1.96052	CL17549Contig1	2.46645
Gene_365	CL11962Contig1	15.859	CL20346Contig1	19.637
Gene_366	CL11963Contig1	45.6688	CL23876Contig1	38.841
Gene_367	CL11964Contig1	5.46383	CL21064Contig1	5.08181
Gene_368	CL11969Contig1	30.2772	CL25006Contig1	105.924
Gene_369	CL11971Contig1	27.4898	CL24905Contig1	19.6438
Gene_370	CL1197Contig1	6.86354	CL7382Contig1	17.9516
Gene_371	CL11983Contig1	4.99108	CL29646Contig1	9.59332
Gene_372	CL11984Contig1	9.4648	CL23184Contig1	16.0003
Gene_373	CL11985Contig1	32.1602	CL19855Contig1	32.1347
Gene_374	CL11988Contig1	3.6568	CL13714Contig1	6.14306
Gene_375	CL11994Contig1	36.537	CL26986Contig1	56.454
Gene_376	CL12002Contig1	3.04161	CL19353Contig1	5.23872
Gene_377	CL1200Contig1	4.10555	CL24037Contig1	26.4818
Gene_378	CL12012Contig1	35.1066	CL24894Contig1	57.9131
Gene_379	CL1201Contig1	3.74086	CL2711Contig1	3.68489
Gene_380	CL12021Contig1	20.33	CL17652Contig1	19.7627
Gene_381	CL12027Contig1	3.268	CL15062Contig1	2.04728
Gene_382	CL12031Contig1	5.14321	CL16565Contig1	4.16556
Gene_383	CL12034Contig1	11.969	CL6456Contig1	16.8739
Gene_384	CL12035Contig1	22.7958	CL26210Contig1	28.4831
Gene_385	CL12036Contig1	25.3303	CL9334Contig1	20.3516
Gene_386	CL12045Contig1	3.60023	CL11150Contig1	7.72551
Gene_387	CL12049Contig1	11.3059	CL7078Contig1	8.26295
Gene_388	CL1204Contig1	4.1709	CL202Contig1	3.83651
Gene_389	CL12050Contig1	2.17975	CL13645Contig1	4.75797
Gene_390	CL1205Contig1	4.34268	CL15227Contig1	3.74226
Gene_391	CL12060Contig1	31.6118	CL26382Contig1	32.3397
Gene_392	CL12073Contig1	8.57937	CL9397Contig1	5.82947
Gene_393	CL12075Contig1	30.1502	CL18312Contig1	21.3859
Gene_394	CL12076Contig1	23.7404	CL25372Contig1	12.6317
Gene_395	CL12077Contig1	10.5642	CL5037Contig1	12.8121
Gene_396	CL12094Contig1	78.4939	CL22421Contig1	96.3277
Gene_397	CL1209Contig1	4.0301	CL312Contig1	3.00497
Gene_398	CL120Contig1	2.32736	CL5038Contig1	4.98446
Gene_399	CL12104Contig1	9.7666	CL9933Contig1	18.3467
Gene_400	CL12116Contig1	8.18596	CL15358Contig1	8.19177
Gene_401	CL1211Contig1	8.20896	CL24834Contig1	7.86673
Gene_402	CL12120Contig1	118.94	CL28345Contig1	94.185
Gene_403	CL12124Contig1	3.96113	CL12288Contig1	5.61676
Gene_404	CL1213Contig1	4.44541	CL8197Contig1	5.83876
Gene_405	CL12140Contig1	23.1479	CL24895Contig1	39.9978
Gene_406	CL12146Contig1	20.7711	CL6463Contig1	10.9357
Gene_407	CL12152Contig1	17.9209	CL8088Contig1	12.4911
Gene_408	CL12153Contig1	5.96208	CL4269Contig1	4.56336
Gene_409	CL12157Contig1	5.49148	CL16253Contig1	3.19706
Gene_410	CL12164Contig1	4.47734	CL29135Contig1	5.60189
Gene_411	CL12165Contig1	15.9012	CL3780Contig1	5.63673
Gene_412	CL12166Contig1	3.4747	CL10144Contig1	5.88531
Gene_413	CL12167Contig1	5.90098	CL16759Contig1	3.12574
Gene_414	CL12175Contig1	123.557	CL22183Contig1	191.116
Gene_415	CL12176Contig1	4.43267	CL32056Contig1	4.20593
Gene_416	CL12177Contig1	39.6426	CL28072Contig1	40.443
Gene_417	CL12179Contig1	15.8305	CL17546Contig1	17.8133
Gene_418	CL121Contig1	3.22509	CL219Contig1	4.4428
Gene_419	CL12206Contig1	19.7541	CL25012Contig1	24.4486
Gene_420	CL12216Contig1	6.4276	CL7934Contig1	13.0572
Gene_421	CL12220Contig1	9.86369	CL18663Contig1	7.33943
Gene_422	CL12227Contig1	4.90932	CL30204Contig1	3.46669
Gene_423	CL12246Contig1	24.2625	CL27491Contig1	25.9137
Gene_424	CL1224Contig1	5.25558	CL436Contig1	4.62824
Gene_425	CL12251Contig1	20.1701	CL25196Contig1	56.8421
Gene_426	CL12255Contig1	18.591	CL26188Contig1	17.217
Gene_427	CL12259Contig1	8.09851	CL24010Contig1	16.8854
Gene_428	CL1226Contig1	3.42968	CL25132Contig1	7.12627
Gene_429	CL12271Contig1	35.2149	CL22329Contig1	22.227
Gene_430	CL12279Contig1	3.92309	CL5580Contig1	6.13872
Gene_431	CL12280Contig1	229.146	CL28049Contig1	167.683
Gene_432	CL12285Contig1	71.0566	CL6439Contig1	63.1676
Gene_433	CL12287Contig1	6.88509	CL13404Contig1	4.42948
Gene_434	CL12289Contig1	4.30985	CL19262Contig1	2.17108
Gene_435	CL122Contig1	5.06347	CL780Contig1	4.40381
Gene_436	CL12308Contig1	13.5627	CL22704Contig1	4.61394
Gene_437	CL1231Contig1	4.31004	CL475Contig1	4.62875
Gene_438	CL12326Contig1	36.0207	CL27924Contig1	25.9298
Gene_439	CL12327Contig1	12.1508	CL27825Contig1	14.851
Gene_440	CL1232Contig1	5.93794	CL5998Contig1	3.03153
Gene_441	CL12332Contig1	29.4453	CL10580Contig1	24.9589
Gene_442	CL12339Contig1	46.1504	CL27793Contig1	51.4027
Gene_443	CL1233Contig1	2.08042	CL458Contig1	2.51168
Gene_444	CL12346Contig1	2.21556	CL13413Contig1	2.46627
Gene_445	CL1234Contig1	6.65366	CL65Contig1	5.45675
Gene_446	CL12353Contig1	45.2567	CL24835Contig1	88.8606
Gene_447	CL12356Contig1	12.9177	CL28835Contig1	11.7092
Gene_448	CL12360Contig1	5.80725	CL29837Contig1	5.54942
Gene_449	CL12363Contig1	4.56419	CL9892Contig1	4.2674
Gene_450	CL12367Contig1	2.88223	CL1429Contig1	2.55945
Gene_451	CL12372Contig1	10.2526	CL27297Contig1	8.2822
Gene_452	CL12373Contig1	12.3564	CL18865Contig1	7.4171
Gene_453	CL12374Contig1	36.6101	CL19154Contig1	24.026
Gene_454	CL12377Contig1	9.11786	CL35556Contig1	11.3899
Gene_455	CL1237Contig1	6.11588	CL26272Contig1	9.83744
Gene_456	CL12381Contig1	3.88886	CL19459Contig1	2.53012
Gene_457	CL12388Contig1	18.0199	CL21010Contig1	15.5052
Gene_458	CL12393Contig1	8.23005	CL1771Contig1	8.53637
Gene_459	CL12397Contig1	35.9152	CL27634Contig1	35.6817
Gene_460	CL12404Contig1	58.5796	CL27861Contig1	82.3807
Gene_461	CL12407Contig1	31.2824	CL28051Contig1	62.4556
Gene_462	CL12408Contig1	5.36024	CL9259Contig1	5.07008
Gene_463	CL1240Contig1	1.95406	CL1183Contig1	2.66593
Gene_464	CL1241Contig1	3.05013	CL131Contig1	2.56708
Gene_465	CL12426Contig1	63.3208	CL27916Contig1	57.6102
Gene_466	CL12433Contig1	4.43009	CL19439Contig1	4.15376
Gene_467	CL12434Contig1	2.4303	CL8237Contig1	2.47122
Gene_468	CL1243Contig1	5.27491	CL4599Contig1	19.4994
Gene_469	CL12446Contig1	6.46446	CL1024Contig1	3.51931
Gene_470	CL12450Contig1	22.1318	CL30363Contig1	17.229
Gene_471	CL12452Contig1	13.695	CL21042Contig1	7.78662
Gene_472	CL12458Contig1	20.7985	CL28397Contig1	45.0689
Gene_473	CL12470Contig1	4.12704	CL32799Contig1	8.21929
Gene_474	CL12485Contig1	6.99909	CL12085Contig1	4.10158
Gene_475	CL12494Contig1	19.9939	CL30496Contig1	15.8266
Gene_476	CL12497Contig1	11.8795	CL14125Contig1	8.43554
Gene_477	CL12498Contig1	59.3464	CL9015Contig1	66.4364
Gene_478	CL12502Contig1	34.159	CL32292Contig1	33.5603
Gene_479	CL12504Contig1	16.6937	CL22699Contig1	14.8672
Gene_480	CL12505Contig1	45.4762	CL28373Contig1	56.8379
Gene_481	CL12508Contig1	23.2419	CL3661Contig1	34.4141
Gene_482	CL12510Contig1	6.14536	CL21572Contig1	8.65512
Gene_483	CL12516Contig1	22.5432	CL25032Contig1	20.7033
Gene_484	CL12518Contig1	36.0612	CL25689Contig1	33.4932
Gene_485	CL1251Contig1	3.98276	CL1216Contig1	3.05177
Gene_486	CL12520Contig1	13.0645	CL9006Contig1	15.1745
Gene_487	CL12521Contig1	116.218	CL27119Contig1	190.818
Gene_488	CL12527Contig1	4.95082	CL9166Contig1	3.07936
Gene_489	CL12556Contig1	14.0982	CL1721Contig1	6.31273
Gene_490	CL12557Contig1	6.47535	CL12332Contig1	6.7778
Gene_491	CL12562Contig1	7.23666	CL19022Contig1	3.71285
Gene_492	CL12568Contig1	32.2899	CL27734Contig1	41.9175
Gene_493	CL12574Contig1	10.0409	CL4858Contig1	7.4848
Gene_494	CL12576Contig1	44.6087	CL24876Contig1	53.7807
Gene_495	CL12580Contig1	11.5453	CL29528Contig1	5.55239
Gene_496	CL12582Contig1	20.1842	CL28056Contig1	31.1101
Gene_497	CL12583Contig1	77.0439	CL6371Contig1	105.064
Gene_498	CL12585Contig1	8.4775	CL11842Contig1	5.99298
Gene_499	CL12586Contig1	59.0006	CL13518Contig1	61.6851
Gene_500	CL12610Contig1	8.84479	CL5340Contig1	8.97258
Gene_501	CL12611Contig1	11.753	CL11370Contig1	8.06163
Gene_502	CL12617Contig1	22.3031	CL26318Contig1	30.2475
Gene_503	CL12618Contig1	9.66638	CL13241Contig1	9.47049
Gene_504	CL12622Contig1	12.6808	CL5606Contig1	14.4136
Gene_505	CL12628Contig1	29.2715	CL27246Contig1	28.0156
Gene_506	CL12631Contig1	11.3379	CL10555Contig1	17.9436
Gene_507	CL12632Contig1	8.4761	CL10068Contig1	5.44182
Gene_508	CL12635Contig1	9.29815	CL9307Contig1	6.00692
Gene_509	CL12636Contig1	162.547	CL31790Contig1	227.756
Gene_510	CL12641Contig1	14.177	CL28214Contig1	14.847
Gene_511	CL12645Contig1	3.30023	CL14206Contig1	3.2171
Gene_512	CL12652Contig1	12.9402	CL18844Contig1	9.97541
Gene_513	CL12655Contig1	62.4661	CL24609Contig1	79.9439
Gene_514	CL12665Contig1	24.659	CL24883Contig1	38.9901
Gene_515	CL12666Contig1	6.75735	CL27231Contig1	5.92301
Gene_516	CL1266Contig1	7.52483	CL25767Contig1	11.7146
Gene_517	CL12673Contig1	72.8591	CL26882Contig1	72.5261
Gene_518	CL12675Contig1	12.8683	CL16975Contig1	15.8685
Gene_519	CL12679Contig1	49.0553	CL3528Contig1	100.684
Gene_520	CL12680Contig1	8.58021	CL25004Contig1	7.65607
Gene_521	CL12681Contig1	24.7969	CL33603Contig1	25.9185
Gene_522	CL12688Contig1	45.0956	CL27995Contig1	42.3198
Gene_523	CL12689Contig1	7.97159	CL28888Contig1	5.30695
Gene_524	CL1268Contig1	8.38593	CL515Contig1	7.3695
Gene_525	CL12699Contig1	18.5748	CL9996Contig1	10.8979
Gene_526	CL12700Contig1	9.68422	CL20390Contig1	6.98871
Gene_527	CL1270Contig1	5.50518	CL204Contig1	4.92412
Gene_528	CL12715Contig1	2.2468	CL35596Contig1	2.89758
Gene_529	CL12718Contig1	30.7551	CL11075Contig1	26.5367
Gene_530	CL12719Contig1	4.06808	CL4134Contig1	5.43846
Gene_531	CL12721Contig1	235.058	CL24638Contig1	168.747
Gene_532	CL12722Contig1	8.8443	CL19774Contig1	11.7212
Gene_533	CL12725Contig1	52.3852	CL19192Contig1	41.7392
Gene_534	CL1272Contig1	2.19945	CL4127Contig1	4.93904
Gene_535	CL12733Contig1	48.8982	CL27894Contig1	74.9931
Gene_536	CL1273Contig1	7.21008	CL898Contig1	7.37955
Gene_537	CL12743Contig1	66.1335	CL9987Contig1	70.8485
Gene_538	CL12750Contig1	3.54983	CL18138Contig1	2.63833
Gene_539	CL12754Contig1	29.2647	CL27926Contig1	20.4033
Gene_540	CL12766Contig1	82.2015	CL28499Contig1	56.9395
Gene_541	CL12771Contig1	2.53027	CL28733Contig1	6.05649
Gene_542	CL12773Contig1	4.16884	CL30586Contig1	2.55139
Gene_543	CL1277Contig1	6.53666	CL2063Contig1	6.75747
Gene_544	CL12780Contig1	3.95833	CL6754Contig1	4.09999
Gene_545	CL12785Contig1	3.08254	CL9118Contig1	5.57351
Gene_546	CL12788Contig1	20.2866	CL12266Contig1	17.3908
Gene_547	CL12790Contig1	24.1924	CL12375Contig1	11.1594
Gene_548	CL12798Contig1	106.337	CL27873Contig1	104.708
Gene_549	CL127Contig1	6.96183	CL5679Contig1	4.72306
Gene_550	CL12806Contig1	12.3454	CL4162Contig1	9.23936
Gene_551	CL12810Contig1	8.71083	CL12702Contig1	12.8872
Gene_552	CL12818Contig1	2.95628	CL14046Contig1	1.79626
Gene_553	CL12820Contig1	6.86496	CL32477Contig1	6.26144
Gene_554	CL12826Contig1	1.83606	CL18282Contig1	2.43419
Gene_555	CL12830Contig1	18.2918	CL28256Contig1	15.0716
Gene_556	CL12841Contig1	37.4628	CL27944Contig1	34.3356
Gene_557	CL12842Contig1	2.28294	CL20312Contig1	3.9023
Gene_558	CL12845Contig1	18.3987	CL23085Contig1	12.375
Gene_559	CL12848Contig1	5.19381	CL31990Contig1	7.42867
Gene_560	CL12850Contig1	17.6103	CL11599Contig1	19.7425
Gene_561	CL12854Contig1	6.93722	CL28383Contig1	14.6287
Gene_562	CL12855Contig1	1.9827	CL9555Contig1	3.22282
Gene_563	CL12860Contig1	19.2567	CL25843Contig1	31.5268
Gene_564	CL12869Contig1	36.0066	CL25133Contig1	50.8469
Gene_565	CL1286Contig1	4.30775	CL478Contig1	3.42567
Gene_566	CL12870Contig1	3.71719	CL12166Contig1	1.16377
Gene_567	CL12871Contig1	17.6651	CL1229Contig1	4.21922
Gene_568	CL12883Contig1	35.221	CL24830Contig1	29.4571
Gene_569	CL12890Contig1	485.866	CL25029Contig1	386.989
Gene_570	CL12892Contig1	11.9	CL7808Contig1	6.42324
Gene_571	CL12894Contig1	10.2	CL8266Contig1	6.35326
Gene_572	CL12897Contig1	10.3864	CL15908Contig1	3.99745
Gene_573	CL12929Contig1	16.914	CL22645Contig1	13.2924
Gene_574	CL12942Contig1	3.36131	CL17404Contig1	4.17574
Gene_575	CL12944Contig1	43.0713	CL28759Contig1	51.1709
Gene_576	CL12948Contig1	34.8325	CL27858Contig1	23.3367
Gene_577	CL12955Contig1	30.4006	CL27471Contig1	18.8282
Gene_578	CL1295Contig1	6.71453	CL1793Contig1	5.27774
Gene_579	CL12969Contig1	4.9678	CL35073Contig1	9.90709
Gene_580	CL1297Contig1	6.07705	CL27850Contig1	10.1013
Gene_581	CL12983Contig1	27.1314	CL28455Contig1	37.1045
Gene_582	CL12994Contig1	81.577	CL11421Contig1	63.25
Gene_583	CL129Contig1	5.24822	CL6991Contig1	9.00332
Gene_584	CL13004Contig1	3.98175	CL31497Contig1	2.44023
Gene_585	CL13012Contig1	25.4197	CL24832Contig1	15.129
Gene_586	CL13014Contig1	24.1703	CL22948Contig1	33.5895
Gene_587	CL13015Contig1	4.93295	CL10027Contig1	5.46472
Gene_588	CL13022Contig1	71.699	CL27998Contig1	50.9592
Gene_589	CL13037Contig1	15.5751	CL22979Contig1	9.03683
Gene_590	CL1305Contig1	4.21017	CL3951Contig1	6.40907
Gene_591	CL13060Contig1	21.1061	CL25340Contig1	22.8449
Gene_592	CL13063Contig1	4.63222	CL13923Contig1	2.78525
Gene_593	CL13065Contig1	52.7748	CL6667Contig1	45.1547
Gene_594	CL13067Contig1	5.25381	CL21033Contig1	13.9052
Gene_595	CL1306Contig1	7.11017	CL7828Contig1	7.98527
Gene_596	CL13071Contig1	19.5309	CL25300Contig1	22.9706
Gene_597	CL13078Contig1	22.3703	CL27895Contig1	21.7555
Gene_598	CL13080Contig1	40.3783	CL14986Contig1	10.7128
Gene_599	CL13084Contig1	8.11316	CL6217Contig1	2.98733
Gene_600	CL13085Contig1	5.9433	CL811Contig1	4.61112
Gene_601	CL13086Contig1	5.05061	CL29846Contig1	1.90523
Gene_602	CL13089Contig1	5.15228	CL31095Contig1	5.04739
Gene_603	CL13091Contig1	5.88467	CL12487Contig1	3.04224
Gene_604	CL13095Contig1	1.90699	CL19609Contig1	5.29228
Gene_605	CL13096Contig1	47.3373	CL5004Contig1	28.7371
Gene_606	CL13098Contig1	16.7674	CL27874Contig1	17.8045
Gene_607	CL13099Contig1	12.1012	CL28152Contig1	6.89411
Gene_608	CL1309Contig1	3.9106	CL25145Contig1	11.8483
Gene_609	CL130Contig1	3.53221	CL575Contig1	3.2425
Gene_610	CL13106Contig1	8.59212	CL1462Contig1	6.93111
Gene_611	CL13121Contig1	10.4074	CL9270Contig1	14.3041
Gene_612	CL13133Contig1	9.06359	CL22402Contig1	10.7884
Gene_613	CL13142Contig1	23.1885	CL14820Contig1	33.6469
Gene_614	CL13145Contig1	2.81329	CL11878Contig1	4.81669
Gene_615	CL13146Contig1	5.20423	CL13704Contig1	4.20201
Gene_616	CL13150Contig1	22.3685	CL23535Contig1	12.3734
Gene_617	CL13152Contig1	1.94558	CL19377Contig1	3.1954
Gene_618	CL13159Contig1	62.6371	CL28088Contig1	53.2098
Gene_619	CL13162Contig1	14.7559	CL13499Contig1	13.3084
Gene_620	CL13163Contig1	7.46733	CL6205Contig1	5.92419
Gene_621	CL13164Contig1	4.354	CL19008Contig1	4.48979
Gene_622	CL13175Contig1	10.636	CL27869Contig1	9.34436
Gene_623	CL13178Contig1	2.0547	CL16424Contig1	8.95998
Gene_624	CL13183Contig1	367.283	CL27726Contig1	400.348
Gene_625	CL13198Contig1	17.3383	CL9315Contig1	20.7492
Gene_626	CL1319Contig1	5.21919	CL2166Contig1	5.24699
Gene_627	CL13200Contig1	9.11412	CL5664Contig1	25.8861
Gene_628	CL13203Contig1	39.6426	CL13298Contig1	39.7841
Gene_629	CL13205Contig1	27.92	CL4012Contig1	15.2378
Gene_630	CL1320Contig1	3.49957	CL9332Contig1	4.18931
Gene_631	CL13211Contig1	2.32526	CL4853Contig1	2.60796
Gene_632	CL13213Contig1	23.1435	CL7056Contig1	27.4482
Gene_633	CL13229Contig1	7.08714	CL27741Contig1	8.84659
Gene_634	CL1322Contig1	2.6273	CL10581Contig1	2.77999
Gene_635	CL13231Contig1	155.947	CL13278Contig1	147.75
Gene_636	CL13233Contig1	6.52327	CL14266Contig1	4.23542
Gene_637	CL1323Contig1	22.732	CL25826Contig1	22.2285
Gene_638	CL1324Contig1	2.78682	CL4987Contig1	5.62658
Gene_639	CL13253Contig1	9.19492	CL32195Contig1	10.0673
Gene_640	CL13259Contig1	2.55334	CL14601Contig1	1.45922
Gene_641	CL13271Contig1	7.37631	CL6384Contig1	6.13234
Gene_642	CL13272Contig1	112.079	CL6383Contig1	66.6034
Gene_643	CL13281Contig1	20.5084	CL27629Contig1	25.7784
Gene_644	CL13284Contig1	18.5883	CL25763Contig1	11.0903
Gene_645	CL13290Contig1	47.1015	CL6393Contig1	76.6777
Gene_646	CL13291Contig1	15.2922	CL12823Contig1	17.2064
Gene_647	CL13303Contig1	17.7484	CL13398Contig1	21.7859
Gene_648	CL13305Contig1	2.70575	CL12344Contig1	2.62602
Gene_649	CL13306Contig1	10.3111	CL17766Contig1	7.61726
Gene_650	CL13307Contig1	2.82565	CL6454Contig1	2.62572
Gene_651	CL13309Contig1	27.0539	CL13784Contig1	12.2476
Gene_652	CL13311Contig1	17.9489	CL10872Contig1	33.7349
Gene_653	CL13312Contig1	67.0134	CL27535Contig1	15.7847
Gene_654	CL13317Contig1	8.24476	CL28301Contig1	11.5232
Gene_655	CL13321Contig1	4.66887	CL7245Contig1	5.41856
Gene_656	CL13324Contig1	4.29111	CL32972Contig1	10.3499
Gene_657	CL1332Contig1	7.93007	CL665Contig1	7.34325
Gene_658	CL13344Contig1	4.25333	CL5113Contig1	4.38093
Gene_659	CL13348Contig1	15.1916	CL26948Contig1	6.4134
Gene_660	CL1334Contig1	7.51582	CL437Contig1	6.67636
Gene_661	CL13351Contig1	3.69309	CL5145Contig1	2.77397
Gene_662	CL13355Contig1	16.1046	CL1516Contig1	9.16422
Gene_663	CL13357Contig1	7.6246	CL2130Contig1	9.21958
Gene_664	CL1335Contig1	4.27297	CL24889Contig1	9.23725
Gene_665	CL13366Contig1	2.33784	CL2690Contig1	4.17468
Gene_666	CL1336Contig1	4.46173	CL176Contig1	3.47925
Gene_667	CL13371Contig1	107.921	CL3040Contig1	5.47733
Gene_668	CL13375Contig1	24.2542	CL13577Contig1	17.4734
Gene_669	CL13376Contig1	3.25872	CL10670Contig1	2.04008
Gene_670	CL13381Contig1	2.01872	CL30886Contig1	2.97478
Gene_671	CL13382Contig1	3.05115	CL34968Contig1	16.2391
Gene_672	CL13385Contig1	2.59545	CL10004Contig1	3.69914
Gene_673	CL13391Contig1	7.33795	CL27077Contig1	7.60757
Gene_674	CL13394Contig1	11.5066	CL27123Contig1	14.388
Gene_675	CL133Contig1	4.95681	CL26764Contig1	10.7025
Gene_676	CL13401Contig1	31.7215	CL22331Contig1	30.543
Gene_677	CL13402Contig1	3.60431	CL20703Contig1	2.93362
Gene_678	CL13405Contig1	7.25879	CL13013Contig1	13.0304
Gene_679	CL13409Contig1	9.82509	CL13031Contig1	11.3307
Gene_680	CL13415Contig1	9.99373	CL4523Contig1	5.24762
Gene_681	CL1342Contig1	3.07782	CL33465Contig1	4.00346
Gene_682	CL13430Contig1	18.7355	CL27806Contig1	28.0448
Gene_683	CL13440Contig1	9.53529	CL13143Contig1	11.8247
Gene_684	CL13444Contig1	6.20313	CL14126Contig1	4.90517
Gene_685	CL13454Contig1	6.94997	CL11751Contig1	4.11259
Gene_686	CL13459Contig1	45.9539	CL22437Contig1	70.4328
Gene_687	CL13473Contig1	6.66147	CL31970Contig1	4.73232
Gene_688	CL13483Contig1	24.6581	CL22570Contig1	39.5929
Gene_689	CL13485Contig1	8.30628	CL10107Contig1	9.76502
Gene_690	CL13486Contig1	51.9082	CL27708Contig1	38.0273
Gene_691	CL13488Contig1	9.55574	CL2068Contig1	5.8708
Gene_692	CL13498Contig1	79.255	CL27665Contig1	103.86
Gene_693	CL1349Contig1	8.63873	CL25878Contig1	18.9822
Gene_694	CL13500Contig1	31.04	CL28410Contig1	28.4874
Gene_695	CL1350Contig1	3.92934	CL25022Contig1	7.5566
Gene_696	CL13512Contig1	6.59563	CL6425Contig1	7.7208
Gene_697	CL13513Contig1	10.7769	CL31085Contig1	4.92879
Gene_698	CL13514Contig1	19.8022	CL28340Contig1	20.4998
Gene_699	CL13515Contig1	14.1533	CL16319Contig1	6.75551
Gene_700	CL13521Contig1	17.4744	CL21816Contig1	28.4937
Gene_701	CL13529Contig1	17.5143	CL13040Contig1	16.1229
Gene_702	CL13534Contig1	12.7191	CL26381Contig1	16.2875
Gene_703	CL13539Contig1	7.76409	CL26444Contig1	17.061
Gene_704	CL13544Contig1	7.20389	CL25268Contig1	12.6704
Gene_705	CL13545Contig1	87.1045	CL18970Contig1	151.956
Gene_706	CL13546Contig1	35.7615	CL18098Contig1	23.9628
Gene_707	CL13552Contig1	6.11688	CL32062Contig1	7.68137
Gene_708	CL13554Contig1	35.4583	CL24841Contig1	63.6326
Gene_709	CL13559Contig1	35.6703	CL13091Contig1	36.4977
Gene_710	CL13562Contig1	35.8438	CL27667Contig1	19.5313
Gene_711	CL13563Contig1	6.44466	CL32851Contig1	18.776
Gene_712	CL13564Contig1	15.052	CL25024Contig1	18.4455
Gene_713	CL1357Contig1	4.29718	CL3055Contig1	2.01638
Gene_714	CL13589Contig1	10.9734	CL1998Contig1	10.0509
Gene_715	CL13595Contig1	6.32965	CL13831Contig1	8.97875
Gene_716	CL13596Contig1	17.7214	CL27593Contig1	20.387
Gene_717	CL13598Contig1	5.14123	CL3124Contig1	3.42506
Gene_718	CL13601Contig1	5.98979	CL2899Contig1	4.28694
Gene_719	CL13604Contig1	66.1123	CL22820Contig1	55.846
Gene_720	CL13608Contig1	21.1335	CL7755Contig1	36.4463
Gene_721	CL1361Contig1	6.48748	CL27823Contig1	7.91133
Gene_722	CL13620Contig1	18.6134	CL28071Contig1	22.3603
Gene_723	CL13621Contig1	7.15717	CL30437Contig1	3.54707
Gene_724	CL13624Contig1	3.74508	CL19180Contig1	4.64016
Gene_725	CL13627Contig1	60.8094	CL29690Contig1	76.3598
Gene_726	CL13628Contig1	68.8741	CL28862Contig1	79.407
Gene_727	CL13630Contig1	18.4316	CL25028Contig1	19.7839
Gene_728	CL13636Contig1	41.9476	CL27860Contig1	26.9148
Gene_729	CL13639Contig1	43.9095	CL31054Contig1	24.7624
Gene_730	CL13642Contig1	3.45517	CL17842Contig1	3.46337
Gene_731	CL13647Contig1	72.822	CL25443Contig1	117.732
Gene_732	CL1364Contig1	3.31317	CL31946Contig1	8.09003
Gene_733	CL13650Contig1	74.729	CL26942Contig1	64.1393
Gene_734	CL13655Contig1	18.1089	CL27989Contig1	25.2261
Gene_735	CL1366Contig1	6.72621	CL25790Contig1	6.90646
Gene_736	CL13674Contig1	8.98669	CL13833Contig1	10.4498
Gene_737	CL13684Contig1	4.17252	CL4077Contig1	4.1676
Gene_738	CL13689Contig1	389.029	CL28482Contig1	284.682
Gene_739	CL13690Contig1	20.1738	CL26711Contig1	9.9835
Gene_740	CL13691Contig1	61.569	CL27828Contig1	44.035
Gene_741	CL13694Contig1	3.06949	CL12434Contig1	12.4944
Gene_742	CL13696Contig1	20.6152	CL9162Contig1	6.19622
Gene_743	CL136Contig1	4.80984	CL826Contig1	7.21126
Gene_744	CL13701Contig1	10.3391	CL24934Contig1	11.0061
Gene_745	CL13703Contig1	17.1572	CL27696Contig1	11.9208
Gene_746	CL13708Contig1	137.634	CL32211Contig1	125.422
Gene_747	CL13717Contig1	5.4958	CL545Contig1	3.29692
Gene_748	CL13720Contig1	35.9219	CL27769Contig1	42.5386
Gene_749	CL13725Contig1	16.8453	CL21350Contig1	17.756
Gene_750	CL13729Contig1	58.928	CL24874Contig1	39.3484
Gene_751	CL13731Contig1	4.45493	CL5660Contig1	3.47146
Gene_752	CL13732Contig1	30.7377	CL28395Contig1	38.2246
Gene_753	CL13734Contig1	15.6412	CL21752Contig1	24.0426
Gene_754	CL13747Contig1	8.16877	CL30614Contig1	4.66334
Gene_755	CL13749Contig1	63.4053	CL13048Contig1	41.3131
Gene_756	CL13758Contig1	26.7927	CL23844Contig1	29.6071
Gene_757	CL13762Contig1	259.846	CL25131Contig1	139.104
Gene_758	CL13769Contig1	5.30251	CL13879Contig1	9.56728
Gene_759	CL13770Contig1	20.5984	CL28437Contig1	20.6329
Gene_760	CL13778Contig1	15.3047	CL28101Contig1	14.3866
Gene_761	CL13783Contig1	14.6392	CL27881Contig1	24.098
Gene_762	CL13786Contig1	89.541	CL4337Contig1	64.7404
Gene_763	CL13789Contig1	5.66169	CL18981Contig1	7.30977
Gene_764	CL13793Contig1	5.70221	CL14884Contig1	2.71117
Gene_765	CL137Contig1	2.79015	CL7499Contig1	5.92414
Gene_766	CL13816Contig1	5.92546	CL18524Contig1	3.43932
Gene_767	CL1381Contig1	3.92033	CL10739Contig1	2.8006
Gene_768	CL13826Contig1	99.3951	CL8568Contig1	100.094
Gene_769	CL13830Contig1	10.757	CL6344Contig1	6.28666
Gene_770	CL13838Contig1	26.8319	CL15963Contig1	22.76
Gene_771	CL1383Contig1	6.95092	CL32891Contig1	6.63917
Gene_772	CL13849Contig1	18.7365	CL27792Contig1	20.0768
Gene_773	CL13855Contig1	15.9585	CL6834Contig1	18.3552
Gene_774	CL13856Contig1	101.541	CL28227Contig1	135.885
Gene_775	CL13858Contig1	27.3803	CL34258Contig1	17.5268
Gene_776	CL13859Contig1	9.97626	CL19082Contig1	6.54512
Gene_777	CL13860Contig1	7.66279	CL18364Contig1	9.76154
Gene_778	CL13864Contig1	4.16739	CL13701Contig1	6.29683
Gene_779	CL13869Contig1	21.2536	CL27654Contig1	12.3861
Gene_780	CL1386Contig1	2.80129	CL357Contig1	2.50576
Gene_781	CL13874Contig1	10.0584	CL12608Contig1	7.57193
Gene_782	CL13879Contig1	21.5647	CL25088Contig1	32.9924
Gene_783	CL13880Contig1	11.1466	CL18546Contig1	5.836
Gene_784	CL13886Contig1	18.31	CL28252Contig1	19.081
Gene_785	CL1388Contig1	7.01156	CL4754Contig1	7.78308
Gene_786	CL13891Contig1	14.6511	CL14917Contig1	5.18864
Gene_787	CL13892Contig1	3.6752	CL12961Contig1	3.94344
Gene_788	CL138Contig1	3.15635	CL25079Contig1	9.57363
Gene_789	CL13900Contig1	48.6005	CL12629Contig1	26.4903
Gene_790	CL13901Contig1	4.49973	CL13640Contig1	4.64544
Gene_791	CL13909Contig1	50.7631	CL28320Contig1	54.4819
Gene_792	CL13910Contig1	13.0753	CL13820Contig1	19.4527
Gene_793	CL13911Contig1	196.908	CL24204Contig1	93.5915
Gene_794	CL13916Contig1	13.0039	CL21578Contig1	15.0552
Gene_795	CL13920Contig1	3.85789	CL10394Contig1	2.95676
Gene_796	CL13923Contig1	29.1845	CL22957Contig1	36.3325
Gene_797	CL13934Contig1	136.956	CL13361Contig1	167.061
Gene_798	CL13946Contig1	13.749	CL27684Contig1	15.1891
Gene_799	CL13947Contig1	14.113	CL11452Contig1	17.4847
Gene_800	CL13956Contig1	36.3973	CL11259Contig1	18.2191
Gene_801	CL13958Contig1	14.1579	CL11299Contig1	9.04762
Gene_802	CL13959Contig1	103.131	CL27736Contig1	141.999
Gene_803	CL13962Contig1	34.2067	CL7134Contig1	31.7873
Gene_804	CL13963Contig1	10.1123	CL14778Contig1	10.4009
Gene_805	CL1396Contig1	58.0243	CL1577Contig1	222.227
Gene_806	CL13979Contig1	24.1282	CL31005Contig1	14.3732
Gene_807	CL13982Contig1	26.4884	CL25252Contig1	27.2562
Gene_808	CL13986Contig1	22.0627	CL17939Contig1	26.9139
Gene_809	CL13987Contig1	5.30363	CL33285Contig1	5.78331
Gene_810	CL13997Contig1	13.9669	CL28478Contig1	14.4654
Gene_811	CL13999Contig1	4.72334	CL11971Contig1	8.44005
Gene_812	CL139Contig1	3.88681	CL438Contig1	3.62125
Gene_813	CL14000Contig1	25.1609	CL27701Contig1	10.0676
Gene_814	CL14009Contig1	2.59046	CL30771Contig1	3.31626
Gene_815	CL14011Contig1	2.25428	CL7753Contig1	2.84714
Gene_816	CL14012Contig1	13.8557	CL28057Contig1	10.8971
Gene_817	CL14013Contig1	3.78346	CL19599Contig1	5.94358
Gene_818	CL14021Contig1	4.63028	CL13986Contig1	16.6559
Gene_819	CL14025Contig1	32.3296	CL14608Contig1	30.9102
Gene_820	CL14029Contig1	20.1408	CL25370Contig1	24.6162
Gene_821	CL14034Contig1	15.5077	CL20974Contig1	9.30683
Gene_822	CL14040Contig1	3.42044	CL19106Contig1	3.85167
Gene_823	CL14041Contig1	8.01249	CL20686Contig1	7.46209
Gene_824	CL14043Contig1	98.4076	CL28162Contig1	93.0312
Gene_825	CL14051Contig1	5.96489	CL1626Contig1	4.26813
Gene_826	CL14069Contig1	32.3137	CL13109Contig1	25.1253
Gene_827	CL14070Contig1	18.995	CL12435Contig1	23.4283
Gene_828	CL14074Contig1	31.2121	CL28326Contig1	26.1856
Gene_829	CL14077Contig1	4.65422	CL21856Contig1	8.0033
Gene_830	CL14087Contig1	69.9959	CL25263Contig1	138.058
Gene_831	CL14089Contig1	2.66881	CL35688Contig1	4.35204
Gene_832	CL14097Contig1	42.5085	CL25358Contig1	36.3079
Gene_833	CL14098Contig1	17.844	CL16278Contig1	14.3552
Gene_834	CL14107Contig1	1.76286	CL18104Contig1	2.76152
Gene_835	CL14109Contig1	24.9755	CL7623Contig1	28.1494
Gene_836	CL14113Contig1	7.73408	CL9982Contig1	2.52413
Gene_837	CL14118Contig1	4.49535	CL667Contig1	4.19537
Gene_838	CL14119Contig1	21.115	CL24840Contig1	24.4477
Gene_839	CL1412Contig1	13.1225	CL26317Contig1	15.4176
Gene_840	CL14142Contig1	290.85	CL12854Contig1	545.274
Gene_841	CL14145Contig1	49.5105	CL25411Contig1	68.6166
Gene_842	CL14146Contig1	23.1626	CL26443Contig1	21.9775
Gene_843	CL14152Contig1	5.31461	CL653Contig1	7.37194
Gene_844	CL14153Contig1	2.9596	CL32147Contig1	3.21726
Gene_845	CL14156Contig1	3.0276	CL19510Contig1	7.37239
Gene_846	CL14159Contig1	2.62475	CL10963Contig1	4.19959
Gene_847	CL14167Contig1	24.4783	CL13432Contig1	29.9841
Gene_848	CL14173Contig1	29.204	CL28407Contig1	18.2919
Gene_849	CL14175Contig1	12.384	CL8481Contig1	13.5775
Gene_850	CL14179Contig1	4.42504	CL29875Contig1	4.96579
Gene_851	CL14180Contig1	4.04471	CL35203Contig1	6.66355
Gene_852	CL14182Contig1	2.17483	CL3920Contig1	2.5072
Gene_853	CL14190Contig1	23.1948	CL28073Contig1	17.4086
Gene_854	CL14198Contig1	63.7306	CL26432Contig1	111.253
Gene_855	CL14212Contig1	29.3876	CL7565Contig1	23.4496
Gene_856	CL14214Contig1	17.6112	CL10051Contig1	23.0688
Gene_857	CL14215Contig1	17.4102	CL11247Contig1	16.098
Gene_858	CL14220Contig1	57.3366	CL25629Contig1	49.6944
Gene_859	CL14224Contig1	25.3283	CL8035Contig1	22.8919
Gene_860	CL14225Contig1	12.9065	CL6909Contig1	13.5522
Gene_861	CL1422Contig1	7.853	CL35969Contig1	15.7885
Gene_862	CL14243Contig1	30.7483	CL19130Contig1	12.9913
Gene_863	CL14245Contig1	30.3336	CL25066Contig1	41.8604
Gene_864	CL14247Contig1	340.876	CL9638Contig1	817.362
Gene_865	CL14251Contig1	2.41679	CL15858Contig1	4.23444
Gene_866	CL14256Contig1	12.0804	CL29705Contig1	10.1371
Gene_867	CL1425Contig1	3.6004	CL35480Contig1	4.18236
Gene_868	CL14261Contig1	4.19765	CL15111Contig1	5.29153
Gene_869	CL14263Contig1	16.3532	CL26334Contig1	19.3814
Gene_870	CL14269Contig1	18.6024	CL7170Contig1	22.5805
Gene_871	CL1426Contig1	6.51675	CL579Contig1	4.67219
Gene_872	CL14271Contig1	10.1603	CL21047Contig1	7.01093
Gene_873	CL14272Contig1	17.0418	CL25397Contig1	38.8536
Gene_874	CL14286Contig1	3.31637	CL16858Contig1	3.34698
Gene_875	CL14298Contig1	23.7385	CL8434Contig1	33.7962
Gene_876	CL14307Contig1	2.98139	CL11725Contig1	3.41597
Gene_877	CL14326Contig1	160.51	CL25162Contig1	208.252
Gene_878	CL14346Contig1	31.1554	CL22964Contig1	29.6258
Gene_879	CL14353Contig1	31.7931	CL25376Contig1	42.4963
Gene_880	CL14366Contig1	4.44092	CL12827Contig1	2.64786
Gene_881	CL14367Contig1	9.91749	CL13211Contig1	10.7161
Gene_882	CL14368Contig1	2.54698	CL9671Contig1	2.42167
Gene_883	CL14371Contig1	5.55579	CL13116Contig1	8.61532
Gene_884	CL14372Contig1	1.76753	CL19574Contig1	5.95569
Gene_885	CL14384Contig1	23.117	CL25309Contig1	26.036
Gene_886	CL14402Contig1	49.2646	CL26435Contig1	51.8549
Gene_887	CL14405Contig1	5.68079	CL34690Contig1	4.3377
Gene_888	CL14409Contig1	6.94488	CL19074Contig1	4.03287
Gene_889	CL14411Contig1	5.79041	CL13576Contig1	4.71256
Gene_890	CL14416Contig1	13.8402	CL9373Contig1	7.53902
Gene_891	CL14417Contig1	512.543	CL18766Contig1	244.2
Gene_892	CL14418Contig1	9.18336	CL31748Contig1	11.3139
Gene_893	CL14421Contig1	13.2808	CL26626Contig1	7.84044
Gene_894	CL14435Contig1	4.77772	CL602Contig1	5.07376
Gene_895	CL14436Contig1	32.3181	CL18129Contig1	18.5125
Gene_896	CL14448Contig1	26.8491	CL2238Contig1	21.1685
Gene_897	CL14449Contig1	12.9448	CL3266Contig1	9.71569
Gene_898	CL14450Contig1	18.3677	CL27776Contig1	20.0252
Gene_899	CL1445Contig1	9.6086	CL24049Contig1	15.4948
Gene_900	CL14465Contig1	18.7919	CL25651Contig1	13.8259
Gene_901	CL1446Contig1	7.10322	CL23531Contig1	7.8506
Gene_902	CL14470Contig1	38.6356	CL7994Contig1	53.3885
Gene_903	CL14475Contig1	46.3164	CL9121Contig1	18.7742
Gene_904	CL14476Contig1	27.3502	CL1969Contig1	8.03201
Gene_905	CL14477Contig1	9.12684	CL10042Contig1	10.9626
Gene_906	CL14479Contig1	13.2268	CL7644Contig1	9.91851
Gene_907	CL14481Contig1	39.8147	CL28420Contig1	34.54
Gene_908	CL14482Contig1	280.288	CL25728Contig1	288.069
Gene_909	CL14498Contig1	18.3647	CL25748Contig1	18.8289
Gene_910	CL14511Contig1	48.3053	CL26346Contig1	40.7328
Gene_911	CL14513Contig1	2.0106	CL14232Contig1	1.78788
Gene_912	CL14514Contig1	33.5539	CL22366Contig1	20.1822
Gene_913	CL14515Contig1	45.6804	CL27872Contig1	41.4172
Gene_914	CL14518Contig1	5.40459	CL13977Contig1	6.06522
Gene_915	CL14520Contig1	20.5209	CL35946Contig1	36.6942
Gene_916	CL14530Contig1	10.0536	CL6095Contig1	7.84733
Gene_917	CL14532Contig1	198.426	CL25393Contig1	121.663
Gene_918	CL14535Contig1	18.7227	CL9703Contig1	46.1834
Gene_919	CL14536Contig1	36.3511	CL25398Contig1	68.6988
Gene_920	CL14540Contig1	9.79317	CL32092Contig1	7.0751
Gene_921	CL14541Contig1	60.3756	CL18172Contig1	53.64
Gene_922	CL14546Contig1	7.00729	CL19777Contig1	3.54258
Gene_923	CL14568Contig1	45.6192	CL4551Contig1	35.6885
Gene_924	CL1456Contig1	5.08935	CL5150Contig1	12.5205
Gene_925	CL14574Contig1	24.5144	CL26268Contig1	38.3751
Gene_926	CL14582Contig1	40.625	CL25375Contig1	49.2328
Gene_927	CL1458Contig1	4.581	CL331Contig1	4.77666
Gene_928	CL1459Contig1	2.81835	CL2418Contig1	3.48388
Gene_929	CL14600Contig1	3.37339	CL30570Contig1	6.13174
Gene_930	CL14605Contig1	14.3384	CL25175Contig1	17.3754
Gene_931	CL14608Contig1	25.0908	CL26030Contig1	38.0621
Gene_932	CL14610Contig1	3.80002	CL11734Contig1	2.89674
Gene_933	CL14612Contig1	8.83689	CL12596Contig1	4.44495
Gene_934	CL14613Contig1	4.32503	CL17927Contig1	4.58623
Gene_935	CL14614Contig1	8.99013	CL20660Contig1	6.12627
Gene_936	CL14616Contig1	3.8181	CL17839Contig1	4.63253
Gene_937	CL1461Contig1	4.23487	CL447Contig1	2.81628
Gene_938	CL14620Contig1	22.3313	CL15869Contig1	11.2226
Gene_939	CL14628Contig1	8.34019	CL13296Contig1	8.45268
Gene_940	CL1462Contig1	4.03139	CL4354Contig1	4.18861
Gene_941	CL1463Contig1	5.16091	CL1080Contig1	2.71294
Gene_942	CL14640Contig1	10.0207	CL29555Contig1	19.0958
Gene_943	CL14645Contig1	35.1821	CL17880Contig1	18.253
Gene_944	CL14646Contig1	9.86253	CL25056Contig1	17.7561
Gene_945	CL14656Contig1	307.097	CL25287Contig1	335.55
Gene_946	CL1465Contig1	14.3396	CL25803Contig1	36.2658
Gene_947	CL14663Contig1	11.5653	CL12353Contig1	7.54242
Gene_948	CL14664Contig1	16.1875	CL12328Contig1	15.7304
Gene_949	CL14672Contig1	9.55224	CL25114Contig1	8.40487
Gene_950	CL1467Contig1	8.50104	CL8869Contig1	8.11003
Gene_951	CL14689Contig1	24.5506	CL26742Contig1	34.0013
Gene_952	CL14690Contig1	4.38678	CL13023Contig1	5.47954
Gene_953	CL14694Contig1	19.8765	CL24917Contig1	16.4136
Gene_954	CL14700Contig1	15.4337	CL8515Contig1	10.1264
Gene_955	CL14713Contig1	24.3489	CL26528Contig1	32.1289
Gene_956	CL14714Contig1	8.89357	CL25015Contig1	11.7242
Gene_957	CL14719Contig1	21.9413	CL25718Contig1	25.4891
Gene_958	CL1471Contig1	4.42052	CL28830Contig1	6.74
Gene_959	CL14722Contig1	13.828	CL25975Contig1	17.3867
Gene_960	CL14723Contig1	5.17256	CL16528Contig1	5.59161
Gene_961	CL14731Contig1	9.50463	CL6695Contig1	8.49812
Gene_962	CL14736Contig1	39.4793	CL29143Contig1	43.0142
Gene_963	CL14737Contig1	31.9549	CL27550Contig1	31.0213
Gene_964	CL14740Contig1	6.04354	CL30462Contig1	2.50868
Gene_965	CL14741Contig1	9.57683	CL29683Contig1	15.4589
Gene_966	CL14742Contig1	5.97126	CL23517Contig1	12.4866
Gene_967	CL14748Contig1	27.1303	CL4626Contig1	26.9157
Gene_968	CL14752Contig1	3.42436	CL7657Contig1	2.78925
Gene_969	CL14763Contig1	104.065	CL25373Contig1	123.871
Gene_970	CL14768Contig1	14.2213	CL11892Contig1	17.5363
Gene_971	CL14772Contig1	360.619	CL25310Contig1	294.161
Gene_972	CL14775Contig1	51.1966	CL25690Contig1	53.8661
Gene_973	CL14777Contig1	11.2279	CL4815Contig1	10.8264
Gene_974	CL14778Contig1	11.5188	CL31164Contig1	13.6088
Gene_975	CL1477Contig1	2.24377	CL23744Contig1	3.43568
Gene_976	CL14783Contig1	9.99371	CL25044Contig1	9.41283
Gene_977	CL14784Contig1	10.466	CL553Contig1	6.17248
Gene_978	CL14793Contig1	10.994	CL26190Contig1	18.7097
Gene_979	CL14796Contig1	4.21988	CL10055Contig1	3.9205
Gene_980	CL1479Contig1	24.6442	CL26673Contig1	12.9723
Gene_981	CL14802Contig1	16.3131	CL25400Contig1	17.1858
Gene_982	CL14804Contig1	14.6621	CL25346Contig1	14.8928
Gene_983	CL1480Contig1	2.57387	CL516Contig1	3.68926
Gene_984	CL14812Contig1	2.8038	CL13688Contig1	3.3798
Gene_985	CL14818Contig1	7.41508	CL30070Contig1	8.3496
Gene_986	CL14823Contig1	9.83379	CL8762Contig1	10.478
Gene_987	CL14837Contig1	14.0508	CL25559Contig1	20.3598
Gene_988	CL14839Contig1	6.74396	CL9309Contig1	3.50519
Gene_989	CL14843Contig1	15.7454	CL25889Contig1	17.0269
Gene_990	CL14855Contig1	14.7424	CL26519Contig1	29.0917
Gene_991	CL14857Contig1	3.59666	CL10627Contig1	3.09776
Gene_992	CL14859Contig1	28.0919	CL25865Contig1	23.4483
Gene_993	CL14866Contig1	2.89594	CL15043Contig1	4.13214
Gene_994	CL14867Contig1	11.0256	CL13775Contig1	6.92111
Gene_995	CL14869Contig1	3.60824	CL13836Contig1	4.60329
Gene_996	CL14870Contig1	4.61665	CL5764Contig1	6.75889
Gene_997	CL14871Contig1	24.8312	CL19159Contig1	19.4745
Gene_998	CL14873Contig1	11.2143	CL8906Contig1	9.04631
Gene_999	CL14880Contig1	3.47841	CL15519Contig1	1.73032
Gene_1000	CL14886Contig1	2.61587	CL11657Contig1	1.82961
Gene_1001	CL14893Contig1	36.0235	CL25366Contig1	26.4066
Gene_1002	CL14899Contig1	22.77	CL25528Contig1	33.8271
Gene_1003	CL14902Contig1	9.17544	CL1019Contig1	4.42948
Gene_1004	CL14921Contig1	287.427	CL25687Contig1	316.569
Gene_1005	CL14925Contig1	7.25687	CL12276Contig1	5.64251
Gene_1006	CL14929Contig1	9.4186	CL18325Contig1	4.75643
Gene_1007	CL1492Contig1	4.09217	CL29935Contig1	4.32406
Gene_1008	CL14936Contig1	14.0685	CL8288Contig1	14.7517
Gene_1009	CL14939Contig1	40.9393	CL25317Contig1	34.6088
Gene_1010	CL14941Contig1	12.9998	CL6465Contig1	7.71592
Gene_1011	CL14942Contig1	19.1647	CL25351Contig1	20.6819
Gene_1012	CL14943Contig1	4.44399	CL17091Contig1	6.84136
Gene_1013	CL14948Contig1	8.53887	CL33956Contig1	17.4443
Gene_1014	CL14952Contig1	9.32733	CL31224Contig1	12.0678
Gene_1015	CL14955Contig1	20.7783	CL25655Contig1	22.1572
Gene_1016	CL14956Contig1	7.89577	CL5488Contig1	7.91491
Gene_1017	CL14958Contig1	11.605	CL35469Contig1	21.7041
Gene_1018	CL1495Contig1	4.74723	CL8919Contig1	4.60485
Gene_1019	CL14961Contig1	2.63139	CL20197Contig1	4.47608
Gene_1020	CL14962Contig1	5.83207	CL15391Contig1	4.00708
Gene_1021	CL14980Contig1	10.3101	CL30875Contig1	6.4318
Gene_1022	CL14991Contig1	3.05488	CL15455Contig1	3.65495
Gene_1023	CL14993Contig1	7.90946	CL26180Contig1	11.8483
Gene_1024	CL15000Contig1	77.7601	CL28358Contig1	57.5207
Gene_1025	CL1500Contig1	3.29385	CL34031Contig1	2.98033
Gene_1026	CL15039Contig1	6.65604	CL22119Contig1	10.3012
Gene_1027	CL1503Contig1	3.26873	CL1298Contig1	3.96032
Gene_1028	CL15056Contig1	10.6956	CL26266Contig1	11.4193
Gene_1029	CL15063Contig1	2.43618	CL29483Contig1	5.43078
Gene_1030	CL15064Contig1	7.77163	CL15310Contig1	3.16895
Gene_1031	CL15066Contig1	10.9515	CL31979Contig1	15.3982
Gene_1032	CL15078Contig1	22.4361	CL27350Contig1	27.1488
Gene_1033	CL1511Contig1	4.54231	CL5813Contig1	6.10646
Gene_1034	CL15142Contig1	7.57791	CL2344Contig1	3.92371
Gene_1035	CL15143Contig1	21.1381	CL27981Contig1	46.4136
Gene_1036	CL15150Contig1	82.2363	CL25476Contig1	91.3189
Gene_1037	CL1515Contig1	6.07687	CL25037Contig1	10.7733
Gene_1038	CL15162Contig1	14.4796	CL27248Contig1	10.453
Gene_1039	CL15166Contig1	14.1706	CL25968Contig1	15.128
Gene_1040	CL15168Contig1	3.06252	CL30780Contig1	2.08164
Gene_1041	CL15174Contig1	6.36093	CL669Contig1	2.56522
Gene_1042	CL15181Contig1	8.84436	CL16635Contig1	10.5852
Gene_1043	CL15189Contig1	12.1036	CL24848Contig1	26.2939
Gene_1044	CL15190Contig1	3.46045	CL9209Contig1	2.47033
Gene_1045	CL15197Contig1	37.1218	CL25430Contig1	60.8758
Gene_1046	CL15204Contig1	5.77747	CL14489Contig1	3.29821
Gene_1047	CL15205Contig1	29.0467	CL25578Contig1	22.5136
Gene_1048	CL1520Contig1	8.42909	CL3996Contig1	9.53159
Gene_1049	CL15216Contig1	11.0747	CL30877Contig1	19.1476
Gene_1050	CL15220Contig1	1.97973	CL26753Contig1	2.14106
Gene_1051	CL15223Contig1	6.07006	CL19253Contig1	4.22496
Gene_1052	CL15225Contig1	15.7815	CL25439Contig1	25.6579
Gene_1053	CL15226Contig1	11.9405	CL12941Contig1	4.81147
Gene_1054	CL15228Contig1	23.5477	CL10692Contig1	11.7116
Gene_1055	CL15238Contig1	4.4361	CL18474Contig1	2.40595
Gene_1056	CL15243Contig1	3.44832	CL8263Contig1	2.98147
Gene_1057	CL15249Contig1	9.68528	CL10283Contig1	3.80401
Gene_1058	CL15253Contig1	3.93451	CL14058Contig1	3.06763
Gene_1059	CL15255Contig1	26.4274	CL27962Contig1	23.1804
Gene_1060	CL15257Contig1	10.4618	CL30551Contig1	14.5328
Gene_1061	CL1526Contig1	3.06283	CL29290Contig1	3.48663
Gene_1062	CL15271Contig1	29.8829	CL7888Contig1	9.3284
Gene_1063	CL15275Contig1	21.974	CL25507Contig1	30.3878
Gene_1064	CL15280Contig1	59.6081	CL27949Contig1	72.0404
Gene_1065	CL15288Contig1	1.67715	CL21424Contig1	7.89856
Gene_1066	CL1528Contig1	3.41578	CL31458Contig1	1.94211
Gene_1067	CL15291Contig1	4.46372	CL14022Contig1	1.439
Gene_1068	CL15296Contig1	43.4319	CL5567Contig1	23.7117
Gene_1069	CL15298Contig1	17.9221	CL25701Contig1	16.9682
Gene_1070	CL152Contig1	3.02486	CL6377Contig1	3.4132
Gene_1071	CL15304Contig1	18.9588	CL26489Contig1	13.8094
Gene_1072	CL15311Contig1	4.22141	CL15422Contig1	5.41768
Gene_1073	CL15313Contig1	25.2355	CL30422Contig1	8.83884
Gene_1074	CL15325Contig1	14.5228	CL27948Contig1	12.7243
Gene_1075	CL15327Contig1	232.124	CL7110Contig1	172.754
Gene_1076	CL15328Contig1	9.35818	CL6362Contig1	7.68312
Gene_1077	CL15330Contig1	2.29468	CL14848Contig1	1.27485
Gene_1078	CL15331Contig1	3.73961	CL10680Contig1	2.51599
Gene_1079	CL15335Contig1	30.9228	CL20034Contig1	24.3195
Gene_1080	CL15336Contig1	8.62613	CL8632Contig1	9.68285
Gene_1081	CL15337Contig1	24.1118	CL6988Contig1	34.1936
Gene_1082	CL15341Contig1	21.7664	CL27475Contig1	18.2497
Gene_1083	CL15342Contig1	2.85765	CL29219Contig1	5.48787
Gene_1084	CL15351Contig1	31.9502	CL6082Contig1	52.3373
Gene_1085	CL15361Contig1	3.64644	CL35185Contig1	4.88854
Gene_1086	CL15376Contig1	12.1119	CL20723Contig1	4.38532
Gene_1087	CL15382Contig1	18.2102	CL26846Contig1	16.7386
Gene_1088	CL15384Contig1	4.86011	CL34557Contig1	4.70442
Gene_1089	CL15387Contig1	9.13729	CL6587Contig1	4.96808
Gene_1090	CL15389Contig1	14.1702	CL12691Contig1	11.9615
Gene_1091	CL15390Contig1	12.1403	CL27933Contig1	24.1412
Gene_1092	CL15395Contig1	22.8923	CL25743Contig1	23.1968
Gene_1093	CL15396Contig1	6.42099	CL25348Contig1	13.8905
Gene_1094	CL15407Contig1	128.993	CL25661Contig1	127.836
Gene_1095	CL15413Contig1	6.77447	CL34935Contig1	4.28623
Gene_1096	CL15415Contig1	4.46925	CL11054Contig1	9.64362
Gene_1097	CL15416Contig1	21.8366	CL25426Contig1	27.6186
Gene_1098	CL15422Contig1	7.55755	CL34524Contig1	27.7548
Gene_1099	CL15432Contig1	8.21504	CL6608Contig1	9.23368
Gene_1100	CL15443Contig1	6.27396	CL2456Contig1	4.39328
Gene_1101	CL15446Contig1	12.3107	CL27646Contig1	13.6648
Gene_1102	CL15449Contig1	55.048	CL35380Contig1	56.9049
Gene_1103	CL1544Contig1	17.4048	CL34123Contig1	13.7263
Gene_1104	CL15450Contig1	56.6811	CL8519Contig1	120.31
Gene_1105	CL15462Contig1	3.26232	CL33294Contig1	6.65112
Gene_1106	CL15467Contig1	6.45097	CL21193Contig1	10.4872
Gene_1107	CL1546Contig1	6.15797	CL34Contig1	3.95049
Gene_1108	CL15473Contig1	9.58625	CL8786Contig1	20.0512
Gene_1109	CL15514Contig1	15.3415	CL27821Contig1	10.6946
Gene_1110	CL15536Contig1	12.7978	CL14762Contig1	12.9353
Gene_1111	CL15547Contig1	10.0073	CL25557Contig1	7.53446
Gene_1112	CL1554Contig1	3.11144	CL29602Contig1	2.04333
Gene_1113	CL1555Contig1	19.1884	CL4387Contig1	18.4511
Gene_1114	CL15570Contig1	10.9422	CL19828Contig1	14.457
Gene_1115	CL15571Contig1	3.75613	CL29684Contig1	3.16296
Gene_1116	CL15572Contig1	1.63985	CL32916Contig1	3.06505
Gene_1117	CL15574Contig1	12.9807	CL26450Contig1	20.2129
Gene_1118	CL1557Contig1	7.26184	CL28251Contig1	11.866
Gene_1119	CL15583Contig1	27.5064	CL28414Contig1	20.8707
Gene_1120	CL15591Contig1	27.527	CL26388Contig1	25.0443
Gene_1121	CL155Contig1	6.57659	CL160Contig1	5.07282
Gene_1122	CL15602Contig1	51.2104	CL25756Contig1	43.6098
Gene_1123	CL15603Contig1	1.90676	CL20906Contig1	2.00991
Gene_1124	CL15604Contig1	7.35367	CL15238Contig1	6.51427
Gene_1125	CL15618Contig1	8.62962	CL13594Contig1	15.9304
Gene_1126	CL15619Contig1	20.1268	CL5622Contig1	14.1752
Gene_1127	CL15623Contig1	106.983	CL33081Contig1	177.64
Gene_1128	CL1564Contig1	2.6098	CL8455Contig1	3.6005
Gene_1129	CL15654Contig1	19.0109	CL22186Contig1	28.0708
Gene_1130	CL15659Contig1	8.12526	CL16779Contig1	6.49422
Gene_1131	CL15674Contig1	1.26601	CL32279Contig1	19.0493
Gene_1132	CL15692Contig1	13.6918	CL1765Contig1	11.8525
Gene_1133	CL15696Contig1	30.8679	CL22199Contig1	35.7732
Gene_1134	CL15698Contig1	19.7908	CL30916Contig1	7.92913
Gene_1135	CL15701Contig1	2.87785	CL15853Contig1	2.85917
Gene_1136	CL15718Contig1	5.82362	CL2992Contig1	3.1854
Gene_1137	CL15720Contig1	5.22266	CL15063Contig1	6.90264
Gene_1138	CL15725Contig1	4.49872	CL35040Contig1	10.8644
Gene_1139	CL15730Contig1	5.95744	CL255Contig1	5.06034
Gene_1140	CL15731Contig1	8.86608	CL25102Contig1	9.9103
Gene_1141	CL15735Contig1	5.25649	CL21253Contig1	9.78053
Gene_1142	CL15741Contig1	3.97659	CL31389Contig1	3.21301
Gene_1143	CL1574Contig1	13.1431	CL24900Contig1	9.55424
Gene_1144	CL15759Contig1	7.89693	CL8212Contig1	5.70478
Gene_1145	CL1577Contig1	5.80763	CL26548Contig1	9.76856
Gene_1146	CL15783Contig1	38.9526	CL25148Contig1	30.106
Gene_1147	CL15798Contig1	4.8381	CL20738Contig1	5.15325
Gene_1148	CL15810Contig1	17.5562	CL27945Contig1	15.6996
Gene_1149	CL15815Contig1	5.17166	CL9927Contig1	6.39947
Gene_1150	CL15832Contig1	4.07634	CL30975Contig1	3.28852
Gene_1151	CL15835Contig1	72.1865	CL25434Contig1	69.1987
Gene_1152	CL15836Contig1	14.8064	CL30967Contig1	5.15378
Gene_1153	CL15837Contig1	6.03014	CL24778Contig1	6.57669
Gene_1154	CL15848Contig1	12.7897	CL4834Contig1	13.9812
Gene_1155	CL1584Contig1	6.1222	CL3633Contig1	3.82997
Gene_1156	CL15858Contig1	2.80083	CL22540Contig1	9.76923
Gene_1157	CL15862Contig1	13.6083	CL14134Contig1	6.46448
Gene_1158	CL15866Contig1	16.0648	CL27834Contig1	36.8504
Gene_1159	CL15867Contig1	15.1929	CL11325Contig1	9.82794
Gene_1160	CL15871Contig1	4.36602	CL30644Contig1	9.3086
Gene_1161	CL15877Contig1	17.1736	CL5576Contig1	22.7021
Gene_1162	CL1588Contig1	13.5596	CL3059Contig1	5.94881
Gene_1163	CL1589Contig1	5.52068	CL86Contig1	3.59019
Gene_1164	CL15903Contig1	3.04605	CL32256Contig1	4.53733
Gene_1165	CL15913Contig1	10.2362	CL8959Contig1	9.4185
Gene_1166	CL15916Contig1	17.7062	CL25990Contig1	26.8665
Gene_1167	CL15930Contig1	14.5715	CL25977Contig1	15.1818
Gene_1168	CL15933Contig1	8.73533	CL35583Contig1	13.7652
Gene_1169	CL15937Contig1	2.71808	CL6300Contig1	3.4413
Gene_1170	CL15939Contig1	14.0124	CL3148Contig1	10.6925
Gene_1171	CL15941Contig1	13.169	CL31712Contig1	12.5169
Gene_1172	CL15942Contig1	201.35	CL25802Contig1	277.048
Gene_1173	CL15944Contig1	26.3152	CL26168Contig1	20.6251
Gene_1174	CL15963Contig1	4.64381	CL29212Contig1	6.08038
Gene_1175	CL15968Contig1	13.5457	CL26112Contig1	13.3189
Gene_1176	CL15986Contig1	3.57862	CL18936Contig1	2.31518
Gene_1177	CL15988Contig1	3.92184	CL8216Contig1	4.59838
Gene_1178	CL15995Contig1	4.55377	CL20967Contig1	2.93203
Gene_1179	CL1599Contig1	3.9332	CL32424Contig1	7.97569
Gene_1180	CL159Contig1	2.19982	CL1070Contig1	3.32316
Gene_1181	CL16014Contig1	25.6324	CL25764Contig1	20.8901
Gene_1182	CL16018Contig1	7.20813	CL26293Contig1	7.20413
Gene_1183	CL16021Contig1	11.767	CL6394Contig1	8.81082
Gene_1184	CL16024Contig1	9.07354	CL13642Contig1	15.4832
Gene_1185	CL1603Contig1	7.2984	CL1015Contig1	8.6375
Gene_1186	CL16050Contig1	21.1465	CL26421Contig1	16.7068
Gene_1187	CL16052Contig1	24.4008	CL30006Contig1	14.9817
Gene_1188	CL16059Contig1	61.8106	CL12286Contig1	45.9858
Gene_1189	CL1605Contig1	3.60961	CL32622Contig1	6.70027
Gene_1190	CL16060Contig1	12.7039	CL5005Contig1	12.5134
Gene_1191	CL1607Contig1	2.63117	CL18737Contig1	2.51485
Gene_1192	CL16087Contig1	1.71299	CL4566Contig1	3.69325
Gene_1193	CL16093Contig1	31.1245	CL26177Contig1	22.7339
Gene_1194	CL160Contig1	16.6536	CL28465Contig1	20.9765
Gene_1195	CL1610Contig1	8.9634	CL25030Contig1	6.44806
Gene_1196	CL16115Contig1	15.2337	CL26145Contig1	17.1011
Gene_1197	CL16123Contig1	4.45022	CL11367Contig1	5.9079
Gene_1198	CL1612Contig1	4.15076	CL23209Contig1	5.45254
Gene_1199	CL16134Contig1	6.48479	CL13681Contig1	29.4586
Gene_1200	CL16136Contig1	30.9089	CL25935Contig1	30.5062
Gene_1201	CL16161Contig1	2.1942	CL5100Contig1	2.84903
Gene_1202	CL16164Contig1	27.8116	CL25089Contig1	24.0616
Gene_1203	CL16167Contig1	11.5165	CL26208Contig1	8.29121
Gene_1204	CL16173Contig1	36.3123	CL21074Contig1	9.96395
Gene_1205	CL16181Contig1	19.4432	CL137Contig1	7.96409
Gene_1206	CL16183Contig1	42.3204	CL26005Contig1	26.8529
Gene_1207	CL16195Contig1	11.9813	CL26236Contig1	11.0654
Gene_1208	CL16204Contig1	4.74238	CL32173Contig1	6.36155
Gene_1209	CL16206Contig1	33.6528	CL26220Contig1	39.0036
Gene_1210	CL1620Contig1	2.25652	CL6781Contig1	2.50971
Gene_1211	CL16217Contig1	23.5535	CL25958Contig1	18.3085
Gene_1212	CL16230Contig1	11.5644	CL25459Contig1	11.4521
Gene_1213	CL16231Contig1	37.4988	CL26224Contig1	38.8689
Gene_1214	CL16245Contig1	12.8315	CL25997Contig1	12.1107
Gene_1215	CL16250Contig1	3.35298	CL34632Contig1	3.69378
Gene_1216	CL16251Contig1	3.80863	CL19108Contig1	5.02844
Gene_1217	CL16256Contig1	8.73252	CL24617Contig1	3.82795
Gene_1218	CL16264Contig1	2.27878	CL18395Contig1	7.69459
Gene_1219	CL1626Contig1	4.63743	CL2752Contig1	4.51218
Gene_1220	CL16271Contig1	10.062	CL25808Contig1	8.21065
Gene_1221	CL16275Contig1	17.2552	CL20648Contig1	51.3101
Gene_1222	CL1627Contig1	7.7628	CL26106Contig1	15.3321
Gene_1223	CL162Contig1	4.87607	CL2032Contig1	5.21472
Gene_1224	CL16311Contig1	28.8869	CL26663Contig1	21.2921
Gene_1225	CL16315Contig1	13.9811	CL25600Contig1	14.5277
Gene_1226	CL16332Contig1	9.42498	CL26091Contig1	8.6742
Gene_1227	CL1633Contig1	2.33266	CL624Contig1	2.57511
Gene_1228	CL16344Contig1	37.4314	CL26152Contig1	38.7813
Gene_1229	CL16346Contig1	3.03318	CL35012Contig1	2.25188
Gene_1230	CL16353Contig1	25.2212	CL26607Contig1	20.8225
Gene_1231	CL16354Contig1	13.9921	CL25840Contig1	13.0875
Gene_1232	CL1635Contig1	4.8818	CL31613Contig1	6.732
Gene_1233	CL16360Contig1	50.7928	CL26143Contig1	40.9004
Gene_1234	CL16363Contig1	22.4344	CL26401Contig1	18.775
Gene_1235	CL16386Contig1	34.011	CL25930Contig1	58.5683
Gene_1236	CL16394Contig1	8.96979	CL25238Contig1	6.73969
Gene_1237	CL16397Contig1	20.2459	CL26658Contig1	12.4293
Gene_1238	CL16403Contig1	9.34171	CL3327Contig1	6.4698
Gene_1239	CL16415Contig1	6.75091	CL15045Contig1	3.41575
Gene_1240	CL16421Contig1	3.30525	CL14456Contig1	2.86054
Gene_1241	CL16424Contig1	65.3438	CL25110Contig1	37.9054
Gene_1242	CL16436Contig1	3.11574	CL5808Contig1	2.93168
Gene_1243	CL16437Contig1	38.7356	CL25016Contig1	23.066
Gene_1244	CL16445Contig1	10.5447	CL25304Contig1	7.06307
Gene_1245	CL16446Contig1	11.714	CL1880Contig1	7.07266
Gene_1246	CL16456Contig1	8.94374	CL651Contig1	5.94749
Gene_1247	CL16461Contig1	2.20807	CL14658Contig1	3.59608
Gene_1248	CL16471Contig1	38.8998	CL22095Contig1	34.6527
Gene_1249	CL16474Contig1	1.99127	CL4132Contig1	2.86079
Gene_1250	CL16491Contig1	13.9217	CL25965Contig1	12.2986
Gene_1251	CL16492Contig1	7.84914	CL2939Contig1	6.2925
Gene_1252	CL16494Contig1	2.38781	CL14273Contig1	3.14942
Gene_1253	CL16500Contig1	2.07924	CL20432Contig1	2.22819
Gene_1254	CL1650Contig1	6.1414	CL22436Contig1	7.09819
Gene_1255	CL16514Contig1	2.60446	CL1812Contig1	2.97707
Gene_1256	CL16527Contig1	2.47281	CL35832Contig1	4.02502
Gene_1257	CL16537Contig1	3.02855	CL18108Contig1	4.29079
Gene_1258	CL16538Contig1	3.85585	CL10100Contig1	4.80566
Gene_1259	CL16541Contig1	13.2647	CL25966Contig1	13.2081
Gene_1260	CL16545Contig1	48.3855	CL25784Contig1	45.9239
Gene_1261	CL16548Contig1	69.6783	CL25833Contig1	65.3266
Gene_1262	CL1654Contig1	17.1183	CL21272Contig1	27.9978
Gene_1263	CL16555Contig1	1.74694	CL12018Contig1	3.64895
Gene_1264	CL16563Contig1	1.79195	CL6193Contig1	2.09881
Gene_1265	CL16573Contig1	2.46244	CL7283Contig1	5.45374
Gene_1266	CL16578Contig1	4.89946	CL10270Contig1	7.44593
Gene_1267	CL16590Contig1	4.90172	CL15407Contig1	3.49992
Gene_1268	CL16595Contig1	16.1099	CL6481Contig1	10.2377
Gene_1269	CL16596Contig1	3.96542	CL12417Contig1	3.46645
Gene_1270	CL16602Contig1	3.44592	CL24292Contig1	3.17825
Gene_1271	CL16605Contig1	11.543	CL26683Contig1	11.516
Gene_1272	CL16608Contig1	5.00139	CL9308Contig1	3.21476
Gene_1273	CL16610Contig1	3.23699	CL11051Contig1	2.58884
Gene_1274	CL16611Contig1	6.46053	CL18100Contig1	5.75153
Gene_1275	CL1661Contig1	4.58032	CL1262Contig1	5.8211
Gene_1276	CL16621Contig1	6.85126	CL21051Contig1	5.33492
Gene_1277	CL16623Contig1	23.9765	CL25783Contig1	14.0606
Gene_1278	CL16639Contig1	17.6678	CL7327Contig1	11.3767
Gene_1279	CL16642Contig1	13.9752	CL34750Contig1	28.4193
Gene_1280	CL16643Contig1	4.1794	CL10254Contig1	4.18675
Gene_1281	CL16645Contig1	50.3968	CL7347Contig1	56.0329
Gene_1282	CL16646Contig1	1.90101	CL15175Contig1	2.06639
Gene_1283	CL16647Contig1	3.23792	CL35421Contig1	6.09324
Gene_1284	CL16654Contig1	8.49864	CL19071Contig1	10.8288
Gene_1285	CL16662Contig1	15.542	CL26568Contig1	16.6939
Gene_1286	CL16665Contig1	84.1216	CL26299Contig1	102.114
Gene_1287	CL16672Contig1	17.9459	CL26142Contig1	12.611
Gene_1288	CL16673Contig1	237.97	CL3233Contig1	115.019
Gene_1289	CL16676Contig1	33.1318	CL21778Contig1	16.876
Gene_1290	CL16679Contig1	2.60506	CL3922Contig1	4.7519
Gene_1291	CL1668Contig1	3.90104	CL1088Contig1	3.38266
Gene_1292	CL16720Contig1	10.9814	CL5441Contig1	7.47255
Gene_1293	CL16724Contig1	2.88916	CL33810Contig1	6.82032
Gene_1294	CL16734Contig1	11.2049	CL28536Contig1	3.95415
Gene_1295	CL16736Contig1	11.6097	CL25963Contig1	10.6128
Gene_1296	CL16747Contig1	1.92536	CL1657Contig1	2.58167
Gene_1297	CL16749Contig1	4.91209	CL20037Contig1	3.53449
Gene_1298	CL16750Contig1	21.6391	CL5454Contig1	28.0938
Gene_1299	CL16755Contig1	5.44951	CL26267Contig1	7.98216
Gene_1300	CL16766Contig1	47.272	CL25873Contig1	44.1498
Gene_1301	CL1676Contig1	2.71685	CL3183Contig1	1.8243
Gene_1302	CL16784Contig1	3.93995	CL13644Contig1	4.61025
Gene_1303	CL16789Contig1	54.2587	CL28701Contig1	37.4354
Gene_1304	CL16792Contig1	2.98595	CL17702Contig1	3.9074
Gene_1305	CL1679Contig1	8.2135	CL8294Contig1	6.7282
Gene_1306	CL16806Contig1	9.40815	CL15280Contig1	8.93776
Gene_1307	CL16808Contig1	2.38284	CL19441Contig1	3.95675
Gene_1308	CL16828Contig1	21.0526	CL14459Contig1	28.4384
Gene_1309	CL16836Contig1	18.3448	CL25092Contig1	13.4107
Gene_1310	CL16849Contig1	30.4555	CL28429Contig1	33.5723
Gene_1311	CL1684Contig1	9.64558	CL7113Contig1	9.08057
Gene_1312	CL16863Contig1	35.4539	CL24968Contig1	31.3404
Gene_1313	CL16872Contig1	2.43493	CL35336Contig1	3.38871
Gene_1314	CL16873Contig1	2.7577	CL20475Contig1	4.64807
Gene_1315	CL1687Contig1	2.57018	CL6375Contig1	2.7855
Gene_1316	CL16880Contig1	11.7947	CL26543Contig1	10.3478
Gene_1317	CL16890Contig1	15.2182	CL27656Contig1	14.6314
Gene_1318	CL16897Contig1	61.9841	CL25877Contig1	50.2132
Gene_1319	CL16902Contig1	13.952	CL3246Contig1	12.1204
Gene_1320	CL16903Contig1	44.7765	CL26513Contig1	26.0904
Gene_1321	CL16907Contig1	13.707	CL28018Contig1	12.4607
Gene_1322	CL16920Contig1	20.0612	CL3247Contig1	14.9803
Gene_1323	CL1692Contig1	6.07124	CL2044Contig1	8.87818
Gene_1324	CL16930Contig1	13.2612	CL30350Contig1	10.3213
Gene_1325	CL1693Contig1	6.07667	CL8316Contig1	5.7081
Gene_1326	CL16944Contig1	2.59046	CL32776Contig1	6.37184
Gene_1327	CL16950Contig1	20.8574	CL25887Contig1	20.7546
Gene_1328	CL16955Contig1	48.5671	CL26463Contig1	35.6177
Gene_1329	CL16958Contig1	5.62254	CL15740Contig1	3.80432
Gene_1330	CL16962Contig1	15.1667	CL25522Contig1	11.3038
Gene_1331	CL16978Contig1	2.71333	CL6866Contig1	3.19828
Gene_1332	CL16979Contig1	26.5296	CL25448Contig1	17.4762
Gene_1333	CL1698Contig1	2.40049	CL34225Contig1	3.01873
Gene_1334	CL16Contig1	3.18677	CL223Contig1	3.66995
Gene_1335	CL17020Contig1	2.68592	CL6271Contig1	3.86704
Gene_1336	CL17027Contig1	1.51085	CL10712Contig1	4.02574
Gene_1337	CL17031Contig1	61.6924	CL26670Contig1	50.4027
Gene_1338	CL17037Contig1	10.4328	CL19227Contig1	34.6495
Gene_1339	CL17043Contig1	2.45426	CL9469Contig1	4.71456
Gene_1340	CL17052Contig1	3.17385	CL29493Contig1	4.44727
Gene_1341	CL17071Contig1	8.39835	CL1059Contig1	5.4562
Gene_1342	CL17072Contig1	12.797	CL26269Contig1	15.1138
Gene_1343	CL17097Contig1	6.07308	CL29168Contig1	11.2436
Gene_1344	CL17101Contig1	10.1592	CL2142Contig1	9.48115
Gene_1345	CL17104Contig1	2.40133	CL17594Contig1	5.29753
Gene_1346	CL17106Contig1	16.7792	CL249Contig1	3.15655
Gene_1347	CL17124Contig1	2.63633	CL10315Contig1	8.99643
Gene_1348	CL17130Contig1	13.4181	CL1786Contig1	12.1067
Gene_1349	CL17141Contig1	9.54927	CL10241Contig1	5.56691
Gene_1350	CL17173Contig1	3.55246	CL4467Contig1	6.39917
Gene_1351	CL17175Contig1	11.7549	CL25383Contig1	17.7736
Gene_1352	CL17200Contig1	9.25906	CL4892Contig1	12.692
Gene_1353	CL1720Contig1	22.0568	CL8961Contig1	21.9269
Gene_1354	CL17216Contig1	2.29535	CL12693Contig1	5.08573
Gene_1355	CL17222Contig1	30.4262	CL27058Contig1	22.9475
Gene_1356	CL17237Contig1	17.1447	CL25984Contig1	18.0299
Gene_1357	CL17252Contig1	13.9519	CL32282Contig1	7.91566
Gene_1358	CL17256Contig1	4.43171	CL16797Contig1	9.30669
Gene_1359	CL17259Contig1	3.92943	CL29840Contig1	4.25527
Gene_1360	CL17261Contig1	4.21808	CL20896Contig1	5.0817
Gene_1361	CL17270Contig1	6.87316	CL2387Contig1	2.60024
Gene_1362	CL17276Contig1	86.3905	CL5197Contig1	66.5197
Gene_1363	CL17280Contig1	26.733	CL3579Contig1	21.8823
Gene_1364	CL17289Contig1	19.4783	CL28221Contig1	39.0381
Gene_1365	CL17299Contig1	8.72691	CL25961Contig1	12.0558
Gene_1366	CL1729Contig1	2.81096	CL32222Contig1	2.07404
Gene_1367	CL172Contig1	5.25274	CL3434Contig1	6.86744
Gene_1368	CL17301Contig1	12.9604	CL24925Contig1	5.70468
Gene_1369	CL17309Contig1	4.45262	CL13353Contig1	2.10073
Gene_1370	CL17321Contig1	17.3661	CL25796Contig1	11.4567
Gene_1371	CL17324Contig1	23.2438	CL22012Contig1	22.811
Gene_1372	CL17328Contig1	4.34452	CL8044Contig1	3.32307
Gene_1373	CL17331Contig1	4.14348	CL1936Contig1	2.16609
Gene_1374	CL1733Contig1	2.26837	CL15325Contig1	2.54113
Gene_1375	CL1734Contig1	9.19814	CL8603Contig1	5.66323
Gene_1376	CL17362Contig1	33.3747	CL1901Contig1	37.6298
Gene_1377	CL17381Contig1	23.6681	CL26364Contig1	24.705
Gene_1378	CL17390Contig1	3.6239	CL6962Contig1	4.68266
Gene_1379	CL173Contig1	3.50935	CL25106Contig1	5.18933
Gene_1380	CL17411Contig1	11.3196	CL25901Contig1	20.5089
Gene_1381	CL17413Contig1	6.8119	CL1033Contig1	2.87817
Gene_1382	CL17419Contig1	32.3954	CL25986Contig1	27.7293
Gene_1383	CL17421Contig1	2.25893	CL17221Contig1	2.74671
Gene_1384	CL17427Contig1	0.832398	CL467Contig1	3.25139
Gene_1385	CL1742Contig1	9.64793	CL27149Contig1	7.54542
Gene_1386	CL1744Contig1	9.33148	CL6747Contig1	10.3622
Gene_1387	CL17451Contig1	8.74219	CL1840Contig1	7.70236
Gene_1388	CL17452Contig1	19.6722	CL25891Contig1	20.9324
Gene_1389	CL17465Contig1	2.83943	CL10782Contig1	4.89126
Gene_1390	CL1746Contig1	4.38819	CL24091Contig1	7.40915
Gene_1391	CL17473Contig1	12.6714	CL25614Contig1	10.6812
Gene_1392	CL17474Contig1	3.57177	CL13238Contig1	11.7259
Gene_1393	CL17488Contig1	19.9664	CL26150Contig1	21.9477
Gene_1394	CL17489Contig1	156.973	CL26582Contig1	112.931
Gene_1395	CL17491Contig1	24.9509	CL26487Contig1	33.586
Gene_1396	CL17495Contig1	3.52293	CL20104Contig1	4.11342
Gene_1397	CL17501Contig1	10.9088	CL3115Contig1	10.8401
Gene_1398	CL17510Contig1	4.62722	CL31667Contig1	2.74731
Gene_1399	CL17527Contig1	5.38084	CL10638Contig1	8.5971
Gene_1400	CL17529Contig1	9.02107	CL15996Contig1	2.37568
Gene_1401	CL17543Contig1	64.792	CL26547Contig1	64.8868
Gene_1402	CL17573Contig1	1.85479	CL18923Contig1	1.7535
Gene_1403	CL17577Contig1	22.7663	CL26524Contig1	30.8419
Gene_1404	CL17579Contig1	2.20491	CL19853Contig1	4.97879
Gene_1405	CL17581Contig1	2.31247	CL9626Contig1	3.01943
Gene_1406	CL17597Contig1	119.893	CL26587Contig1	121.609
Gene_1407	CL175Contig1	6.30745	CL6617Contig1	7.58321
Gene_1408	CL17603Contig1	3.63313	CL30759Contig1	3.05512
Gene_1409	CL17608Contig1	15.153	CL26057Contig1	31.1724
Gene_1410	CL17615Contig1	5.45436	CL389Contig1	4.40976
Gene_1411	CL17616Contig1	23.8614	CL29004Contig1	18.8419
Gene_1412	CL17618Contig1	18.8517	CL26182Contig1	26.3811
Gene_1413	CL17633Contig1	20.2044	CL25893Contig1	18.6494
Gene_1414	CL17642Contig1	3.97546	CL13329Contig1	4.01082
Gene_1415	CL17644Contig1	4.8441	CL13800Contig1	6.74059
Gene_1416	CL17648Contig1	1.88863	CL20515Contig1	1.98221
Gene_1417	CL17658Contig1	14.3628	CL3267Contig1	10.2775
Gene_1418	CL1765Contig1	5.46823	CL4281Contig1	3.66131
Gene_1419	CL17664Contig1	36.7009	CL25795Contig1	19.4121
Gene_1420	CL17672Contig1	13.006	CL26564Contig1	11.6937
Gene_1421	CL17679Contig1	2.63988	CL15347Contig1	4.35616
Gene_1422	CL17688Contig1	28.1086	CL26047Contig1	22.4776
Gene_1423	CL17703Contig1	3.83219	CL16451Contig1	4.59217
Gene_1424	CL17710Contig1	2.28946	CL29018Contig1	2.40382
Gene_1425	CL17715Contig1	4.36498	CL29894Contig1	9.04749
Gene_1426	CL1771Contig1	3.55893	CL5351Contig1	3.80458
Gene_1427	CL17733Contig1	32.4048	CL26034Contig1	31.4094
Gene_1428	CL1773Contig1	2.38933	CL690Contig1	2.59893
Gene_1429	CL17742Contig1	9.37003	CL8815Contig1	8.59454
Gene_1430	CL17756Contig1	16.9288	CL3185Contig1	8.564
Gene_1431	CL17764Contig1	29.5327	CL23483Contig1	52.9446
Gene_1432	CL1776Contig1	4.4734	CL27911Contig1	41.2449
Gene_1433	CL17777Contig1	69.7988	CL34603Contig1	57.3459
Gene_1434	CL17778Contig1	5.8978	CL28247Contig1	11.0191
Gene_1435	CL17780Contig1	11.8012	CL22642Contig1	5.21036
Gene_1436	CL17789Contig1	14.7275	CL26053Contig1	10.4924
Gene_1437	CL1778Contig1	5.33613	CL21414Contig1	5.12874
Gene_1438	CL17798Contig1	4.96703	CL19117Contig1	3.54195
Gene_1439	CL1779Contig1	3.71976	CL5935Contig1	4.79774
Gene_1440	CL17813Contig1	14.9832	CL26081Contig1	10.4695
Gene_1441	CL17815Contig1	15.4397	CL814Contig1	10.4672
Gene_1442	CL17825Contig1	3.07689	CL20029Contig1	4.27185
Gene_1443	CL1782Contig1	3.43918	CL28666Contig1	3.0974
Gene_1444	CL17832Contig1	13.0447	CL22749Contig1	14.4368
Gene_1445	CL17844Contig1	2.87845	CL5772Contig1	4.28407
Gene_1446	CL17845Contig1	1.67801	CL20260Contig1	3.25224
Gene_1447	CL17849Contig1	1.24441	CL10575Contig1	1.27291
Gene_1448	CL1784Contig1	2.12471	CL23537Contig1	10.9766
Gene_1449	CL17852Contig1	1.33594	CL11465Contig1	3.32016
Gene_1450	CL17866Contig1	2.08151	CL16031Contig1	3.89081
Gene_1451	CL1786Contig1	6.03862	CL29847Contig1	6.47055
Gene_1452	CL17881Contig1	15.5204	CL7685Contig1	12.0596
Gene_1453	CL17891Contig1	32.9421	CL26308Contig1	30.3733
Gene_1454	CL17903Contig1	3.70069	CL18009Contig1	3.81528
Gene_1455	CL17910Contig1	17.4263	CL26093Contig1	16.6921
Gene_1456	CL17914Contig1	1.96964	CL10504Contig1	1.37198
Gene_1457	CL17917Contig1	112.148	CL26088Contig1	115.902
Gene_1458	CL17919Contig1	10.3876	CL25798Contig1	10.3442
Gene_1459	CL1791Contig1	4.05525	CL4864Contig1	6.31374
Gene_1460	CL17921Contig1	4.08923	CL12974Contig1	5.29127
Gene_1461	CL17928Contig1	44.2791	CL26335Contig1	20.308
Gene_1462	CL1792Contig1	2.82723	CL5158Contig1	3.43682
Gene_1463	CL17934Contig1	4.19087	CL31380Contig1	3.85239
Gene_1464	CL17939Contig1	2.15805	CL30296Contig1	3.24743
Gene_1465	CL17956Contig1	32.6672	CL26037Contig1	34.7549
Gene_1466	CL17963Contig1	2.0996	CL4449Contig1	2.8348
Gene_1467	CL1796Contig1	2.70527	CL5634Contig1	2.84865
Gene_1468	CL1797Contig1	6.41391	CL33469Contig1	9.19442
Gene_1469	CL17980Contig1	33.6016	CL33544Contig1	26.3309
Gene_1470	CL17996Contig1	121.873	CL26010Contig1	89.6388
Gene_1471	CL17Contig1	4.25175	CL3572Contig1	4.83346
Gene_1472	CL18004Contig1	3.34806	CL8401Contig1	3.25468
Gene_1473	CL18016Contig1	23.8486	CL25787Contig1	27.693
Gene_1474	CL18029Contig1	2.43555	CL13412Contig1	8.21466
Gene_1475	CL18038Contig1	20.2736	CL7486Contig1	16.5014
Gene_1476	CL1804Contig1	5.98874	CL34811Contig1	7.386
Gene_1477	CL18051Contig1	2.45486	CL17499Contig1	3.47812
Gene_1478	CL18061Contig1	5.15203	CL5175Contig1	9.10654
Gene_1479	CL18064Contig1	2.393	CL9165Contig1	4.02896
Gene_1480	CL18069Contig1	2.06485	CL17732Contig1	2.62163
Gene_1481	CL1806Contig1	2.88351	CL3359Contig1	5.63943
Gene_1482	CL18079Contig1	33.8571	CL26197Contig1	33.7801
Gene_1483	CL18082Contig1	4.39577	CL3618Contig1	6.49934
Gene_1484	CL18086Contig1	2.66221	CL4587Contig1	4.39534
Gene_1485	CL18087Contig1	3.11447	CL10762Contig1	3.62955
Gene_1486	CL18089Contig1	2.7688	CL29159Contig1	7.65104
Gene_1487	CL1808Contig1	19.2533	CL1888Contig1	16.6666
Gene_1488	CL18096Contig1	2.9726	CL11535Contig1	6.81759
Gene_1489	CL18099Contig1	11.8698	CL26105Contig1	13.6458
Gene_1490	CL1810Contig1	1.70284	CL33612Contig1	6.20589
Gene_1491	CL18121Contig1	39.353	CL8799Contig1	31.3742
Gene_1492	CL18123Contig1	31.1149	CL25640Contig1	22.3631
Gene_1493	CL18126Contig1	11.3053	CL2101Contig1	4.41119
Gene_1494	CL18152Contig1	2.69759	CL884Contig1	3.21912
Gene_1495	CL18155Contig1	19.731	CL24566Contig1	7.33743
Gene_1496	CL1815Contig1	2.38126	CL32510Contig1	2.28498
Gene_1497	CL18160Contig1	2.00303	CL18763Contig1	4.14907
Gene_1498	CL1816Contig1	3.78161	CL23989Contig1	9.40415
Gene_1499	CL18174Contig1	89.5123	CL24101Contig1	188.751
Gene_1500	CL18177Contig1	2.46413	CL15693Contig1	5.14718
Gene_1501	CL18182Contig1	11.2615	CL28080Contig1	10.5788
Gene_1502	CL18186Contig1	14.8264	CL26097Contig1	14.251
Gene_1503	CL18192Contig1	1.44239	CL29360Contig1	3.11727
Gene_1504	CL18198Contig1	13.6193	CL6316Contig1	9.762
Gene_1505	CL18208Contig1	2.05368	CL30085Contig1	1.72813
Gene_1506	CL1820Contig1	3.90953	CL34310Contig1	3.81512
Gene_1507	CL18212Contig1	17.3131	CL7181Contig1	11.4642
Gene_1508	CL18217Contig1	19.9968	CL26078Contig1	15.0735
Gene_1509	CL18231Contig1	28.4946	CL25788Contig1	15.4469
Gene_1510	CL18235Contig1	22.4598	CL25612Contig1	38.4626
Gene_1511	CL18271Contig1	2.27379	CL34538Contig1	2.12641
Gene_1512	CL18280Contig1	1.7792	CL5563Contig1	3.36682
Gene_1513	CL1828Contig1	6.18787	CL34661Contig1	8.70155
Gene_1514	CL18292Contig1	2.8524	CL13394Contig1	3.13671
Gene_1515	CL1829Contig1	5.29942	CL28628Contig1	6.00284
Gene_1516	CL182Contig1	3.79924	CL25150Contig1	9.38598
Gene_1517	CL18303Contig1	2.09597	CL30722Contig1	6.64122
Gene_1518	CL18319Contig1	21.0764	CL26264Contig1	21.8155
Gene_1519	CL18320Contig1	34.8937	CL26073Contig1	27.7357
Gene_1520	CL18334Contig1	3.37876	CL24648Contig1	17.4937
Gene_1521	CL18342Contig1	3.63253	CL33793Contig1	4.56367
Gene_1522	CL18343Contig1	12.3093	CL7202Contig1	12.865
Gene_1523	CL18345Contig1	4.57091	CL15264Contig1	3.66227
Gene_1524	CL18347Contig1	62.6478	CL26122Contig1	67.212
Gene_1525	CL1834Contig1	4.49669	CL35752Contig1	8.38356
Gene_1526	CL18351Contig1	12.5639	CL115Contig1	8.98146
Gene_1527	CL18373Contig1	31.8848	CL26077Contig1	34.0283
Gene_1528	CL18375Contig1	2.20306	CL20955Contig1	3.83102
Gene_1529	CL18380Contig1	13.3871	CL26089Contig1	18.4103
Gene_1530	CL18388Contig1	22.576	CL26068Contig1	19.8012
Gene_1531	CL18396Contig1	1.66684	CL21671Contig1	5.75003
Gene_1532	CL1840Contig1	4.52142	CL23581Contig1	3.55186
Gene_1533	CL1841Contig1	3.09484	CL5130Contig1	3.01331
Gene_1534	CL18427Contig1	16.388	CL22224Contig1	11.8734
Gene_1535	CL18430Contig1	3.23793	CL10967Contig1	3.63917
Gene_1536	CL1845Contig1	2.99129	CL30159Contig1	2.48274
Gene_1537	CL18461Contig1	4.88413	CL1479Contig1	4.47752
Gene_1538	CL18469Contig1	14.8461	CL7219Contig1	11.2579
Gene_1539	CL18471Contig1	11.5259	CL9971Contig1	10.79
Gene_1540	CL18473Contig1	3.12277	CL32682Contig1	3.8858
Gene_1541	CL18498Contig1	12.8367	CL26252Contig1	7.60318
Gene_1542	CL18508Contig1	1.92046	CL1426Contig1	2.25753
Gene_1543	CL18513Contig1	1.7119	CL4048Contig1	2.88413
Gene_1544	CL18528Contig1	2.15843	CL13628Contig1	3.97997
Gene_1545	CL18537Contig1	33.495	CL26066Contig1	12.8447
Gene_1546	CL18538Contig1	2.54411	CL15269Contig1	3.59451
Gene_1547	CL18556Contig1	48.3521	CL27054Contig1	54.5834
Gene_1548	CL1855Contig1	3.26618	CL4584Contig1	3.83812
Gene_1549	CL18572Contig1	2.03641	CL30266Contig1	2.14701
Gene_1550	CL1857Contig1	2.22095	CL1780Contig1	1.75096
Gene_1551	CL18595Contig1	15.6081	CL25999Contig1	10.1805
Gene_1552	CL1859Contig1	2.38589	CL20905Contig1	1.55579
Gene_1553	CL18602Contig1	1.38483	CL6208Contig1	2.33713
Gene_1554	CL1860Contig1	8.0948	CL5685Contig1	10.3083
Gene_1555	CL18616Contig1	12.6661	CL7998Contig1	27.557
Gene_1556	CL18619Contig1	11.8542	CL24973Contig1	13.0575
Gene_1557	CL18626Contig1	16.7526	CL3291Contig1	8.16839
Gene_1558	CL1862Contig1	3.76127	CL1588Contig1	4.35806
Gene_1559	CL18632Contig1	11.5517	CL3193Contig1	9.00093
Gene_1560	CL18637Contig1	11.9642	CL7428Contig1	7.57101
Gene_1561	CL18641Contig1	47.8595	CL25269Contig1	47.1048
Gene_1562	CL18649Contig1	3.54992	CL3930Contig1	5.82024
Gene_1563	CL18655Contig1	2.81364	CL14304Contig1	3.01283
Gene_1564	CL18667Contig1	3.14869	CL20706Contig1	3.74349
Gene_1565	CL18672Contig1	73.0728	CL26130Contig1	56.3998
Gene_1566	CL18674Contig1	11.3383	CL26278Contig1	9.95834
Gene_1567	CL18679Contig1	2.91703	CL17426Contig1	2.40241
Gene_1568	CL18685Contig1	24.9842	CL25991Contig1	19.986
Gene_1569	CL1868Contig1	7.28445	CL23112Contig1	5.88528
Gene_1570	CL18697Contig1	18.3915	CL26129Contig1	13.1712
Gene_1571	CL18710Contig1	16.4021	CL28062Contig1	21.9545
Gene_1572	CL18711Contig1	9.29106	CL34274Contig1	6.58886
Gene_1573	CL18720Contig1	3.91042	CL23555Contig1	3.34536
Gene_1574	CL18734Contig1	12.1195	CL26155Contig1	9.62114
Gene_1575	CL18735Contig1	2.7788	CL19308Contig1	1.95981
Gene_1576	CL18741Contig1	4.66806	CL10895Contig1	8.0642
Gene_1577	CL18744Contig1	46.5083	CL25554Contig1	44.7187
Gene_1578	CL1874Contig1	6.81764	CL129Contig1	2.65604
Gene_1579	CL1876Contig1	4.35253	CL5882Contig1	6.08212
Gene_1580	CL18772Contig1	28.3935	CL26017Contig1	33.9233
Gene_1581	CL18773Contig1	13.6455	CL25733Contig1	15.3468
Gene_1582	CL18774Contig1	18.8436	CL25995Contig1	20.5122
Gene_1583	CL1877Contig1	4.92942	CL34205Contig1	7.6349
Gene_1584	CL18784Contig1	16.5416	CL26204Contig1	11.8796
Gene_1585	CL18786Contig1	15.6144	CL25964Contig1	15.1256
Gene_1586	CL18790Contig1	11.0364	CL26107Contig1	9.42128
Gene_1587	CL18809Contig1	5.16123	CL12064Contig1	9.36187
Gene_1588	CL18827Contig1	6.25284	CL11912Contig1	17.9969
Gene_1589	CL18828Contig1	4.34211	CL7264Contig1	3.90032
Gene_1590	CL18833Contig1	47.9389	CL5420Contig1	45.103
Gene_1591	CL18838Contig1	2.28457	CL18712Contig1	2.4869
Gene_1592	CL18841Contig1	10.2596	CL24645Contig1	11.1912
Gene_1593	CL18845Contig1	3.69107	CL8646Contig1	3.38452
Gene_1594	CL18877Contig1	6.09081	CL9442Contig1	6.81325
Gene_1595	CL18879Contig1	57.3426	CL7748Contig1	37.5418
Gene_1596	CL18886Contig1	33.0045	CL26151Contig1	13.4805
Gene_1597	CL18888Contig1	40.2648	CL25906Contig1	27.0917
Gene_1598	CL18891Contig1	34.8323	CL20079Contig1	30.1449
Gene_1599	CL18893Contig1	27.8368	CL25979Contig1	27.3886
Gene_1600	CL18902Contig1	2.666	CL31960Contig1	14.1735
Gene_1601	CL18905Contig1	11.1877	CL26473Contig1	10.8214
Gene_1602	CL18910Contig1	10.3603	CL25880Contig1	8.90183
Gene_1603	CL18911Contig1	14.242	CL6174Contig1	19.4182
Gene_1604	CL18916Contig1	2.90179	CL2327Contig2	4.49835
Gene_1605	CL18945Contig1	9.2227	CL8805Contig1	7.54799
Gene_1606	CL18946Contig1	33.8703	CL26395Contig1	41.2986
Gene_1607	CL18956Contig1	2.11481	CL19558Contig1	3.55576
Gene_1608	CL18961Contig1	19.1193	CL8733Contig1	9.43523
Gene_1609	CL18967Contig1	205.287	CL26128Contig1	94.445
Gene_1610	CL18969Contig1	4.89641	CL23926Contig1	11.1419
Gene_1611	CL18973Contig1	26.6682	CL3295Contig1	20.4249
Gene_1612	CL18976Contig1	26.6296	CL26146Contig1	19.7037
Gene_1613	CL18980Contig1	12.7838	CL26186Contig1	13.4056
Gene_1614	CL18983Contig1	10.578	CL24952Contig1	9.82667
Gene_1615	CL18990Contig1	1.41806	CL17030Contig1	2.91462
Gene_1616	CL18Contig1	3.54186	CL227Contig1	3.4787
Gene_1617	CL19004Contig1	29.0177	CL6570Contig1	37.1941
Gene_1618	CL19018Contig1	3.33303	CL14707Contig1	13.4149
Gene_1619	CL19020Contig1	2.70813	CL29643Contig1	4.93492
Gene_1620	CL19029Contig1	18.6092	CL4811Contig1	21.8422
Gene_1621	CL19032Contig1	20.2966	CL26171Contig1	18.594
Gene_1622	CL19033Contig1	3.00783	CL19346Contig1	2.42368
Gene_1623	CL19059Contig1	102.393	CL26042Contig1	113.942
Gene_1624	CL1907Contig1	5.91238	CL13459Contig1	6.63629
Gene_1625	CL19081Contig1	44.526	CL25851Contig1	39.3165
Gene_1626	CL19082Contig1	19.6924	CL26044Contig1	23.1468
Gene_1627	CL19097Contig1	27.4816	CL881Contig1	21.3185
Gene_1628	CL19098Contig1	9.22	CL7594Contig1	10.9361
Gene_1629	CL190Contig1	3.19955	CL1714Contig1	4.03879
Gene_1630	CL19105Contig1	3.97297	CL17682Contig1	3.10527
Gene_1631	CL19112Contig1	17.2875	CL4251Contig1	12.0334
Gene_1632	CL19120Contig1	18.1993	CL22220Contig1	17.4405
Gene_1633	CL19122Contig1	28.3574	CL26196Contig1	23.9052
Gene_1634	CL19123Contig1	3.36438	CL19577Contig1	4.45462
Gene_1635	CL19125Contig1	3.00889	CL13992Contig1	2.32839
Gene_1636	CL19139Contig1	12.6444	CL4241Contig1	11.0522
Gene_1637	CL19147Contig1	27.3842	CL23948Contig1	15.5846
Gene_1638	CL19148Contig1	1.69437	CL31500Contig1	3.53621
Gene_1639	CL19149Contig1	12.6607	CL4459Contig1	10.2451
Gene_1640	CL19151Contig1	1.62882	CL4374Contig1	4.39517
Gene_1641	CL19156Contig1	2.48702	CL18088Contig1	3.44378
Gene_1642	CL19165Contig1	20.8367	CL26024Contig1	23.0987
Gene_1643	CL19170Contig1	2.16277	CL15146Contig1	1.84178
Gene_1644	CL19171Contig1	7.64726	CL3128Contig1	8.47381
Gene_1645	CL19178Contig1	7.01558	CL6768Contig1	24.7125
Gene_1646	CL19194Contig1	1.3733	CL10489Contig1	1.95639
Gene_1647	CL19199Contig1	2.44636	CL12077Contig1	2.21663
Gene_1648	CL1919Contig1	2.75853	CL7670Contig1	7.64443
Gene_1649	CL191Contig1	5.11116	CL37Contig1	5.61105
Gene_1650	CL19205Contig1	3.97289	CL20971Contig1	5.05591
Gene_1651	CL19210Contig1	3.67862	CL11290Contig1	3.39085
Gene_1652	CL19221Contig1	2.1962	CL18221Contig1	1.10317
Gene_1653	CL19229Contig1	3.24618	CL34425Contig1	4.00347
Gene_1654	CL19231Contig1	10.5055	CL25952Contig1	16.3021
Gene_1655	CL19236Contig1	10.3724	CL6565Contig1	11.5875
Gene_1656	CL19247Contig1	2.13038	CL19981Contig1	4.83087
Gene_1657	CL19271Contig1	1.9946	CL31155Contig1	3.44998
Gene_1658	CL19272Contig1	1.94787	CL10880Contig1	0.838202
Gene_1659	CL1927Contig1	7.82269	CL2154Contig1	6.14208
Gene_1660	CL19287Contig1	16.4009	CL9157Contig1	12.6346
Gene_1661	CL19293Contig1	3.34192	CL15393Contig1	3.08317
Gene_1662	CL19306Contig1	11.3096	CL24949Contig1	9.46286
Gene_1663	CL19317Contig1	2.9226	CL12556Contig1	4.05825
Gene_1664	CL19331Contig1	26.5354	CL9025Contig1	21.5512
Gene_1665	CL1933Contig1	15.4791	CL3908Contig1	5.97448
Gene_1666	CL19344Contig1	13.9241	CL6365Contig1	17.9994
Gene_1667	CL19347Contig1	17.5438	CL8542Contig1	23.4176
Gene_1668	CL19352Contig1	9.64406	CL26214Contig1	10.6305
Gene_1669	CL19353Contig1	42.3118	CL25791Contig1	40.1395
Gene_1670	CL19354Contig1	24.5548	CL26158Contig1	25.1476
Gene_1671	CL19376Contig1	1.87878	CL15283Contig1	2.01882
Gene_1672	CL19379Contig1	19.3901	CL26136Contig1	21.5163
Gene_1673	CL1937Contig1	4.04882	CL4173Contig1	5.9406
Gene_1674	CL19387Contig1	12.093	CL6239Contig1	8.40738
Gene_1675	CL19388Contig1	12.7967	CL116Contig1	3.36429
Gene_1676	CL1940Contig1	6.84722	CL1102Contig1	4.26275
Gene_1677	CL19415Contig1	2.89158	CL19686Contig1	5.18126
Gene_1678	CL19418Contig1	7.47279	CL3393Contig1	12.6715
Gene_1679	CL19420Contig1	3.23924	CL4978Contig1	4.03107
Gene_1680	CL19426Contig1	7.92495	CL5475Contig1	8.75243
Gene_1681	CL1942Contig1	2.26871	CL10816Contig1	1.81649
Gene_1682	CL19437Contig1	25.3031	CL26233Contig1	33.9473
Gene_1683	CL19444Contig1	13.3998	CL26023Contig1	15.1969
Gene_1684	CL19445Contig1	2.60751	CL29151Contig1	2.21337
Gene_1685	CL19446Contig1	13.1928	CL22074Contig1	7.80633
Gene_1686	CL19453Contig1	3.60533	CL13546Contig1	2.15888
Gene_1687	CL19464Contig1	3.88808	CL11094Contig1	10.9072
Gene_1688	CL19465Contig1	11.1732	CL26202Contig1	11.3024
Gene_1689	CL19467Contig1	48.2871	CL25532Contig1	35.3329
Gene_1690	CL19481Contig1	5.9422	CL27105Contig1	30.0093
Gene_1691	CL19491Contig1	181.037	CL26116Contig1	178.585
Gene_1692	CL19498Contig1	5.60133	CL15351Contig1	3.62541
Gene_1693	CL19500Contig1	3.38538	CL31274Contig1	5.49252
Gene_1694	CL19504Contig1	5.86091	CL14957Contig1	3.82467
Gene_1695	CL19509Contig1	4.80626	CL2430Contig1	3.82704
Gene_1696	CL1950Contig1	20.4306	CL4070Contig1	19.1197
Gene_1697	CL19524Contig1	14.6951	CL28177Contig1	19.9243
Gene_1698	CL19527Contig1	17.4349	CL9763Contig1	25.5957
Gene_1699	CL19529Contig1	13.2647	CL25556Contig1	15.5657
Gene_1700	CL1952Contig1	8.18304	CL8590Contig1	10.4061
Gene_1701	CL19533Contig1	28.3793	CL25845Contig1	29.1692
Gene_1702	CL19539Contig1	3.98841	CL16344Contig1	5.53524
Gene_1703	CL19547Contig1	57.5621	CL27189Contig1	38.763
Gene_1704	CL19552Contig1	8.68574	CL26316Contig1	17.1716
Gene_1705	CL1956Contig1	5.12949	CL2024Contig1	4.8961
Gene_1706	CL19596Contig1	238.55	CL8810Contig1	180.818
Gene_1707	CL19603Contig1	9.53685	CL9253Contig1	29.0067
Gene_1708	CL19605Contig1	2.53282	CL31761Contig1	6.23279
Gene_1709	CL19615Contig1	8.44084	CL7621Contig1	6.18208
Gene_1710	CL19618Contig1	3.17531	CL16600Contig1	8.79007
Gene_1711	CL19623Contig1	5.20275	CL5756Contig1	4.69137
Gene_1712	CL19625Contig1	31.6066	CL7967Contig1	58.8595
Gene_1713	CL19627Contig1	20.8705	CL4081Contig1	16.1716
Gene_1714	CL19630Contig1	7.30844	CL9498Contig1	3.88966
Gene_1715	CL19634Contig1	5.74493	CL18910Contig1	2.52472
Gene_1716	CL19636Contig1	17.6441	CL26328Contig1	36.474
Gene_1717	CL19639Contig1	4.1728	CL5792Contig1	4.89981
Gene_1718	CL19644Contig1	57.6595	CL26555Contig1	61.2372
Gene_1719	CL19655Contig1	12.1365	CL15296Contig1	41.6246
Gene_1720	CL19657Contig1	5.75931	CL10054Contig1	43.4585
Gene_1721	CL1965Contig1	2.95067	CL6507Contig1	3.63878
Gene_1722	CL1966Contig1	3.98292	CL32945Contig1	3.8207
Gene_1723	CL19680Contig1	9.74837	CL7910Contig1	11.8014
Gene_1724	CL19683Contig1	9.78223	CL31582Contig1	5.6928
Gene_1725	CL19685Contig1	23.7113	CL15886Contig1	26.6435
Gene_1726	CL19686Contig1	1.57621	CL33616Contig1	3.58381
Gene_1727	CL19687Contig1	75.9165	CL26601Contig1	58.4956
Gene_1728	CL19688Contig1	2.13319	CL14113Contig1	1.80447
Gene_1729	CL19693Contig1	3.96776	CL19062Contig1	7.25985
Gene_1730	CL19696Contig1	10.5534	CL5288Contig1	6.47431
Gene_1731	CL19701Contig1	7.16216	CL18648Contig1	4.70411
Gene_1732	CL19710Contig1	2.95566	CL5639Contig1	3.38147
Gene_1733	CL19720Contig1	5.34846	CL6525Contig1	3.44524
Gene_1734	CL19734Contig1	3.30549	CL4303Contig1	3.87357
Gene_1735	CL19736Contig1	2.85518	CL19784Contig1	2.79762
Gene_1736	CL1973Contig1	16.8253	CL25280Contig1	19.9231
Gene_1737	CL19749Contig1	21.1442	CL3251Contig1	21.657
Gene_1738	CL19793Contig1	22.7025	CL19507Contig1	26.342
Gene_1739	CL19798Contig1	6.89432	CL10309Contig1	7.97205
Gene_1740	CL19799Contig1	19.1361	CL26148Contig1	12.3409
Gene_1741	CL1979Contig1	3.03569	CL23070Contig1	4.50817
Gene_1742	CL19803Contig1	6.5463	CL26262Contig1	8.28544
Gene_1743	CL19807Contig1	20.9057	CL13960Contig1	22.5595
Gene_1744	CL19810Contig1	8.19715	CL3228Contig1	7.24779
Gene_1745	CL19812Contig1	2.90097	CL16907Contig1	3.75222
Gene_1746	CL19814Contig1	15.2561	CL14358Contig1	20.7792
Gene_1747	CL19816Contig1	3.68324	CL16078Contig1	7.27597
Gene_1748	CL19818Contig1	50.3459	CL24004Contig1	174.104
Gene_1749	CL19819Contig1	15.1152	CL3180Contig1	7.4321
Gene_1750	CL19822Contig1	169.071	CL26315Contig1	121.651
Gene_1751	CL19823Contig1	5.37779	CL12222Contig1	5.89084
Gene_1752	CL19827Contig1	37.534	CL26429Contig1	31.3595
Gene_1753	CL19836Contig1	56.1586	CL25916Contig1	17.7316
Gene_1754	CL19844Contig1	23.5139	CL8780Contig1	14.2943
Gene_1755	CL1984Contig1	9.6585	CL78Contig1	4.38022
Gene_1756	CL19851Contig1	14.1092	CL18840Contig1	18.5391
Gene_1757	CL19852Contig1	23.491	CL26423Contig1	17.1689
Gene_1758	CL19861Contig1	8.56119	CL3104Contig1	9.29585
Gene_1759	CL19875Contig1	16.6843	CL3221Contig1	19.4256
Gene_1760	CL19886Contig1	26.0784	CL25223Contig1	23.6798
Gene_1761	CL19905Contig1	7.11647	CL18281Contig1	6.15359
Gene_1762	CL19909Contig1	2.01304	CL109Contig1	2.88855
Gene_1763	CL19911Contig1	31.3448	CL26329Contig1	34.1396
Gene_1764	CL19912Contig1	72.036	CL28388Contig1	61.6136
Gene_1765	CL19930Contig1	8.61204	CL26920Contig1	8.5236
Gene_1766	CL19931Contig1	1.902	CL3629Contig1	2.66152
Gene_1767	CL19936Contig1	9.98783	CL19038Contig1	7.48803
Gene_1768	CL19937Contig1	2.74634	CL28668Contig1	3.39714
Gene_1769	CL19942Contig1	2.81006	CL15307Contig1	2.50742
Gene_1770	CL19950Contig1	2.00328	CL13586Contig1	2.65919
Gene_1771	CL19965Contig1	7.16528	CL8988Contig1	7.1163
Gene_1772	CL19979Contig1	16.4642	CL1189Contig1	5.27328
Gene_1773	CL1998Contig1	2.41065	CL2579Contig1	2.32925
Gene_1774	CL19Contig2	3.02542	CL886Contig1	4.65867
Gene_1775	CL20000Contig1	36.8417	CL22157Contig1	34.4173
Gene_1776	CL20002Contig1	18.9546	CL25954Contig1	29.5799
Gene_1777	CL20017Contig1	15.7945	CL26123Contig1	15.3634
Gene_1778	CL20021Contig1	10.8813	CL4823Contig1	10.3929
Gene_1779	CL20027Contig1	2.7479	CL16888Contig1	3.78731
Gene_1780	CL20037Contig1	14.3294	CL1939Contig1	13.1748
Gene_1781	CL2007Contig1	5.59739	CL21479Contig1	49.6934
Gene_1782	CL20086Contig1	2.46943	CL23001Contig1	2.53414
Gene_1783	CL20087Contig1	2.62242	CL18193Contig1	2.74782
Gene_1784	CL2008Contig1	3.37155	CL8768Contig1	3.92514
Gene_1785	CL200Contig1	3.91395	CL1480Contig1	3.3441
Gene_1786	CL20105Contig1	19.3347	CL3860Contig1	16.8881
Gene_1787	CL20109Contig1	87.2235	CL9658Contig1	195.708
Gene_1788	CL20114Contig1	14.506	CL3186Contig1	12.7409
Gene_1789	CL20118Contig1	20.6661	CL8729Contig1	14.3123
Gene_1790	CL20132Contig1	7.03649	CL17787Contig1	10.7261
Gene_1791	CL20135Contig1	15.986	CL26281Contig1	12.916
Gene_1792	CL20138Contig1	10.7457	CL1948Contig1	6.09182
Gene_1793	CL2014Contig1	7.68218	CL35092Contig1	7.35605
Gene_1794	CL2016Contig1	3.55191	CL10885Contig1	2.86268
Gene_1795	CL20175Contig1	3.19401	CL14951Contig1	7.57523
Gene_1796	CL20176Contig1	45.7122	CL26476Contig1	26.3499
Gene_1797	CL20185Contig1	17.3755	CL27854Contig1	17.5293
Gene_1798	CL20201Contig1	8.1143	CL16070Contig1	5.79416
Gene_1799	CL20202Contig1	7.1587	CL9716Contig1	3.25311
Gene_1800	CL20209Contig1	5.06246	CL35545Contig1	3.12236
Gene_1801	CL20215Contig1	22.2792	CL6091Contig1	9.45229
Gene_1802	CL20217Contig1	20.2169	CL19723Contig1	30.7644
Gene_1803	CL20225Contig1	12.4731	CL28064Contig1	17.1492
Gene_1804	CL20228Contig1	24.6096	CL25711Contig1	18.1549
Gene_1805	CL20229Contig1	3.88652	CL5335Contig1	48.2835
Gene_1806	CL20234Contig1	4.05521	CL28853Contig1	9.48704
Gene_1807	CL20239Contig1	4.54119	CL29307Contig1	18.1162
Gene_1808	CL20241Contig1	2.38976	CL13157Contig1	5.13909
Gene_1809	CL20245Contig1	49.1828	CL26251Contig1	51.281
Gene_1810	CL20251Contig1	11.4441	CL10495Contig1	26.1773
Gene_1811	CL20260Contig1	14.0302	CL16897Contig1	9.77782
Gene_1812	CL20261Contig1	74.7594	CL14045Contig1	72.8991
Gene_1813	CL20268Contig1	3.46554	CL5885Contig1	5.47137
Gene_1814	CL20279Contig1	6.93266	CL13756Contig1	9.25447
Gene_1815	CL20298Contig1	8.64926	CL1757Contig1	5.34474
Gene_1816	CL202Contig1	3.5304	CL1074Contig1	3.96879
Gene_1817	CL20323Contig1	19.8819	CL5030Contig1	23.2008
Gene_1818	CL20327Contig1	2.75063	CL18480Contig1	2.39098
Gene_1819	CL20337Contig1	18.2372	CL26306Contig1	27.6854
Gene_1820	CL2035Contig1	4.88749	CL28220Contig1	7.47296
Gene_1821	CL20366Contig1	4.08015	CL11588Contig1	6.81583
Gene_1822	CL20374Contig1	3.15628	CL15689Contig1	3.19254
Gene_1823	CL20395Contig1	10.2589	CL8283Contig1	8.91346
Gene_1824	CL203Contig1	5.02508	CL596Contig1	4.5975
Gene_1825	CL20409Contig1	43.9312	CL21408Contig1	35.1367
Gene_1826	CL20413Contig1	62.4739	CL25489Contig1	51.6503
Gene_1827	CL20416Contig1	13.9949	CL25492Contig1	36.1804
Gene_1828	CL20417Contig1	4.69731	CL13016Contig1	5.78049
Gene_1829	CL2041Contig1	11.9977	CL1463Contig1	16.9333
Gene_1830	CL20420Contig1	9.21328	CL3689Contig1	8.65364
Gene_1831	CL20430Contig1	11.698	CL31663Contig1	11.8037
Gene_1832	CL20433Contig1	12.5663	CL9201Contig1	17.1534
Gene_1833	CL20434Contig1	3.0835	CL15179Contig1	4.07618
Gene_1834	CL20437Contig1	22.9337	CL26994Contig1	17.6674
Gene_1835	CL20443Contig1	6.44168	CL22657Contig1	7.63395
Gene_1836	CL20446Contig1	5.54964	CL12982Contig1	5.98438
Gene_1837	CL20454Contig1	74.9401	CL26970Contig1	8.61752
Gene_1838	CL20460Contig1	118.886	CL27967Contig1	124.496
Gene_1839	CL20461Contig1	4.05533	CL30488Contig1	7.08343
Gene_1840	CL20463Contig1	47.6603	CL25083Contig1	59.9455
Gene_1841	CL2046Contig1	79.9488	CL27029Contig1	101.017
Gene_1842	CL20484Contig1	2.69684	CL20144Contig1	3.49479
Gene_1843	CL20489Contig1	3.3409	CL1826Contig1	3.3599
Gene_1844	CL20517Contig1	4.79648	CL11698Contig1	4.92029
Gene_1845	CL2051Contig1	3.27215	CL24581Contig1	3.70264
Gene_1846	CL20520Contig1	2.12973	CL32194Contig1	3.96571
Gene_1847	CL2052Contig1	2.86201	CL4501Contig1	2.98117
Gene_1848	CL20533Contig1	18.7558	CL25139Contig1	17.2883
Gene_1849	CL20537Contig1	17.1431	CL25137Contig1	15.5812
Gene_1850	CL20539Contig1	13.8025	CL25416Contig1	16.1796
Gene_1851	CL20543Contig1	131.872	CL25134Contig1	98.8576
Gene_1852	CL20550Contig1	16.4485	CL25752Contig1	11.4854
Gene_1853	CL20558Contig1	4.45104	CL9995Contig1	3.39413
Gene_1854	CL20565Contig1	11.5239	CL373Contig1	10.3941
Gene_1855	CL2056Contig1	8.07175	CL1693Contig1	6.81264
Gene_1856	CL20570Contig1	3.37198	CL18368Contig1	4.82627
Gene_1857	CL20574Contig1	39.0061	CL25441Contig1	37.294
Gene_1858	CL20590Contig1	28.6173	CL13487Contig1	7.74699
Gene_1859	CL20606Contig1	3.06791	CL4516Contig1	2.18742
Gene_1860	CL20607Contig1	13.2699	CL25755Contig1	16.0941
Gene_1861	CL20617Contig1	14.6567	CL27771Contig1	12.2177
Gene_1862	CL20623Contig1	3.81351	CL10984Contig1	2.35498
Gene_1863	CL2062Contig1	3.86004	CL8126Contig1	9.13452
Gene_1864	CL20644Contig1	47.1171	CL19277Contig1	34.148
Gene_1865	CL20645Contig1	29.1742	CL31249Contig1	29.1216
Gene_1866	CL20647Contig1	4.67833	CL20108Contig1	8.5035
Gene_1867	CL20650Contig1	6.68894	CL28310Contig1	22.1748
Gene_1868	CL20655Contig1	4.98162	CL10467Contig1	5.25402
Gene_1869	CL20664Contig1	5.88758	CL31471Contig1	7.54328
Gene_1870	CL20676Contig1	5.14257	CL30813Contig1	5.83053
Gene_1871	CL20678Contig1	7.11827	CL10715Contig1	3.28915
Gene_1872	CL20682Contig1	10.3847	CL14934Contig1	9.88379
Gene_1873	CL20683Contig1	49.7061	CL28139Contig1	35.4286
Gene_1874	CL20684Contig1	29.8609	CL27942Contig1	38.1108
Gene_1875	CL20688Contig1	14.5333	CL19398Contig1	6.09528
Gene_1876	CL20691Contig1	2.79274	CL31404Contig1	6.44624
Gene_1877	CL20693Contig1	10.0191	CL13137Contig1	9.21947
Gene_1878	CL20697Contig1	15.4369	CL3484Contig1	18.7641
Gene_1879	CL20701Contig1	9.83535	CL7105Contig1	8.74092
Gene_1880	CL20708Contig1	56.0431	CL22297Contig1	78.582
Gene_1881	CL2070Contig1	8.86085	CL3119Contig1	7.8853
Gene_1882	CL20718Contig1	52.0472	CL25118Contig1	35.4261
Gene_1883	CL20725Contig1	29.1478	CL27576Contig1	18.4275
Gene_1884	CL20732Contig1	4.76762	CL9305Contig1	3.32476
Gene_1885	CL20733Contig1	12.3684	CL15192Contig1	14.7978
Gene_1886	CL20738Contig1	53.2173	CL10420Contig1	12.0822
Gene_1887	CL2074Contig1	3.53795	CL726Contig1	5.49246
Gene_1888	CL20753Contig1	3.04707	CL18162Contig1	2.46549
Gene_1889	CL20758Contig1	110.621	CL25159Contig1	121.071
Gene_1890	CL20771Contig1	16.6234	CL20096Contig1	11.8699
Gene_1891	CL20779Contig1	14.1487	CL27435Contig1	7.4977
Gene_1892	CL20787Contig1	31.1618	CL32322Contig1	27.5204
Gene_1893	CL20809Contig1	104.745	CL25172Contig1	134.877
Gene_1894	CL20818Contig1	8.61617	CL25631Contig1	14.5105
Gene_1895	CL20825Contig1	6.44255	CL18124Contig1	9.59477
Gene_1896	CL20826Contig1	19.2318	CL25956Contig1	22.6542
Gene_1897	CL20829Contig1	54.3135	CL19834Contig1	53.8734
Gene_1898	CL20831Contig1	4.59275	CL28930Contig1	4.21156
Gene_1899	CL2083Contig1	7.49666	CL22191Contig1	8.71255
Gene_1900	CL20840Contig1	10.3603	CL25270Contig1	6.85425
Gene_1901	CL20842Contig1	22.2779	CL1885Contig1	19.0377
Gene_1902	CL20845Contig1	27.872	CL7256Contig1	14.6085
Gene_1903	CL20858Contig1	4.35161	CL30897Contig1	8.70667
Gene_1904	CL20868Contig1	7.25425	CL20979Contig1	5.93036
Gene_1905	CL20869Contig1	63.3094	CL25705Contig1	97.3174
Gene_1906	CL20871Contig1	7.31564	CL9291Contig1	9.88403
Gene_1907	CL20881Contig1	38.172	CL7539Contig1	20.017
Gene_1908	CL2088Contig1	15.9827	CL26602Contig1	18.2763
Gene_1909	CL20911Contig1	6.18389	CL20315Contig1	5.48686
Gene_1910	CL20912Contig1	5.33577	CL20129Contig1	12.6108
Gene_1911	CL20913Contig1	5.90049	CL1517Contig1	5.10467
Gene_1912	CL20917Contig1	3.59153	CL30454Contig1	3.76093
Gene_1913	CL2091Contig1	5.86116	CL23421Contig1	8.21026
Gene_1914	CL20926Contig1	4.19626	CL30525Contig1	5.98771
Gene_1915	CL20934Contig1	11.2545	CL28549Contig1	45.8334
Gene_1916	CL20939Contig1	8.5498	CL14426Contig1	9.40442
Gene_1917	CL20942Contig1	2.95261	CL6968Contig1	2.97068
Gene_1918	CL20950Contig1	2.86007	CL20027Contig1	5.58308
Gene_1919	CL20955Contig1	3.84932	CL11065Contig1	9.99729
Gene_1920	CL20957Contig1	21.3729	CL6992Contig1	23.0133
Gene_1921	CL20958Contig1	18.1704	CL25586Contig1	17.159
Gene_1922	CL20959Contig1	24.6891	CL26667Contig1	12.2796
Gene_1923	CL20963Contig1	7.3777	CL3107Contig1	4.706
Gene_1924	CL20965Contig1	13.0323	CL25775Contig1	12.0734
Gene_1925	CL20966Contig1	3.15045	CL33807Contig1	5.6704
Gene_1926	CL20971Contig1	4.98511	CL29336Contig1	3.75077
Gene_1927	CL20973Contig1	25.9022	CL25941Contig1	30.1785
Gene_1928	CL20982Contig1	26.002	CL31235Contig1	24.8147
Gene_1929	CL20985Contig1	73.331	CL26425Contig1	31.9864
Gene_1930	CL20989Contig1	41.0526	CL26655Contig1	33.5483
Gene_1931	CL20995Contig1	2.12233	CL20468Contig1	3.22391
Gene_1932	CL21000Contig1	29.6417	CL25762Contig1	24.2869
Gene_1933	CL21018Contig1	9.3497	CL26014Contig1	24.8764
Gene_1934	CL21022Contig1	14.7846	CL26562Contig1	16.5835
Gene_1935	CL2102Contig1	6.73106	CL33827Contig1	12.3746
Gene_1936	CL21035Contig1	6.45461	CL9457Contig1	2.62736
Gene_1937	CL21039Contig1	15.3432	CL20133Contig1	12.0909
Gene_1938	CL21043Contig1	260.823	CL26409Contig1	289.397
Gene_1939	CL21052Contig1	9.0871	CL5635Contig1	6.86136
Gene_1940	CL21058Contig1	35.0673	CL4418Contig1	25.6375
Gene_1941	CL21068Contig1	11.8377	CL27686Contig1	10.7601
Gene_1942	CL2106Contig1	9.97474	CL2512Contig1	13.3968
Gene_1943	CL21084Contig1	7.86462	CL31294Contig1	13.5882
Gene_1944	CL2108Contig1	2.93459	CL5105Contig1	2.11791
Gene_1945	CL21098Contig1	5.00991	CL9844Contig1	8.31987
Gene_1946	CL210Contig1	2.99635	CL8017Contig1	4.92393
Gene_1947	CL21107Contig1	7.58	CL8011Contig1	10.7574
Gene_1948	CL21110Contig1	2.47516	CL4497Contig1	2.09443
Gene_1949	CL21112Contig1	14.0628	CL31508Contig1	9.72268
Gene_1950	CL21115Contig1	57.6748	CL25166Contig1	50.3644
Gene_1951	CL21125Contig1	136.365	CL25318Contig1	151.849
Gene_1952	CL21129Contig1	16.5317	CL20747Contig1	26.7036
Gene_1953	CL2113Contig1	2.75204	CL2654Contig1	2.92709
Gene_1954	CL21148Contig1	4.51219	CL2693Contig1	3.70574
Gene_1955	CL21151Contig1	14.3618	CL25189Contig1	22.5135
Gene_1956	CL2115Contig1	5.1308	CL11219Contig1	5.46943
Gene_1957	CL21167Contig1	5.7376	CL20024Contig1	2.60394
Gene_1958	CL21171Contig1	11.0138	CL13639Contig1	7.25502
Gene_1959	CL21172Contig1	5.62312	CL3106Contig1	3.84402
Gene_1960	CL21203Contig1	71.0039	CL25759Contig1	48.0872
Gene_1961	CL21214Contig1	6.65005	CL13947Contig1	7.93851
Gene_1962	CL21222Contig1	52.6367	CL27317Contig1	62.608
Gene_1963	CL2122Contig1	2.30891	CL33796Contig1	3.3023
Gene_1964	CL21230Contig1	3.00312	CL24266Contig1	2.88999
Gene_1965	CL21235Contig1	8.78394	CL7322Contig1	7.0124
Gene_1966	CL21236Contig1	4.92951	CL16381Contig1	3.64379
Gene_1967	CL21248Contig1	8.76531	CL26600Contig1	23.0583
Gene_1968	CL21256Contig1	35.5726	CL26761Contig1	45.963
Gene_1969	CL21259Contig1	30.0445	CL25929Contig1	47.5128
Gene_1970	CL2126Contig1	3.73026	CL2253Contig1	5.03357
Gene_1971	CL21274Contig1	21.1687	CL6243Contig1	24.6569
Gene_1972	CL21279Contig1	9.8055	CL26434Contig1	12.6188
Gene_1973	CL21285Contig1	13.8389	CL15013Contig1	22.8297
Gene_1974	CL21303Contig1	12.9724	CL25275Contig1	13.8642
Gene_1975	CL21306Contig1	6.66613	CL9407Contig1	5.47923
Gene_1976	CL21308Contig1	8.31181	CL13920Contig1	6.90431
Gene_1977	CL21319Contig1	72.8594	CL34173Contig1	50.7506
Gene_1978	CL21321Contig1	497.927	CL28150Contig1	270.272
Gene_1979	CL21333Contig1	3.70487	CL9643Contig1	2.86054
Gene_1980	CL21349Contig1	2.0518	CL31407Contig1	4.0582
Gene_1981	CL21352Contig1	15.4817	CL27955Contig1	11.5396
Gene_1982	CL21355Contig1	21.962	CL26111Contig1	22.2118
Gene_1983	CL21366Contig1	20.4832	CL3940Contig1	21.0251
Gene_1984	CL2136Contig1	10.8979	CL22339Contig1	10.7307
Gene_1985	CL21380Contig1	21.8772	CL28329Contig1	15.6972
Gene_1986	CL213Contig1	4.39799	CL767Contig1	3.66053
Gene_1987	CL21404Contig1	3.85655	CL28943Contig1	5.1725
Gene_1988	CL21409Contig1	20.7321	CL15600Contig1	36.9055
Gene_1989	CL21413Contig1	2.19499	CL11545Contig1	2.40289
Gene_1990	CL21421Contig1	10.764	CL1995Contig1	6.6961
Gene_1991	CL21423Contig1	43.9177	CL4725Contig1	37.1707
Gene_1992	CL21430Contig1	25.3631	CL27847Contig1	17.3054
Gene_1993	CL21434Contig1	12.3875	CL26514Contig1	12.3842
Gene_1994	CL2143Contig1	7.9932	CL1735Contig1	11.6963
Gene_1995	CL21442Contig1	13.9377	CL26119Contig1	12.0634
Gene_1996	CL2144Contig1	4.86908	CL2415Contig1	4.44501
Gene_1997	CL21450Contig1	94.2963	CL24003Contig1	143.122
Gene_1998	CL21452Contig1	41.1445	CL26461Contig1	47.9771
Gene_1999	CL21464Contig1	18.0014	CL26507Contig1	34.3048
[truncated: 5,803 more rows]
