# Supplementary material for: De Novo Transcriptome Analysis of Two Seahorse Species (Hippocampus erectus and H. mohnikei) and the Development of Molecular Markers for Population Genetics
Source: PLoS One. 2016 Apr 29;11(4):e0154096. doi: 10.1371/journal.pone.0154096 (PMC4851356; doi:10.1371/journal.pone.0154096)
Supplement: S3 File — The file contains 14,645 unigenes with a total of 11,484 term occurrences for H. erectus (Table A in S3 File), and 15,197 unigenes with a total of 11,543 term occurrences for H. mohnikei (Table B in S3 File) assigned to one or more GO terms. (XLS) [file pone.0154096.s003.xls]

## Sheet: Table A
gene_id	go_id	go_term
comp92821_c0_seq1	GO:0005576	extracellular region
comp80325_c0_seq1	GO:0005576;GO:0008083;GO:0040007	extracellular region|growth factor activity|growth
comp74999_c0_seq1	GO:0032432;GO:0005923;GO:0051015;GO:0032456;GO:0008270;GO:0031005	actin filament bundle|tight junction|actin filament binding|endocytic recycling|zinc ion binding|filamin binding
comp72071_c0_seq1	GO:0016021;GO:0007156;GO:0005509;GO:0005886	integral component of membrane|homophilic cell adhesion via plasma membrane adhesion molecules|calcium ion binding|plasma membrane
comp69127_c0_seq1	GO:0005576;GO:0008083;GO:0040007	extracellular region|growth factor activity|growth
comp64934_c0_seq1	GO:0050699;GO:0005095;GO:0007186;GO:0005154;GO:0070436;GO:0030659;GO:0004715;GO:0030426;GO:0004930;GO:0004712;GO:0018298;GO:0005905;GO:0046872;GO:0030425;GO:0007264;GO:0043025;GO:0006468;GO:0004674;GO:0007601;GO:0030424;GO:0050731;GO:0006897;GO:0009881;GO:0016021;GO:0005768;GO:0005912;GO:0030136;GO:2000369;GO:0005634;GO:0005524	WW domain binding|GTPase inhibitor activity|G-protein coupled receptor signaling pathway|epidermal growth factor receptor binding|Grb2-EGFR complex|cytoplasmic vesicle membrane|non-membrane spanning protein tyrosine kinase activity|growth cone|G-protein coupled receptor activity|protein serine/threonine/tyrosine kinase activity|protein-chromophore linkage|coated pit|metal ion binding|dendrite|sma…
comp56961_c0_seq1	GO:0003677	DNA binding
comp52447_c3_seq22	GO:0001666;GO:0047485;GO:0055113;GO:0005137;GO:0005109;GO:0070062;GO:0045545;GO:0042327;GO:0046982;GO:0005895;GO:0005737;GO:0043325	response to hypoxia|protein N-terminus binding|epiboly involved in gastrulation with mouth forming second|interleukin-5 receptor binding|frizzled binding|extracellular vesicular exosome|syndecan binding|positive regulation of phosphorylation|protein heterodimerization activity|interleukin-5 receptor complex|cytoplasm|phosphatidylinositol-3,4-bisphosphate binding
comp52032_c0_seq4	GO:0005737;GO:0045428;GO:0002020;GO:0042981;GO:0050999;GO:1901215;GO:0005634;GO:0030165;GO:0050998	cytoplasm|regulation of nitric oxide biosynthetic process|protease binding|regulation of apoptotic process|regulation of nitric-oxide synthase activity|negative regulation of neuron death|nucleus|PDZ domain binding|nitric-oxide synthase binding
comp43478_c1_seq3	GO:0005737;GO:0005730;GO:0005515;GO:0006468;GO:0005524;GO:0004674	cytoplasm|nucleolus|protein binding|protein phosphorylation|ATP binding|protein serine/threonine kinase activity
comp26841_c0_seq1	GO:0007283;GO:0004222;GO:0016485;GO:0043588;GO:0030199;GO:0030324;GO:0030574;GO:0006508;GO:0005578;GO:0008270	spermatogenesis|metalloendopeptidase activity|protein processing|skin development|collagen fibril organization|lung development|collagen catabolic process|proteolysis|proteinaceous extracellular matrix|zinc ion binding
comp17929_c1_seq1	GO:0043065;GO:0005109;GO:0035567;GO:0090272;GO:0030282;GO:0030336;GO:0045892;GO:0060675;GO:0070830;GO:0005615;GO:0001947;GO:0090037;GO:0042074;GO:0048706;GO:0044212;GO:0003151;GO:0032320;GO:0001649;GO:0005099;GO:0090090;GO:0005737;GO:0051496;GO:0071300;GO:0030182;GO:0072201;GO:0005578;GO:0048844;GO:0060197;GO:0034394;GO:0030335;GO:0045165;GO:0007267;GO:0045893;GO:0032915;GO:0060070;GO:0061101;GO:…	positive regulation of apoptotic process|frizzled binding|non-canonical Wnt signaling pathway|negative regulation of fibroblast growth factor production|bone mineralization|negative regulation of cell migration|negative regulation of transcription, DNA-templated|ureteric bud morphogenesis|tight junction assembly|extracellular space|heart looping|positive regulation of protein kinase C signaling|c…
comp135569_c0_seq1	GO:0005506;GO:0016706;GO:0045329;GO:0055114	iron ion binding|oxidoreductase activity, acting on paired donors, with incorporation or reduction of molecular oxygen, 2-oxoglutarate as one donor, and incorporation of one atom each of oxygen into both donors|carnitine biosynthetic process|oxidation-reduction process
comp120506_c0_seq1	GO:0004491;GO:0055114	methylmalonate-semialdehyde dehydrogenase (acylating) activity|oxidation-reduction process
comp115131_c0_seq1	GO:0010508;GO:0051291;GO:0005654;GO:0048511;GO:0016055;GO:0055089;GO:0032007;GO:2000505;GO:0035404;GO:0043066;GO:0006351;GO:0014823;GO:0071417;GO:0031588;GO:0050405;GO:0005737;GO:0030674;GO:0006633;GO:0006355;GO:0046872;GO:0019216;GO:0006695;GO:0047322;GO:0042149;GO:0006914;GO:0045821;GO:0003682;GO:0004679;GO:0042752;GO:0005524;GO:0035174;GO:0042593;GO:0031000;GO:0016324	positive regulation of autophagy|protein heterooligomerization|nucleoplasm|rhythmic process|Wnt signaling pathway|fatty acid homeostasis|negative regulation of TOR signaling|regulation of energy homeostasis|histone-serine phosphorylation|negative regulation of apoptotic process|transcription, DNA-templated|response to activity|cellular response to organonitrogen compound|AMP-activated protein kin…
comp104978_c0_seq1	GO:0010466;GO:0005576;GO:0009986;GO:0007155;GO:0004867	negative regulation of peptidase activity|extracellular region|cell surface|cell adhesion|serine-type endopeptidase inhibitor activity
comp103976_c0_seq1	GO:0019031	viral envelope
CL9Contig1	GO:0016021;GO:0030018;GO:0006998;GO:0031527;GO:0005640;GO:0005856;GO:0034993;GO:0005739;GO:0007163;GO:0010761;GO:0090286;GO:0031022;GO:0034504;GO:0051642;GO:0005925;GO:0030335;GO:0003779;GO:0031258;GO:0033017;GO:0005654	integral component of membrane|Z disc|nuclear envelope organization|filopodium membrane|nuclear outer membrane|cytoskeleton|SUN-KASH complex|mitochondrion|establishment or maintenance of cell polarity|fibroblast migration|cytoskeletal anchoring at nuclear membrane|nuclear migration along microfilament|protein localization to nucleus|centrosome localization|focal adhesion|positive regulation of ce…
CL99Contig1	GO:0071353;GO:0030496;GO:0031463;GO:0071466;GO:0006355;GO:0005813;GO:0071379;GO:0016567;GO:0010499;GO:0045604;GO:0001701;GO:0005783;GO:0005634;GO:0006351	cellular response to interleukin-4|midbody|Cul3-RING ubiquitin ligase complex|cellular response to xenobiotic stimulus|regulation of transcription, DNA-templated|centrosome|cellular response to prostaglandin stimulus|protein ubiquitination|proteasomal ubiquitin-independent protein catabolic process|regulation of epidermal cell differentiation|in utero embryonic development|endoplasmic reticulum|n…
CL9998Contig1	GO:0043484;GO:0006468;GO:0004674;GO:0005739	regulation of RNA splicing|protein phosphorylation|protein serine/threonine kinase activity|mitochondrion
CL9997Contig1	GO:0034765;GO:0051260;GO:0008076;GO:0005251;GO:0071805;GO:0031594;GO:0007268;GO:0043679;GO:0046928	regulation of ion transmembrane transport|protein homooligomerization|voltage-gated potassium channel complex|delayed rectifier potassium channel activity|potassium ion transmembrane transport|neuromuscular junction|synaptic transmission|axon terminus|regulation of neurotransmitter secretion
CL9993Contig1	GO:0031901;GO:0019048;GO:0000139;GO:0004872;GO:0031902;GO:0006661;GO:0005515;GO:0042327;GO:0007165;GO:0044281;GO:0043085;GO:0005783;GO:0019209	early endosome membrane|modulation by virus of host morphology or physiology|Golgi membrane|receptor activity|late endosome membrane|phosphatidylinositol biosynthetic process|protein binding|positive regulation of phosphorylation|signal transduction|small molecule metabolic process|positive regulation of catalytic activity|endoplasmic reticulum|kinase activator activity
CL998Contig1	GO:0016568;GO:0035064;GO:0008270;GO:0003676;GO:0006355;GO:0003714;GO:0005634;GO:0006351	chromatin modification|methylated histone binding|zinc ion binding|nucleic acid binding|regulation of transcription, DNA-templated|transcription corepressor activity|nucleus|transcription, DNA-templated
CL9988Contig1	GO:0001525;GO:0045121;GO:0048593;GO:0061351;GO:0005887;GO:0070372;GO:0005005;GO:0048013;GO:0046777;GO:0030425;GO:0060997;GO:0050965;GO:0060326;GO:0030424;GO:0031589;GO:0021631;GO:0008046;GO:0030010;GO:0031290;GO:0021952;GO:0051965;GO:0031901;GO:0005524;GO:0046328	angiogenesis|membrane raft|camera-type eye morphogenesis|neural precursor cell proliferation|integral component of plasma membrane|regulation of ERK1 and ERK2 cascade|transmembrane-ephrin receptor activity|ephrin receptor signaling pathway|protein autophosphorylation|dendrite|dendritic spine morphogenesis|detection of temperature stimulus involved in sensory perception of pain|cell chemotaxis|axo…
CL9984Contig1	GO:0045121;GO:0033690;GO:0061042;GO:0007160;GO:0051798;GO:0004566;GO:0030305;GO:0006027;GO:0045545;GO:0030200;GO:0005765;GO:0046983;GO:0005576;GO:0005975;GO:0010575;GO:0051897;GO:0030194;GO:0043202;GO:0005634	membrane raft|positive regulation of osteoblast proliferation|vascular wound healing|cell-matrix adhesion|positive regulation of hair follicle development|beta-glucuronidase activity|heparanase activity|glycosaminoglycan catabolic process|syndecan binding|heparan sulfate proteoglycan catabolic process|lysosomal membrane|protein dimerization activity|extracellular region|carbohydrate metabolic pro…
CL9983Contig1	GO:0006672;GO:0090285;GO:0032526;GO:0046512;GO:0006919;GO:0030173;GO:0071633;GO:0001953;GO:0008284;GO:0010942;GO:0035690;GO:0033629	ceramide metabolic process|negative regulation of protein glycosylation in Golgi|response to retinoic acid|sphingosine biosynthetic process|activation of cysteine-type endopeptidase activity involved in apoptotic process|integral component of Golgi membrane|dihydroceramidase activity|negative regulation of cell-matrix adhesion|positive regulation of cell proliferation|positive regulation of cell …
CL997Contig1	GO:0003700;GO:0043565;GO:0005634;GO:0000122	sequence-specific DNA binding transcription factor activity|sequence-specific DNA binding|nucleus|negative regulation of transcription from RNA polymerase II promoter
CL9978Contig1	GO:0005615;GO:0005515;GO:0007155;GO:0005578	extracellular space|protein binding|cell adhesion|proteinaceous extracellular matrix
CL9971Contig1	GO:0006385;GO:0006367;GO:0006370;GO:0006362;GO:0032481;GO:0003899;GO:0008270;GO:0006283;GO:0006363;GO:0006386;GO:0005829;GO:0005665;GO:0003677;GO:0050434;GO:0016032;GO:0000398;GO:0006368;GO:0006361;GO:0045087;GO:0006356	transcription elongation from RNA polymerase III promoter|transcription initiation from RNA polymerase II promoter|7-methylguanosine mRNA capping|transcription elongation from RNA polymerase I promoter|positive regulation of type I interferon production|DNA-directed RNA polymerase activity|zinc ion binding|transcription-coupled nucleotide-excision repair|termination of RNA polymerase I transcript…
CL9970Contig1	GO:0032259;GO:0008168	methylation|methyltransferase activity
CL996Contig1	GO:0007010;GO:0022604;GO:0008017	cytoskeleton organization|regulation of cell morphogenesis|microtubule binding
CL9969Contig1	GO:0010952;GO:0005615;GO:0016504;GO:0005201;GO:0005515;GO:0005509;GO:0019048;GO:0030198;GO:0005604;GO:0007566	positive regulation of peptidase activity|extracellular space|peptidase activator activity|extracellular matrix structural constituent|protein binding|calcium ion binding|modulation by virus of host morphology or physiology|extracellular matrix organization|basement membrane|embryo implantation
CL9960Contig1	GO:0035989;GO:0050840;GO:0022617;GO:0006029;GO:0002063;GO:0055010;GO:0005788;GO:0001502;GO:0005201;GO:0050910;GO:0030674;GO:0046872;GO:0042472;GO:0007601;GO:0030574;GO:0030199;GO:0005592;GO:0048704	tendon development|extracellular matrix binding|extracellular matrix disassembly|proteoglycan metabolic process|chondrocyte development|ventricular cardiac muscle tissue morphogenesis|endoplasmic reticulum lumen|cartilage condensation|extracellular matrix structural constituent|detection of mechanical stimulus involved in sensory perception of sound|protein binding, bridging|metal ion binding|inn…
CL9957Contig1	GO:0003743;GO:0001731;GO:0005829;GO:0009451;GO:0016282;GO:0005730;GO:0005638;GO:0001732;GO:0043022;GO:0005852;GO:0033290;GO:0005515;GO:0006446;GO:0005198;GO:0042256	translation initiation factor activity|formation of translation preinitiation complex|cytosol|RNA modification|eukaryotic 43S preinitiation complex|nucleolus|lamin filament|formation of cytoplasmic translation initiation complex|ribosome binding|eukaryotic translation initiation factor 3 complex|eukaryotic 48S preinitiation complex|protein binding|regulation of translational initiation|structural…
CL9953Contig1	GO:0005829;GO:0001106;GO:0043124;GO:0005667;GO:0007219;GO:0003705;GO:0000122;GO:2000811;GO:0016055;GO:0070491;GO:0010628;GO:0005654;GO:0003682;GO:0006351	cytosol|RNA polymerase II transcription corepressor activity|negative regulation of I-kappaB kinase/NF-kappaB signaling|transcription factor complex|Notch signaling pathway|RNA polymerase II distal enhancer sequence-specific DNA binding transcription factor activity|negative regulation of transcription from RNA polymerase II promoter|negative regulation of anoikis|Wnt signaling pathway|repressing…
CL9947Contig1	GO:0016358;GO:0021942;GO:0043005;GO:0051645;GO:0016020;GO:0097477;GO:0048712;GO:0021589;GO:0050771;GO:0007162;GO:0005543;GO:0007494;GO:0021813;GO:0005829;GO:0007628;GO:0043548;GO:0042169;GO:0046426;GO:0007264;GO:0043025;GO:0021517;GO:0021799;GO:0045860;GO:0005903;GO:0042493;GO:0014069;GO:0045666;GO:0045177;GO:0048471	dendrite development|radial glia guided migration of Purkinje cell|neuron projection|Golgi localization|membrane|lateral motor column neuron migration|negative regulation of astrocyte differentiation|cerebellum structural organization|negative regulation of axonogenesis|negative regulation of cell adhesion|phospholipid binding|midgut development|cell-cell adhesion involved in neuronal-glial inter…
CL9945Contig1	GO:0016021	integral component of membrane
CL9942Contig1	GO:0046872;GO:0042472;GO:0007605;GO:0032184;GO:0007626	metal ion binding|inner ear morphogenesis|sensory perception of sound|SUMO polymer binding|locomotory behavior
CL9940Contig1	GO:0030506;GO:0071709;GO:0072661;GO:0007182;GO:0005543;GO:0008091;GO:0005730;GO:0031430;GO:0003779;GO:0043234;GO:0032437;GO:0032403;GO:0043001;GO:0000281;GO:0007184;GO:0005200;GO:0030673	ankyrin binding|membrane assembly|protein targeting to plasma membrane|common-partner SMAD protein phosphorylation|phospholipid binding|spectrin|nucleolus|M band|actin binding|protein complex|cuticular plate|protein complex binding|Golgi to plasma membrane protein transport|mitotic cytokinesis|SMAD protein import into nucleus|structural constituent of cytoskeleton|axolemma
CL9939Contig1	GO:0046872;GO:0006754;GO:0005391;GO:0016021;GO:0034220;GO:0006813;GO:0006200;GO:0005886;GO:0005524;GO:0006814	metal ion binding|ATP biosynthetic process|sodium:potassium-exchanging ATPase activity|integral component of membrane|ion transmembrane transport|potassium ion transport|ATP catabolic process|plasma membrane|ATP binding|sodium ion transport
CL9938Contig1	GO:0008270;GO:0003887;GO:0006260;GO:0006297;GO:0003677;GO:0051539;GO:0000731;GO:0008622;GO:0006287;GO:0000166;GO:0000082;GO:0001701;GO:0003682	zinc ion binding|DNA-directed DNA polymerase activity|DNA replication|nucleotide-excision repair, DNA gap filling|DNA binding|4 iron, 4 sulfur cluster binding|DNA synthesis involved in DNA repair|epsilon DNA polymerase complex|base-excision repair, gap-filling|nucleotide binding|G1/S transition of mitotic cell cycle|in utero embryonic development|chromatin binding
CL9935Contig1	GO:0000122;GO:0008026;GO:0006397;GO:0017053;GO:0005737;GO:0005681;GO:0050810;GO:0019904;GO:0008380;GO:0043065;GO:0003677;GO:0048477;GO:0006200;GO:0005524	negative regulation of transcription from RNA polymerase II promoter|ATP-dependent helicase activity|mRNA processing|transcriptional repressor complex|cytoplasm|spliceosomal complex|regulation of steroid biosynthetic process|protein domain specific binding|RNA splicing|positive regulation of apoptotic process|DNA binding|oogenesis|ATP catabolic process|ATP binding
CL9934Contig1	GO:0007411;GO:0005102;GO:0005525;GO:0007162;GO:0006184;GO:0005829;GO:0007264;GO:0007015;GO:0005856;GO:0005912;GO:0003924;GO:0016322;GO:0005886	axon guidance|receptor binding|GTP binding|negative regulation of cell adhesion|GTP catabolic process|cytosol|small GTPase mediated signal transduction|actin filament organization|cytoskeleton|adherens junction|GTPase activity|neuron remodeling|plasma membrane
CL9933Contig1	GO:0005576	extracellular region
CL9931Contig1	GO:0006355;GO:0046872;GO:0003677;GO:0006351;GO:0005634	regulation of transcription, DNA-templated|metal ion binding|DNA binding|transcription, DNA-templated|nucleus
CL9930Contig1	GO:0005524;GO:0004012;GO:0000287;GO:0006812;GO:0016021;GO:0015914;GO:0019829	ATP binding|phospholipid-translocating ATPase activity|magnesium ion binding|cation transport|integral component of membrane|phospholipid transport|cation-transporting ATPase activity
CL9928Contig1	GO:0030144;GO:0006487	alpha-1,6-mannosylglycoprotein 6-beta-N-acetylglucosaminyltransferase activity|protein N-linked glycosylation
CL9927Contig1	GO:0008017;GO:0000226;GO:0016787;GO:0005874	microtubule binding|microtubule cytoskeleton organization|hydrolase activity|microtubule
CL991Contig1	GO:0005911;GO:0007266;GO:0030674;GO:0005543;GO:0016301;GO:0005886;GO:0016310;GO:0005938;GO:0007169	cell-cell junction|Rho protein signal transduction|protein binding, bridging|phospholipid binding|kinase activity|plasma membrane|phosphorylation|cell cortex|transmembrane receptor protein tyrosine kinase signaling pathway
CL9918Contig1	GO:0008060;GO:0032312;GO:0008270;GO:0007264;GO:0005543;GO:0043547;GO:0005737;GO:0015031;GO:0005525	ARF GTPase activator activity|regulation of ARF GTPase activity|zinc ion binding|small GTPase mediated signal transduction|phospholipid binding|positive regulation of GTPase activity|cytoplasm|protein transport|GTP binding
CL9917Contig1	GO:0050660;GO:0004791;GO:0050661;GO:0009055;GO:0045454;GO:0015035;GO:0055114	flavin adenine dinucleotide binding|thioredoxin-disulfide reductase activity|NADP binding|electron carrier activity|cell redox homeostasis|protein disulfide oxidoreductase activity|oxidation-reduction process
CL9916Contig1	GO:0006413;GO:0007219;GO:0005515;GO:0038095;GO:0035278;GO:0048011;GO:0003743;GO:0007173;GO:0005829;GO:0006402;GO:0072091;GO:0048015;GO:0000932;GO:0008543;GO:0045087;GO:0035068	translational initiation|Notch signaling pathway|protein binding|Fc-epsilon receptor signaling pathway|negative regulation of translation involved in gene silencing by miRNA|neurotrophin TRK receptor signaling pathway|translation initiation factor activity|epidermal growth factor receptor signaling pathway|cytosol|mRNA catabolic process|regulation of stem cell proliferation|phosphatidylinositol-m…
CL9914Contig1	GO:0007218;GO:0007268;GO:0030354	neuropeptide signaling pathway|synaptic transmission|melanin-concentrating hormone activity
CL990Contig1	GO:0097381;GO:0001523;GO:0005887;GO:0045494;GO:0006649;GO:0007601;GO:0004012;GO:0042626;GO:0055085;GO:0007603;GO:0006200;GO:0005524	photoreceptor disc membrane|retinoid metabolic process|integral component of plasma membrane|photoreceptor cell maintenance|phospholipid transfer to membrane|visual perception|phospholipid-translocating ATPase activity|ATPase activity, coupled to transmembrane movement of substances|transmembrane transport|phototransduction, visible light|ATP catabolic process|ATP binding
CL9908Contig1	GO:0003676;GO:0008408;GO:0006139;GO:0005515	nucleic acid binding|3'-5' exonuclease activity|nucleobase-containing compound metabolic process|protein binding
CL9906Contig1	GO:0004713;GO:0035023;GO:0004674;GO:0016021;GO:0001701;GO:0005089;GO:0005865;GO:0030240;GO:0060048;GO:0097493;GO:0055008;GO:0043056;GO:0005829;GO:0048739;GO:0006200;GO:0035995;GO:0030241;GO:0030168;GO:0030049;GO:0002020;GO:0051371;GO:0045214;GO:0051592;GO:0003300;GO:0045859;GO:0002576;GO:0042802;GO:0031430;GO:0043621;GO:0005794;GO:0003676;GO:0005524;GO:0031433;GO:0048769;GO:0007512;GO:0019901;GO:…	protein tyrosine kinase activity|regulation of Rho protein signal transduction|protein serine/threonine kinase activity|integral component of membrane|in utero embryonic development|Rho guanyl-nucleotide exchange factor activity|striated muscle thin filament|skeletal muscle thin filament assembly|cardiac muscle contraction|structural molecule activity conferring elasticity|cardiac muscle tissue m…
CL9905Contig1	GO:0005251;GO:0008076;GO:0071805	delayed rectifier potassium channel activity|voltage-gated potassium channel complex|potassium ion transmembrane transport
CL9903Contig1	GO:0030054;GO:0015464;GO:0005892;GO:0035095;GO:0045211;GO:0004889;GO:0034220;GO:0006812	cell junction|acetylcholine receptor activity|acetylcholine-gated channel complex|behavioral response to nicotine|postsynaptic membrane|acetylcholine-activated cation-selective channel activity|ion transmembrane transport|cation transport
CL9901Contig1	GO:0001666;GO:0003678;GO:0032508;GO:0045471;GO:0005903;GO:0000016;GO:0004565;GO:0007584;GO:0042555;GO:0005975;GO:0010040;GO:0003677;GO:0005524;GO:0016740;GO:0006270;GO:0010288;GO:0042493;GO:0010045;GO:0005634	response to hypoxia|DNA helicase activity|DNA duplex unwinding|response to ethanol|brush border|lactase activity|beta-galactosidase activity|response to nutrient|MCM complex|carbohydrate metabolic process|response to iron(II) ion|DNA binding|ATP binding|transferase activity|DNA replication initiation|response to lead ion|response to drug|response to nickel cation|nucleus
CL9900Contig1	GO:0005737;GO:0005543;GO:0005634;GO:0005515	cytoplasm|phospholipid binding|nucleus|protein binding
CL989Contig1	GO:0008284;GO:0005576;GO:0008083;GO:0005737;GO:0030246;GO:0005813	positive regulation of cell proliferation|extracellular region|growth factor activity|cytoplasm|carbohydrate binding|centrosome
CL9899Contig1	GO:0005819;GO:0005794	spindle|Golgi apparatus
CL9898Contig1	GO:0016021	integral component of membrane
CL9897Contig1	GO:0006006;GO:0043524;GO:0007214;GO:0051932;GO:0021522;GO:0014056;GO:0032353;GO:0050885;GO:0048813;GO:0042133;GO:0008022;GO:0007204;GO:0050770;GO:0007416;GO:0051899;GO:0021590;GO:0008016;GO:0016049;GO:0014051;GO:0019226;GO:0019233;GO:0008217;GO:0035249;GO:0017158;GO:0060024;GO:0050883;GO:0051924;GO:0042403;GO:0007274;GO:0017156;GO:0006112;GO:0005737;GO:0043204;GO:0070509;GO:0008331;GO:0034765;GO:…	glucose metabolic process|negative regulation of neuron apoptotic process|gamma-aminobutyric acid signaling pathway|synaptic transmission, GABAergic|spinal cord motor neuron differentiation|regulation of acetylcholine secretion, neurotransmission|negative regulation of hormone biosynthetic process|neuromuscular process controlling balance|dendrite morphogenesis|neurotransmitter metabolic process|…
CL9891Contig1	GO:0051385;GO:0051935;GO:0005887;GO:0005102;GO:0060075;GO:0021554;GO:0051289;GO:0016010;GO:0060081;GO:0016323;GO:0005902;GO:0051384;GO:0015272;GO:0007628;GO:0007601;GO:0034765;GO:0042802;GO:0009637;GO:0006954;GO:0055075;GO:0010107;GO:0051930;GO:0048169;GO:0022010;GO:0005524;GO:0016324	response to mineralocorticoid|L-glutamate uptake involved in synaptic transmission|integral component of plasma membrane|receptor binding|regulation of resting membrane potential|optic nerve development|protein homotetramerization|dystrophin-associated glycoprotein complex|membrane hyperpolarization|basolateral plasma membrane|microvillus|response to glucocorticoid|ATP-activated inward rectifier …
CL9888Contig1	GO:0007165	signal transduction
CL9887Contig1	GO:0016021;GO:0000421;GO:0031902;GO:0045087;GO:0000045;GO:0034067;GO:0031410;GO:0015031;GO:0005794	integral component of membrane|autophagic vacuole membrane|late endosome membrane|innate immune response|autophagic vacuole assembly|protein localization to Golgi apparatus|cytoplasmic vesicle|protein transport|Golgi apparatus
CL9885Contig1	GO:0048666;GO:0000122;GO:0008270;GO:0003707;GO:0006351;GO:0004879;GO:0050965;GO:0043401;GO:0043565;GO:0043153;GO:0030522;GO:0005634	neuron development|negative regulation of transcription from RNA polymerase II promoter|zinc ion binding|steroid hormone receptor activity|transcription, DNA-templated|ligand-activated sequence-specific DNA binding RNA polymerase II transcription factor activity|detection of temperature stimulus involved in sensory perception of pain|steroid hormone mediated signaling pathway|sequence-specific DN…
CL9884Contig1	GO:0000164;GO:0016311;GO:0004722;GO:0042542;GO:0006983	protein phosphatase type 1 complex|dephosphorylation|protein serine/threonine phosphatase activity|response to hydrogen peroxide|ER overload response
CL9883Contig1	GO:0016874;GO:0008152	ligase activity|metabolic process
CL9882Contig1	GO:0046856	phosphatidylinositol dephosphorylation
CL987Contig1	GO:0035023;GO:0005543;GO:0035556;GO:0005089	regulation of Rho protein signal transduction|phospholipid binding|intracellular signal transduction|Rho guanyl-nucleotide exchange factor activity
CL9874Contig1	GO:0030054;GO:0000774;GO:0006457;GO:0005743;GO:0051087;GO:0005543;GO:0002102;GO:0071437;GO:0005759;GO:0051082;GO:0042803	cell junction|adenyl-nucleotide exchange factor activity|protein folding|mitochondrial inner membrane|chaperone binding|phospholipid binding|podosome|invadopodium|mitochondrial matrix|unfolded protein binding|protein homodimerization activity
CL9873Contig1	GO:0051726;GO:0006355;GO:0003677;GO:0007569;GO:0046983;GO:0042981;GO:0003700;GO:0003682;GO:0005634;GO:0006351	regulation of cell cycle|regulation of transcription, DNA-templated|DNA binding|cell aging|protein dimerization activity|regulation of apoptotic process|sequence-specific DNA binding transcription factor activity|chromatin binding|nucleus|transcription, DNA-templated
CL9871Contig1	GO:0090305;GO:0016075;GO:0004525;GO:0003723;GO:0005730;GO:0046872;GO:0031054;GO:0010586;GO:0042254;GO:0005515;GO:0005654	nucleic acid phosphodiester bond hydrolysis|rRNA catabolic process|ribonuclease III activity|RNA binding|nucleolus|metal ion binding|pre-miRNA processing|miRNA metabolic process|ribosome biogenesis|protein binding|nucleoplasm
CL986Contig1	GO:0008271;GO:0001503;GO:0050428;GO:0006805;GO:0008272;GO:0005975;GO:0005887;GO:0030203;GO:0034220	secondary active sulfate transmembrane transporter activity|ossification|3'-phosphoadenosine 5'-phosphosulfate biosynthetic process|xenobiotic metabolic process|sulfate transport|carbohydrate metabolic process|integral component of plasma membrane|glycosaminoglycan metabolic process|ion transmembrane transport
CL9867Contig1	GO:0043401;GO:0008270;GO:0006355;GO:0004887;GO:0043565;GO:0003707;GO:0005634;GO:0006351	steroid hormone mediated signaling pathway|zinc ion binding|regulation of transcription, DNA-templated|thyroid hormone receptor activity|sequence-specific DNA binding|steroid hormone receptor activity|nucleus|transcription, DNA-templated
CL9865Contig1	GO:0003677;GO:0003682;GO:0042175;GO:0000793;GO:0007084;GO:0016021	DNA binding|chromatin binding|nuclear outer membrane-endoplasmic reticulum membrane network|condensed chromosome|mitotic nuclear envelope reassembly|integral component of membrane
CL9861Contig1	GO:0042147;GO:0000938;GO:0044241;GO:0006869;GO:0010517;GO:0030306;GO:0007030;GO:0048193;GO:0006914;GO:0015031	retrograde transport, endosome to Golgi|GARP complex|lipid digestion|lipid transport|regulation of phospholipase activity|ADP-ribosylation factor binding|Golgi organization|Golgi vesicle transport|autophagy|protein transport
CL9860Contig1	GO:0016021	integral component of membrane
CL985Contig1	GO:0007411;GO:0007492;GO:0007369;GO:0000139;GO:0015014;GO:0007498;GO:0001503;GO:0046982;GO:0050509;GO:0006024;GO:0006486;GO:0050508;GO:0042803;GO:0030176;GO:0021772;GO:0072498	axon guidance|endoderm development|gastrulation|Golgi membrane|heparan sulfate proteoglycan biosynthetic process, polysaccharide chain biosynthetic process|mesoderm development|ossification|protein heterodimerization activity|N-acetylglucosaminyl-proteoglycan 4-beta-glucuronosyltransferase activity|glycosaminoglycan biosynthetic process|protein glycosylation|glucuronosyl-N-acetylglucosaminyl-prot…
CL9859Contig1	GO:0006814;GO:0015293;GO:0006820;GO:0005887;GO:0006486;GO:0016323;GO:0005452;GO:0034220;GO:0006885	sodium ion transport|symporter activity|anion transport|integral component of plasma membrane|protein glycosylation|basolateral plasma membrane|inorganic anion exchanger activity|ion transmembrane transport|regulation of pH
CL9855Contig1	GO:0016021;GO:0005886;GO:0055085	integral component of membrane|plasma membrane|transmembrane transport
CL9854Contig1	GO:0042373;GO:0016021	vitamin K metabolic process|integral component of membrane
CL9852Contig1	GO:0005178;GO:0008090;GO:0009611;GO:0030056;GO:0031581;GO:0005604;GO:0008022;GO:0007155;GO:0016023;GO:0030198;GO:0007409;GO:0015629;GO:0031110;GO:0035371;GO:0031673;GO:0009925;GO:0031122;GO:0005509;GO:0005789;GO:0045104;GO:0005882;GO:0060053;GO:0007229;GO:0005829;GO:0048870;GO:0007050;GO:0031252;GO:0003779;GO:0005635;GO:0030424;GO:0030011;GO:0016021;GO:0030018;GO:0042803;GO:0051010;GO:0005938	integrin binding|retrograde axon cargo transport|response to wounding|hemidesmosome|hemidesmosome assembly|basement membrane|protein C-terminus binding|cell adhesion|cytoplasmic membrane-bounded vesicle|extracellular matrix organization|axonogenesis|actin cytoskeleton|regulation of microtubule polymerization or depolymerization|microtubule plus-end|H zone|basal plasma membrane|cytoplasmic microtu…
CL984Contig1	GO:0007219	Notch signaling pathway
CL9849Contig1	GO:0005829;GO:0005543;GO:0043066;GO:0005634;GO:0005912	cytosol|phospholipid binding|negative regulation of apoptotic process|nucleus|adherens junction
CL9848Contig1	GO:0030097;GO:0000278;GO:0001525;GO:0008094;GO:0048589;GO:0006357;GO:0036310;GO:0051216;GO:0004386;GO:0000733;GO:0003677;GO:0010172;GO:0006200;GO:0005634;GO:0005524;GO:0016568	hemopoiesis|mitotic cell cycle|angiogenesis|DNA-dependent ATPase activity|developmental growth|regulation of transcription from RNA polymerase II promoter|annealing helicase activity|cartilage development|helicase activity|DNA strand renaturation|DNA binding|embryonic body morphogenesis|ATP catabolic process|nucleus|ATP binding|chromatin modification
CL9844Contig1	GO:0005515	protein binding
CL9842Contig1	GO:0005525;GO:0005886;GO:0016787;GO:0007264;GO:0005739;GO:0015031	GTP binding|plasma membrane|hydrolase activity|small GTPase mediated signal transduction|mitochondrion|protein transport
CL9841Contig1	GO:0046777;GO:0001077;GO:0004674;GO:0005524;GO:0071560;GO:0005515;GO:0048471;GO:0004715;GO:0005798;GO:0016020	protein autophosphorylation|RNA polymerase II core promoter proximal region sequence-specific DNA binding transcription factor activity involved in positive regulation of transcription|protein serine/threonine kinase activity|ATP binding|cellular response to transforming growth factor beta stimulus|protein binding|perinuclear region of cytoplasm|non-membrane spanning protein tyrosine kinase activ…
CL983Contig1	GO:0034765;GO:0051260;GO:0008076;GO:0005251;GO:0071805	regulation of ion transmembrane transport|protein homooligomerization|voltage-gated potassium channel complex|delayed rectifier potassium channel activity|potassium ion transmembrane transport
CL9839Contig1	GO:0060173;GO:0060591;GO:0034329;GO:0016477;GO:0042060;GO:0016337;GO:0005886;GO:0005509;GO:0016021;GO:0060034;GO:0001502;GO:0007156;GO:0034332	limb development|chondroblast differentiation|cell junction assembly|cell migration|wound healing|single organismal cell-cell adhesion|plasma membrane|calcium ion binding|integral component of membrane|notochord cell differentiation|cartilage condensation|homophilic cell adhesion via plasma membrane adhesion molecules|adherens junction organization
CL9837Contig1	GO:0006355;GO:0003700;GO:0043565;GO:0005634	regulation of transcription, DNA-templated|sequence-specific DNA binding transcription factor activity|sequence-specific DNA binding|nucleus
CL9836Contig1	GO:0004252;GO:0006508	serine-type endopeptidase activity|proteolysis
CL9832Contig1	GO:0004672;GO:0006468;GO:0005739	protein kinase activity|protein phosphorylation|mitochondrion
CL9830Contig1	GO:0030170;GO:0006520	pyridoxal phosphate binding|cellular amino acid metabolic process
CL982Contig1	GO:0004607;GO:0042158;GO:0043691;GO:0006656;GO:0034372;GO:0034375;GO:0034364;GO:0034435;GO:0042632;GO:0004623;GO:0008203;GO:0090107;GO:0034186	phosphatidylcholine-sterol O-acyltransferase activity|lipoprotein biosynthetic process|reverse cholesterol transport|phosphatidylcholine biosynthetic process|very-low-density lipoprotein particle remodeling|high-density lipoprotein particle remodeling|high-density lipoprotein particle|cholesterol esterification|cholesterol homeostasis|phospholipase A2 activity|cholesterol metabolic process|regula…
CL9828Contig1	GO:0014047;GO:0045956;GO:0032229;GO:0007412;GO:0019901;GO:0007269;GO:0006112;GO:0070527;GO:0006904;GO:0047485;GO:0050821;GO:0015031;GO:0050796;GO:0060292;GO:0005829;GO:0031091;GO:0019904;GO:0016188;GO:0042802;GO:0043234;GO:0010807;GO:0044281;GO:0002576;GO:0017075;GO:0007274;GO:0043524;GO:0005886;GO:0005739	glutamate secretion|positive regulation of calcium ion-dependent exocytosis|negative regulation of synaptic transmission, GABAergic|axon target recognition|protein kinase binding|neurotransmitter secretion|energy reserve metabolic process|platelet aggregation|vesicle docking involved in exocytosis|protein N-terminus binding|protein stabilization|protein transport|regulation of insulin secretion|l…
CL9827Contig1	GO:2000744;GO:0021547;GO:0043234;GO:0045944;GO:0021501;GO:0006461;GO:0005515;GO:0003697;GO:0008284;GO:0060323;GO:0043066;GO:0005634;GO:0006351	positive regulation of anterior head development|midbrain-hindbrain boundary initiation|protein complex|positive regulation of transcription from RNA polymerase II promoter|prechordal plate formation|protein complex assembly|protein binding|single-stranded DNA binding|positive regulation of cell proliferation|head morphogenesis|negative regulation of apoptotic process|nucleus|transcription, DNA-t…
CL9826Contig1	GO:0019013;GO:0003723;GO:0046872;GO:0072358;GO:0035264;GO:0006355;GO:0003677;GO:0000166;GO:0048568;GO:0030529;GO:0048144;GO:0001701;GO:0042826;GO:0005634;GO:0006351	viral nucleocapsid|RNA binding|metal ion binding|cardiovascular system development|multicellular organism growth|regulation of transcription, DNA-templated|DNA binding|nucleotide binding|embryonic organ development|ribonucleoprotein complex|fibroblast proliferation|in utero embryonic development|histone deacetylase binding|nucleus|transcription, DNA-templated
CL9823Contig1	GO:0005576	extracellular region
CL9822Contig1	GO:0005576	extracellular region
CL981Contig1	GO:0030554;GO:0016323;GO:0015693;GO:0010960;GO:0016021	adenyl nucleotide binding|basolateral plasma membrane|magnesium ion transport|magnesium ion homeostasis|integral component of membrane
CL980Contig1	GO:0010886;GO:0042953;GO:0009615;GO:0045540;GO:0033344;GO:0042159;GO:0034374;GO:0048844;GO:0010744;GO:0009566;GO:0034383;GO:0034361;GO:0007283;GO:0008203;GO:0009791;GO:0050750;GO:0005543;GO:0019433;GO:0030317;GO:0046982;GO:0034363;GO:0008201;GO:0071466;GO:0042158;GO:0007399;GO:0005783;GO:0034359;GO:0009451;GO:0019899;GO:0034362;GO:0017127;GO:0001701;GO:0006642;GO:0042632	positive regulation of cholesterol storage|lipoprotein transport|response to virus|regulation of cholesterol biosynthetic process|cholesterol efflux|lipoprotein catabolic process|low-density lipoprotein particle remodeling|artery morphogenesis|positive regulation of macrophage derived foam cell differentiation|fertilization|low-density lipoprotein particle clearance|very-low-density lipoprotein p…
CL9806Contig1	GO:0018149;GO:0046872;GO:0003810	peptide cross-linking|metal ion binding|protein-glutamine gamma-glutamyltransferase activity
CL9799Contig1	GO:0055085;GO:0016021;GO:0005730;GO:0005743;GO:0015293;GO:0015813;GO:0005313	transmembrane transport|integral component of membrane|nucleolus|mitochondrial inner membrane|symporter activity|L-glutamate transport|L-glutamate transmembrane transporter activity
CL9796Contig1	GO:0050853;GO:0043087;GO:0005154;GO:0030032;GO:0035023;GO:0006906;GO:0006974;GO:0005543;GO:0007229;GO:0005737;GO:0046872;GO:0007264;GO:0042493;GO:0045785;GO:0043552;GO:0030676;GO:0005886;GO:0016477;GO:0030890	B cell receptor signaling pathway|regulation of GTPase activity|epidermal growth factor receptor binding|lamellipodium assembly|regulation of Rho protein signal transduction|vesicle fusion|cellular response to DNA damage stimulus|phospholipid binding|integrin-mediated signaling pathway|cytoplasm|metal ion binding|small GTPase mediated signal transduction|response to drug|positive regulation of ce…
CL9792Contig1	GO:0005789;GO:0030182;GO:0016021	endoplasmic reticulum membrane|neuron differentiation|integral component of membrane
CL9783Contig1	GO:0005730	nucleolus
CL9780Contig1	GO:0046872;GO:0005622;GO:0006886;GO:0017137	metal ion binding|intracellular|intracellular protein transport|Rab GTPase binding
CL9777Contig1	GO:0005774;GO:0008022;GO:0007032;GO:0005764;GO:0015031;GO:0051301;GO:0005829;GO:0031902;GO:0005769;GO:0032367;GO:0032510;GO:0016887;GO:0006813;GO:0006200;GO:0033993;GO:0005634;GO:0005524;GO:0007049	vacuolar membrane|protein C-terminus binding|endosome organization|lysosome|protein transport|cell division|cytosol|late endosome membrane|early endosome|intracellular cholesterol transport|endosome to lysosome transport via multivesicular body sorting pathway|ATPase activity|potassium ion transport|ATP catabolic process|response to lipid|nucleus|ATP binding|cell cycle
CL9764Contig1	GO:0046322;GO:0046676;GO:0046872;GO:0006541;GO:0070403;GO:0072350;GO:0034983;GO:0006471;GO:0005515;GO:0005759;GO:0006974;GO:0046889;GO:0034979;GO:0003950	negative regulation of fatty acid oxidation|negative regulation of insulin secretion|metal ion binding|glutamine metabolic process|NAD+ binding|tricarboxylic acid metabolic process|peptidyl-lysine deacetylation|protein ADP-ribosylation|protein binding|mitochondrial matrix|cellular response to DNA damage stimulus|positive regulation of lipid biosynthetic process|NAD-dependent protein deacetylase a…
CL9763Contig1	GO:0005829;GO:0016021;GO:0060009;GO:0000139;GO:0009566;GO:0007286;GO:0001669;GO:0016337;GO:0012506	cytosol|integral component of membrane|Sertoli cell development|Golgi membrane|fertilization|spermatid development|acrosomal vesicle|single organismal cell-cell adhesion|vesicle membrane
CL9762Contig1	GO:0005887;GO:0005109;GO:0007223;GO:0060028;GO:0071679;GO:0005737;GO:0060030;GO:0006468;GO:0042813;GO:0050919;GO:0004714;GO:0048705;GO:0043410;GO:0017147;GO:0051209;GO:0005634;GO:0005524;GO:0022038;GO:0048843	integral component of plasma membrane|frizzled binding|Wnt signaling pathway, calcium modulating pathway|convergent extension involved in axis elongation|commissural neuron axon guidance|cytoplasm|dorsal convergence|protein phosphorylation|Wnt-activated receptor activity|negative chemotaxis|transmembrane receptor protein tyrosine kinase activity|skeletal system morphogenesis|positive regulation o…
CL975Contig1	GO:0003676;GO:0048854;GO:0002281;GO:0005524;GO:0004386;GO:0050727;GO:0045892;GO:0006351	nucleic acid binding|brain morphogenesis|macrophage activation involved in immune response|ATP binding|helicase activity|regulation of inflammatory response|negative regulation of transcription, DNA-templated|transcription, DNA-templated
CL9759Contig1	GO:0003007;GO:0008354;GO:0048009;GO:0043027;GO:0031101;GO:0046777;GO:0043548;GO:0005520;GO:0043154;GO:0043560;GO:0048752;GO:0031076;GO:0016021;GO:0004714;GO:0009952;GO:0005524;GO:0021522	heart morphogenesis|germ cell migration|insulin-like growth factor receptor signaling pathway|cysteine-type endopeptidase inhibitor activity involved in apoptotic process|fin regeneration|protein autophosphorylation|phosphatidylinositol 3-kinase binding|insulin-like growth factor binding|negative regulation of cysteine-type endopeptidase activity involved in apoptotic process|insulin receptor sub…
CL9755Contig1	GO:0016568;GO:0006357;GO:0019048;GO:0005923;GO:0003677;GO:0016605;GO:0005515;GO:0003700;GO:0010923	chromatin modification|regulation of transcription from RNA polymerase II promoter|modulation by virus of host morphology or physiology|tight junction|DNA binding|PML body|protein binding|sequence-specific DNA binding transcription factor activity|negative regulation of phosphatase activity
CL9753Contig1	GO:0043065;GO:0004871;GO:0021766;GO:0000790;GO:0033142;GO:2001038;GO:0043005;GO:0047485;GO:0030521;GO:0060179;GO:0060206;GO:0006351;GO:0021987;GO:0005654;GO:0060713;GO:0032870;GO:0000435;GO:0001105;GO:0046965;GO:0044255;GO:0044281;GO:0043967;GO:0045925;GO:0042698;GO:0005737;GO:0050681;GO:0032403;GO:0016922;GO:0032570;GO:0045666;GO:0032355;GO:0003682;GO:0030374;GO:0008584;GO:0021854;GO:0046983;GO:…	positive regulation of apoptotic process|signal transducer activity|hippocampus development|nuclear chromatin|progesterone receptor binding|regulation of cellular response to drug|neuron projection|protein N-terminus binding|androgen receptor signaling pathway|male mating behavior|estrous cycle phase|transcription, DNA-templated|cerebral cortex development|nucleoplasm|labyrinthine layer morphogen…
CL9752Contig1	GO:0003723;GO:0048188;GO:0042800;GO:0005730;GO:0016607;GO:0051568;GO:0006355;GO:0018022;GO:0005515;GO:0000166;GO:0005694;GO:0006351	RNA binding|Set1C/COMPASS complex|histone methyltransferase activity (H3-K4 specific)|nucleolus|nuclear speck|histone H3-K4 methylation|regulation of transcription, DNA-templated|peptidyl-lysine methylation|protein binding|nucleotide binding|chromosome|transcription, DNA-templated
CL9743Contig1	GO:0000910;GO:0004871;GO:0007264;GO:0043123;GO:0043297;GO:0032154;GO:0016787;GO:0005634;GO:0005525;GO:0005886	cytokinesis|signal transducer activity|small GTPase mediated signal transduction|positive regulation of I-kappaB kinase/NF-kappaB signaling|apical junction assembly|cleavage furrow|hydrolase activity|nucleus|GTP binding|plasma membrane
CL9740Contig1	GO:0008138;GO:0005654;GO:0033549;GO:0004725;GO:0050868;GO:0045931;GO:0070373;GO:0046329;GO:0001772;GO:0005829;GO:0050860;GO:0035335;GO:0000188;GO:0001701	protein tyrosine/serine/threonine phosphatase activity|nucleoplasm|MAP kinase phosphatase activity|protein tyrosine phosphatase activity|negative regulation of T cell activation|positive regulation of mitotic cell cycle|negative regulation of ERK1 and ERK2 cascade|negative regulation of JNK cascade|immunological synapse|cytosol|negative regulation of T cell receptor signaling pathway|peptidyl-tyr…
CL973Contig1	GO:0005507;GO:0030168;GO:0007597;GO:0055114;GO:0005615;GO:0031093;GO:0016491;GO:0007155;GO:0005515;GO:0002576;GO:0006953;GO:0005886	copper ion binding|platelet activation|blood coagulation, intrinsic pathway|oxidation-reduction process|extracellular space|platelet alpha granule lumen|oxidoreductase activity|cell adhesion|protein binding|platelet degranulation|acute-phase response|plasma membrane
CL9736Contig1	GO:0005737;GO:0019887;GO:0045859;GO:0032403;GO:0006913;GO:0030496;GO:0007049;GO:1902531;GO:0005634;GO:0045648	cytoplasm|protein kinase regulator activity|regulation of protein kinase activity|protein complex binding|nucleocytoplasmic transport|midbody|cell cycle|regulation of intracellular signal transduction|nucleus|positive regulation of erythrocyte differentiation
CL9730Contig1	GO:0005576	extracellular region
CL972Contig1	GO:0030502;GO:0046849;GO:0009306;GO:0005509;GO:0070062;GO:0005615;GO:0006605;GO:0060349;GO:0007179;GO:0019838;GO:0008201;GO:0032331;GO:0005578;GO:0060430;GO:0045780	negative regulation of bone mineralization|bone remodeling|protein secretion|calcium ion binding|extracellular vesicular exosome|extracellular space|protein targeting|bone morphogenesis|transforming growth factor beta receptor signaling pathway|growth factor binding|heparin binding|negative regulation of chondrocyte differentiation|proteinaceous extracellular matrix|lung saccule development|posit…
CL9729Contig1	GO:0003779;GO:0008270;GO:0007010	actin binding|zinc ion binding|cytoskeleton organization
CL9725Contig1	GO:0015140;GO:0015297;GO:0015141;GO:0071422;GO:0006094;GO:0034641;GO:0005515;GO:0035435;GO:0005840;GO:0006412;GO:0005743;GO:0005730;GO:0070221;GO:0015117;GO:0016021;GO:0003735;GO:0015709;GO:0000098;GO:0015114;GO:0008272;GO:0015116;GO:0006839;GO:0071423	malate transmembrane transporter activity|antiporter activity|succinate transmembrane transporter activity|succinate transmembrane transport|gluconeogenesis|cellular nitrogen compound metabolic process|protein binding|phosphate ion transmembrane transport|ribosome|translation|mitochondrial inner membrane|nucleolus|sulfide oxidation, using sulfide:quinone oxidoreductase|thiosulfate transmembrane t…
CL9722Contig1	GO:0042802	identical protein binding
CL9721Contig1	GO:0016540;GO:0005615;GO:0004252;GO:0007399;GO:0006508;GO:0016020;GO:0030070;GO:0034230	protein autoprocessing|extracellular space|serine-type endopeptidase activity|nervous system development|proteolysis|membrane|insulin processing|enkephalin processing
CL971Contig1	GO:0046872;GO:0003676	metal ion binding|nucleic acid binding
CL9719Contig1	GO:0043484;GO:0002151;GO:0007420;GO:0007611;GO:0016607;GO:0008380;GO:0006397	regulation of RNA splicing|G-quadruplex RNA binding|brain development|learning or memory|nuclear speck|RNA splicing|mRNA processing
CL9718Contig1	GO:0005730;GO:0003723	nucleolus|RNA binding
CL9714Contig1	GO:0055085;GO:0016021;GO:0042626;GO:0006200;GO:0005524	transmembrane transport|integral component of membrane|ATPase activity, coupled to transmembrane movement of substances|ATP catabolic process|ATP binding
CL9711Contig1	GO:0005925;GO:0030334;GO:0045294;GO:0033673;GO:0046474;GO:0043406;GO:0030027;GO:1900037;GO:0006351;GO:0005829;GO:0016339;GO:0031328;GO:0003714;GO:0043123;GO:0001666;GO:2000637;GO:0005886;GO:0005911;GO:0008270;GO:0005667;GO:0035195;GO:0000122;GO:0003682;GO:0031334;GO:0005815;GO:0070652;GO:0000932;GO:0030032;GO:0051297;GO:0035331;GO:0035313;GO:0051225;GO:0043087;GO:0051015;GO:0034613;GO:0005634;GO:…	focal adhesion|regulation of cell migration|alpha-catenin binding|negative regulation of kinase activity|glycerophospholipid biosynthetic process|positive regulation of MAP kinase activity|lamellipodium|regulation of cellular response to hypoxia|transcription, DNA-templated|cytosol|calcium-dependent cell-cell adhesion via plasma membrane cell adhesion molecules|positive regulation of cellular bio…
CL970Contig1	GO:0005769;GO:0005543;GO:0055037;GO:0007032;GO:0030136;GO:0042147;GO:0005802;GO:0042803;GO:0001881	early endosome|phospholipid binding|recycling endosome|endosome organization|clathrin-coated vesicle|retrograde transport, endosome to Golgi|trans-Golgi network|protein homodimerization activity|receptor recycling
CL9705Contig1	GO:0032496;GO:0001822;GO:0007507;GO:0009268;GO:0051607;GO:0015272;GO:0042311;GO:0030016;GO:0042383;GO:0008282;GO:0034765;GO:0017098;GO:0010107;GO:0005524;GO:0043330;GO:0005739	response to lipopolysaccharide|kidney development|heart development|response to pH|defense response to virus|ATP-activated inward rectifier potassium channel activity|vasodilation|myofibril|sarcolemma|ATP-sensitive potassium channel complex|regulation of ion transmembrane transport|sulfonylurea receptor binding|potassium ion import|ATP binding|response to exogenous dsRNA|mitochondrion
CL9703Contig1	GO:0004181;GO:0016055;GO:0016485;GO:0006508;GO:0008270;GO:0005578	metallocarboxypeptidase activity|Wnt signaling pathway|protein processing|proteolysis|zinc ion binding|proteinaceous extracellular matrix
CL9701Contig1	GO:0016358;GO:0051915;GO:0071363;GO:0007026;GO:0005519;GO:0005198;GO:0043197;GO:0007417;GO:0030426;GO:0033189;GO:0061162;GO:0009612;GO:0016787;GO:0005543;GO:0032355;GO:0017085;GO:0009743;GO:0005829;GO:0005874;GO:0021700;GO:0003779;GO:0048675;GO:0008017;GO:0045773;GO:0014012;GO:0009790;GO:0030424;GO:0042493;GO:0014069;GO:0001578;GO:0045666;GO:0010035;GO:0005875;GO:0047497;GO:0030054;GO:0032387;GO:…	dendrite development|induction of synaptic plasticity by chemical substance|cellular response to growth factor stimulus|negative regulation of microtubule depolymerization|cytoskeletal regulatory protein binding|structural molecule activity|dendritic spine|central nervous system development|growth cone|response to vitamin A|establishment of monopolar cell polarity|response to mechanical stimulus|…
CL9700Contig1	GO:0061098;GO:0000122;GO:0001523;GO:0030229;GO:0005509;GO:1900006;GO:0005576;GO:0021541;GO:0019221;GO:0021819;GO:0007596;GO:0038025;GO:0006897;GO:0016021;GO:0032793;GO:0050804;GO:0007603;GO:0006508;GO:0005901;GO:0034185;GO:0038026;GO:0061003	positive regulation of protein tyrosine kinase activity|negative regulation of transcription from RNA polymerase II promoter|retinoid metabolic process|very-low-density lipoprotein particle receptor activity|calcium ion binding|positive regulation of dendrite development|extracellular region|ammon gyrus development|cytokine-mediated signaling pathway|layer formation in cerebral cortex|blood coagu…
CL9699Contig1	GO:0042802;GO:0030027;GO:0005543;GO:0003779;GO:0005886;GO:0030835;GO:0030864	identical protein binding|lamellipodium|phospholipid binding|actin binding|plasma membrane|negative regulation of actin filament depolymerization|cortical actin cytoskeleton
CL968Contig1	GO:0046872;GO:0004519;GO:0003964;GO:0006278;GO:0003723	metal ion binding|endonuclease activity|RNA-directed DNA polymerase activity|RNA-dependent DNA replication|RNA binding
CL9688Contig1	GO:0006355;GO:0003700;GO:0016021;GO:0005634;GO:0008270	regulation of transcription, DNA-templated|sequence-specific DNA binding transcription factor activity|integral component of membrane|nucleus|zinc ion binding
CL9685Contig1	GO:0005201;GO:0007160;GO:0005578	extracellular matrix structural constituent|cell-matrix adhesion|proteinaceous extracellular matrix
CL9682Contig1	GO:0046872;GO:0008285;GO:0003677;GO:0016301;GO:0046983;GO:0006950;GO:0007165;GO:0005634	metal ion binding|negative regulation of cell proliferation|DNA binding|kinase activity|protein dimerization activity|response to stress|signal transduction|nucleus
CL9680Contig1	GO:0005044;GO:0016525;GO:0042742;GO:0005887;GO:0005540;GO:0051536;GO:0030246;GO:0005041;GO:0007155;GO:0007267;GO:0030169	scavenger receptor activity|negative regulation of angiogenesis|defense response to bacterium|integral component of plasma membrane|hyaluronic acid binding|iron-sulfur cluster binding|carbohydrate binding|low-density lipoprotein receptor activity|cell adhesion|cell-cell signaling|low-density lipoprotein particle binding
CL967Contig1	GO:0005856;GO:0035091;GO:0005905;GO:0003779;GO:0030136;GO:0006898	cytoskeleton|phosphatidylinositol binding|coated pit|actin binding|clathrin-coated vesicle|receptor-mediated endocytosis
CL9679Contig1	GO:0001750;GO:0007605;GO:0030048;GO:0051904;GO:0007040;GO:0042470;GO:0001845;GO:0005765;GO:0050974;GO:0046983;GO:0006886;GO:0005829;GO:0000146;GO:0019904;GO:0042462;GO:0007601;GO:0048563;GO:0032391;GO:0051015;GO:0032420;GO:0060088;GO:0005516;GO:0001917;GO:0050957;GO:0005524;GO:0016459;GO:0045202;GO:0016324;GO:0005938	photoreceptor outer segment|sensory perception of sound|actin filament-based movement|pigment granule transport|lysosome organization|melanosome|phagolysosome assembly|lysosomal membrane|detection of mechanical stimulus involved in sensory perception|protein dimerization activity|intracellular protein transport|cytosol|microfilament motor activity|protein domain specific binding|eye photoreceptor…
CL9674Contig1	GO:0005515;GO:0046872	protein binding|metal ion binding
CL966Contig1	GO:0018105;GO:0046777;GO:0032456;GO:0016021;GO:0004674;GO:0070853;GO:0004864;GO:0018107;GO:0005769;GO:0004713;GO:0005524;GO:0055037;GO:0033572;GO:0001881;GO:0045022;GO:0048471;GO:0005794	peptidyl-serine phosphorylation|protein autophosphorylation|endocytic recycling|integral component of membrane|protein serine/threonine kinase activity|myosin VI binding|protein phosphatase inhibitor activity|peptidyl-threonine phosphorylation|early endosome|protein tyrosine kinase activity|ATP binding|recycling endosome|transferrin transport|receptor recycling|early endosome to late endosome tra…
CL9668Contig1	GO:0036004;GO:0003712;GO:0000413;GO:0006805;GO:0022417;GO:0006626;GO:0003755;GO:0051082;GO:0005737;GO:0005634;GO:0005886	GAF domain binding|transcription cofactor activity|protein peptidyl-prolyl isomerization|xenobiotic metabolic process|protein maturation by protein folding|protein targeting to mitochondrion|peptidyl-prolyl cis-trans isomerase activity|unfolded protein binding|cytoplasm|nucleus|plasma membrane
CL9665Contig1	GO:0016021;GO:0072345;GO:0005765;GO:0034765;GO:0051209;GO:0070588;GO:0005245;GO:0042802;GO:0006939;GO:0019901;GO:0010008	integral component of membrane|NAADP-sensitive calcium-release channel activity|lysosomal membrane|regulation of ion transmembrane transport|release of sequestered calcium ion into cytosol|calcium ion transmembrane transport|voltage-gated calcium channel activity|identical protein binding|smooth muscle contraction|protein kinase binding|endosome membrane
CL9664Contig1	GO:0055113;GO:0007417;GO:0009986;GO:0016338;GO:2000047;GO:0005886;GO:0051260;GO:0005509;GO:0007156;GO:0005544	epiboly involved in gastrulation with mouth forming second|central nervous system development|cell surface|calcium-independent cell-cell adhesion via plasma membrane cell-adhesion molecules|regulation of cell-cell adhesion mediated by cadherin|plasma membrane|protein homooligomerization|calcium ion binding|homophilic cell adhesion via plasma membrane adhesion molecules|calcium-dependent phospholi…
CL965Contig1	GO:0032264;GO:0005829;GO:0052657;GO:0032263;GO:0006178;GO:0004422;GO:0000287;GO:0042803;GO:0006168;GO:0046100	IMP salvage|cytosol|guanine phosphoribosyltransferase activity|GMP salvage|guanine salvage|hypoxanthine phosphoribosyltransferase activity|magnesium ion binding|protein homodimerization activity|adenine salvage|hypoxanthine metabolic process
CL9657Contig1	GO:0005524;GO:0016310;GO:0004111	ATP binding|phosphorylation|creatine kinase activity
CL9655Contig1	GO:0071565;GO:0008286;GO:0006351;GO:0006323;GO:0016514;GO:0001741;GO:0006337;GO:0071564;GO:0047485;GO:0005730;GO:0003713;GO:0003677;GO:0006338;GO:0009887;GO:0045944;GO:0007399;GO:0003682	nBAF complex|insulin receptor signaling pathway|transcription, DNA-templated|DNA packaging|SWI/SNF complex|XY body|nucleosome disassembly|npBAF complex|protein N-terminus binding|nucleolus|transcription coactivator activity|DNA binding|chromatin remodeling|organ morphogenesis|positive regulation of transcription from RNA polymerase II promoter|nervous system development|chromatin binding
CL9651Contig1	GO:0005737;GO:0051015;GO:0005509;GO:0005200	cytoplasm|actin filament binding|calcium ion binding|structural constituent of cytoskeleton
CL9649Contig1	GO:0032266;GO:0005802;GO:0000139;GO:0048203;GO:0000421;GO:0044267;GO:0005829;GO:0006987;GO:0005856;GO:0000045;GO:0034045;GO:0030331;GO:0080025;GO:0030136;GO:0010008;GO:0050681	phosphatidylinositol-3-phosphate binding|trans-Golgi network|Golgi membrane|vesicle targeting, trans-Golgi to endosome|autophagic vacuole membrane|cellular protein metabolic process|cytosol|activation of signaling protein activity involved in unfolded protein response|cytoskeleton|autophagic vacuole assembly|pre-autophagosomal structure membrane|estrogen receptor binding|phosphatidylinositol-3,5-…
CL9648Contig1	GO:0010494;GO:0003723;GO:0016442;GO:0000932;GO:0008026;GO:0006200;GO:0033962;GO:0005524	cytoplasmic stress granule|RNA binding|RISC complex|cytoplasmic mRNA processing body|ATP-dependent helicase activity|ATP catabolic process|cytoplasmic mRNA processing body assembly|ATP binding
CL9643Contig1	GO:0016021;GO:0005886	integral component of membrane|plasma membrane
CL9642Contig1	GO:0006493;GO:0005788;GO:0016262	protein O-linked glycosylation|endoplasmic reticulum lumen|protein N-acetylglucosaminyltransferase activity
CL963Contig1	GO:0032281	alpha-amino-3-hydroxy-5-methyl-4-isoxazolepropionic acid selective glutamate receptor complex
CL9638Contig1	GO:0005654;GO:0033173;GO:0071333;GO:0048741;GO:0016020;GO:0008144;GO:0001975;GO:0033555;GO:0038095;GO:0006816;GO:0033192;GO:0051592;GO:0005955;GO:0005509;GO:0060079;GO:0046676;GO:0005730;GO:0005829;GO:0046982;GO:0042110;GO:0014883;GO:0035690;GO:0000082;GO:0050804;GO:0030018;GO:0045944;GO:0006470;GO:0019899;GO:0005516;GO:0006606;GO:0045087;GO:0005739	nucleoplasm|calcineurin-NFAT signaling cascade|cellular response to glucose stimulus|skeletal muscle fiber development|membrane|drug binding|response to amphetamine|multicellular organismal response to stress|Fc-epsilon receptor signaling pathway|calcium ion transport|calmodulin-dependent protein phosphatase activity|response to calcium ion|calcineurin complex|calcium ion binding|regulation of ex…
CL9637Contig1	GO:0016021;GO:0007156;GO:0005509;GO:0005886	integral component of membrane|homophilic cell adhesion via plasma membrane adhesion molecules|calcium ion binding|plasma membrane
CL9633Contig1	GO:0008270;GO:0006355;GO:0003677;GO:0007275;GO:0005634;GO:0006351	zinc ion binding|regulation of transcription, DNA-templated|DNA binding|multicellular organismal development|nucleus|transcription, DNA-templated
CL9631Contig1	GO:0016021	integral component of membrane
CL962Contig1	GO:0005887;GO:0031225;GO:0016323;GO:0042802	integral component of plasma membrane|anchored component of membrane|basolateral plasma membrane|identical protein binding
CL9628Contig1	GO:0035091;GO:0038032;GO:0010008;GO:0007154;GO:0015031	phosphatidylinositol binding|termination of G-protein coupled receptor signaling pathway|endosome membrane|cell communication|protein transport
CL9625Contig1	GO:0001569;GO:0005654;GO:0004723;GO:0038095;GO:0001837;GO:0007507;GO:1900740;GO:0060487;GO:0005955;GO:0005509;GO:0005829;GO:0097193;GO:0019904;GO:0042383;GO:0051531;GO:0006470;GO:0019899;GO:0005516;GO:0045087	patterning of blood vessels|nucleoplasm|calcium-dependent protein serine/threonine phosphatase activity|Fc-epsilon receptor signaling pathway|epithelial to mesenchymal transition|heart development|positive regulation of protein insertion into mitochondrial membrane involved in apoptotic signaling pathway|lung epithelial cell differentiation|calcineurin complex|calcium ion binding|cytosol|intrinsi…
CL9620Contig1	GO:0050659;GO:0003676;GO:0050656;GO:0019319;GO:0008270	N-acetylgalactosamine 4-sulfate 6-O-sulfotransferase activity|nucleic acid binding|3'-phosphoadenosine 5'-phosphosulfate binding|hexose biosynthetic process|zinc ion binding
CL961Contig1	GO:0007411;GO:0030506;GO:0014731;GO:0031235;GO:0006779;GO:0007009;GO:0035162;GO:0048821;GO:0005543;GO:0008091;GO:0005829;GO:0046982;GO:0009986;GO:0043234;GO:0051693;GO:0051015;GO:0005200	axon guidance|ankyrin binding|spectrin-associated cytoskeleton|intrinsic component of the cytoplasmic side of the plasma membrane|porphyrin-containing compound biosynthetic process|plasma membrane organization|embryonic hemopoiesis|erythrocyte development|phospholipid binding|spectrin|cytosol|protein heterodimerization activity|cell surface|protein complex|actin filament capping|actin filament bi…
CL9617Contig1	GO:0005178;GO:0050840;GO:0032092;GO:0090303;GO:0033627;GO:0010951;GO:0006898;GO:0030198;GO:0030247;GO:0061302;GO:0030195;GO:0005615;GO:0071062;GO:0005044;GO:0008201;GO:0005578;GO:0048260;GO:0050731;GO:0030449;GO:0030949;GO:0045087;GO:0014911;GO:0010811	integrin binding|extracellular matrix binding|positive regulation of protein binding|positive regulation of wound healing|cell adhesion mediated by integrin|negative regulation of endopeptidase activity|receptor-mediated endocytosis|extracellular matrix organization|polysaccharide binding|smooth muscle cell-matrix adhesion|negative regulation of blood coagulation|extracellular space|alphav-beta3 …
CL960Contig1	GO:0016021;GO:0007186;GO:0004930	integral component of membrane|G-protein coupled receptor signaling pathway|G-protein coupled receptor activity
CL9604Contig1	GO:2000060;GO:0000209;GO:0009267;GO:0006913;GO:0005515;GO:0048742;GO:0032436;GO:0005737;GO:0005634	positive regulation of protein ubiquitination involved in ubiquitin-dependent protein catabolic process|protein polyubiquitination|cellular response to starvation|nucleocytoplasmic transport|protein binding|regulation of skeletal muscle fiber development|positive regulation of proteasomal ubiquitin-dependent protein catabolic process|cytoplasm|nucleus
CL9603Contig1	GO:0006096;GO:0006094;GO:0000015;GO:0004634;GO:0000287	glycolytic process|gluconeogenesis|phosphopyruvate hydratase complex|phosphopyruvate hydratase activity|magnesium ion binding
CL9602Contig1	GO:0097056;GO:0001514;GO:0005515;GO:0000049;GO:0005737;GO:0030170;GO:0005634;GO:0016785	selenocysteinyl-tRNA(Sec) biosynthetic process|selenocysteine incorporation|protein binding|tRNA binding|cytoplasm|pyridoxal phosphate binding|nucleus|transferase activity, transferring selenium-containing groups
CL9601Contig1	GO:0007254;GO:0006468;GO:0004674;GO:0045944;GO:0019221;GO:0009617;GO:0005524;GO:0005149;GO:0000287;GO:0048661;GO:0001816	JNK cascade|protein phosphorylation|protein serine/threonine kinase activity|positive regulation of transcription from RNA polymerase II promoter|cytokine-mediated signaling pathway|response to bacterium|ATP binding|interleukin-1 receptor binding|magnesium ion binding|positive regulation of smooth muscle cell proliferation|cytokine production
CL95Contig1	GO:0005828;GO:0000922;GO:0007093	kinetochore microtubule|spindle pole|mitotic cell cycle checkpoint
CL959Contig1	GO:0031410;GO:0009986;GO:0048011;GO:0043524;GO:0042803;GO:0042490;GO:0005887;GO:0007411;GO:0070374;GO:0004714;GO:0051602;GO:0043234;GO:0045766;GO:0031667;GO:0007611;GO:0030424;GO:0071316;GO:0048485;GO:0050966;GO:0032320;GO:0048406;GO:0010465;GO:0005166;GO:0005769;GO:0014823;GO:0051092;GO:0005524;GO:0030183;GO:0043068;GO:0051968;GO:0010623;GO:0008285;GO:0046777;GO:0030425;GO:0038180;GO:0050965;GO:…	cytoplasmic vesicle|cell surface|neurotrophin TRK receptor signaling pathway|negative regulation of neuron apoptotic process|protein homodimerization activity|mechanoreceptor differentiation|integral component of plasma membrane|axon guidance|positive regulation of ERK1 and ERK2 cascade|transmembrane receptor protein tyrosine kinase activity|response to electrical stimulus|protein complex|positiv…
CL9596Contig1	GO:0008440;GO:0016310	inositol-1,4,5-trisphosphate 3-kinase activity|phosphorylation
CL9594Contig1	GO:0043651;GO:0042178;GO:0033211;GO:0005789;GO:0005741;GO:0019432;GO:0044539;GO:0004467;GO:0014070;GO:0042493;GO:0016021;GO:0035338;GO:0071902;GO:0036109;GO:0005886;GO:0034201;GO:0005524;GO:0007584;GO:0005778	linoleic acid metabolic process|xenobiotic catabolic process|adiponectin-activated signaling pathway|endoplasmic reticulum membrane|mitochondrial outer membrane|triglyceride biosynthetic process|long-chain fatty acid import|long-chain fatty acid-CoA ligase activity|response to organic cyclic compound|response to drug|integral component of membrane|long-chain fatty-acyl-CoA biosynthetic process|po…
CL9591Contig1	GO:0043198;GO:0019229;GO:0007411;GO:0014069;GO:0007268;GO:0046872;GO:0030252;GO:0002095;GO:0030315;GO:0042734;GO:0008217;GO:0030073;GO:0008542;GO:0042593;GO:0044325;GO:0010881;GO:0051721;GO:0017156;GO:0044281;GO:0006112;GO:0060083;GO:0035585;GO:0051393;GO:0070509;GO:0008331;GO:0060402;GO:0019904;GO:0034765;GO:0007628;GO:0086064;GO:0005516;GO:0046620;GO:0050796;GO:0030018;GO:0070588;GO:0005634;GO:…	dendritic shaft|regulation of vasoconstriction|axon guidance|postsynaptic density|synaptic transmission|metal ion binding|growth hormone secretion|caveolar macromolecular signaling complex|T-tubule|presynaptic membrane|regulation of blood pressure|insulin secretion|visual learning|glucose homeostasis|ion channel binding|regulation of cardiac muscle contraction by regulation of the release of sequ…
CL9590Contig1	GO:0005524;GO:0045040;GO:0051131;GO:0006950;GO:0005634	ATP binding|protein import into mitochondrial outer membrane|chaperone-mediated protein complex assembly|response to stress|nucleus
CL958Contig1	GO:0036150;GO:0001541;GO:0042127;GO:0030168;GO:0046456;GO:0016023;GO:0047498;GO:0004622;GO:0050482;GO:0005509;GO:0005743;GO:0005789;GO:0036148;GO:0005794;GO:0005829;GO:0009395;GO:0071236;GO:0036151;GO:0036149;GO:0005544;GO:0019369;GO:0036152;GO:0006654;GO:0035965;GO:0006663	phosphatidylserine acyl-chain remodeling|ovarian follicle development|regulation of cell proliferation|platelet activation|icosanoid biosynthetic process|cytoplasmic membrane-bounded vesicle|calcium-dependent phospholipase A2 activity|lysophospholipase activity|arachidonic acid secretion|calcium ion binding|mitochondrial inner membrane|endoplasmic reticulum membrane|phosphatidylglycerol acyl-chai…
CL9589Contig1	GO:0010332;GO:0007276;GO:0006281;GO:0007129;GO:0005515;GO:0000793;GO:0005654;GO:0043066	response to gamma radiation|gamete generation|DNA repair|synapsis|protein binding|condensed chromosome|nucleoplasm|negative regulation of apoptotic process
CL9582Contig1	GO:0042802	identical protein binding
CL9581Contig1	GO:0005200;GO:0000086;GO:0005813;GO:0000922;GO:0005829;GO:0007020;GO:0008274;GO:0005874	structural constituent of cytoskeleton|G2/M transition of mitotic cell cycle|centrosome|spindle pole|cytosol|microtubule nucleation|gamma-tubulin ring complex|microtubule
CL957Contig1	GO:0007264;GO:0019003;GO:0006184;GO:0000287;GO:0003924;GO:0005525;GO:0005634;GO:0009898	small GTPase mediated signal transduction|GDP binding|GTP catabolic process|magnesium ion binding|GTPase activity|GTP binding|nucleus|cytoplasmic side of plasma membrane
CL9576Contig1	GO:0072673;GO:0007266;GO:0030027;GO:0008270;GO:0031941;GO:0030898;GO:0043531;GO:0043008;GO:0005100;GO:0000146;GO:0001726;GO:0032011;GO:0030010;GO:0051015;GO:0032433;GO:0002548;GO:0048471;GO:0042803;GO:0006200;GO:0005516;GO:0032321;GO:0005524;GO:0016459;GO:0005938;GO:0048246	lamellipodium morphogenesis|Rho protein signal transduction|lamellipodium|zinc ion binding|filamentous actin|actin-dependent ATPase activity|ADP binding|ATP-dependent protein binding|Rho GTPase activator activity|microfilament motor activity|ruffle|ARF protein signal transduction|establishment of cell polarity|actin filament binding|filopodium tip|monocyte chemotaxis|perinuclear region of cytopla…
CL9575Contig1	GO:0010212;GO:0007417;GO:0030154;GO:0008013	response to ionizing radiation|central nervous system development|cell differentiation|beta-catenin binding
CL9574Contig1	GO:0000086;GO:0000308;GO:0045737;GO:0060828;GO:0019901;GO:0016538;GO:0005634;GO:0005886	G2/M transition of mitotic cell cycle|cytoplasmic cyclin-dependent protein kinase holoenzyme complex|positive regulation of cyclin-dependent protein serine/threonine kinase activity|regulation of canonical Wnt signaling pathway|protein kinase binding|cyclin-dependent protein serine/threonine kinase regulator activity|nucleus|plasma membrane
CL9573Contig1	GO:0008152;GO:0004314;GO:0005739	metabolic process|[acyl-carrier-protein] S-malonyltransferase activity|mitochondrion
CL9571Contig1	GO:0016358;GO:0046847;GO:0005654;GO:0042127;GO:0043197;GO:0030027;GO:0032587;GO:0071315;GO:0030175;GO:0000164;GO:0007050;GO:0003779;GO:0007096;GO:0001932;GO:2000474;GO:0007015;GO:0008380;GO:0030308;GO:0004864;GO:0008157;GO:0019722;GO:0001560;GO:0005912;GO:0030864;GO:0016477;GO:0045202	dendrite development|filopodium assembly|nucleoplasm|regulation of cell proliferation|dendritic spine|lamellipodium|ruffle membrane|cellular response to morphine|filopodium|protein phosphatase type 1 complex|cell cycle arrest|actin binding|regulation of exit from mitosis|regulation of protein phosphorylation|regulation of opioid receptor signaling pathway|actin filament organization|RNA splicing|…
CL956Contig1	GO:0004252;GO:0006956;GO:0009617;GO:0005576;GO:0006508	serine-type endopeptidase activity|complement activation|response to bacterium|extracellular region|proteolysis
CL9568Contig1	GO:0016021	integral component of membrane
CL9566Contig1	GO:0005829;GO:0016363;GO:0004077;GO:0071110;GO:0005739;GO:0005652;GO:0070781;GO:0019899;GO:0009374;GO:0004080;GO:0000785;GO:0042803;GO:0008283	cytosol|nuclear matrix|biotin-[acetyl-CoA-carboxylase] ligase activity|histone biotinylation|mitochondrion|nuclear lamina|response to biotin|enzyme binding|biotin binding|biotin-[propionyl-CoA-carboxylase (ATP-hydrolyzing)] ligase activity|chromatin|protein homodimerization activity|cell proliferation
CL9564Contig1	GO:0008270	zinc ion binding
CL9559Contig1	GO:0032580;GO:0000042;GO:0005802;GO:0048471	Golgi cisterna membrane|protein targeting to Golgi|trans-Golgi network|perinuclear region of cytoplasm
CL9557Contig1	GO:0060271;GO:0001654;GO:0045654;GO:0005856;GO:0070062;GO:0046872;GO:0009953;GO:0007420;GO:0043065;GO:0051014;GO:0008285;GO:0003779;GO:0005737;GO:0051693	cilium morphogenesis|eye development|positive regulation of megakaryocyte differentiation|cytoskeleton|extracellular vesicular exosome|metal ion binding|dorsal/ventral pattern formation|brain development|positive regulation of apoptotic process|actin filament severing|negative regulation of cell proliferation|actin binding|cytoplasm|actin filament capping
CL9555Contig1	GO:0048012;GO:0001764;GO:0051450;GO:0060665;GO:0005008;GO:0030534;GO:0009925;GO:0001890;GO:0046777;GO:0014902;GO:0007519;GO:0019903;GO:0016021;GO:0010828;GO:0048754;GO:0045944;GO:0001889;GO:0021707;GO:0005524;GO:0021522;GO:0014812;GO:1901299;GO:0000187;GO:0042593	hepatocyte growth factor receptor signaling pathway|neuron migration|myoblast proliferation|regulation of branching involved in salivary gland morphogenesis by mesenchymal-epithelial signaling|hepatocyte growth factor-activated receptor activity|adult behavior|basal plasma membrane|placenta development|protein autophosphorylation|myotube differentiation|skeletal muscle tissue development|protein …
CL9552Contig1	GO:0000226;GO:0005874	microtubule cytoskeleton organization|microtubule
CL9550Contig1	GO:0030207;GO:0005796;GO:0030425;GO:0045202;GO:0005975;GO:0043202;GO:0005615;GO:0007155;GO:0005540;GO:0030208;GO:0021766;GO:0005578;GO:0030246;GO:0030198;GO:0030206;GO:0031225	chondroitin sulfate catabolic process|Golgi lumen|dendrite|synapse|carbohydrate metabolic process|lysosomal lumen|extracellular space|cell adhesion|hyaluronic acid binding|dermatan sulfate biosynthetic process|hippocampus development|proteinaceous extracellular matrix|carbohydrate binding|extracellular matrix organization|chondroitin sulfate biosynthetic process|anchored component of membrane
CL954Contig1	GO:0001525;GO:0001938;GO:0005515;GO:0070374;GO:0007155;GO:0033138;GO:0045766;GO:0045743;GO:0032743;GO:0005543;GO:0043536;GO:0005794;GO:0046777;GO:0038033;GO:0046872;GO:0018105;GO:0050862;GO:0050852;GO:0061154;GO:0045785;GO:0032793;GO:0008219;GO:0032757;GO:0045944;GO:0051092;GO:1901727;GO:0030949;GO:0005886;GO:0005634;GO:0005524;GO:0004697;GO:0035556;GO:2000573	angiogenesis|positive regulation of endothelial cell proliferation|protein binding|positive regulation of ERK1 and ERK2 cascade|cell adhesion|positive regulation of peptidyl-serine phosphorylation|positive regulation of angiogenesis|positive regulation of fibroblast growth factor receptor signaling pathway|positive regulation of interleukin-2 production|phospholipid binding|positive regulation of…
CL9546Contig1	GO:0005576;GO:0050807;GO:0005515;GO:0005581	extracellular region|regulation of synapse organization|protein binding|collagen trimer
CL9541Contig1	GO:0030154;GO:0009953;GO:0030514;GO:0005515;GO:0001503;GO:0005576;GO:0005739;GO:0051216	cell differentiation|dorsal/ventral pattern formation|negative regulation of BMP signaling pathway|protein binding|ossification|extracellular region|mitochondrion|cartilage development
CL9540Contig1	GO:0030176;GO:0046512;GO:0030173;GO:0070774;GO:0071602;GO:0006672;GO:0008284	integral component of endoplasmic reticulum membrane|sphingosine biosynthetic process|integral component of Golgi membrane|phytoceramidase activity|phytosphingosine biosynthetic process|ceramide metabolic process|positive regulation of cell proliferation
CL953Contig1	GO:0016787;GO:0006629	hydrolase activity|lipid metabolic process
CL9537Contig1	GO:0007016;GO:0005856;GO:0008360;GO:0030913;GO:0006915;GO:0019898;GO:0043217;GO:0072659;GO:0002175;GO:0044224;GO:0048812;GO:0030866;GO:0005911;GO:0003779;GO:0005200;GO:0033270;GO:0030673;GO:0005737;GO:0071205	cytoskeletal anchoring at plasma membrane|cytoskeleton|regulation of cell shape|paranodal junction assembly|apoptotic process|extrinsic component of membrane|myelin maintenance|protein localization to plasma membrane|protein localization to paranode region of axon|juxtaparanode region of axon|neuron projection morphogenesis|cortical actin cytoskeleton organization|cell-cell junction|actin binding…
CL9536Contig1	GO:0005737;GO:0004713;GO:0045111;GO:0006468;GO:0004712;GO:0005524;GO:0005634;GO:0004674	cytoplasm|protein tyrosine kinase activity|intermediate filament cytoskeleton|protein phosphorylation|protein serine/threonine/tyrosine kinase activity|ATP binding|nucleus|protein serine/threonine kinase activity
CL9533Contig1	GO:0005102;GO:0086004;GO:0010880;GO:0042994;GO:0001508;GO:0007507;GO:0060315;GO:0051281;GO:0006816;GO:0042584;GO:1901077;GO:0007517;GO:2000678;GO:0005509;GO:0005829;GO:0046982;GO:0033017;GO:1901841;GO:0006880;GO:1901844;GO:0070491;GO:0007165;GO:0002020;GO:0035774;GO:0030018;GO:0030315;GO:0010459;GO:0044325;GO:0005246	receptor binding|regulation of cardiac muscle cell contraction|regulation of release of sequestered calcium ion into cytosol by sarcoplasmic reticulum|cytoplasmic sequestering of transcription factor|action potential|heart development|negative regulation of ryanodine-sensitive calcium-release channel activity|positive regulation of release of sequestered calcium ion into cytosol|calcium ion trans…
CL9529Contig1	GO:0051898;GO:0005515;GO:0031641;GO:0005634	negative regulation of protein kinase B signaling|protein binding|regulation of myelination|nucleus
CL9528Contig1	GO:0016021;GO:0010923	integral component of membrane|negative regulation of phosphatase activity
CL9526Contig1	GO:0061178;GO:0007067;GO:0019901;GO:0007409;GO:0006887;GO:0018105;GO:0004674;GO:0005813;GO:0000287;GO:0030010;GO:0070059;GO:0005783;GO:0031532;GO:0005524;GO:0050321;GO:0000086	regulation of insulin secretion involved in cellular response to glucose stimulus|mitotic nuclear division|protein kinase binding|axonogenesis|exocytosis|peptidyl-serine phosphorylation|protein serine/threonine kinase activity|centrosome|magnesium ion binding|establishment of cell polarity|intrinsic apoptotic signaling pathway in response to endoplasmic reticulum stress|endoplasmic reticulum|acti…
CL9521Contig1	GO:0030154;GO:0007567;GO:0042562;GO:0060427;GO:0007188;GO:0016021;GO:0060658;GO:0016500;GO:0030198	cell differentiation|parturition|hormone binding|lung connective tissue development|adenylate cyclase-modulating G-protein coupled receptor signaling pathway|integral component of membrane|nipple morphogenesis|protein-hormone receptor activity|extracellular matrix organization
CL951Contig1	GO:0043401;GO:0008270;GO:0005496;GO:0006355;GO:0043565;GO:0003700;GO:0003707;GO:0005634;GO:0006351	steroid hormone mediated signaling pathway|zinc ion binding|steroid binding|regulation of transcription, DNA-templated|sequence-specific DNA binding|sequence-specific DNA binding transcription factor activity|steroid hormone receptor activity|nucleus|transcription, DNA-templated
CL9517Contig1	GO:0016021;GO:0000066;GO:0005743;GO:0000064;GO:0006520;GO:0000050	integral component of membrane|mitochondrial ornithine transport|mitochondrial inner membrane|L-ornithine transmembrane transporter activity|cellular amino acid metabolic process|urea cycle
CL9515Contig1	GO:0008270	zinc ion binding
CL9514Contig1	GO:0005615;GO:0009617;GO:0004222;GO:0002633;GO:0031012;GO:0051549;GO:0006508;GO:0008270	extracellular space|response to bacterium|metalloendopeptidase activity|positive regulation of granuloma formation|extracellular matrix|positive regulation of keratinocyte migration|proteolysis|zinc ion binding
CL9512Contig1	GO:0004467;GO:0001676;GO:0005524;GO:0047617;GO:0005739	long-chain fatty acid-CoA ligase activity|long-chain fatty acid metabolic process|ATP binding|acyl-CoA hydrolase activity|mitochondrion
CL950Contig1	GO:0005829;GO:0001525;GO:0016021;GO:0008270;GO:0006509;GO:0045766;GO:0019885;GO:0008217;GO:0004177;GO:0005138;GO:0009617;GO:0005788;GO:0008235;GO:0005151;GO:0005576;GO:0045088;GO:0005789;GO:0045444	cytosol|angiogenesis|integral component of membrane|zinc ion binding|membrane protein ectodomain proteolysis|positive regulation of angiogenesis|antigen processing and presentation of endogenous peptide antigen via MHC class I|regulation of blood pressure|aminopeptidase activity|interleukin-6 receptor binding|response to bacterium|endoplasmic reticulum lumen|metalloexopeptidase activity|interleuk…
CL9506Contig1	GO:0003723;GO:0042788;GO:0005634	RNA binding|polysomal ribosome|nucleus
CL9503Contig1	GO:0042787;GO:0031463	protein ubiquitination involved in ubiquitin-dependent protein catabolic process|Cul3-RING ubiquitin ligase complex
CL94Contig1	GO:0007210;GO:0004935;GO:0004993;GO:0005886;GO:0071875;GO:0016021	serotonin receptor signaling pathway|adrenergic receptor activity|serotonin receptor activity|plasma membrane|adrenergic receptor signaling pathway|integral component of membrane
CL949Contig1	GO:0046872;GO:0003676;GO:0005634	metal ion binding|nucleic acid binding|nucleus
CL9494Contig1	GO:0030054;GO:0035556;GO:0001750;GO:0035255;GO:0007420;GO:0007584;GO:0008022;GO:0031526;GO:0043197;GO:0060170;GO:0001917;GO:0045211;GO:0043025;GO:0030426;GO:0030160;GO:0005883;GO:0008328;GO:0014069;GO:0017124	cell junction|intracellular signal transduction|photoreceptor outer segment|ionotropic glutamate receptor binding|brain development|response to nutrient|protein C-terminus binding|brush border membrane|dendritic spine|ciliary membrane|photoreceptor inner segment|postsynaptic membrane|neuronal cell body|growth cone|GKAP/Homer scaffold activity|neurofilament|ionotropic glutamate receptor complex|po…
CL9489Contig1	GO:0005774;GO:0008138;GO:0048666;GO:2000645;GO:2000643;GO:0043197;GO:0046855;GO:0004725;GO:0097060;GO:0032288;GO:0046856;GO:0097062;GO:0005829;GO:0035335;GO:0030424;GO:0031642;GO:0008021;GO:0006661;GO:0052866;GO:0042803;GO:0090394;GO:0051262;GO:0097481;GO:0031901;GO:0005634;GO:0002091	vacuolar membrane|protein tyrosine/serine/threonine phosphatase activity|neuron development|negative regulation of receptor catabolic process|positive regulation of early endosome to late endosome transport|dendritic spine|inositol phosphate dephosphorylation|protein tyrosine phosphatase activity|synaptic membrane|myelin assembly|phosphatidylinositol dephosphorylation|dendritic spine maintenance|…
CL9482Contig1	GO:0005737;GO:0005886	cytoplasm|plasma membrane
CL9481Contig1	GO:0003746;GO:0006414;GO:0006184;GO:0003924;GO:0005525	translation elongation factor activity|translational elongation|GTP catabolic process|GTPase activity|GTP binding
CL947Contig1	GO:0001829;GO:0000122;GO:0002302;GO:0045597;GO:0006351;GO:0000977;GO:0021895;GO:0042074;GO:0005737;GO:0019827;GO:0035914;GO:0001714;GO:0045664;GO:0060809;GO:0032609;GO:0060706;GO:0001102;GO:0048263;GO:0003700;GO:0045944;GO:0001707;GO:0003682;GO:0021772;GO:0055109;GO:0010002;GO:0005634;GO:0001191;GO:0048382	trophectodermal cell differentiation|negative regulation of transcription from RNA polymerase II promoter|CD8-positive, alpha-beta T cell differentiation involved in immune response|positive regulation of cell differentiation|transcription, DNA-templated|RNA polymerase II regulatory region sequence-specific DNA binding|cerebral cortex neuron differentiation|cell migration involved in gastrulation…
CL9478Contig1	GO:0007411;GO:0030217;GO:0050908;GO:0006874;GO:0019901;GO:0008331;GO:0048747;GO:0035249;GO:0005829;GO:0007628;GO:0019227;GO:0046058;GO:0007214;GO:0007528;GO:0051899;GO:0034765;GO:0050852;GO:0048541;GO:0048538;GO:0055113;GO:0014051;GO:0070588;GO:0051932;GO:0005891;GO:0009898;GO:0048536;GO:0045202	axon guidance|T cell differentiation|detection of light stimulus involved in visual perception|cellular calcium ion homeostasis|protein kinase binding|high voltage-gated calcium channel activity|muscle fiber development|synaptic transmission, glutamatergic|cytosol|adult walking behavior|neuronal action potential propagation|cAMP metabolic process|gamma-aminobutyric acid signaling pathway|neuromus…
CL9470Contig1	GO:0005887;GO:0004993;GO:0008283;GO:0046883;GO:0042310;GO:0007198;GO:0050795	integral component of plasma membrane|serotonin receptor activity|cell proliferation|regulation of hormone secretion|vasoconstriction|adenylate cyclase-inhibiting serotonin receptor signaling pathway|regulation of behavior
CL946Contig1	GO:0005737;GO:0042787;GO:0004842;GO:0005515;GO:0019005	cytoplasm|protein ubiquitination involved in ubiquitin-dependent protein catabolic process|ubiquitin-protein transferase activity|protein binding|SCF ubiquitin ligase complex
CL9467Contig1	GO:0032268;GO:0035335;GO:0005856;GO:0050770;GO:0030496;GO:0000902;GO:0010591;GO:0008064;GO:0003677;GO:0030036;GO:0004725;GO:0032154;GO:0008138;GO:0003779;GO:0030027;GO:0005737;GO:0005886;GO:0071318	regulation of cellular protein metabolic process|peptidyl-tyrosine dephosphorylation|cytoskeleton|regulation of axonogenesis|midbody|cell morphogenesis|regulation of lamellipodium assembly|regulation of actin polymerization or depolymerization|DNA binding|actin cytoskeleton organization|protein tyrosine phosphatase activity|cleavage furrow|protein tyrosine/serine/threonine phosphatase activity|ac…
CL9463Contig1	GO:0004945;GO:0016021;GO:0001596;GO:0060326;GO:0086097;GO:0010873;GO:0019229;GO:0032270;GO:0032430;GO:0010698;GO:0046982;GO:0001822;GO:0031711;GO:0051482;GO:0019722;GO:0007266;GO:0005886	angiotensin type II receptor activity|integral component of membrane|angiotensin type I receptor activity|cell chemotaxis|phospholipase C-activating angiotensin-activated signaling pathway|positive regulation of cholesterol esterification|regulation of vasoconstriction|positive regulation of cellular protein metabolic process|positive regulation of phospholipase A2 activity|acetyltransferase acti…
CL9454Contig1	GO:0007411;GO:0030168;GO:0033194;GO:0070588;GO:0006828;GO:0005262;GO:0005384;GO:0005887;GO:0047631;GO:0005515;GO:0005272;GO:0005635	axon guidance|platelet activation|response to hydroperoxide|calcium ion transmembrane transport|manganese ion transport|calcium channel activity|manganese ion transmembrane transporter activity|integral component of plasma membrane|ADP-ribose diphosphatase activity|protein binding|sodium channel activity|nuclear envelope
CL9451Contig1	GO:0003777;GO:0008017;GO:0022409;GO:0005874;GO:0005524;GO:0007018;GO:0030010;GO:0005871;GO:0072092;GO:0005737	microtubule motor activity|microtubule binding|positive regulation of cell-cell adhesion|microtubule|ATP binding|microtubule-based movement|establishment of cell polarity|kinesin complex|ureteric bud invasion|cytoplasm
CL9450Contig1	GO:0046872;GO:0030282;GO:0005788;GO:0001501;GO:0005201;GO:0030198;GO:0005583;GO:0048570	metal ion binding|bone mineralization|endoplasmic reticulum lumen|skeletal system development|extracellular matrix structural constituent|extracellular matrix organization|fibrillar collagen trimer|notochord morphogenesis
CL944Contig1	GO:0032580;GO:0009986;GO:0008417;GO:0036065;GO:0006486;GO:0016021;GO:0071944	Golgi cisterna membrane|cell surface|fucosyltransferase activity|fucosylation|protein glycosylation|integral component of membrane|cell periphery
CL9449Contig1	GO:0005737;GO:0005886;GO:0004198;GO:0005509;GO:0006508;GO:0032801	cytoplasm|plasma membrane|calcium-dependent cysteine-type endopeptidase activity|calcium ion binding|proteolysis|receptor catabolic process
CL9448Contig1	GO:0007420;GO:0005576;GO:0008083	brain development|extracellular region|growth factor activity
CL9447Contig1	GO:0006309;GO:0000790;GO:0043065;GO:1900118;GO:0005737;GO:0070242	apoptotic DNA fragmentation|nuclear chromatin|positive regulation of apoptotic process|negative regulation of execution phase of apoptosis|cytoplasm|thymocyte apoptotic process
CL9446Contig1	GO:0046854;GO:0016773;GO:0016301;GO:0005524;GO:0048015	phosphatidylinositol phosphorylation|phosphotransferase activity, alcohol group as acceptor|kinase activity|ATP binding|phosphatidylinositol-mediated signaling
CL9445Contig1	GO:0003777;GO:0008017;GO:0043268;GO:0044267;GO:0043005;GO:0005874;GO:0047496;GO:0031982;GO:0005524;GO:0090004;GO:0043227;GO:0035253;GO:0005871;GO:0048471;GO:0042391;GO:0007028;GO:0035617	microtubule motor activity|microtubule binding|positive regulation of potassium ion transport|cellular protein metabolic process|neuron projection|microtubule|vesicle transport along microtubule|vesicle|ATP binding|positive regulation of establishment of protein localization to plasma membrane|membrane-bounded organelle|ciliary rootlet|kinesin complex|perinuclear region of cytoplasm|regulation of…
CL9443Contig1	GO:0016787;GO:0016884;GO:0016021	hydrolase activity|carbon-nitrogen ligase activity, with glutamine as amido-N-donor|integral component of membrane
CL9439Contig1	GO:0046872;GO:0003676	metal ion binding|nucleic acid binding
CL9431Contig1	GO:0005829;GO:0048286;GO:0043589;GO:0031953;GO:0007175;GO:0019901;GO:0031098;GO:0045616;GO:0060426;GO:0031234;GO:0005634;GO:0060428	cytosol|lung alveolus development|skin morphogenesis|negative regulation of protein autophosphorylation|negative regulation of epidermal growth factor-activated receptor activity|protein kinase binding|stress-activated protein kinase signaling cascade|regulation of keratinocyte differentiation|lung vasculature development|extrinsic component of cytoplasmic side of plasma membrane|nucleus|lung epi…
CL9430Contig1	GO:0019060;GO:0015197;GO:0043531;GO:0042288;GO:0046967;GO:0015833;GO:0042626;GO:0019885;GO:0055085;GO:0030176;GO:0006200;GO:0006952;GO:0005524;GO:0005739	intracellular transport of viral protein in host cell|peptide transporter activity|ADP binding|MHC class I protein binding|cytosol to ER transport|peptide transport|ATPase activity, coupled to transmembrane movement of substances|antigen processing and presentation of endogenous peptide antigen via MHC class I|transmembrane transport|integral component of endoplasmic reticulum membrane|ATP catabo…
CL9427Contig1	GO:0005089;GO:0005543;GO:0006468;GO:0005524;GO:0035023;GO:0004674	Rho guanyl-nucleotide exchange factor activity|phospholipid binding|protein phosphorylation|ATP binding|regulation of Rho protein signal transduction|protein serine/threonine kinase activity
CL9424Contig1	GO:0001501;GO:0003007;GO:0060123;GO:0060021;GO:0030217;GO:0007605;GO:0005515;GO:0051297;GO:0007417;GO:0048844;GO:0007051;GO:0006351;GO:0035116;GO:0040018;GO:0008015;GO:0006333;GO:0016581;GO:0060324;GO:0005737;GO:0005730;GO:0043584;GO:0045111;GO:0007628;GO:0050890;GO:0006355;GO:0046872;GO:0004386;GO:0060041;GO:0005813;GO:0021545;GO:0048752;GO:0003677;GO:0030540;GO:0003682;GO:0006364;GO:0005524;GO:…	skeletal system development|heart morphogenesis|regulation of growth hormone secretion|palate development|T cell differentiation|sensory perception of sound|protein binding|centrosome organization|central nervous system development|artery morphogenesis|spindle organization|transcription, DNA-templated|embryonic hindlimb morphogenesis|positive regulation of multicellular organism growth|blood circ…
CL9421Contig1	GO:0021885;GO:0016021;GO:0014033;GO:0030424;GO:0060042;GO:0060385;GO:0001947;GO:0042802;GO:0007155;GO:0031290;GO:0048703	forebrain cell migration|integral component of membrane|neural crest cell differentiation|axon|retina morphogenesis in camera-type eye|axonogenesis involved in innervation|heart looping|identical protein binding|cell adhesion|retinal ganglion cell axon guidance|embryonic viscerocranium morphogenesis
CL941Contig1	GO:0004945;GO:0016021;GO:0001596;GO:0060326;GO:0086097;GO:0010873;GO:0019229;GO:0032270;GO:0032430;GO:0010698;GO:0046982;GO:0001822;GO:0031711;GO:0051482;GO:0019722;GO:0007266;GO:0005886	angiotensin type II receptor activity|integral component of membrane|angiotensin type I receptor activity|cell chemotaxis|phospholipase C-activating angiotensin-activated signaling pathway|positive regulation of cholesterol esterification|regulation of vasoconstriction|positive regulation of cellular protein metabolic process|positive regulation of phospholipase A2 activity|acetyltransferase acti…
CL9412Contig1	GO:0003723;GO:0008026;GO:0006200;GO:0005524	RNA binding|ATP-dependent helicase activity|ATP catabolic process|ATP binding
CL9411Contig1	GO:0003836;GO:0006486;GO:0030173;GO:0005576	beta-galactoside (CMP) alpha-2,3-sialyltransferase activity|protein glycosylation|integral component of Golgi membrane|extracellular region
CL9410Contig1	GO:0016021;GO:0005886;GO:0055085	integral component of membrane|plasma membrane|transmembrane transport
CL940Contig1	GO:0006097;GO:0051287;GO:0006103;GO:0005743;GO:0006099;GO:0004450;GO:0000287;GO:0005759;GO:0006102	glyoxylate cycle|NAD binding|2-oxoglutarate metabolic process|mitochondrial inner membrane|tricarboxylic acid cycle|isocitrate dehydrogenase (NADP+) activity|magnesium ion binding|mitochondrial matrix|isocitrate metabolic process
CL9408Contig1	GO:0006355;GO:0006351;GO:0005634	regulation of transcription, DNA-templated|transcription, DNA-templated|nucleus
CL9407Contig1	GO:0001527;GO:0070051;GO:0001568;GO:0030220;GO:0001968;GO:0048048	microfibril|fibrinogen binding|blood vessel development|platelet formation|fibronectin binding|embryonic eye morphogenesis
CL9406Contig1	GO:0045111;GO:0005737;GO:0005634;GO:0005509	intermediate filament cytoskeleton|cytoplasm|nucleus|calcium ion binding
CL9403Contig1	GO:0031642;GO:0046488;GO:0043473;GO:0007626;GO:0007033;GO:0032288;GO:0048666;GO:0042578;GO:0010008	negative regulation of myelination|phosphatidylinositol metabolic process|pigmentation|locomotory behavior|vacuole organization|myelin assembly|neuron development|phosphoric ester hydrolase activity|endosome membrane
CL93Contig1	GO:0008270;GO:0003676;GO:0005509;GO:0030247;GO:0006935;GO:0005615;GO:0006955;GO:0030334;GO:0005887;GO:0034638;GO:0004528;GO:0047391;GO:0005044;GO:0004551;GO:0004622	zinc ion binding|nucleic acid binding|calcium ion binding|polysaccharide binding|chemotaxis|extracellular space|immune response|regulation of cell migration|integral component of plasma membrane|phosphatidylcholine catabolic process|phosphodiesterase I activity|alkylglycerophosphoethanolamine phosphodiesterase activity|scavenger receptor activity|nucleotide diphosphatase activity|lysophospholipas…
CL9397Contig1	GO:0005737;GO:0005730;GO:0004842;GO:0016567;GO:0042692;GO:0005813;GO:0008270	cytoplasm|nucleolus|ubiquitin-protein transferase activity|protein ubiquitination|muscle cell differentiation|centrosome|zinc ion binding
CL9392Contig1	GO:0005528;GO:0031072;GO:0000413;GO:0016020;GO:0005634;GO:0061077;GO:0003755	FK506 binding|heat shock protein binding|protein peptidyl-prolyl isomerization|membrane|nucleus|chaperone-mediated protein folding|peptidyl-prolyl cis-trans isomerase activity
CL9391Contig1	GO:0009235;GO:0031419;GO:0006810;GO:0019048;GO:0005765;GO:0016021	cobalamin metabolic process|cobalamin binding|transport|modulation by virus of host morphology or physiology|lysosomal membrane|integral component of membrane
CL9390Contig1	GO:0006468;GO:0035556;GO:0004674;GO:0005509;GO:0070374;GO:0005524;GO:0005057;GO:0010628;GO:0071277;GO:0070849;GO:0005737;GO:0043066;GO:0005634;GO:0005886;GO:0033138	protein phosphorylation|intracellular signal transduction|protein serine/threonine kinase activity|calcium ion binding|positive regulation of ERK1 and ERK2 cascade|ATP binding|receptor signaling protein activity|positive regulation of gene expression|cellular response to calcium ion|response to epidermal growth factor|cytoplasm|negative regulation of apoptotic process|nucleus|plasma membrane|posi…
CL9388Contig1	GO:0030098;GO:0048538;GO:0010564;GO:0005730;GO:0006364;GO:0005057;GO:0005515;GO:0032040;GO:0007199	lymphocyte differentiation|thymus development|regulation of cell cycle process|nucleolus|rRNA processing|receptor signaling protein activity|protein binding|small-subunit processome|G-protein coupled receptor signaling pathway coupled to cGMP nucleotide second messenger
CL9387Contig1	GO:0004222;GO:0000003;GO:0006508;GO:0005509;GO:0031012;GO:0008270	metalloendopeptidase activity|reproduction|proteolysis|calcium ion binding|extracellular matrix|zinc ion binding
CL9385Contig1	GO:0071339;GO:0030097;GO:0006355;GO:0003677;GO:0046983;GO:0006351	MLL1 complex|hemopoiesis|regulation of transcription, DNA-templated|DNA binding|protein dimerization activity|transcription, DNA-templated
CL937Contig2	GO:0003677	DNA binding
CL937Contig1	GO:0003677	DNA binding
CL9377Contig1	GO:0048514;GO:0001757;GO:0016021;GO:0005509;GO:0030901;GO:0042802;GO:0060218;GO:0007219;GO:0030165;GO:0021536;GO:0048666;GO:0048471;GO:0005886	blood vessel morphogenesis|somite specification|integral component of membrane|calcium ion binding|midbrain development|identical protein binding|hematopoietic stem cell differentiation|Notch signaling pathway|PDZ domain binding|diencephalon development|neuron development|perinuclear region of cytoplasm|plasma membrane
CL9374Contig1	GO:0005654;GO:0005515;GO:0038123;GO:0004725;GO:0034142;GO:0048011;GO:0034134;GO:0034162;GO:0034166;GO:0035666;GO:0005829;GO:0035335;GO:0034146;GO:0017017;GO:0000188;GO:0034138;GO:0002755;GO:0045087;GO:0038124;GO:0051403	nucleoplasm|protein binding|toll-like receptor TLR1:TLR2 signaling pathway|protein tyrosine phosphatase activity|toll-like receptor 4 signaling pathway|neurotrophin TRK receptor signaling pathway|toll-like receptor 2 signaling pathway|toll-like receptor 9 signaling pathway|toll-like receptor 10 signaling pathway|TRIF-dependent toll-like receptor signaling pathway|cytosol|peptidyl-tyrosine dephosp…
CL9371Contig1	GO:0005737;GO:0006355;GO:0006351;GO:0003723;GO:0007049;GO:0040008	cytoplasm|regulation of transcription, DNA-templated|transcription, DNA-templated|RNA binding|cell cycle|regulation of growth
CL936Contig1	GO:0005794;GO:0046777;GO:0005515;GO:0005524;GO:0005634;GO:0004674	Golgi apparatus|protein autophosphorylation|protein binding|ATP binding|nucleus|protein serine/threonine kinase activity
CL9363Contig1	GO:0030054;GO:0006810;GO:0030424;GO:0048311;GO:2000212;GO:0031966;GO:0019894;GO:0030425;GO:0032880;GO:0031175;GO:0045202;GO:0016462	cell junction|transport|axon|mitochondrion distribution|negative regulation of glutamate metabolic process|mitochondrial membrane|kinesin binding|dendrite|regulation of protein localization|neuron projection development|synapse|pyrophosphatase activity
CL9362Contig1	GO:0045880;GO:0007224;GO:0016021;GO:0051216;GO:0036064;GO:0005515;GO:0005737;GO:0003416;GO:0005886	positive regulation of smoothened signaling pathway|smoothened signaling pathway|integral component of membrane|cartilage development|ciliary basal body|protein binding|cytoplasm|endochondral bone growth|plasma membrane
CL9360Contig1	GO:0016021;GO:0030133	integral component of membrane|transport vesicle
CL9358Contig1	GO:0017111;GO:0007049;GO:0003887;GO:0006260;GO:0003677;GO:0005524;GO:0009360;GO:0005737;GO:0005634	nucleoside-triphosphatase activity|cell cycle|DNA-directed DNA polymerase activity|DNA replication|DNA binding|ATP binding|DNA polymerase III complex|cytoplasm|nucleus
CL9357Contig1	GO:0005829;GO:0006470;GO:0030836;GO:0032587;GO:0031072;GO:0033883;GO:0030496;GO:0046872;GO:0032465;GO:0007088;GO:0032154;GO:0015629;GO:0031247;GO:0004647;GO:0031258;GO:0070938;GO:0004721;GO:0071318	cytosol|protein dephosphorylation|positive regulation of actin filament depolymerization|ruffle membrane|heat shock protein binding|pyridoxal phosphatase activity|midbody|metal ion binding|regulation of cytokinesis|regulation of mitosis|cleavage furrow|actin cytoskeleton|actin rod assembly|phosphoserine phosphatase activity|lamellipodium membrane|contractile ring|phosphoprotein phosphatase activi…
CL9354Contig1	GO:0007269;GO:0008021;GO:0005524;GO:0008152;GO:0003824	neurotransmitter secretion|synaptic vesicle|ATP binding|metabolic process|catalytic activity
CL9346Contig1	GO:0033120;GO:0003723;GO:0007507;GO:0005634;GO:0008270;GO:0000166	positive regulation of RNA splicing|RNA binding|heart development|nucleus|zinc ion binding|nucleotide binding
CL9344Contig1	GO:0005882;GO:0005198	intermediate filament|structural molecule activity
CL9340Contig1	GO:0003723;GO:0006369;GO:0005681;GO:0000398;GO:0016607;GO:0031124;GO:0003714;GO:0016605;GO:0005515;GO:0000166;GO:0006406	RNA binding|termination of RNA polymerase II transcription|spliceosomal complex|mRNA splicing, via spliceosome|nuclear speck|mRNA 3'-end processing|transcription corepressor activity|PML body|protein binding|nucleotide binding|mRNA export from nucleus
CL933Contig1	GO:0021564;GO:0021563;GO:0007626;GO:0007608;GO:0003025;GO:0005524;GO:0005614;GO:0004386;GO:0007605;GO:0008201;GO:0021554;GO:0005634	vagus nerve development|glossopharyngeal nerve development|locomotory behavior|sensory perception of smell|regulation of systemic arterial blood pressure by baroreceptor feedback|ATP binding|interstitial matrix|helicase activity|sensory perception of sound|heparin binding|optic nerve development|nucleus
CL9338Contig1	GO:0030659;GO:0016021;GO:0015187;GO:0060077;GO:0051286;GO:0044316;GO:0006836;GO:0015495;GO:0044292;GO:0015816	cytoplasmic vesicle membrane|integral component of membrane|glycine transmembrane transporter activity|inhibitory synapse|cell tip|cone cell pedicle|neurotransmitter transport|gamma-aminobutyric acid:proton symporter activity|dendrite terminus|glycine transport
CL9336Contig1	GO:0071001;GO:0008380;GO:0015030;GO:0019013;GO:0060041	U4/U6 snRNP|RNA splicing|Cajal body|viral nucleocapsid|retina development in camera-type eye
CL9334Contig1	GO:0003723;GO:0001522;GO:0009982;GO:0008033	RNA binding|pseudouridine synthesis|pseudouridine synthase activity|tRNA processing
CL9333Contig1	GO:0005739	mitochondrion
CL9329Contig1	GO:0005452;GO:0008510;GO:0016021;GO:0035725;GO:0015701	inorganic anion exchanger activity|sodium:bicarbonate symporter activity|integral component of membrane|sodium ion transmembrane transport|bicarbonate transport
CL9325Contig1	GO:0007626;GO:0005794;GO:0001947;GO:0046872;GO:0006754;GO:0051480;GO:0021591;GO:0005391;GO:0016021;GO:0034220;GO:0006813;GO:0005783;GO:0006200;GO:0005886;GO:0010084;GO:0005524;GO:0006814;GO:0045202;GO:0042044	locomotory behavior|Golgi apparatus|heart looping|metal ion binding|ATP biosynthetic process|cytosolic calcium ion homeostasis|ventricular system development|sodium:potassium-exchanging ATPase activity|integral component of membrane|ion transmembrane transport|potassium ion transport|endoplasmic reticulum|ATP catabolic process|plasma membrane|specification of organ axis polarity|ATP binding|sodiu…
CL9323Contig1	GO:0001609;GO:0007155;GO:0060325;GO:0001973;GO:0016021	G-protein coupled adenosine receptor activity|cell adhesion|face morphogenesis|adenosine receptor signaling pathway|integral component of membrane
CL9321Contig1	GO:0006511;GO:0008270;GO:0043005;GO:0033523;GO:0005730;GO:0010390;GO:0031625;GO:0017075;GO:0016874;GO:0032403;GO:0004842;GO:0042803;GO:0005737;GO:0033503;GO:0005886	ubiquitin-dependent protein catabolic process|zinc ion binding|neuron projection|histone H2B ubiquitination|nucleolus|histone monoubiquitination|ubiquitin protein ligase binding|syntaxin-1 binding|ligase activity|protein complex binding|ubiquitin-protein transferase activity|protein homodimerization activity|cytoplasm|HULC complex|plasma membrane
CL9316Contig1	GO:0043065;GO:0048011;GO:0005525;GO:0006954;GO:0030334;GO:0030838;GO:0048813;GO:0048261;GO:0008284;GO:0097190;GO:0005802;GO:0007160;GO:0007411;GO:0043652;GO:0097178;GO:0048532;GO:0002093;GO:0030027;GO:0031295;GO:0005829;GO:0038096;GO:0030168;GO:0043552;GO:0050690;GO:0090103;GO:0001891;GO:0000139;GO:0045740;GO:0003382;GO:0035025;GO:0045216;GO:0034446;GO:0045087;GO:0010310;GO:0002551;GO:0017137;GO:…	positive regulation of apoptotic process|neurotrophin TRK receptor signaling pathway|GTP binding|inflammatory response|regulation of cell migration|positive regulation of actin filament polymerization|dendrite morphogenesis|negative regulation of receptor-mediated endocytosis|positive regulation of cell proliferation|apoptotic signaling pathway|trans-Golgi network|cell-matrix adhesion|axon guidan…
CL9314Contig1	GO:0019013;GO:0060271;GO:0003723;GO:0034243;GO:0021529;GO:0046872;GO:0007507;GO:0016593;GO:0030218;GO:0030529;GO:0005737	viral nucleocapsid|cilium morphogenesis|RNA binding|regulation of transcription elongation from RNA polymerase II promoter|spinal cord oligodendrocyte cell differentiation|metal ion binding|heart development|Cdc73/Paf1 complex|erythrocyte differentiation|ribonucleoprotein complex|cytoplasm
CL9310Contig1	GO:0007411;GO:0034651;GO:0008016;GO:0035865;GO:0007517;GO:0006936;GO:0007520;GO:0046872;GO:2000344;GO:0042383;GO:0032342;GO:0008332;GO:0005901;GO:0070509;GO:0042391;GO:0005891;GO:0032870;GO:0097110	axon guidance|cortisol biosynthetic process|regulation of heart contraction|cellular response to potassium ion|muscle organ development|muscle contraction|myoblast fusion|metal ion binding|positive regulation of acrosome reaction|sarcolemma|aldosterone biosynthetic process|low voltage-gated calcium channel activity|caveola|calcium ion import|regulation of membrane potential|voltage-gated calcium …
CL9309Contig1	GO:0003676;GO:0046983	nucleic acid binding|protein dimerization activity
CL9307Contig1	GO:0034765;GO:0051260;GO:0008076;GO:0005251;GO:0044224;GO:0071805;GO:0021633	regulation of ion transmembrane transport|protein homooligomerization|voltage-gated potassium channel complex|delayed rectifier potassium channel activity|juxtaparanode region of axon|potassium ion transmembrane transport|optic nerve structural organization
CL9306Contig1	GO:0071277;GO:0006941;GO:0051289;GO:0006874;GO:0005219;GO:0005509;GO:0033017;GO:0071286;GO:0071313;GO:0016021;GO:0030314;GO:0070588;GO:0071318;GO:0005516	cellular response to calcium ion|striated muscle contraction|protein homotetramerization|cellular calcium ion homeostasis|ryanodine-sensitive calcium-release channel activity|calcium ion binding|sarcoplasmic reticulum membrane|cellular response to magnesium ion|cellular response to caffeine|integral component of membrane|junctional membrane complex|calcium ion transmembrane transport|cellular res…
CL9305Contig1	GO:0005515	protein binding
CL9304Contig1	GO:0005829;GO:0005098;GO:0005739;GO:0007420;GO:0006355;GO:0032859;GO:0046982;GO:0017123;GO:0005634	cytosol|Ran GTPase activator activity|mitochondrion|brain development|regulation of transcription, DNA-templated|activation of Ral GTPase activity|protein heterodimerization activity|Ral GTPase activator activity|nucleus
CL9302Contig1	GO:0055085;GO:0016021	transmembrane transport|integral component of membrane
CL9301Contig1	GO:0060676;GO:0006024;GO:0016021;GO:0000139;GO:0015014;GO:0004394;GO:0030202	ureteric bud formation|glycosaminoglycan biosynthetic process|integral component of membrane|Golgi membrane|heparan sulfate proteoglycan biosynthetic process, polysaccharide chain biosynthetic process|heparan sulfate 2-O-sulfotransferase activity|heparin metabolic process
CL9300Contig1	GO:0001191;GO:0001085;GO:0008270;GO:0003676;GO:0017053;GO:0050769;GO:0000122;GO:0000166;GO:0005634	RNA polymerase II transcription factor binding transcription factor activity involved in negative regulation of transcription|RNA polymerase II transcription factor binding|zinc ion binding|nucleic acid binding|transcriptional repressor complex|positive regulation of neurogenesis|negative regulation of transcription from RNA polymerase II promoter|nucleotide binding|nucleus
CL92Contig1	GO:0005743;GO:0016021;GO:0006810	mitochondrial inner membrane|integral component of membrane|transport
CL929Contig1	GO:0004180;GO:0046872;GO:0050129;GO:0006508;GO:0008237;GO:0005887;GO:0042135;GO:0016805;GO:0005737;GO:0006760;GO:0005634	carboxypeptidase activity|metal ion binding|N-formylglutamate deformylase activity|proteolysis|metallopeptidase activity|integral component of plasma membrane|neurotransmitter catabolic process|dipeptidase activity|cytoplasm|folic acid-containing compound metabolic process|nucleus
CL9299Contig1	GO:0005829;GO:0007029;GO:0048208;GO:0046856;GO:0004445;GO:0005886	cytosol|endoplasmic reticulum organization|COPII vesicle coating|phosphatidylinositol dephosphorylation|inositol-polyphosphate 5-phosphatase activity|plasma membrane
CL9298Contig1	GO:0000166	nucleotide binding
CL9297Contig1	GO:0004871;GO:0016525;GO:0005164;GO:0032869;GO:0060333;GO:0000979;GO:0072162;GO:0008015;GO:0006919;GO:0000978;GO:0005509;GO:0007259;GO:0072136;GO:0072308;GO:0005737;GO:0005730;GO:0043124;GO:0035458;GO:0033209;GO:0048661;GO:0001937;GO:0051591;GO:0000790;GO:0045944;GO:0003690;GO:0042803;GO:0000983;GO:0019899;GO:0007584;GO:0061326	signal transducer activity|negative regulation of angiogenesis|tumor necrosis factor receptor binding|cellular response to insulin stimulus|interferon-gamma-mediated signaling pathway|RNA polymerase II core promoter sequence-specific DNA binding|metanephric mesenchymal cell differentiation|blood circulation|activation of cysteine-type endopeptidase activity involved in apoptotic process|RNA polym…
CL9296Contig1	GO:0016021;GO:0007218;GO:0005737;GO:0005886;GO:0004930	integral component of membrane|neuropeptide signaling pathway|cytoplasm|plasma membrane|G-protein coupled receptor activity
CL9295Contig1	GO:0016021;GO:0046873;GO:0006829;GO:0055085	integral component of membrane|metal ion transmembrane transporter activity|zinc ion transport|transmembrane transport
CL9294Contig1	GO:0006457;GO:0005528;GO:0005509;GO:0000413;GO:0016020;GO:0005783;GO:0003755	protein folding|FK506 binding|calcium ion binding|protein peptidyl-prolyl isomerization|membrane|endoplasmic reticulum|peptidyl-prolyl cis-trans isomerase activity
CL9292Contig1	GO:0005577;GO:0035634	fibrinogen complex|response to stilbenoid
CL9291Contig1	GO:0005737;GO:0051322;GO:0007067;GO:0004842;GO:0016567;GO:0000910;GO:0031463;GO:0005827	cytoplasm|anaphase|mitotic nuclear division|ubiquitin-protein transferase activity|protein ubiquitination|cytokinesis|Cul3-RING ubiquitin ligase complex|polar microtubule
CL9290Contig1	GO:0006457;GO:0005528;GO:0018208;GO:0016805;GO:0005509;GO:0006508;GO:0016020;GO:0003755	protein folding|FK506 binding|peptidyl-proline modification|dipeptidase activity|calcium ion binding|proteolysis|membrane|peptidyl-prolyl cis-trans isomerase activity
CL9289Contig1	GO:0060135;GO:0035094;GO:0032496;GO:0031622;GO:0005515;GO:0033004;GO:0008144;GO:0007613;GO:0033602;GO:0045759;GO:0045471;GO:0031999;GO:0007409;GO:0002866;GO:0004949;GO:0032228;GO:0007283;GO:0007568;GO:0050796;GO:0038171;GO:0043278;GO:0060405;GO:0043065;GO:0051001;GO:0045777;GO:0016021;GO:0060259;GO:0010976;GO:0007413;GO:0019233;GO:0045776;GO:0006950;GO:0051966;GO:0005783;GO:0007188;GO:0005886;GO:…	maternal process involved in female pregnancy|response to nicotine|response to lipopolysaccharide|positive regulation of fever generation|protein binding|negative regulation of mast cell activation|drug binding|memory|negative regulation of dopamine secretion|negative regulation of action potential|response to ethanol|negative regulation of fatty acid beta-oxidation|axonogenesis|positive regulati…
CL9288Contig1	GO:0000786;GO:0003677;GO:0006334;GO:0046982;GO:0007275;GO:0001740	nucleosome|DNA binding|nucleosome assembly|protein heterodimerization activity|multicellular organismal development|Barr body
CL9287Contig1	GO:0045893;GO:0071565;GO:0005515;GO:0006357;GO:0006351;GO:0016514;GO:0006337;GO:0071564;GO:0017053;GO:0005730;GO:0045892;GO:0003713;GO:0003677;GO:0006338;GO:0007399;GO:0003682	positive regulation of transcription, DNA-templated|nBAF complex|protein binding|regulation of transcription from RNA polymerase II promoter|transcription, DNA-templated|SWI/SNF complex|nucleosome disassembly|npBAF complex|transcriptional repressor complex|nucleolus|negative regulation of transcription, DNA-templated|transcription coactivator activity|DNA binding|chromatin remodeling|nervous syst…
CL9285Contig1	GO:0016477;GO:0031032;GO:0007097;GO:0005083;GO:0006468;GO:0035556;GO:0004674;GO:0031532;GO:0005543;GO:0042802;GO:0031252;GO:0000226;GO:0005524;GO:0005911;GO:0000287;GO:0051056;GO:0042641;GO:0005737	cell migration|actomyosin structure organization|nuclear migration|small GTPase regulator activity|protein phosphorylation|intracellular signal transduction|protein serine/threonine kinase activity|actin cytoskeleton reorganization|phospholipid binding|identical protein binding|cell leading edge|microtubule cytoskeleton organization|ATP binding|cell-cell junction|magnesium ion binding|regulation …
CL9284Contig1	GO:0005080;GO:0086091;GO:0006921;GO:0001533;GO:0034332;GO:0016323;GO:0005882;GO:0030674;GO:0086005;GO:0030057;GO:0086069;GO:0002934;GO:0018149;GO:0016337;GO:0045109;GO:0014704;GO:0030216;GO:0005200;GO:0003223;GO:0097110;GO:0071896;GO:0005739	protein kinase C binding|regulation of heart rate by cardiac conduction|cellular component disassembly involved in execution phase of apoptosis|cornified envelope|adherens junction organization|basolateral plasma membrane|intermediate filament|protein binding, bridging|ventricular cardiac muscle cell action potential|desmosome|bundle of His cell to Purkinje myocyte communication|desmosome organiz…
CL9283Contig1	GO:0045211;GO:0030054;GO:0005515;GO:0005234;GO:0006811;GO:0004970;GO:0016021;GO:0035235	postsynaptic membrane|cell junction|protein binding|extracellular-glutamate-gated ion channel activity|ion transport|ionotropic glutamate receptor activity|integral component of membrane|ionotropic glutamate receptor signaling pathway
CL9282Contig1	GO:0005797;GO:0090498;GO:0000138;GO:0005886;GO:0006886;GO:0031001;GO:0005881	Golgi medial cisterna|extrinsic component of Golgi membrane|Golgi trans cisterna|plasma membrane|intracellular protein transport|response to brefeldin A|cytoplasmic microtubule
CL9281Contig1	GO:0005737;GO:0005730;GO:0008180;GO:0005515;GO:0010388	cytoplasm|nucleolus|COP9 signalosome|protein binding|cullin deneddylation
CL9280Contig1	GO:0005739;GO:0046872;GO:0008479;GO:0008616	mitochondrion|metal ion binding|queuine tRNA-ribosyltransferase activity|queuosine biosynthetic process
CL927Contig1	GO:0016192;GO:0030054;GO:0060077;GO:0005730;GO:0005086;GO:0005543;GO:0032857;GO:0030036;GO:0005802;GO:0045211	vesicle-mediated transport|cell junction|inhibitory synapse|nucleolus|ARF guanyl-nucleotide exchange factor activity|phospholipid binding|activation of ARF GTPase activity|actin cytoskeleton organization|trans-Golgi network|postsynaptic membrane
CL9279Contig1	GO:0003904;GO:0018298;GO:0006281	deoxyribodipyrimidine photo-lyase activity|protein-chromophore linkage|DNA repair
CL9277Contig1	GO:0003700;GO:0031065;GO:0009749;GO:0016021;GO:0008610;GO:0032094;GO:0046676;GO:0043234;GO:0006351;GO:0005829;GO:0045542;GO:0005654;GO:0008203;GO:0012507;GO:0000139;GO:0044255;GO:0045944;GO:0007568;GO:0010867;GO:0032403;GO:0019217;GO:0032570;GO:0000122;GO:0005635;GO:0009267;GO:0003682;GO:0033762;GO:0019901;GO:0051591;GO:0032810;GO:0043565;GO:0046983;GO:0042493;GO:0070542;GO:0003062;GO:0032526;GO:…	sequence-specific DNA binding transcription factor activity|positive regulation of histone deacetylation|response to glucose|integral component of membrane|lipid biosynthetic process|response to food|negative regulation of insulin secretion|protein complex|transcription, DNA-templated|cytosol|positive regulation of cholesterol biosynthetic process|nucleoplasm|cholesterol metabolic process|ER to G…
CL9276Contig1	GO:0016056;GO:0007267;GO:0005509;GO:0022400;GO:0007589;GO:0007601;GO:0001917;GO:0031284;GO:0008048;GO:0007168;GO:0097381	rhodopsin mediated signaling pathway|cell-cell signaling|calcium ion binding|regulation of rhodopsin mediated signaling pathway|body fluid secretion|visual perception|photoreceptor inner segment|positive regulation of guanylate cyclase activity|calcium sensitive guanylate cyclase activator activity|receptor guanylyl cyclase signaling pathway|photoreceptor disc membrane
CL9274Contig1	GO:0046983;GO:0005737;GO:0005634;GO:0003677	protein dimerization activity|cytoplasm|nucleus|DNA binding
CL9273Contig1	GO:0005262;GO:0050982;GO:0017112;GO:0016021;GO:0050790	calcium channel activity|detection of mechanical stimulus|Rab guanyl-nucleotide exchange factor activity|integral component of membrane|regulation of catalytic activity
CL9271Contig1	GO:0016021	integral component of membrane
CL9270Contig1	GO:0003160;GO:2000811;GO:0060948;GO:0003162;GO:0061419;GO:0090090;GO:0060038;GO:0048936;GO:1902263;GO:0097150;GO:0003169;GO:0035148;GO:0046427;GO:0003256;GO:0071372;GO:0003270;GO:0045955;GO:0043086;GO:0060253;GO:0021515;GO:0002052;GO:0001701;GO:0030335;GO:0007440;GO:0072044;GO:0001726;GO:2000737;GO:0060412;GO:0003273;GO:0043065;GO:0009912;GO:0031490;GO:0048715;GO:0001190;GO:0060956;GO:0060842;GO:…	endocardium morphogenesis|negative regulation of anoikis|cardiac vascular smooth muscle cell development|atrioventricular node development|positive regulation of transcription from RNA polymerase II promoter in response to hypoxia|negative regulation of canonical Wnt signaling pathway|cardiac muscle cell proliferation|peripheral nervous system neuron axonogenesis|apoptotic process involved in emb…
CL926Contig1	GO:0007411;GO:0022617;GO:0005588;GO:0007160;GO:0043394;GO:0043588;GO:0005788;GO:0005518;GO:0030199;GO:0008201;GO:0005201;GO:0030574	axon guidance|extracellular matrix disassembly|collagen type V trimer|cell-matrix adhesion|proteoglycan binding|skin development|endoplasmic reticulum lumen|collagen binding|collagen fibril organization|heparin binding|extracellular matrix structural constituent|collagen catabolic process
CL9269Contig1	GO:0030018;GO:0003779;GO:0001725;GO:0005634;GO:0008270;GO:0030036	Z disc|actin binding|stress fiber|nucleus|zinc ion binding|actin cytoskeleton organization
CL9268Contig1	GO:0015937;GO:0006468;GO:0004140;GO:0004674;GO:0004849;GO:0005524;GO:0006222	coenzyme A biosynthetic process|protein phosphorylation|dephospho-CoA kinase activity|protein serine/threonine kinase activity|uridine kinase activity|ATP binding|UMP biosynthetic process
CL9267Contig1	GO:0016021;GO:0005923;GO:0005198;GO:0005886	integral component of membrane|tight junction|structural molecule activity|plasma membrane
CL9266Contig1	GO:0030054;GO:0016021;GO:0034976;GO:0000139;GO:0030672;GO:0045956;GO:0006887;GO:0050715;GO:0045806;GO:0055038;GO:0032588;GO:0031201;GO:0015031;GO:0005886	cell junction|integral component of membrane|response to endoplasmic reticulum stress|Golgi membrane|synaptic vesicle membrane|positive regulation of calcium ion-dependent exocytosis|exocytosis|positive regulation of cytokine secretion|negative regulation of endocytosis|recycling endosome membrane|trans-Golgi network membrane|SNARE complex|protein transport|plasma membrane
CL9265Contig1	GO:0005886;GO:0032403;GO:0001934;GO:0016021;GO:0030131	plasma membrane|protein complex binding|positive regulation of protein phosphorylation|integral component of membrane|clathrin adaptor complex
CL9264Contig1	GO:0090305;GO:0016888;GO:0005634	nucleic acid phosphodiester bond hydrolysis|endodeoxyribonuclease activity, producing 5'-phosphomonoesters|nucleus
CL9263Contig1	GO:0009986	cell surface
CL9261Contig1	GO:0005096;GO:0051056;GO:0043547	GTPase activator activity|regulation of small GTPase mediated signal transduction|positive regulation of GTPase activity
CL9260Contig1	GO:0046872;GO:0006788;GO:0006979;GO:0005886;GO:0004392;GO:0005515;GO:0001666;GO:0005783	metal ion binding|heme oxidation|response to oxidative stress|plasma membrane|heme oxygenase (decyclizing) activity|protein binding|response to hypoxia|endoplasmic reticulum
CL9259Contig1	GO:0035091;GO:0005515;GO:0031901;GO:0008565;GO:0006886;GO:0007154;GO:0006897	phosphatidylinositol binding|protein binding|early endosome membrane|protein transporter activity|intracellular protein transport|cell communication|endocytosis
CL9258Contig1	GO:0045333;GO:0004672;GO:0006468;GO:0005739	cellular respiration|protein kinase activity|protein phosphorylation|mitochondrion
CL9256Contig1	GO:0046872;GO:0006355;GO:0003677;GO:0033077;GO:0030183;GO:0005515;GO:0005634;GO:0006351	metal ion binding|regulation of transcription, DNA-templated|DNA binding|T cell differentiation in thymus|B cell differentiation|protein binding|nucleus|transcription, DNA-templated
CL9255Contig1	GO:0036342;GO:0030512;GO:0006351;GO:0035019;GO:0035914;GO:0045944;GO:0010718;GO:0008013;GO:0005634;GO:0060070;GO:0048368	post-anal tail morphogenesis|negative regulation of transforming growth factor beta receptor signaling pathway|transcription, DNA-templated|somatic stem cell maintenance|skeletal muscle cell differentiation|positive regulation of transcription from RNA polymerase II promoter|positive regulation of epithelial to mesenchymal transition|beta-catenin binding|nucleus|canonical Wnt signaling pathway|la…
CL9254Contig1	GO:0005789;GO:0050660;GO:0050661;GO:0004499;GO:0055114	endoplasmic reticulum membrane|flavin adenine dinucleotide binding|NADP binding|N,N-dimethylaniline monooxygenase activity|oxidation-reduction process
CL9253Contig1	GO:0008219;GO:0005576;GO:0042583;GO:0005634;GO:0005829;GO:0005783;GO:0031966	cell death|extracellular region|chromaffin granule|nucleus|cytosol|endoplasmic reticulum|mitochondrial membrane
CL9252Contig1	GO:0006511;GO:0004221;GO:0043234;GO:0007067;GO:0010212;GO:0042771;GO:0005730;GO:0000775;GO:0034644;GO:0004843;GO:0000077;GO:0021551;GO:0016579;GO:0005654;GO:0008283	ubiquitin-dependent protein catabolic process|ubiquitin thiolesterase activity|protein complex|mitotic nuclear division|response to ionizing radiation|intrinsic apoptotic signaling pathway in response to DNA damage by p53 class mediator|nucleolus|chromosome, centromeric region|cellular response to UV|ubiquitin-specific protease activity|DNA damage checkpoint|central nervous system morphogenesis|p…
CL9251Contig1	GO:0016021	integral component of membrane
CL9250Contig1	GO:0016021;GO:0007186;GO:0005886;GO:0004930	integral component of membrane|G-protein coupled receptor signaling pathway|plasma membrane|G-protein coupled receptor activity
CL9248Contig1	GO:0001764;GO:0060027;GO:0005515;GO:0035748;GO:0060561;GO:0032863;GO:0045930;GO:0050918;GO:0014021;GO:0042734;GO:0005913;GO:0034750;GO:0008283;GO:0016323;GO:0000132;GO:0016080;GO:0001921;GO:0045211;GO:0060603;GO:0031252;GO:0042060;GO:0008105;GO:0035089;GO:0043065;GO:0001843;GO:0016337;GO:0019048;GO:0043615;GO:0071896;GO:0048488	neuron migration|convergent extension involved in gastrulation|protein binding|myelin sheath abaxonal region|apoptotic process involved in morphogenesis|activation of Rac GTPase activity|negative regulation of mitotic cell cycle|positive chemotaxis|secondary neural tube formation|presynaptic membrane|cell-cell adherens junction|Scrib-APC-beta-catenin complex|cell proliferation|basolateral plasma …
CL9247Contig1	GO:0006355;GO:0000079;GO:0019901	regulation of transcription, DNA-templated|regulation of cyclin-dependent protein serine/threonine kinase activity|protein kinase binding
CL9244Contig1	GO:0043065;GO:0048011;GO:0071396;GO:0009749;GO:0045862;GO:0035774;GO:1900740;GO:0010918;GO:0042542;GO:2001244;GO:0005543;GO:0010508;GO:0033574;GO:0005829;GO:0071456;GO:0097193;GO:0008656;GO:0090200;GO:0045471;GO:0050679;GO:0060154;GO:0019221;GO:0042593;GO:0071316;GO:0034201;GO:0051592;GO:0048015;GO:0045087;GO:0033133;GO:0006919;GO:0045582;GO:2000078;GO:0097191;GO:0043200;GO:0043422;GO:0046931;GO:…	positive regulation of apoptotic process|neurotrophin TRK receptor signaling pathway|cellular response to lipid|response to glucose|positive regulation of proteolysis|positive regulation of insulin secretion involved in cellular response to glucose stimulus|positive regulation of protein insertion into mitochondrial membrane involved in apoptotic signaling pathway|positive regulation of mitochond…
CL9243Contig1	GO:0005829;GO:0005739;GO:0060178;GO:0032484;GO:0006355;GO:0032859;GO:0046982;GO:0017123;GO:0005634	cytosol|mitochondrion|regulation of exocyst localization|Ral protein signal transduction|regulation of transcription, DNA-templated|activation of Ral GTPase activity|protein heterodimerization activity|Ral GTPase activator activity|nucleus
CL9242Contig1	GO:0060271;GO:0008289;GO:0007399;GO:0070121;GO:0035869;GO:0042953	cilium morphogenesis|lipid binding|nervous system development|Kupffer's vesicle development|ciliary transition zone|lipoprotein transport
CL9241Contig1	GO:0033169;GO:0035575;GO:0043523;GO:0045943;GO:0008270;GO:0006351;GO:0071558;GO:0005730;GO:0051864;GO:0007420;GO:0048703;GO:0005506;GO:0061188;GO:0032454;GO:0071557;GO:0000082;GO:0035574;GO:0055114;GO:0070544;GO:0003682;GO:0035064	histone H3-K9 demethylation|histone demethylase activity (H4-K20 specific)|regulation of neuron apoptotic process|positive regulation of transcription from RNA polymerase I promoter|zinc ion binding|transcription, DNA-templated|histone demethylase activity (H3-K27 specific)|nucleolus|histone demethylase activity (H3-K36 specific)|brain development|embryonic viscerocranium morphogenesis|iron ion b…
CL9240Contig1	GO:0016021	integral component of membrane
CL923Contig1	GO:0030054;GO:0035249;GO:0001566;GO:0035556;GO:0007528;GO:0060384;GO:0046872;GO:0048172;GO:0031594;GO:0016188;GO:0016082;GO:0019992;GO:0016081;GO:0005794;GO:0005886	cell junction|synaptic transmission, glutamatergic|non-kinase phorbol ester receptor activity|intracellular signal transduction|neuromuscular junction development|innervation|metal ion binding|regulation of short-term neuronal synaptic plasticity|neuromuscular junction|synaptic vesicle maturation|synaptic vesicle priming|diacylglycerol binding|synaptic vesicle docking involved in exocytosis|Golgi…
CL9239Contig1	GO:0016021	integral component of membrane
CL9236Contig1	GO:0006378;GO:0005847;GO:0003723;GO:0016787;GO:0006398;GO:0006379	mRNA polyadenylation|mRNA cleavage and polyadenylation specificity factor complex|RNA binding|hydrolase activity|histone mRNA 3'-end processing|mRNA cleavage
CL9233Contig1	GO:0007268;GO:0034765;GO:0055077;GO:0005922;GO:0005244;GO:0055085;GO:0007601;GO:0016021;GO:0001508	synaptic transmission|regulation of ion transmembrane transport|gap junction hemi-channel activity|connexon complex|voltage-gated ion channel activity|transmembrane transport|visual perception|integral component of membrane|action potential
CL9232Contig1	GO:0005737;GO:0016874;GO:0016567;GO:0000226;GO:0005813;GO:0016021;GO:0008134;GO:0008270	cytoplasm|ligase activity|protein ubiquitination|microtubule cytoskeleton organization|centrosome|integral component of membrane|transcription factor binding|zinc ion binding
CL9231Contig1	GO:0005975;GO:0005886;GO:0001573;GO:0052795;GO:0052796;GO:0005829;GO:0052794;GO:0005783	carbohydrate metabolic process|plasma membrane|ganglioside metabolic process|exo-alpha-(2->6)-sialidase activity|exo-alpha-(2->8)-sialidase activity|cytosol|exo-alpha-(2->3)-sialidase activity|endoplasmic reticulum
CL9230Contig1	GO:0005925;GO:0007411;GO:0044295;GO:0007266;GO:0008270;GO:0051444;GO:0005794;GO:0005730;GO:0005829;GO:0046982;GO:0031072;GO:0030036;GO:0006468;GO:0004674;GO:0045773;GO:0038096;GO:0048471;GO:0051496;GO:0045087;GO:0005524	focal adhesion|axon guidance|axonal growth cone|Rho protein signal transduction|zinc ion binding|negative regulation of ubiquitin-protein transferase activity|Golgi apparatus|nucleolus|cytosol|protein heterodimerization activity|heat shock protein binding|actin cytoskeleton organization|protein phosphorylation|protein serine/threonine kinase activity|positive regulation of axon extension|Fc-gamma…
CL922Contig1	GO:0007218;GO:0005576	neuropeptide signaling pathway|extracellular region
CL9229Contig1	GO:0005737;GO:0046827;GO:0005515;GO:0005634;GO:0015031	cytoplasm|positive regulation of protein export from nucleus|protein binding|nucleus|protein transport
CL9227Contig1	GO:0003160;GO:2000811;GO:0060948;GO:0003162;GO:0061419;GO:0090090;GO:0060038;GO:0048936;GO:0097150;GO:0003169;GO:0035148;GO:0046427;GO:0007220;GO:0003256;GO:0071372;GO:0003270;GO:0045955;GO:0043086;GO:0060253;GO:0021986;GO:0005789;GO:0001701;GO:0030335;GO:0007440;GO:0072044;GO:0055016;GO:2000737;GO:0060412;GO:0003273;GO:0043065;GO:0009912;GO:0031490;GO:0048715;GO:0001190;GO:0060956;GO:0060842;GO:…	endocardium morphogenesis|negative regulation of anoikis|cardiac vascular smooth muscle cell development|atrioventricular node development|positive regulation of transcription from RNA polymerase II promoter in response to hypoxia|negative regulation of canonical Wnt signaling pathway|cardiac muscle cell proliferation|peripheral nervous system neuron axonogenesis|neuronal stem cell maintenance|co…
CL9226Contig1	GO:0005654;GO:0042127;GO:0005515;GO:0008283;GO:0005525;GO:0006184;GO:0005730;GO:0007096;GO:0045664;GO:0003924;GO:0003407;GO:0042254	nucleoplasm|regulation of cell proliferation|protein binding|cell proliferation|GTP binding|GTP catabolic process|nucleolus|regulation of exit from mitosis|regulation of neuron differentiation|GTPase activity|neural retina development|ribosome biogenesis
CL9225Contig1	GO:0033344;GO:0016079;GO:0000149;GO:0031083;GO:0005484;GO:0050821;GO:0045121;GO:0045335;GO:0006886;GO:0031201	cholesterol efflux|synaptic vesicle exocytosis|SNARE binding|BLOC-1 complex|SNAP receptor activity|protein stabilization|membrane raft|phagocytic vesicle|intracellular protein transport|SNARE complex
CL9224Contig1	GO:0005615;GO:0010506	extracellular space|regulation of autophagy
CL9222Contig1	GO:0009790;GO:0007417;GO:0005887;GO:0008028;GO:0015349;GO:0070324;GO:0015718;GO:0055085;GO:0070327;GO:0015293	embryo development|central nervous system development|integral component of plasma membrane|monocarboxylic acid transmembrane transporter activity|thyroid hormone transmembrane transporter activity|thyroid hormone binding|monocarboxylic acid transport|transmembrane transport|thyroid hormone transport|symporter activity
CL9221Contig1	GO:0006987;GO:0016021;GO:0045070;GO:0019048;GO:0006874;GO:0019899;GO:0036269;GO:0046982;GO:0048487;GO:0042803;GO:0005198;GO:0005789;GO:0005794	activation of signaling protein activity involved in unfolded protein response|integral component of membrane|positive regulation of viral genome replication|modulation by virus of host morphology or physiology|cellular calcium ion homeostasis|enzyme binding|swimming behavior|protein heterodimerization activity|beta-tubulin binding|protein homodimerization activity|structural molecule activity|en…
CL9220Contig1	GO:0035023;GO:0005543;GO:0005089	regulation of Rho protein signal transduction|phospholipid binding|Rho guanyl-nucleotide exchange factor activity
CL9219Contig1	GO:0007417;GO:0034097;GO:0046872;GO:0042698;GO:0043434;GO:0005615;GO:0008191;GO:0042493;GO:0032496;GO:0030017	central nervous system development|response to cytokine|metal ion binding|ovulation cycle|response to peptide hormone|extracellular space|metalloendopeptidase inhibitor activity|response to drug|response to lipopolysaccharide|sarcomere
CL9218Contig1	GO:0005737;GO:0005887;GO:0050129;GO:0004180;GO:0006760;GO:0016805;GO:0042135;GO:0006508;GO:0005634	cytoplasm|integral component of plasma membrane|N-formylglutamate deformylase activity|carboxypeptidase activity|folic acid-containing compound metabolic process|dipeptidase activity|neurotransmitter catabolic process|proteolysis|nucleus
CL9216Contig1	GO:0005829;GO:0008286;GO:0005158;GO:0005070;GO:0005543;GO:0030178;GO:0045719;GO:0046627;GO:0042326;GO:0042327;GO:0030949;GO:0046325;GO:0048009;GO:0005886	cytosol|insulin receptor signaling pathway|insulin receptor binding|SH3/SH2 adaptor activity|phospholipid binding|negative regulation of Wnt signaling pathway|negative regulation of glycogen biosynthetic process|negative regulation of insulin receptor signaling pathway|negative regulation of phosphorylation|positive regulation of phosphorylation|positive regulation of vascular endothelial growth …
CL9215Contig1	GO:0016772	transferase activity, transferring phosphorus-containing groups
CL9214Contig1	GO:0048469;GO:0048840;GO:0000980;GO:0048709;GO:0016055;GO:0014044;GO:0048589;GO:0006366;GO:0043066;GO:0071600;GO:0090090;GO:0032183;GO:0000978;GO:0001755;GO:0030318;GO:0003705;GO:0042802;GO:0048752;GO:0014015;GO:0048484;GO:0002052;GO:0050768;GO:0048546;GO:0045944;GO:0003682;GO:0019899;GO:0031315;GO:0005634;GO:0001701;GO:0014029	cell maturation|otolith development|RNA polymerase II distal enhancer sequence-specific DNA binding|oligodendrocyte differentiation|Wnt signaling pathway|Schwann cell development|developmental growth|transcription from RNA polymerase II promoter|negative regulation of apoptotic process|otic vesicle morphogenesis|negative regulation of canonical Wnt signaling pathway|SUMO binding|RNA polymerase II…
CL9213Contig1	GO:0030324;GO:0007043;GO:0016021;GO:0003281;GO:0050878;GO:0001945;GO:0001570;GO:0001886;GO:0009897;GO:0005509;GO:0003209;GO:0048845;GO:0035264;GO:0060039;GO:0003017;GO:0005911;GO:0005515;GO:0009791;GO:0005576;GO:0001701	lung development|cell-cell junction assembly|integral component of membrane|ventricular septum development|regulation of body fluid levels|lymph vessel development|vasculogenesis|endothelial cell morphogenesis|external side of plasma membrane|calcium ion binding|cardiac atrium morphogenesis|venous blood vessel morphogenesis|multicellular organism growth|pericardium development|lymph circulation|c…
CL9212Contig1	GO:0006955;GO:0019901;GO:0035265;GO:0005637;GO:0060021;GO:0019902;GO:0048340;GO:0030878;GO:0045216;GO:0016202;GO:0006919;GO:0043235;GO:0030512;GO:1900224;GO:0035413;GO:0001657;GO:0030501;GO:0001701;GO:0030335;GO:0034713;GO:0007050;GO:0042803;GO:0048701;GO:0008270;GO:0035556;GO:0007182;GO:0043130;GO:0031625;GO:0051894;GO:0051496;GO:0008013;GO:0031490;GO:0030073;GO:0043066;GO:0030618;GO:0032731;GO:…	immune response|protein kinase binding|organ growth|nuclear inner membrane|palate development|phosphatase binding|paraxial mesoderm morphogenesis|thyroid gland development|cell-cell junction organization|regulation of striated muscle tissue development|activation of cysteine-type endopeptidase activity involved in apoptotic process|receptor complex|negative regulation of transforming growth facto…
CL9211Contig1	GO:0004467;GO:0001676;GO:0005524;GO:0047617;GO:0005739	long-chain fatty acid-CoA ligase activity|long-chain fatty acid metabolic process|ATP binding|acyl-CoA hydrolase activity|mitochondrion
CL9210Contig1	GO:0055085;GO:0016021;GO:0042760;GO:0031526;GO:0043588;GO:0015245;GO:0044539;GO:0000166;GO:0004467;GO:0001676;GO:0001579;GO:0005902;GO:0005789;GO:0031957	transmembrane transport|integral component of membrane|very long-chain fatty acid catabolic process|brush border membrane|skin development|fatty acid transporter activity|long-chain fatty acid import|nucleotide binding|long-chain fatty acid-CoA ligase activity|long-chain fatty acid metabolic process|medium-chain fatty acid transport|microvillus|endoplasmic reticulum membrane|very long-chain fatty…
CL9208Contig1	GO:0016021;GO:0007156;GO:0005509;GO:0005886	integral component of membrane|homophilic cell adhesion via plasma membrane adhesion molecules|calcium ion binding|plasma membrane
CL9206Contig1	GO:0060219;GO:0005886;GO:0005509;GO:0016021;GO:0007156	camera-type eye photoreceptor cell differentiation|plasma membrane|calcium ion binding|integral component of membrane|homophilic cell adhesion via plasma membrane adhesion molecules
CL9205Contig1	GO:0007411;GO:0032314;GO:0061178;GO:0051964;GO:0005887;GO:0019933;GO:0005005;GO:0021766;GO:0048013;GO:0030425;GO:0043025;GO:0006468;GO:0032956;GO:0005004;GO:0009897;GO:0030424;GO:0032793;GO:0048471;GO:0005791;GO:0005524	axon guidance|regulation of Rac GTPase activity|regulation of insulin secretion involved in cellular response to glucose stimulus|negative regulation of synapse assembly|integral component of plasma membrane|cAMP-mediated signaling|transmembrane-ephrin receptor activity|hippocampus development|ephrin receptor signaling pathway|dendrite|neuronal cell body|protein phosphorylation|regulation of acti…
CL9204Contig1	GO:0007179;GO:0000979;GO:0060136;GO:0042803;GO:0003283;GO:0030219;GO:0061371;GO:0043425;GO:0019048;GO:0030512;GO:0008022;GO:0003690;GO:0060216;GO:0043353;GO:0001829;GO:0071837;GO:0046872;GO:0005654;GO:0001889;GO:0000978;GO:0043923;GO:0016015;GO:0001503;GO:0001103;GO:0003140;GO:0001077;GO:0001892;GO:0048706;GO:0044255;GO:0045944;GO:0044281;GO:0032993;GO:0005737;GO:0003281;GO:0006367;GO:0038101;GO:…	transforming growth factor beta receptor signaling pathway|RNA polymerase II core promoter sequence-specific DNA binding|embryonic process involved in female pregnancy|protein homodimerization activity|atrial septum development|megakaryocyte differentiation|determination of heart left/right asymmetry|bHLH transcription factor binding|modulation by virus of host morphology or physiology|negative r…
CL9203Contig1	GO:0003676;GO:0008026;GO:0006200;GO:0005524	nucleic acid binding|ATP-dependent helicase activity|ATP catabolic process|ATP binding
CL9202Contig1	GO:0033334;GO:0030574;GO:0010812;GO:0030278;GO:0007601;GO:0007584;GO:0090263;GO:0031960;GO:0070208;GO:0042542;GO:0001957;GO:0071230;GO:0046872;GO:0034505;GO:0048407;GO:0015031;GO:0030199;GO:0007605;GO:0001958;GO:0005788;GO:0005615;GO:0030168;GO:0032964;GO:0010718;GO:0060346;GO:0048706;GO:0031101;GO:0050900;GO:0005584;GO:0033339;GO:0001649;GO:0071560;GO:0043589;GO:0005201;GO:0071300;GO:0060325;GO:…	fin morphogenesis|collagen catabolic process|negative regulation of cell-substrate adhesion|regulation of ossification|visual perception|response to nutrient|positive regulation of canonical Wnt signaling pathway|response to corticosteroid|protein heterotrimerization|response to hydrogen peroxide|intramembranous ossification|cellular response to amino acid stimulus|metal ion binding|tooth mineral…
CL9201Contig1	GO:0007411;GO:0030507;GO:0006921;GO:0043231;GO:0033270;GO:0015630;GO:0005509;GO:0033268;GO:0008091;GO:0045162;GO:0005829;GO:0046982;GO:0003779;GO:0016328;GO:0032437;GO:0051693;GO:0030018;GO:0005916;GO:0005516;GO:0005200	axon guidance|spectrin binding|cellular component disassembly involved in execution phase of apoptosis|intracellular membrane-bounded organelle|paranode region of axon|microtubule cytoskeleton|calcium ion binding|node of Ranvier|spectrin|clustering of voltage-gated sodium channels|cytosol|protein heterodimerization activity|actin binding|lateral plasma membrane|cuticular plate|actin filament capp…
CL9200Contig1	GO:0005737;GO:0001533;GO:0030674;GO:0030054;GO:0018149;GO:0031424;GO:0005198	cytoplasm|cornified envelope|protein binding, bridging|cell junction|peptide cross-linking|keratinization|structural molecule activity
CL91Contig1	GO:0009101;GO:0001570;GO:0060049;GO:0005615;GO:0048747;GO:0005791;GO:0014706;GO:0016485;GO:0042383;GO:0016010;GO:0030198;GO:0005794	glycoprotein biosynthetic process|vasculogenesis|regulation of protein glycosylation|extracellular space|muscle fiber development|rough endoplasmic reticulum|striated muscle tissue development|protein processing|sarcolemma|dystrophin-associated glycoprotein complex|extracellular matrix organization|Golgi apparatus
CL9196Contig1	GO:0001525;GO:0007186;GO:0004948;GO:0008565;GO:0015026;GO:0006816;GO:0030819;GO:0005615;GO:0006886;GO:0046982;GO:0009986;GO:0031623;GO:0072659;GO:0005622;GO:0008277;GO:0016021;GO:0043235;GO:0060050;GO:0031716;GO:0005886	angiogenesis|G-protein coupled receptor signaling pathway|calcitonin receptor activity|protein transporter activity|coreceptor activity|calcium ion transport|positive regulation of cAMP biosynthetic process|extracellular space|intracellular protein transport|protein heterodimerization activity|cell surface|receptor internalization|protein localization to plasma membrane|intracellular|regulation o…
CL9195Contig1	GO:0005739;GO:0005730;GO:0003677;GO:0000122;GO:0003700;GO:0006351	mitochondrion|nucleolus|DNA binding|negative regulation of transcription from RNA polymerase II promoter|sequence-specific DNA binding transcription factor activity|transcription, DNA-templated
CL9194Contig1	GO:0005856;GO:0009952;GO:0060828;GO:0030178	cytoskeleton|anterior/posterior pattern specification|regulation of canonical Wnt signaling pathway|negative regulation of Wnt signaling pathway
CL9193Contig1	GO:0000139;GO:0004653;GO:0016266;GO:0016021;GO:0043687	Golgi membrane|polypeptide N-acetylgalactosaminyltransferase activity|O-glycan processing|integral component of membrane|post-translational protein modification
CL9191Contig1	GO:0007283;GO:0005929;GO:0032006;GO:0005813;GO:0048793	spermatogenesis|cilium|regulation of TOR signaling|centrosome|pronephros development
CL9190Contig1	GO:0005385;GO:0006289;GO:0072511;GO:0016021;GO:0071577;GO:0005856;GO:0045944;GO:0030374;GO:0003700;GO:0000166;GO:0005737;GO:0016922;GO:0003682;GO:0005634;GO:0006351	zinc ion transmembrane transporter activity|nucleotide-excision repair|divalent inorganic cation transport|integral component of membrane|zinc ion transmembrane transport|cytoskeleton|positive regulation of transcription from RNA polymerase II promoter|ligand-dependent nuclear receptor transcription coactivator activity|sequence-specific DNA binding transcription factor activity|nucleotide bindin…
CL9189Contig1	GO:0003917;GO:0003677;GO:0006265	DNA topoisomerase type I activity|DNA binding|DNA topological change
CL9188Contig1	GO:0000122;GO:0007257;GO:0030178;GO:0043392;GO:0060707;GO:0009950;GO:0008134;GO:0005634;GO:0048704	negative regulation of transcription from RNA polymerase II promoter|activation of JUN kinase activity|negative regulation of Wnt signaling pathway|negative regulation of DNA binding|trophoblast giant cell differentiation|dorsal/ventral axis specification|transcription factor binding|nucleus|embryonic skeletal system morphogenesis
CL9187Contig1	GO:0060841;GO:0007179;GO:0009986;GO:0060836;GO:0030501;GO:0060923;GO:0042803;GO:0023014;GO:2000279;GO:0005887;GO:0001701;GO:0000082;GO:0045669;GO:0034405;GO:0016361;GO:0032924;GO:0061298;GO:0030513;GO:0005025;GO:0046872;GO:0010862;GO:0001707;GO:0045603;GO:0061445;GO:0060037;GO:0008217;GO:0071773;GO:0051895;GO:0060317;GO:0045602;GO:0060840;GO:0010718;GO:0060389;GO:0030509;GO:0018107;GO:0045944;GO:…	venous blood vessel development|transforming growth factor beta receptor signaling pathway|cell surface|lymphatic endothelial cell differentiation|positive regulation of bone mineralization|cardiac muscle cell fate commitment|protein homodimerization activity|signal transduction by phosphorylation|negative regulation of DNA biosynthetic process|integral component of plasma membrane|in utero embry…
CL9186Contig1	GO:0046872;GO:0007275;GO:0007155;GO:0005578;GO:0006508;GO:0008236	metal ion binding|multicellular organismal development|cell adhesion|proteinaceous extracellular matrix|proteolysis|serine-type peptidase activity
CL9185Contig1	GO:0060271;GO:0006468;GO:0004674;GO:0021591;GO:0005524;GO:0003351	cilium morphogenesis|protein phosphorylation|protein serine/threonine kinase activity|ventricular system development|ATP binding|epithelial cilium movement
CL9183Contig1	GO:0005737;GO:0006629;GO:0035556;GO:0004871;GO:0005543;GO:0004435;GO:0005509;GO:0007610	cytoplasm|lipid metabolic process|intracellular signal transduction|signal transducer activity|phospholipid binding|phosphatidylinositol phospholipase C activity|calcium ion binding|behavior
CL9182Contig1	GO:0000184;GO:0000785;GO:0005515;GO:0008270;GO:0006406;GO:0009048;GO:0044530;GO:0006449;GO:0035145;GO:0005829;GO:0003677;GO:0003723;GO:0000932;GO:0003682;GO:0004004;GO:0071044;GO:0005524;GO:0006260;GO:0007049;GO:0006281	nuclear-transcribed mRNA catabolic process, nonsense-mediated decay|chromatin|protein binding|zinc ion binding|mRNA export from nucleus|dosage compensation by inactivation of X chromosome|supraspliceosomal complex|regulation of translational termination|exon-exon junction complex|cytosol|DNA binding|RNA binding|cytoplasmic mRNA processing body|chromatin binding|ATP-dependent RNA helicase activity…
CL917Contig1	GO:0030158;GO:0030166;GO:0008375;GO:0016020;GO:0048701;GO:0006024	protein xylosyltransferase activity|proteoglycan biosynthetic process|acetylglucosaminyltransferase activity|membrane|embryonic cranial skeleton morphogenesis|glycosaminoglycan biosynthetic process
CL9178Contig1	GO:0001678;GO:0000731;GO:0009267;GO:0005637;GO:0000012;GO:2000111;GO:0043280;GO:0045599;GO:0006343;GO:0032007;GO:0060766;GO:2000774;GO:2000773;GO:0051898;GO:0030512;GO:0006344;GO:0033158;GO:0016567;GO:0034983;GO:0042393;GO:0051097;GO:0045739;GO:1902176;GO:0018394;GO:0010906;GO:0070301;GO:0032071;GO:0005737;GO:0016605;GO:0001525;GO:0031648;GO:0042802;GO:2000757;GO:0071456;GO:0043518;GO:0043066;GO:…	cellular glucose homeostasis|DNA synthesis involved in DNA repair|cellular response to starvation|nuclear inner membrane|single strand break repair|positive regulation of macrophage apoptotic process|positive regulation of cysteine-type endopeptidase activity involved in apoptotic process|negative regulation of fat cell differentiation|establishment of chromatin silencing|negative regulation of T…
CL9176Contig1	GO:0009986;GO:0005886;GO:0007411;GO:0048936;GO:0005783	cell surface|plasma membrane|axon guidance|peripheral nervous system neuron axonogenesis|endoplasmic reticulum
CL9172Contig1	GO:0002102;GO:0005737;GO:0003712;GO:0005886;GO:0033628;GO:0005925;GO:0050859;GO:0005634;GO:0008270;GO:0007162	podosome|cytoplasm|transcription cofactor activity|plasma membrane|regulation of cell adhesion mediated by integrin|focal adhesion|negative regulation of B cell receptor signaling pathway|nucleus|zinc ion binding|negative regulation of cell adhesion
CL9171Contig1	GO:0005829;GO:0005730;GO:0045944;GO:0045333;GO:0007507;GO:0003677;GO:0051145;GO:0071285;GO:0055001;GO:0003700;GO:0001569;GO:0003682;GO:0005886	cytosol|nucleolus|positive regulation of transcription from RNA polymerase II promoter|cellular respiration|heart development|DNA binding|smooth muscle cell differentiation|cellular response to lithium ion|muscle cell development|sequence-specific DNA binding transcription factor activity|patterning of blood vessels|chromatin binding|plasma membrane
CL9170Contig1	GO:0005044;GO:0030414;GO:0010466;GO:0030247;GO:0031012;GO:0006898;GO:0006508;GO:0006955;GO:0002040;GO:0008234	scavenger receptor activity|peptidase inhibitor activity|negative regulation of peptidase activity|polysaccharide binding|extracellular matrix|receptor-mediated endocytosis|proteolysis|immune response|sprouting angiogenesis|cysteine-type peptidase activity
CL9169Contig1	GO:0005521;GO:0035694;GO:0005829;GO:0016021;GO:0045822;GO:0001947;GO:0043065;GO:0005741;GO:0046982;GO:0042803;GO:0005635;GO:0043066;GO:0051607;GO:0005783	lamin binding|mitochondrial protein catabolic process|cytosol|integral component of membrane|negative regulation of heart contraction|heart looping|positive regulation of apoptotic process|mitochondrial outer membrane|protein heterodimerization activity|protein homodimerization activity|nuclear envelope|negative regulation of apoptotic process|defense response to virus|endoplasmic reticulum
CL9168Contig1	GO:0042166;GO:0006940;GO:0007605;GO:0007626;GO:0021562;GO:0007613;GO:0015464;GO:0008542;GO:0035095;GO:0001508;GO:0045759;GO:0045471;GO:0033603;GO:0006816;GO:0035176;GO:0042053;GO:0045211;GO:0051899;GO:0001661;GO:0007601;GO:0001666;GO:0009897;GO:0007165;GO:0021631;GO:0021771;GO:0030054;GO:0045188;GO:0032226;GO:0042113;GO:0019233;GO:0006939;GO:0060084;GO:0005892;GO:0021952;GO:0051963;GO:0048814;GO:…	acetylcholine binding|regulation of smooth muscle contraction|sensory perception of sound|locomotory behavior|vestibulocochlear nerve development|memory|acetylcholine receptor activity|visual learning|behavioral response to nicotine|action potential|negative regulation of action potential|response to ethanol|positive regulation of dopamine secretion|calcium ion transport|social behavior|regulatio…
CL9167Contig1	GO:1901215;GO:0031102;GO:0045428;GO:0002020;GO:0030165;GO:0007269;GO:0042981;GO:0050998;GO:0005737;GO:0050999;GO:0005634	negative regulation of neuron death|neuron projection regeneration|regulation of nitric oxide biosynthetic process|protease binding|PDZ domain binding|neurotransmitter secretion|regulation of apoptotic process|nitric-oxide synthase binding|cytoplasm|regulation of nitric-oxide synthase activity|nucleus
CL9166Contig1	GO:0000340;GO:0016281;GO:0006413;GO:0005845;GO:0005515;GO:0033391;GO:0003743;GO:0006417;GO:0005634	RNA 7-methylguanosine cap binding|eukaryotic translation initiation factor 4F complex|translational initiation|mRNA cap binding complex|protein binding|chromatoid body|translation initiation factor activity|regulation of translation|nucleus
CL9165Contig1	GO:0003333;GO:0015175;GO:0016021;GO:0042942;GO:0042941	amino acid transmembrane transport|neutral amino acid transmembrane transporter activity|integral component of membrane|D-serine transport|D-alanine transport
CL9164Contig1	GO:0005509;GO:0005578	calcium ion binding|proteinaceous extracellular matrix
CL9163Contig1	GO:0006071;GO:0008889;GO:0006629;GO:2001070	glycerol metabolic process|glycerophosphodiester phosphodiesterase activity|lipid metabolic process|starch binding
CL9162Contig1	GO:0031699;GO:0001659;GO:0051443;GO:0031651;GO:0005768;GO:0060613;GO:0043588;GO:0071879;GO:0090327;GO:0044252;GO:0005886	beta-3 adrenergic receptor binding|temperature homeostasis|positive regulation of ubiquitin-protein transferase activity|negative regulation of heat generation|endosome|fat pad development|skin development|positive regulation of adrenergic receptor signaling pathway|negative regulation of locomotion involved in locomotory behavior|negative regulation of multicellular organismal metabolic process|…
CL9161Contig1	GO:0008270;GO:0016021	zinc ion binding|integral component of membrane
CL9160Contig1	GO:0005737;GO:0008589;GO:0060173;GO:0009986;GO:0042384;GO:0021513	cytoplasm|regulation of smoothened signaling pathway|limb development|cell surface|cilium assembly|spinal cord dorsal/ventral patterning
CL915Contig1	GO:0005730;GO:0031965;GO:0005515;GO:0005509;GO:0006915	nucleolus|nuclear membrane|protein binding|calcium ion binding|apoptotic process
CL9159Contig1	GO:0016331;GO:0005886;GO:0005509;GO:0016021;GO:0001756;GO:0007156	morphogenesis of embryonic epithelium|plasma membrane|calcium ion binding|integral component of membrane|somitogenesis|homophilic cell adhesion via plasma membrane adhesion molecules
CL9157Contig1	GO:0006355;GO:0003700;GO:0043565;GO:0006351;GO:0005634	regulation of transcription, DNA-templated|sequence-specific DNA binding transcription factor activity|sequence-specific DNA binding|transcription, DNA-templated|nucleus
CL9156Contig1	GO:0003723;GO:0004000;GO:0005634;GO:0005739;GO:0006396	RNA binding|adenosine deaminase activity|nucleus|mitochondrion|RNA processing
CL9155Contig1	GO:0005856;GO:0005737	cytoskeleton|cytoplasm
CL9153Contig1	GO:0035426;GO:0045893;GO:0051091;GO:0005109;GO:0001890;GO:0005125;GO:0005615;GO:0009986;GO:0061299;GO:0060070;GO:0031012;GO:0042803	extracellular matrix-cell signaling|positive regulation of transcription, DNA-templated|positive regulation of sequence-specific DNA binding transcription factor activity|frizzled binding|placenta development|cytokine activity|extracellular space|cell surface|retina vasculature morphogenesis in camera-type eye|canonical Wnt signaling pathway|extracellular matrix|protein homodimerization activity
CL9152Contig1	GO:0005543;GO:0005768;GO:0043089;GO:0030675;GO:0007165;GO:0006898;GO:0032855;GO:0016020;GO:0017124	phospholipid binding|endosome|positive regulation of Cdc42 GTPase activity|Rac GTPase activator activity|signal transduction|receptor-mediated endocytosis|positive regulation of Rac GTPase activity|membrane|SH3 domain binding
CL9151Contig1	GO:0005080;GO:0035402;GO:0042393;GO:0042826;GO:0010631;GO:0016023;GO:0006357;GO:0007257;GO:0006351;GO:0006972;GO:0017049;GO:0035407;GO:0032154;GO:0030496;GO:0005768;GO:0048365;GO:2000145;GO:0003682;GO:0005886;GO:0030374;GO:0005634;GO:0005524;GO:0050681;GO:0004697	protein kinase C binding|histone kinase activity (H3-T11 specific)|histone binding|histone deacetylase binding|epithelial cell migration|cytoplasmic membrane-bounded vesicle|regulation of transcription from RNA polymerase II promoter|activation of JUN kinase activity|transcription, DNA-templated|hyperosmotic response|GTP-Rho binding|histone H3-T11 phosphorylation|cleavage furrow|midbody|endosome|…
CL9150Contig1	GO:0005096;GO:0035091;GO:0043547;GO:0005886;GO:0005938;GO:0007165;GO:0015629	GTPase activator activity|phosphatidylinositol binding|positive regulation of GTPase activity|plasma membrane|cell cortex|signal transduction|actin cytoskeleton
CL914Contig1	GO:0005737	cytoplasm
CL9149Contig1	GO:0005654;GO:0030324;GO:0007219;GO:0005515;GO:0008270;GO:2000060;GO:0070374;GO:0045741;GO:0004842;GO:0050821;GO:0006974;GO:0005794;GO:0005730;GO:0019005;GO:0006355;GO:0016567;GO:0034644;GO:0031146;GO:0003700;GO:0048471;GO:0005783;GO:0007062;GO:0032876;GO:0001570	nucleoplasm|lung development|Notch signaling pathway|protein binding|zinc ion binding|positive regulation of protein ubiquitination involved in ubiquitin-dependent protein catabolic process|positive regulation of ERK1 and ERK2 cascade|positive regulation of epidermal growth factor-activated receptor activity|ubiquitin-protein transferase activity|protein stabilization|cellular response to DNA dam…
CL9148Contig1	GO:0016021;GO:0005765;GO:0032472;GO:0006874;GO:0010008;GO:0035751;GO:0032588;GO:0006487	integral component of membrane|lysosomal membrane|Golgi calcium ion transport|cellular calcium ion homeostasis|endosome membrane|regulation of lysosomal lumen pH|trans-Golgi network membrane|protein N-linked glycosylation
CL9147Contig1	GO:0032402;GO:0046855;GO:0046856;GO:0004445;GO:0060041;GO:0005856;GO:0042384;GO:0032580;GO:0010976;GO:0005930;GO:0004439;GO:0005886	melanosome transport|inositol phosphate dephosphorylation|phosphatidylinositol dephosphorylation|inositol-polyphosphate 5-phosphatase activity|retina development in camera-type eye|cytoskeleton|cilium assembly|Golgi cisterna membrane|positive regulation of neuron projection development|axoneme|phosphatidylinositol-4,5-bisphosphate 5-phosphatase activity|plasma membrane
CL9145Contig1	GO:0016021;GO:0005452;GO:0006820;GO:0034220	integral component of membrane|inorganic anion exchanger activity|anion transport|ion transmembrane transport
CL9143Contig1	GO:0003713;GO:0006355;GO:0003677;GO:0006351;GO:0005634;GO:0008270	transcription coactivator activity|regulation of transcription, DNA-templated|DNA binding|transcription, DNA-templated|nucleus|zinc ion binding
CL9140Contig1	GO:0034464;GO:0010842;GO:0060170;GO:0042384;GO:0005737;GO:0005634;GO:0045444;GO:0001843	BBSome|retina layer formation|ciliary membrane|cilium assembly|cytoplasm|nucleus|fat cell differentiation|neural tube closure
CL9139Contig1	GO:0016021;GO:0005515;GO:0007155;GO:0005886	integral component of membrane|protein binding|cell adhesion|plasma membrane
CL9138Contig1	GO:0004725;GO:0008138;GO:0034220;GO:0016314;GO:0046856;GO:0016021;GO:0035335;GO:0005216	protein tyrosine phosphatase activity|protein tyrosine/serine/threonine phosphatase activity|ion transmembrane transport|phosphatidylinositol-3,4,5-trisphosphate 3-phosphatase activity|phosphatidylinositol dephosphorylation|integral component of membrane|peptidyl-tyrosine dephosphorylation|ion channel activity
CL9136Contig1	GO:0007411;GO:0005828;GO:0007026;GO:0051294;GO:0000777;GO:0005881;GO:0005794;GO:0005829;GO:0007020;GO:0043515;GO:0031023;GO:0006468;GO:0004674;GO:0000287;GO:0001578;GO:0010458;GO:0005886;GO:0005634;GO:0005524;GO:0031592;GO:0051010;GO:0000086;GO:0030981;GO:0035556;GO:0034453	axon guidance|kinetochore microtubule|negative regulation of microtubule depolymerization|establishment of spindle orientation|condensed chromosome kinetochore|cytoplasmic microtubule|Golgi apparatus|cytosol|microtubule nucleation|kinetochore binding|microtubule organizing center organization|protein phosphorylation|protein serine/threonine kinase activity|magnesium ion binding|microtubule bundle…
CL9135Contig1	GO:0000209;GO:0008054;GO:0031208;GO:0017145;GO:0016055;GO:0007369;GO:0032467;GO:0006513;GO:0004842;GO:0035024;GO:0040016;GO:0005794;GO:0007229;GO:0097193;GO:0007050;GO:0008284;GO:0031625;GO:0001831;GO:0005827;GO:0048208;GO:0043149;GO:0000082;GO:0000090;GO:0030332;GO:0005634;GO:0016477;GO:0031463;GO:0000910	protein polyubiquitination|cyclin catabolic process|POZ domain binding|stem cell division|Wnt signaling pathway|gastrulation|positive regulation of cytokinesis|protein monoubiquitination|ubiquitin-protein transferase activity|negative regulation of Rho protein signal transduction|embryonic cleavage|Golgi apparatus|integrin-mediated signaling pathway|intrinsic apoptotic signaling pathway|cell cycl…
CL9134Contig1	GO:0005886;GO:0045121	plasma membrane|membrane raft
CL9133Contig1	GO:0042462;GO:0005615;GO:0005794;GO:0032281;GO:0030054;GO:0045202	eye photoreceptor cell development|extracellular space|Golgi apparatus|alpha-amino-3-hydroxy-5-methyl-4-isoxazolepropionic acid selective glutamate receptor complex|cell junction|synapse
CL9132Contig1	GO:0004725;GO:0005789;GO:0001784;GO:0016021;GO:0035335	protein tyrosine phosphatase activity|endoplasmic reticulum membrane|phosphotyrosine binding|integral component of membrane|peptidyl-tyrosine dephosphorylation
CL9131Contig1	GO:0035335;GO:0001837;GO:0005856;GO:0007010;GO:0003007;GO:0004725;GO:0001756;GO:0005737	peptidyl-tyrosine dephosphorylation|epithelial to mesenchymal transition|cytoskeleton|cytoskeleton organization|heart morphogenesis|protein tyrosine phosphatase activity|somitogenesis|cytoplasm
CL9130Contig1	GO:0032982;GO:0003779;GO:0005524;GO:0030016;GO:0003774;GO:0005516	myosin filament|actin binding|ATP binding|myofibril|motor activity|calmodulin binding
CL912Contig1	GO:0016021	integral component of membrane
CL9129Contig1	GO:0006281;GO:0002039;GO:0008270;GO:0010212;GO:0031571;GO:0097371;GO:0016874;GO:0004842;GO:0016567;GO:0016605;GO:0005737	DNA repair|p53 binding|zinc ion binding|response to ionizing radiation|mitotic G1 DNA damage checkpoint|MDM2/MDM4 family protein binding|ligase activity|ubiquitin-protein transferase activity|protein ubiquitination|PML body|cytoplasm
CL9128Contig1	GO:0016052;GO:0006006;GO:0000287;GO:0047933;GO:0004614;GO:0005829	carbohydrate catabolic process|glucose metabolic process|magnesium ion binding|glucose-1,6-bisphosphate synthase activity|phosphoglucomutase activity|cytosol
CL9127Contig1	GO:0016055;GO:0016023;GO:0005886;GO:0007275;GO:0012506;GO:0016021;GO:0090263	Wnt signaling pathway|cytoplasmic membrane-bounded vesicle|plasma membrane|multicellular organismal development|vesicle membrane|integral component of membrane|positive regulation of canonical Wnt signaling pathway
CL9126Contig1	GO:0003723;GO:0005730;GO:0008380;GO:0046784;GO:0000445;GO:0005515;GO:0006397;GO:0005737	RNA binding|nucleolus|RNA splicing|viral mRNA export from host cell nucleus|THO complex part of transcription export complex|protein binding|mRNA processing|cytoplasm
CL9125Contig1	GO:0032481;GO:0016874;GO:0045087;GO:0007219;GO:0016567;GO:0010001;GO:0005829;GO:0008270	positive regulation of type I interferon production|ligase activity|innate immune response|Notch signaling pathway|protein ubiquitination|glial cell differentiation|cytosol|zinc ion binding
CL9123Contig1	GO:0003824;GO:0008152	catalytic activity|metabolic process
CL9121Contig1	GO:0046548;GO:0004561;GO:0045475;GO:0042474;GO:0005975;GO:0043202;GO:0060119;GO:0021680;GO:0006027;GO:0044281;GO:0007040	retinal rod cell development|alpha-N-acetylglucosaminidase activity|locomotor rhythm|middle ear morphogenesis|carbohydrate metabolic process|lysosomal lumen|inner ear receptor cell development|cerebellar Purkinje cell layer development|glycosaminoglycan catabolic process|small molecule metabolic process|lysosome organization
CL9119Contig1	GO:0016021;GO:0034329;GO:0007156;GO:0005509;GO:0005886;GO:0016337;GO:0034332	integral component of membrane|cell junction assembly|homophilic cell adhesion via plasma membrane adhesion molecules|calcium ion binding|plasma membrane|single organismal cell-cell adhesion|adherens junction organization
CL9118Contig1	GO:0004814;GO:0006420;GO:0005524	arginine-tRNA ligase activity|arginyl-tRNA aminoacylation|ATP binding
CL9114Contig1	GO:0060021;GO:0005515;GO:0030325;GO:0001822;GO:0006351;GO:0010761;GO:0051091;GO:0008585;GO:0008584;GO:0060325;GO:0009791;GO:0048468;GO:0045444;GO:0048644;GO:0044212;GO:0045892;GO:0003713;GO:0048008;GO:0048705;GO:0060613;GO:0001889;GO:0035264;GO:0005634	palate development|protein binding|adrenal gland development|kidney development|transcription, DNA-templated|fibroblast migration|positive regulation of sequence-specific DNA binding transcription factor activity|female gonad development|male gonad development|face morphogenesis|post-embryonic development|cell development|fat cell differentiation|muscle organ morphogenesis|transcription regulator…
CL9113Contig1	GO:0003743;GO:0001731;GO:0005829;GO:0016282;GO:0008234;GO:0006508;GO:0005852;GO:0033290;GO:0005515;GO:0006446	translation initiation factor activity|formation of translation preinitiation complex|cytosol|eukaryotic 43S preinitiation complex|cysteine-type peptidase activity|proteolysis|eukaryotic translation initiation factor 3 complex|eukaryotic 48S preinitiation complex|protein binding|regulation of translational initiation
CL9112Contig1	GO:0006334;GO:0005634	nucleosome assembly|nucleus
CL9110Contig1	GO:0005047;GO:0005525;GO:0006184;GO:0005785;GO:0006614;GO:0003924	signal recognition particle binding|GTP binding|GTP catabolic process|signal recognition particle receptor complex|SRP-dependent cotranslational protein targeting to membrane|GTPase activity
CL9109Contig1	GO:0005096;GO:0007165;GO:0005622	GTPase activator activity|signal transduction|intracellular
CL9107Contig1	GO:0004930;GO:0005886;GO:0008277;GO:0072659;GO:0007186;GO:0016021	G-protein coupled receptor activity|plasma membrane|regulation of G-protein coupled receptor protein signaling pathway|protein localization to plasma membrane|G-protein coupled receptor signaling pathway|integral component of membrane
CL9106Contig1	GO:0006987;GO:0016021;GO:0045070;GO:0019048;GO:0006874;GO:0019899;GO:0036269;GO:0046982;GO:0048487;GO:0042803;GO:0005198;GO:0005789;GO:0005794	activation of signaling protein activity involved in unfolded protein response|integral component of membrane|positive regulation of viral genome replication|modulation by virus of host morphology or physiology|cellular calcium ion homeostasis|enzyme binding|swimming behavior|protein heterodimerization activity|beta-tubulin binding|protein homodimerization activity|structural molecule activity|en…
CL9105Contig1	GO:0048011;GO:0043524;GO:0034351;GO:0035089;GO:0060042;GO:0007015;GO:0005923;GO:0007502;GO:0070555;GO:0000132;GO:0016324;GO:0031252;GO:0031226;GO:0001841;GO:0007405;GO:0045199;GO:0005543;GO:0046326;GO:0005829;GO:0048546;GO:0048194;GO:0070830;GO:0001738;GO:0004697;GO:0046903;GO:0045217;GO:0042476;GO:0006612;GO:0035050;GO:0032869;GO:2000353;GO:0019904;GO:0008270;GO:0051092;GO:0005524;GO:0042462;GO:…	neurotrophin TRK receptor signaling pathway|negative regulation of neuron apoptotic process|negative regulation of glial cell apoptotic process|establishment of apical/basal cell polarity|retina morphogenesis in camera-type eye|actin filament organization|tight junction|digestive tract mesoderm development|response to interleukin-1|establishment of mitotic spindle orientation|apical plasma membra…
CL9104Contig1	GO:0005249;GO:0042391;GO:0055085;GO:0006813;GO:0016021	voltage-gated potassium channel activity|regulation of membrane potential|transmembrane transport|potassium ion transport|integral component of membrane
CL9101Contig1	GO:0005761;GO:0003735;GO:0006412	mitochondrial ribosome|structural constituent of ribosome|translation
CL9100Contig1	GO:0030275;GO:0006367;GO:0006370;GO:0001055;GO:0051056;GO:0006283;GO:0005543;GO:0046983;GO:0005096;GO:0005665;GO:0003677;GO:0050434;GO:0016032;GO:0043547;GO:0000398;GO:0006368;GO:0035556	LRR domain binding|transcription initiation from RNA polymerase II promoter|7-methylguanosine mRNA capping|RNA polymerase II activity|regulation of small GTPase mediated signal transduction|transcription-coupled nucleotide-excision repair|phospholipid binding|protein dimerization activity|GTPase activator activity|DNA-directed RNA polymerase II, core complex|DNA binding|positive regulation of vir…
CL90Contig1	GO:0003729;GO:0010608;GO:0002089;GO:0033391;GO:0007283;GO:0030719;GO:0043186;GO:0070306	mRNA binding|posttranscriptional regulation of gene expression|lens morphogenesis in camera-type eye|chromatoid body|spermatogenesis|P granule organization|P granule|lens fiber cell differentiation
CL9099Contig1	GO:0016021	integral component of membrane
CL9098Contig1	GO:0050660;GO:0009055	flavin adenine dinucleotide binding|electron carrier activity
CL9097Contig1	GO:0006413;GO:0005829;GO:0003723;GO:0000289;GO:0008494;GO:0003677;GO:0048255;GO:0045727;GO:0005515	translational initiation|cytosol|RNA binding|nuclear-transcribed mRNA poly(A) tail shortening|translation activator activity|DNA binding|mRNA stabilization|positive regulation of translation|protein binding
CL9096Contig1	GO:0055085;GO:0016021;GO:0070837;GO:0030496;GO:0030864;GO:0055056;GO:0005975;GO:0042802;GO:0015758;GO:0043621;GO:0006461;GO:0044281;GO:0005886	transmembrane transport|integral component of membrane|dehydroascorbic acid transport|midbody|cortical actin cytoskeleton|D-glucose transmembrane transporter activity|carbohydrate metabolic process|identical protein binding|glucose transport|protein self-association|protein complex assembly|small molecule metabolic process|plasma membrane
CL9095Contig1	GO:0005829;GO:0007023;GO:0000902;GO:0006184;GO:0032391;GO:0003924	cytosol|post-chaperonin tubulin folding pathway|cell morphogenesis|GTP catabolic process|photoreceptor connecting cilium|GTPase activity
CL9094Contig1	GO:0005634	nucleus
CL9092Contig1	GO:2000273;GO:0000166;GO:0030546;GO:0045780;GO:0034614;GO:0016592;GO:0001104;GO:0044255;GO:0042327;GO:0001503;GO:0051384;GO:0010694;GO:0045892;GO:0007015;GO:0050682;GO:0060346;GO:0006390;GO:0030331;GO:0051591;GO:0044281;GO:0030520;GO:0003723;GO:0045944;GO:0045672;GO:0030374	positive regulation of receptor activity|nucleotide binding|receptor activator activity|positive regulation of bone resorption|cellular response to reactive oxygen species|mediator complex|RNA polymerase II transcription cofactor activity|cellular lipid metabolic process|positive regulation of phosphorylation|ossification|response to glucocorticoid|positive regulation of alkaline phosphatase acti…
CL9090Contig1	GO:0006355;GO:0003700;GO:0043565;GO:0007275;GO:0005634	regulation of transcription, DNA-templated|sequence-specific DNA binding transcription factor activity|sequence-specific DNA binding|multicellular organismal development|nucleus
CL908Contig1	GO:0005262;GO:0007605;GO:0050982;GO:0032420;GO:0070588;GO:0016020	calcium channel activity|sensory perception of sound|detection of mechanical stimulus|stereocilium|calcium ion transmembrane transport|membrane
CL9089Contig1	GO:0006810;GO:0016020;GO:0005730;GO:0015105;GO:0046872;GO:0045048;GO:0016887;GO:0005783;GO:0006200;GO:0005524	transport|membrane|nucleolus|arsenite transmembrane transporter activity|metal ion binding|protein insertion into ER membrane|ATPase activity|endoplasmic reticulum|ATP catabolic process|ATP binding
CL9088Contig1	GO:0009636;GO:0004874;GO:0045944;GO:0071407;GO:0030522;GO:0071466;GO:0043565;GO:0046983;GO:0004879;GO:0005737;GO:0005634;GO:0006351	response to toxic substance|aryl hydrocarbon receptor activity|positive regulation of transcription from RNA polymerase II promoter|cellular response to organic cyclic compound|intracellular receptor signaling pathway|cellular response to xenobiotic stimulus|sequence-specific DNA binding|protein dimerization activity|ligand-activated sequence-specific DNA binding RNA polymerase II transcription f…
CL9086Contig1	GO:0006468;GO:0004674;GO:0007049;GO:0046872;GO:0005524;GO:0010923;GO:0016020;GO:0005794;GO:0005783;GO:0005634	protein phosphorylation|protein serine/threonine kinase activity|cell cycle|metal ion binding|ATP binding|negative regulation of phosphatase activity|membrane|Golgi apparatus|endoplasmic reticulum|nucleus
CL9085Contig1	GO:0016021;GO:0042552	integral component of membrane|myelination
CL9082Contig1	GO:0005759;GO:0042780;GO:0000049	mitochondrial matrix|tRNA 3'-end processing|tRNA binding
CL9081Contig1	GO:0005576	extracellular region
CL9080Contig1	GO:0016021;GO:0000139;GO:0019835;GO:0048471	integral component of membrane|Golgi membrane|cytolysis|perinuclear region of cytoplasm
CL907Contig1	GO:0042176;GO:0004871;GO:0032922;GO:0000982;GO:0006351;GO:0001190;GO:0051879;GO:0017162;GO:0005737;GO:0046982;GO:0009648;GO:0005667;GO:0016604;GO:0003677;GO:0007165;GO:0000060;GO:0045944;GO:0043425	regulation of protein catabolic process|signal transducer activity|circadian regulation of gene expression|RNA polymerase II core promoter proximal region sequence-specific DNA binding transcription factor activity|transcription, DNA-templated|RNA polymerase II transcription factor binding transcription factor activity involved in positive regulation of transcription|Hsp90 protein binding|aryl hy…
CL9077Contig1	GO:0005737;GO:0035556;GO:0005089;GO:0005543;GO:0035023;GO:0050790	cytoplasm|intracellular signal transduction|Rho guanyl-nucleotide exchange factor activity|phospholipid binding|regulation of Rho protein signal transduction|regulation of catalytic activity
CL9076Contig1	GO:0005198;GO:0035091;GO:0005525;GO:0016080;GO:0006184;GO:0045921;GO:0032154;GO:0008021;GO:0001725;GO:0043195;GO:0042803;GO:0019003;GO:0003924;GO:0005886;GO:0031105;GO:0000910;GO:0019905	structural molecule activity|phosphatidylinositol binding|GTP binding|synaptic vesicle targeting|GTP catabolic process|positive regulation of exocytosis|cleavage furrow|synaptic vesicle|stress fiber|terminal bouton|protein homodimerization activity|GDP binding|GTPase activity|plasma membrane|septin complex|cytokinesis|syntaxin binding
CL9075Contig1	GO:0048490;GO:0005764;GO:0030131;GO:0005515;GO:0008089;GO:0006622;GO:0005794	anterograde synaptic vesicle transport|lysosome|clathrin adaptor complex|protein binding|anterograde axon cargo transport|protein targeting to lysosome|Golgi apparatus
CL9074Contig1	GO:0015891;GO:0005887;GO:0004888;GO:0022857;GO:0055085;GO:0005774;GO:0006811;GO:0031301	siderophore transport|integral component of plasma membrane|transmembrane signaling receptor activity|transmembrane transporter activity|transmembrane transport|vacuolar membrane|ion transport|integral component of organelle membrane
CL9073Contig1	GO:0051216;GO:0030318;GO:0014036;GO:0006355;GO:0030902;GO:0007422;GO:0014032;GO:0050935;GO:0003700;GO:0060788;GO:0048701;GO:0060041;GO:0030182;GO:0005634	cartilage development|melanocyte differentiation|neural crest cell fate specification|regulation of transcription, DNA-templated|hindbrain development|peripheral nervous system development|neural crest cell development|iridophore differentiation|sequence-specific DNA binding transcription factor activity|ectodermal placode formation|embryonic cranial skeleton morphogenesis|retina development in c…
CL9072Contig1	GO:0007411;GO:0005829;GO:0008526;GO:0006629;GO:0000062;GO:0070540;GO:0035091;GO:0007601;GO:0015914;GO:0008525;GO:0005634;GO:0009790	axon guidance|cytosol|phosphatidylinositol transporter activity|lipid metabolic process|fatty-acyl-CoA binding|stearic acid binding|phosphatidylinositol binding|visual perception|phospholipid transport|phosphatidylcholine transporter activity|nucleus|embryo development
CL9070Contig1	GO:0007030;GO:0031625;GO:0043001;GO:0005739	Golgi organization|ubiquitin protein ligase binding|Golgi to plasma membrane protein transport|mitochondrion
CL9069Contig1	GO:0004725;GO:0001525;GO:0035335	protein tyrosine phosphatase activity|angiogenesis|peptidyl-tyrosine dephosphorylation
CL9068Contig1	GO:0016021;GO:0005783;GO:0016324;GO:0005198;GO:0005923	integral component of membrane|endoplasmic reticulum|apical plasma membrane|structural molecule activity|tight junction
CL9067Contig1	GO:0005829	cytosol
CL9066Contig1	GO:0020027;GO:0005743;GO:0030218;GO:0055085;GO:0016021	hemoglobin metabolic process|mitochondrial inner membrane|erythrocyte differentiation|transmembrane transport|integral component of membrane
CL9065Contig1	GO:0086069;GO:0016021;GO:0055113;GO:0007156;GO:0002159;GO:0005509;GO:0006921;GO:0086091;GO:0030057;GO:0005886;GO:0060027;GO:0086005	bundle of His cell to Purkinje myocyte communication|integral component of membrane|epiboly involved in gastrulation with mouth forming second|homophilic cell adhesion via plasma membrane adhesion molecules|desmosome assembly|calcium ion binding|cellular component disassembly involved in execution phase of apoptosis|regulation of heart rate by cardiac conduction|desmosome|plasma membrane|converge…
CL9064Contig1	GO:0016021;GO:0007275	integral component of membrane|multicellular organismal development
CL9063Contig1	GO:0046872;GO:0009987;GO:0008237;GO:0006508;GO:0031225;GO:0004177;GO:0005886	metal ion binding|cellular process|metallopeptidase activity|proteolysis|anchored component of membrane|aminopeptidase activity|plasma membrane
CL9062Contig1	GO:0016020;GO:0008152;GO:0003824;GO:0048839	membrane|metabolic process|catalytic activity|inner ear development
CL9061Contig1	GO:0070371;GO:0036289;GO:0005911;GO:2000147;GO:0030165;GO:0034142;GO:0004713;GO:0034134;GO:0034154;GO:0005874;GO:0035681;GO:0004674;GO:0034146;GO:0035419;GO:0034138;GO:0048471;GO:0005783;GO:0002755;GO:0009898;GO:0045087;GO:0005524;GO:0005778;GO:0097110;GO:0035682;GO:0043539;GO:0032947	ERK1 and ERK2 cascade|peptidyl-serine autophosphorylation|cell-cell junction|positive regulation of cell motility|PDZ domain binding|toll-like receptor 4 signaling pathway|protein tyrosine kinase activity|toll-like receptor 2 signaling pathway|toll-like receptor 7 signaling pathway|microtubule|toll-like receptor 15 signaling pathway|protein serine/threonine kinase activity|toll-like receptor 5 si…
CL905Contig1	GO:0071044;GO:0047485;GO:0007094;GO:0030889;GO:0006975;GO:0007507;GO:0043525;GO:0007420;GO:0007292;GO:0000781;GO:0006977;GO:0005654;GO:0016572;GO:0090399;GO:0043517;GO:0001666;GO:0051402;GO:0071480;GO:0016023;GO:0000723;GO:0031572;GO:0032403;GO:0007050;GO:0003677;GO:0005524;GO:0018105;GO:0005819;GO:0001756;GO:0046777;GO:0007131;GO:0016303;GO:0008630;GO:0035174;GO:0046983;GO:0002331;GO:0043066;GO:…	histone mRNA catabolic process|protein N-terminus binding|mitotic spindle assembly checkpoint|negative regulation of B cell proliferation|DNA damage induced protein phosphorylation|heart development|positive regulation of neuron apoptotic process|brain development|female gamete generation|chromosome, telomeric region|DNA damage response, signal transduction by p53 class mediator resulting in cell…
CL9059Contig1	GO:0005777;GO:0016491;GO:0005739;GO:0055114;GO:0008270	peroxisome|oxidoreductase activity|mitochondrion|oxidation-reduction process|zinc ion binding
CL9058Contig1	GO:0016567;GO:0005515	protein ubiquitination|protein binding
CL9057Contig1	GO:0005578;GO:0043395;GO:0031225;GO:0005886	proteinaceous extracellular matrix|heparan sulfate proteoglycan binding|anchored component of membrane|plasma membrane
CL9056Contig1	GO:0006355;GO:0046872;GO:0005794;GO:0003677;GO:0032355;GO:0005634	regulation of transcription, DNA-templated|metal ion binding|Golgi apparatus|DNA binding|response to estradiol|nucleus
CL9054Contig1	GO:0046658;GO:0016337;GO:0007399	anchored component of plasma membrane|single organismal cell-cell adhesion|nervous system development
CL9053Contig1	GO:0001764;GO:0045956;GO:0016301;GO:0010842;GO:0016533;GO:0021766;GO:0016310;GO:0005737;GO:0008092;GO:0021819;GO:0016534;GO:0021549;GO:0060059;GO:0008289;GO:0021722;GO:0071902;GO:0005886	neuron migration|positive regulation of calcium ion-dependent exocytosis|kinase activity|retina layer formation|cyclin-dependent protein kinase 5 holoenzyme complex|hippocampus development|phosphorylation|cytoplasm|cytoskeletal protein binding|layer formation in cerebral cortex|cyclin-dependent protein kinase 5 activator activity|cerebellum development|embryonic retina morphogenesis in camera-typ…
CL9052Contig1	GO:0045454;GO:0016021;GO:0016972;GO:0009055;GO:0015035;GO:0006662;GO:0055114	cell redox homeostasis|integral component of membrane|thiol oxidase activity|electron carrier activity|protein disulfide oxidoreductase activity|glycerol ether metabolic process|oxidation-reduction process
CL9051Contig1	GO:0005789;GO:0031965;GO:0003956;GO:0006986;GO:0003950;GO:0016021	endoplasmic reticulum membrane|nuclear membrane|NAD(P)+-protein-arginine ADP-ribosyltransferase activity|response to unfolded protein|NAD+ ADP-ribosyltransferase activity|integral component of membrane
CL9050Contig1	GO:0030331;GO:0005829;GO:0048203;GO:0000421;GO:0050681;GO:0005856;GO:0034045;GO:0030136;GO:0000045;GO:0032266;GO:0005802;GO:0010008;GO:0080025	estrogen receptor binding|cytosol|vesicle targeting, trans-Golgi to endosome|autophagic vacuole membrane|androgen receptor binding|cytoskeleton|pre-autophagosomal structure membrane|clathrin-coated vesicle|autophagic vacuole assembly|phosphatidylinositol-3-phosphate binding|trans-Golgi network|endosome membrane|phosphatidylinositol-3,5-bisphosphate binding
CL904Contig1	GO:0048012;GO:0001764;GO:0051450;GO:0004252;GO:0060665;GO:0035729;GO:0043066;GO:0050918;GO:0000902;GO:0014068;GO:0043154;GO:0060326;GO:0042802;GO:0050731;GO:0042056;GO:0006508;GO:0090201;GO:0001889;GO:0021707;GO:0030335;GO:1901299;GO:0000187;GO:2000573	hepatocyte growth factor receptor signaling pathway|neuron migration|myoblast proliferation|serine-type endopeptidase activity|regulation of branching involved in salivary gland morphogenesis by mesenchymal-epithelial signaling|cellular response to hepatocyte growth factor stimulus|negative regulation of apoptotic process|positive chemotaxis|cell morphogenesis|positive regulation of phosphatidyli…
CL9049Contig1	GO:0012505;GO:0016021;GO:0022891;GO:0055085;GO:0015758	endomembrane system|integral component of membrane|substrate-specific transmembrane transporter activity|transmembrane transport|glucose transport
CL9048Contig1	GO:0005730;GO:0006364;GO:0019843	nucleolus|rRNA processing|rRNA binding
CL9047Contig1	GO:0003676	nucleic acid binding
CL9046Contig1	GO:0005887;GO:0033138;GO:0007156;GO:0005576;GO:0046982;GO:0043406;GO:0030424;GO:0007165;GO:0010976;GO:0048471;GO:0030838;GO:0042803;GO:0006359;GO:0051491	integral component of plasma membrane|positive regulation of peptidyl-serine phosphorylation|homophilic cell adhesion via plasma membrane adhesion molecules|extracellular region|protein heterodimerization activity|positive regulation of MAP kinase activity|axon|signal transduction|positive regulation of neuron projection development|perinuclear region of cytoplasm|positive regulation of actin fil…
CL9044Contig1	GO:0019307;GO:0022008;GO:0090171;GO:0043025;GO:0009298;GO:0048701;GO:0004615;GO:0005737;GO:0006487	mannose biosynthetic process|neurogenesis|chondrocyte morphogenesis|neuronal cell body|GDP-mannose biosynthetic process|embryonic cranial skeleton morphogenesis|phosphomannomutase activity|cytoplasm|protein N-linked glycosylation
CL9043Contig1	GO:0051865;GO:0000122;GO:0010390;GO:0008270;GO:0006351;GO:0031100;GO:0042787;GO:0016874;GO:0004842;GO:0031493;GO:0002088;GO:0000791;GO:0010216;GO:0005737;GO:0042802;GO:0000792;GO:0016363;GO:0000790;GO:0035064;GO:0044729;GO:0007049;GO:0005657	protein autoubiquitination|negative regulation of transcription from RNA polymerase II promoter|histone monoubiquitination|zinc ion binding|transcription, DNA-templated|organ regeneration|protein ubiquitination involved in ubiquitin-dependent protein catabolic process|ligase activity|ubiquitin-protein transferase activity|nucleosomal histone binding|lens development in camera-type eye|euchromatin…
CL9041Contig1	GO:0006470;GO:0016021;GO:0005543;GO:0001558;GO:0017112;GO:0007283;GO:0008138;GO:0043086;GO:0005634;GO:0001691	protein dephosphorylation|integral component of membrane|phospholipid binding|regulation of cell growth|Rab guanyl-nucleotide exchange factor activity|spermatogenesis|protein tyrosine/serine/threonine phosphatase activity|negative regulation of catalytic activity|nucleus|pseudophosphatase activity
CL9040Contig1	GO:0005737;GO:0005096;GO:0005083;GO:0017112;GO:0007264;GO:0006897	cytoplasm|GTPase activator activity|small GTPase regulator activity|Rab guanyl-nucleotide exchange factor activity|small GTPase mediated signal transduction|endocytosis
CL903Contig1	GO:0016020;GO:0019221;GO:0004896	membrane|cytokine-mediated signaling pathway|cytokine receptor activity
CL9039Contig1	GO:0005813	centrosome
CL9038Contig1	GO:0009416;GO:0006281;GO:0003914	response to light stimulus|DNA repair|DNA (6-4) photolyase activity
CL9036Contig1	GO:0005737;GO:0005634;GO:0008270;GO:0016757	cytoplasm|nucleus|zinc ion binding|transferase activity, transferring glycosyl groups
CL9035Contig1	GO:0031101	fin regeneration
CL9034Contig1	GO:0050896;GO:0044267;GO:0043254;GO:0035058;GO:0045494;GO:0005524;GO:0007601;GO:0005929;GO:0005515;GO:0051131;GO:0005737;GO:0060027	response to stimulus|cellular protein metabolic process|regulation of protein complex assembly|nonmotile primary cilium assembly|photoreceptor cell maintenance|ATP binding|visual perception|cilium|protein binding|chaperone-mediated protein complex assembly|cytoplasm|convergent extension involved in gastrulation
CL9033Contig1	GO:0005737;GO:0005856;GO:0030042;GO:0003779;GO:0016709;GO:0071949;GO:0008270;GO:0019417	cytoplasm|cytoskeleton|actin filament depolymerization|actin binding|oxidoreductase activity, acting on paired donors, with incorporation or reduction of molecular oxygen, NAD(P)H as one donor, and incorporation of one atom of oxygen|FAD binding|zinc ion binding|sulfur oxidation
CL9032Contig1	GO:0046872;GO:0008219;GO:0005737;GO:0016787;GO:0016042	metal ion binding|cell death|cytoplasm|hydrolase activity|lipid catabolic process
CL9031Contig1	GO:0002027;GO:0044557;GO:0043198;GO:0009749;GO:0030506;GO:0005432;GO:0051481;GO:0034614;GO:0002028;GO:0005887;GO:0007584;GO:0055013;GO:0042542;GO:0060048;GO:0046872;GO:0016323;GO:0030315;GO:0009791;GO:0010763;GO:1901660;GO:0002026;GO:0035050;GO:0001666;GO:0021537;GO:0044325;GO:0001892;GO:0010881;GO:0070509;GO:0060402;GO:0005739;GO:0014829;GO:0071320;GO:0003007;GO:0071436;GO:0086064;GO:0005874;GO:…	regulation of heart rate|relaxation of smooth muscle|dendritic shaft|response to glucose|ankyrin binding|calcium:sodium antiporter activity|negative regulation of cytosolic calcium ion concentration|cellular response to reactive oxygen species|regulation of sodium ion transport|integral component of plasma membrane|response to nutrient|cardiac muscle cell development|response to hydrogen peroxide…
CL9030Contig1	GO:0006047;GO:0030246;GO:0005886;GO:0005634;GO:0005829;GO:0003977	UDP-N-acetylglucosamine metabolic process|carbohydrate binding|plasma membrane|nucleus|cytosol|UDP-N-acetylglucosamine diphosphorylase activity
CL902Contig1	GO:0016459;GO:0005524;GO:0003774	myosin complex|ATP binding|motor activity
CL9028Contig1	GO:0006506;GO:0051267;GO:0005783	GPI anchor biosynthetic process|CP2 mannose-ethanolamine phosphotransferase activity|endoplasmic reticulum
CL9026Contig1	GO:0018105;GO:0097192;GO:0005829;GO:0035556;GO:0004674;GO:0006417;GO:0009651;GO:0008543;GO:0005524;GO:0005515;GO:0005634	peptidyl-serine phosphorylation|extrinsic apoptotic signaling pathway in absence of ligand|cytosol|intracellular signal transduction|protein serine/threonine kinase activity|regulation of translation|response to salt stress|fibroblast growth factor receptor signaling pathway|ATP binding|protein binding|nucleus
CL9023Contig1	GO:0008270;GO:0005622	zinc ion binding|intracellular
CL9022Contig1	GO:0071546;GO:0004871;GO:0033391;GO:0007283;GO:0031047;GO:0043046;GO:0005515;GO:0034587;GO:0007281;GO:0007275;GO:0007140	pi-body|signal transducer activity|chromatoid body|spermatogenesis|gene silencing by RNA|DNA methylation involved in gamete generation|protein binding|piRNA metabolic process|germ cell development|multicellular organismal development|male meiosis
CL9021Contig1	GO:0005887;GO:0031225;GO:0016323;GO:0042802	integral component of plasma membrane|anchored component of membrane|basolateral plasma membrane|identical protein binding
CL9020Contig1	GO:0032480;GO:0045087;GO:0043066;GO:0005829;GO:0006915;GO:0032088;GO:0019900	negative regulation of type I interferon production|innate immune response|negative regulation of apoptotic process|cytosol|apoptotic process|negative regulation of NF-kappaB transcription factor activity|kinase binding
CL9016Contig1	GO:0043129;GO:0000139;GO:2001246;GO:0047191;GO:0005509;GO:0005789;GO:0036148;GO:0045732;GO:0019432;GO:0060041;GO:0036151;GO:0047159;GO:0047184;GO:0016021;GO:0006654;GO:0005811;GO:0047192	surfactant homeostasis|Golgi membrane|negative regulation of phosphatidylcholine biosynthetic process|1-alkylglycerophosphocholine O-acyltransferase activity|calcium ion binding|endoplasmic reticulum membrane|phosphatidylglycerol acyl-chain remodeling|positive regulation of protein catabolic process|triglyceride biosynthetic process|retina development in camera-type eye|phosphatidylcholine acyl-c…
CL9014Contig1	GO:0035335;GO:0016021;GO:0030141;GO:0043195;GO:0034260;GO:0004725;GO:0005788	peptidyl-tyrosine dephosphorylation|integral component of membrane|secretory granule|terminal bouton|negative regulation of GTPase activity|protein tyrosine phosphatase activity|endoplasmic reticulum lumen
CL9013Contig1	GO:2000049;GO:0055037;GO:0017112	positive regulation of cell-cell adhesion mediated by cadherin|recycling endosome|Rab guanyl-nucleotide exchange factor activity
CL9012Contig1	GO:0005515;GO:0005737	protein binding|cytoplasm
CL9011Contig1	GO:0032002;GO:0006954;GO:0019221;GO:0004920;GO:0005515;GO:0006955	interleukin-28 receptor complex|inflammatory response|cytokine-mediated signaling pathway|interleukin-10 receptor activity|protein binding|immune response
CL9010Contig1	GO:0046523;GO:0006413;GO:0051716;GO:0009749;GO:0001541;GO:0005515;GO:0019509;GO:0014003;GO:0043434;GO:0005525;GO:0003743;GO:0005829;GO:0006446;GO:0009408;GO:0042552;GO:0005524;GO:0005851;GO:0005085	S-methyl-5-thioribose-1-phosphate isomerase activity|translational initiation|cellular response to stimulus|response to glucose|ovarian follicle development|protein binding|L-methionine biosynthetic process from methylthioadenosine|oligodendrocyte development|response to peptide hormone|GTP binding|translation initiation factor activity|cytosol|regulation of translational initiation|response to h…
CL9009Contig1	GO:0050853;GO:2000045;GO:0070372;GO:0019901;GO:0005001;GO:0042267;GO:0043407;GO:0008283;GO:0014068;GO:0042130;GO:0042105;GO:0005737;GO:0050860;GO:0042169;GO:0050732;GO:0035335;GO:0008284;GO:0001784;GO:0018108;GO:0030154;GO:0017124;GO:0002924;GO:0005634;GO:0045577;GO:0035556	B cell receptor signaling pathway|regulation of G1/S transition of mitotic cell cycle|regulation of ERK1 and ERK2 cascade|protein kinase binding|transmembrane receptor protein tyrosine phosphatase activity|natural killer cell mediated cytotoxicity|negative regulation of MAP kinase activity|cell proliferation|positive regulation of phosphatidylinositol 3-kinase signaling|negative regulation of T c…
CL9008Contig1	GO:0060393;GO:0030514;GO:0030097;GO:0009953;GO:0002043;GO:0070374;GO:0001657;GO:0005615;GO:0050840;GO:0043049;GO:0005515;GO:0042118;GO:0010594;GO:0005578	regulation of pathway-restricted SMAD protein phosphorylation|negative regulation of BMP signaling pathway|hemopoiesis|dorsal/ventral pattern formation|blood vessel endothelial cell proliferation involved in sprouting angiogenesis|positive regulation of ERK1 and ERK2 cascade|ureteric bud development|extracellular space|extracellular matrix binding|otic placode formation|protein binding|endothelia…
CL9007Contig1	GO:0007010;GO:0006655;GO:0002031;GO:0005515;GO:0004630;GO:0070290;GO:0031526;GO:0035091;GO:0016042;GO:0005789;GO:0007264;GO:0038096;GO:0044281;GO:0006654;GO:0045087	cytoskeleton organization|phosphatidylglycerol biosynthetic process|G-protein coupled receptor internalization|protein binding|phospholipase D activity|N-acylphosphatidylethanolamine-specific phospholipase D activity|brush border membrane|phosphatidylinositol binding|lipid catabolic process|endoplasmic reticulum membrane|small GTPase mediated signal transduction|Fc-gamma receptor signaling pathwa…
CL9006Contig1	GO:0070644;GO:0045787;GO:0051091;GO:0043425;GO:0031435;GO:0005667;GO:0070491;GO:0030890;GO:0003700;GO:0046982;GO:0003713;GO:0055002;GO:0005737;GO:0070888;GO:0005634;GO:0006351	vitamin D response element binding|positive regulation of cell cycle|positive regulation of sequence-specific DNA binding transcription factor activity|bHLH transcription factor binding|mitogen-activated protein kinase kinase kinase binding|transcription factor complex|repressing transcription factor binding|positive regulation of B cell proliferation|sequence-specific DNA binding transcription f…
CL9005Contig1	GO:0005829;GO:0016021;GO:0005543;GO:0030301;GO:0008142;GO:0015485;GO:0006893;GO:0008203;GO:0005789	cytosol|integral component of membrane|phospholipid binding|cholesterol transport|oxysterol binding|cholesterol binding|Golgi to plasma membrane transport|cholesterol metabolic process|endoplasmic reticulum membrane
CL9004Contig1	GO:0000122;GO:0045596;GO:0006351;GO:0042054;GO:0016571;GO:0035098;GO:0016574;GO:0046872;GO:0008284;GO:0001739;GO:0043565;GO:0003682;GO:0035064	negative regulation of transcription from RNA polymerase II promoter|negative regulation of cell differentiation|transcription, DNA-templated|histone methyltransferase activity|histone methylation|ESC/E(Z) complex|histone ubiquitination|metal ion binding|positive regulation of cell proliferation|sex chromatin|sequence-specific DNA binding|chromatin binding|methylated histone binding
CL9003Contig1	GO:0055085;GO:0016021;GO:0005290;GO:0005765;GO:0015293;GO:0006857;GO:0015817;GO:0015031	transmembrane transport|integral component of membrane|L-histidine transmembrane transporter activity|lysosomal membrane|symporter activity|oligopeptide transport|histidine transport|protein transport
CL9002Contig1	GO:0045211;GO:0005794;GO:0005509;GO:0016021;GO:0005783;GO:0007156	postsynaptic membrane|Golgi apparatus|calcium ion binding|integral component of membrane|endoplasmic reticulum|homophilic cell adhesion via plasma membrane adhesion molecules
CL9001Contig1	GO:0060841;GO:0001525;GO:0001938;GO:0006396;GO:0001570;GO:0003676;GO:0045766;GO:0007155;GO:0005515;GO:0048471;GO:0005576;GO:0051897	venous blood vessel development|angiogenesis|positive regulation of endothelial cell proliferation|RNA processing|vasculogenesis|nucleic acid binding|positive regulation of angiogenesis|cell adhesion|protein binding|perinuclear region of cytoplasm|extracellular region|positive regulation of protein kinase B signaling
CL9000Contig1	GO:0046872;GO:0005737;GO:0008152;GO:0005634;GO:0004649	metal ion binding|cytoplasm|metabolic process|nucleus|poly(ADP-ribose) glycohydrolase activity
CL8Contig1	GO:0005654;GO:0010332;GO:0032869;GO:0033152;GO:0007507;GO:0001756;GO:0000724;GO:0006303;GO:0031648;GO:0005958;GO:0006915;GO:0005730;GO:0005667;GO:0035234;GO:0007420;GO:0018105;GO:0043065;GO:0033077;GO:0003677;GO:0000723;GO:0045944;GO:0033153;GO:0002326;GO:0002328;GO:0019899;GO:0008134;GO:0005524;GO:0002360;GO:0004677	nucleoplasm|response to gamma radiation|cellular response to insulin stimulus|immunoglobulin V(D)J recombination|heart development|somitogenesis|double-strand break repair via homologous recombination|double-strand break repair via nonhomologous end joining|protein destabilization|DNA-dependent protein kinase-DNA ligase 4 complex|apoptotic process|nucleolus|transcription factor complex|ectopic ge…
CL89Contig1	GO:0048038;GO:0008144;GO:0005507;GO:0008131;GO:0055114;GO:0008270;GO:0005923;GO:0046677;GO:0005509;GO:0071420;GO:0004872;GO:0032403;GO:0005615;GO:0097185;GO:0052598;GO:0052597;GO:0052600;GO:0071280;GO:0042493;GO:0008201;GO:0052599;GO:0042803;GO:0005261;GO:0009308;GO:0005886;GO:0035874	quinone binding|drug binding|copper ion binding|primary amine oxidase activity|oxidation-reduction process|zinc ion binding|tight junction|response to antibiotic|calcium ion binding|cellular response to histamine|receptor activity|protein complex binding|extracellular space|cellular response to azide|histamine oxidase activity|diamine oxidase activity|propane-1,3-diamine oxidase activity|cellular…
CL899Contig1	GO:0007631;GO:0016499;GO:0017046;GO:0045187;GO:0030186;GO:0007200;GO:0005886;GO:0016021;GO:0007218	feeding behavior|orexin receptor activity|peptide hormone binding|regulation of circadian sleep/wake cycle, sleep|melatonin metabolic process|phospholipase C-activating G-protein coupled receptor signaling pathway|plasma membrane|integral component of membrane|neuropeptide signaling pathway
CL8999Contig1	GO:0005925;GO:0005178;GO:0007010;GO:0030032;GO:0030027;GO:0008270;GO:0019901;GO:0006928;GO:0001756;GO:0048041;GO:0051435;GO:0030159;GO:0007229;GO:0005737;GO:0007519;GO:0005856;GO:0018108;GO:0048754;GO:0060396;GO:0017166;GO:0008013;GO:0005886;GO:0000187	focal adhesion|integrin binding|cytoskeleton organization|lamellipodium assembly|lamellipodium|zinc ion binding|protein kinase binding|cellular component movement|somitogenesis|focal adhesion assembly|BH4 domain binding|receptor signaling complex scaffold activity|integrin-mediated signaling pathway|cytoplasm|skeletal muscle tissue development|cytoskeleton|peptidyl-tyrosine phosphorylation|branch…
CL8997Contig1	GO:0007411;GO:0005856;GO:0005543;GO:0001569	axon guidance|cytoskeleton|phospholipid binding|patterning of blood vessels
CL8995Contig1	GO:0005089;GO:0030054;GO:0001525;GO:0035556;GO:0055113;GO:0030032;GO:0043234;GO:0043005;GO:0005543;GO:0071896;GO:0043065;GO:0007399;GO:0043547;GO:0043025;GO:0019901;GO:0035023;GO:0001935;GO:0030027;GO:0005737	Rho guanyl-nucleotide exchange factor activity|cell junction|angiogenesis|intracellular signal transduction|epiboly involved in gastrulation with mouth forming second|lamellipodium assembly|protein complex|neuron projection|phospholipid binding|protein localization to adherens junction|positive regulation of apoptotic process|nervous system development|positive regulation of GTPase activity|neuro…
CL8994Contig1	GO:0045893;GO:0009888;GO:0008301;GO:0043565;GO:0003700;GO:0007389;GO:0005634;GO:0006351;GO:0009790	positive regulation of transcription, DNA-templated|tissue development|DNA binding, bending|sequence-specific DNA binding|sequence-specific DNA binding transcription factor activity|pattern specification process|nucleus|transcription, DNA-templated|embryo development
CL8993Contig1	GO:0051006;GO:0016021;GO:0009306;GO:0033578;GO:0090181;GO:0051604;GO:0034382;GO:0005515;GO:0006888;GO:0090207;GO:0005789	positive regulation of lipoprotein lipase activity|integral component of membrane|protein secretion|protein glycosylation in Golgi|regulation of cholesterol metabolic process|protein maturation|chylomicron remnant clearance|protein binding|ER to Golgi vesicle-mediated transport|regulation of triglyceride metabolic process|endoplasmic reticulum membrane
CL8992Contig1	GO:0048490;GO:0055037;GO:0008022;GO:0097345;GO:0043015;GO:0008089;GO:0031175;GO:0008284;GO:0031083;GO:0005813;GO:0000930;GO:0045944;GO:0008625;GO:0005634;GO:0005739	anterograde synaptic vesicle transport|recycling endosome|protein C-terminus binding|mitochondrial outer membrane permeabilization|gamma-tubulin binding|anterograde axon cargo transport|neuron projection development|positive regulation of cell proliferation|BLOC-1 complex|centrosome|gamma-tubulin complex|positive regulation of transcription from RNA polymerase II promoter|extrinsic apoptotic sign…
CL8991Contig1	GO:0016021;GO:0009607;GO:0005886;GO:0045202;GO:0030054	integral component of membrane|response to biotic stimulus|plasma membrane|synapse|cell junction
CL8990Contig1	GO:0060219;GO:0005886;GO:0005509;GO:0016021;GO:0007156	camera-type eye photoreceptor cell differentiation|plasma membrane|calcium ion binding|integral component of membrane|homophilic cell adhesion via plasma membrane adhesion molecules
CL898Contig1	GO:0005815;GO:0050896;GO:0005730;GO:0034464;GO:0010842;GO:0007601;GO:0060170;GO:0005515;GO:0042384;GO:0005737;GO:0045444;GO:0001843	microtubule organizing center|response to stimulus|nucleolus|BBSome|retina layer formation|visual perception|ciliary membrane|protein binding|cilium assembly|cytoplasm|fat cell differentiation|neural tube closure
CL8989Contig1	GO:0005794;GO:0004379;GO:0005886;GO:0006499	Golgi apparatus|glycylpeptide N-tetradecanoyltransferase activity|plasma membrane|N-terminal protein myristoylation
CL8988Contig1	GO:0006468;GO:0005524;GO:0004674	protein phosphorylation|ATP binding|protein serine/threonine kinase activity
CL8987Contig1	GO:0045773;GO:0009986;GO:0005886;GO:0005515;GO:0016021	positive regulation of axon extension|cell surface|plasma membrane|protein binding|integral component of membrane
CL8986Contig1	GO:0005856;GO:0005794;GO:0005886;GO:0031410;GO:0017137;GO:0072385;GO:0072393	cytoskeleton|Golgi apparatus|plasma membrane|cytoplasmic vesicle|Rab GTPase binding|minus-end-directed organelle transport along microtubule|microtubule anchoring at microtubule organizing center
CL8984Contig1	GO:0055085;GO:0016021	transmembrane transport|integral component of membrane
CL8983Contig1	GO:0005576;GO:0005783	extracellular region|endoplasmic reticulum
CL8982Contig1	GO:0005730;GO:0034329;GO:0005886;GO:0045177;GO:0005913;GO:0050839;GO:0007155;GO:0030274;GO:0007165;GO:0007267;GO:0008022;GO:0005829;GO:0034332	nucleolus|cell junction assembly|plasma membrane|apical part of cell|cell-cell adherens junction|cell adhesion molecule binding|cell adhesion|LIM domain binding|signal transduction|cell-cell signaling|protein C-terminus binding|cytosol|adherens junction organization
CL8980Contig1	GO:0031901;GO:0046872;GO:0032585;GO:0016197;GO:0046426;GO:0016310;GO:0019904;GO:0016301;GO:0006886	early endosome membrane|metal ion binding|multivesicular body membrane|endosomal transport|negative regulation of JAK-STAT cascade|phosphorylation|protein domain specific binding|kinase activity|intracellular protein transport
CL897Contig1	GO:0048387;GO:0046872;GO:0006355;GO:0044323;GO:0005634;GO:0006351;GO:0045665	negative regulation of retinoic acid receptor signaling pathway|metal ion binding|regulation of transcription, DNA-templated|retinoic acid-responsive element binding|nucleus|transcription, DNA-templated|negative regulation of neuron differentiation
CL8978Contig1	GO:0000139;GO:0016023;GO:0051015;GO:0016021;GO:0005829;GO:0015629;GO:0030036	Golgi membrane|cytoplasmic membrane-bounded vesicle|actin filament binding|integral component of membrane|cytosol|actin cytoskeleton|actin cytoskeleton organization
CL8977Contig1	GO:0060055;GO:0006366;GO:0030262;GO:0046677;GO:0009612;GO:0045766;GO:0070301;GO:0006955;GO:0021983;GO:0032355;GO:0045786;GO:0005576;GO:0005737;GO:0008285;GO:0048870;GO:0005667;GO:0060206;GO:0007565;GO:0008284;GO:0034616;GO:0035035;GO:0030578;GO:0001666;GO:0043565;GO:0010715;GO:0021854;GO:0045648;GO:0003700;GO:0010595;GO:0045944;GO:0070555;GO:0008134;GO:0005634	angiogenesis involved in wound healing|transcription from RNA polymerase II promoter|apoptotic nuclear changes|response to antibiotic|response to mechanical stimulus|positive regulation of angiogenesis|cellular response to hydrogen peroxide|immune response|pituitary gland development|response to estradiol|negative regulation of cell cycle|extracellular region|cytoplasm|negative regulation of cell…
CL8976Contig1	GO:0009411;GO:0006468;GO:0001932;GO:0008156;GO:0005730;GO:0071479;GO:0000724;GO:0030896;GO:0000077;GO:0007093;GO:0009790	response to UV|protein phosphorylation|regulation of protein phosphorylation|negative regulation of DNA replication|nucleolus|cellular response to ionizing radiation|double-strand break repair via homologous recombination|checkpoint clamp complex|DNA damage checkpoint|mitotic cell cycle checkpoint|embryo development
CL8974Contig1	GO:0005096;GO:0005829;GO:0051056;GO:0007264	GTPase activator activity|cytosol|regulation of small GTPase mediated signal transduction|small GTPase mediated signal transduction
CL8973Contig1	GO:0005794;GO:0008378;GO:0006486;GO:0016021	Golgi apparatus|galactosyltransferase activity|protein glycosylation|integral component of membrane
CL8972Contig1	GO:0005730;GO:0006511;GO:0004221;GO:0005739;GO:0008234	nucleolus|ubiquitin-dependent protein catabolic process|ubiquitin thiolesterase activity|mitochondrion|cysteine-type peptidase activity
CL8971Contig1	GO:0005634;GO:0005886	nucleus|plasma membrane
CL8970Contig1	GO:0043666;GO:0019903;GO:0005737;GO:0005634	regulation of phosphoprotein phosphatase activity|protein phosphatase binding|cytoplasm|nucleus
CL8969Contig1	GO:0005085;GO:0007596;GO:0005515;GO:0050790;GO:0005829;GO:0007264	guanyl-nucleotide exchange factor activity|blood coagulation|protein binding|regulation of catalytic activity|cytosol|small GTPase mediated signal transduction
CL8967Contig1	GO:0008104;GO:0005886;GO:0015385;GO:0042539;GO:0015992;GO:0006885;GO:0016021;GO:0035725	protein localization|plasma membrane|sodium:proton antiporter activity|hypotonic salinity response|proton transport|regulation of pH|integral component of membrane|sodium ion transmembrane transport
CL8966Contig1	GO:0006355;GO:0005634	regulation of transcription, DNA-templated|nucleus
CL8965Contig1	GO:0042382;GO:0006379;GO:0003729;GO:0006369;GO:0006378;GO:0000398;GO:0016874;GO:0005813;GO:0004842;GO:0016567;GO:0017091;GO:0005849;GO:0051262;GO:0042803;GO:0016787;GO:0042826	paraspeckles|mRNA cleavage|mRNA binding|termination of RNA polymerase II transcription|mRNA polyadenylation|mRNA splicing, via spliceosome|ligase activity|centrosome|ubiquitin-protein transferase activity|protein ubiquitination|AU-rich element binding|mRNA cleavage factor complex|protein tetramerization|protein homodimerization activity|hydrolase activity|histone deacetylase binding
CL8964Contig1	GO:0035064;GO:0006355;GO:0003677;GO:0000775;GO:0005524;GO:0004386;GO:0006338;GO:0005634;GO:0006351	methylated histone binding|regulation of transcription, DNA-templated|DNA binding|chromosome, centromeric region|ATP binding|helicase activity|chromatin remodeling|nucleus|transcription, DNA-templated
CL8962Contig1	GO:0006351;GO:0007275;GO:0005634;GO:0008270	transcription, DNA-templated|multicellular organismal development|nucleus|zinc ion binding
CL8961Contig1	GO:0035023;GO:0005543;GO:0005089	regulation of Rho protein signal transduction|phospholipid binding|Rho guanyl-nucleotide exchange factor activity
CL8960Contig1	GO:0005088;GO:0004674;GO:0048814;GO:0030425;GO:0007264;GO:0032045;GO:0021707;GO:0005515;GO:0016310;GO:0043025;GO:0051056;GO:0001934;GO:0050790	Ras guanyl-nucleotide exchange factor activity|protein serine/threonine kinase activity|regulation of dendrite morphogenesis|dendrite|small GTPase mediated signal transduction|guanyl-nucleotide exchange factor complex|cerebellar granule cell differentiation|protein binding|phosphorylation|neuronal cell body|regulation of small GTPase mediated signal transduction|positive regulation of protein pho…
CL8959Contig1	GO:0005829;GO:0008565;GO:0006607;GO:0019221;GO:0005515;GO:0005654	cytosol|protein transporter activity|NLS-bearing protein import into nucleus|cytokine-mediated signaling pathway|protein binding|nucleoplasm
CL8958Contig1	GO:0060828;GO:0048793;GO:0006351;GO:0007507;GO:0030178;GO:0005737;GO:0008285;GO:0044212;GO:0045892;GO:0003705;GO:0043565;GO:0045944;GO:0001706;GO:0043280;GO:0005634;GO:0001570	regulation of canonical Wnt signaling pathway|pronephros development|transcription, DNA-templated|heart development|negative regulation of Wnt signaling pathway|cytoplasm|negative regulation of cell proliferation|transcription regulatory region DNA binding|negative regulation of transcription, DNA-templated|RNA polymerase II distal enhancer sequence-specific DNA binding transcription factor activ…
CL8957Contig1	GO:0005515	protein binding
CL8956Contig1	GO:0003677;GO:0046983	DNA binding|protein dimerization activity
CL8955Contig1	GO:0005737;GO:0008380;GO:0017069;GO:0005681;GO:0006397;GO:0016604	cytoplasm|RNA splicing|snRNA binding|spliceosomal complex|mRNA processing|nuclear body
CL8954Contig1	GO:0070064;GO:0022604;GO:0005794;GO:0005886;GO:0007010;GO:0051044;GO:0005634	proline-rich region binding|regulation of cell morphogenesis|Golgi apparatus|plasma membrane|cytoskeleton organization|positive regulation of membrane protein ectodomain proteolysis|nucleus
CL8951Contig1	GO:0030054;GO:0030425;GO:0017112;GO:0032483;GO:0042734;GO:0043025;GO:0048488;GO:0030665;GO:0015031;GO:0017124	cell junction|dendrite|Rab guanyl-nucleotide exchange factor activity|regulation of Rab protein signal transduction|presynaptic membrane|neuronal cell body|synaptic vesicle endocytosis|clathrin-coated vesicle membrane|protein transport|SH3 domain binding
CL8950Contig1	GO:0045893;GO:0016021;GO:0043565;GO:0031643;GO:0003700;GO:0032286;GO:0005634;GO:0006351	positive regulation of transcription, DNA-templated|integral component of membrane|sequence-specific DNA binding|positive regulation of myelination|sequence-specific DNA binding transcription factor activity|central nervous system myelin maintenance|nucleus|transcription, DNA-templated
CL8949Contig1	GO:0005815;GO:0003723;GO:0008270;GO:0006278;GO:0005730;GO:0003964;GO:0004842;GO:0042787;GO:0005515;GO:0005694;GO:0005737	microtubule organizing center|RNA binding|zinc ion binding|RNA-dependent DNA replication|nucleolus|RNA-directed DNA polymerase activity|ubiquitin-protein transferase activity|protein ubiquitination involved in ubiquitin-dependent protein catabolic process|protein binding|chromosome|cytoplasm
CL8947Contig1	GO:0005737;GO:0016567;GO:0008270;GO:0016874	cytoplasm|protein ubiquitination|zinc ion binding|ligase activity
CL8946Contig1	GO:0016363;GO:0003723;GO:0005681;GO:0005730;GO:0008380;GO:0043175;GO:0000166;GO:0019904;GO:0006397;GO:0006366	nuclear matrix|RNA binding|spliceosomal complex|nucleolus|RNA splicing|RNA polymerase core enzyme binding|nucleotide binding|protein domain specific binding|mRNA processing|transcription from RNA polymerase II promoter
CL8945Contig1	GO:0051668;GO:0030054;GO:0035249;GO:0035556;GO:0005622;GO:0032281;GO:0043198;GO:0016247;GO:0045211;GO:0042391;GO:2000311	localization within membrane|cell junction|synaptic transmission, glutamatergic|intracellular signal transduction|intracellular|alpha-amino-3-hydroxy-5-methyl-4-isoxazolepropionic acid selective glutamate receptor complex|dendritic shaft|channel regulator activity|postsynaptic membrane|regulation of membrane potential|regulation of alpha-amino-3-hydroxy-5-methyl-4-isoxazole propionate selective g…
CL8944Contig1	GO:0042802;GO:0000184;GO:0043928;GO:0010467;GO:0016787;GO:0000932;GO:0005634;GO:0005829	identical protein binding|nuclear-transcribed mRNA catabolic process, nonsense-mediated decay|exonucleolytic nuclear-transcribed mRNA catabolic process involved in deadenylation-dependent decay|gene expression|hydrolase activity|cytoplasmic mRNA processing body|nucleus|cytosol
CL8943Contig1	GO:0004519;GO:0090305	endonuclease activity|nucleic acid phosphodiester bond hydrolysis
CL8942Contig1	GO:0010830;GO:0003730;GO:0003228;GO:0001947;GO:0043488;GO:0030154;GO:0000166;GO:0005737;GO:0005634	regulation of myotube differentiation|mRNA 3'-UTR binding|atrial cardiac muscle tissue development|heart looping|regulation of mRNA stability|cell differentiation|nucleotide binding|cytoplasm|nucleus
CL893Contig1	GO:0006355;GO:0003700;GO:0043565;GO:0006351;GO:0005634;GO:0008270	regulation of transcription, DNA-templated|sequence-specific DNA binding transcription factor activity|sequence-specific DNA binding|transcription, DNA-templated|nucleus|zinc ion binding
CL8938Contig1	GO:0035335;GO:0090331;GO:0006469;GO:0004725;GO:0005515;GO:0051279;GO:0005737;GO:0005634	peptidyl-tyrosine dephosphorylation|negative regulation of platelet aggregation|negative regulation of protein kinase activity|protein tyrosine phosphatase activity|protein binding|regulation of release of sequestered calcium ion into cytosol|cytoplasm|nucleus
CL8937Contig1	GO:0005815;GO:0007067;GO:0005737;GO:0030496;GO:0000922	microtubule organizing center|mitotic nuclear division|cytoplasm|midbody|spindle pole
CL8935Contig1	GO:0042147;GO:0017137;GO:0007264;GO:0006200;GO:0005524;GO:0016887;GO:0005525	retrograde transport, endosome to Golgi|Rab GTPase binding|small GTPase mediated signal transduction|ATP catabolic process|ATP binding|ATPase activity|GTP binding
CL8934Contig1	GO:0007548;GO:0019955;GO:0003360;GO:0004897;GO:0070120;GO:0005102;GO:0097059;GO:0001967;GO:0043524;GO:0008284;GO:0060538;GO:0005886;GO:0031225	sex differentiation|cytokine binding|brainstem development|ciliary neurotrophic factor receptor activity|ciliary neurotrophic factor-mediated signaling pathway|receptor binding|CNTFR-CLCF1 complex|suckling behavior|negative regulation of neuron apoptotic process|positive regulation of cell proliferation|skeletal muscle organ development|plasma membrane|anchored component of membrane
CL8933Contig1	GO:0007050;GO:0008286;GO:0043560;GO:0008285;GO:0010507;GO:0008180;GO:0005737;GO:0048009	cell cycle arrest|insulin receptor signaling pathway|insulin receptor substrate binding|negative regulation of cell proliferation|negative regulation of autophagy|COP9 signalosome|cytoplasm|insulin-like growth factor receptor signaling pathway
CL8932Contig1	GO:0006355;GO:0003677	regulation of transcription, DNA-templated|DNA binding
CL8930Contig1	GO:0043025;GO:0043005	neuronal cell body|neuron projection
CL892Contig1	GO:0019835;GO:0005576	cytolysis|extracellular region
CL8929Contig1	GO:0042981;GO:0008092;GO:0005622;GO:0005913;GO:0008013	regulation of apoptotic process|cytoskeletal protein binding|intracellular|cell-cell adherens junction|beta-catenin binding
CL8928Contig1	GO:0003676	nucleic acid binding
CL8927Contig1	GO:0005829;GO:0001525;GO:0001937;GO:0017101;GO:0007267;GO:0006954;GO:0006915;GO:0030133;GO:0009611;GO:0006935;GO:0005125;GO:0005615;GO:0009986;GO:0050900;GO:0007155;GO:0007165;GO:0006418;GO:0006006;GO:0000049;GO:0042803;GO:0005794;GO:0005783;GO:0005634	cytosol|angiogenesis|negative regulation of endothelial cell proliferation|aminoacyl-tRNA synthetase multienzyme complex|cell-cell signaling|inflammatory response|apoptotic process|transport vesicle|response to wounding|chemotaxis|cytokine activity|extracellular space|cell surface|leukocyte migration|cell adhesion|signal transduction|tRNA aminoacylation for protein translation|glucose metabolic p…
CL8926Contig1	GO:0001527;GO:0005515;GO:0030198	microfibril|protein binding|extracellular matrix organization
CL8925Contig1	GO:0045910;GO:0008270;GO:0036310;GO:0031297;GO:0070530;GO:0009411;GO:0000733;GO:0003677;GO:0048478;GO:0004520;GO:0036292;GO:0005524;GO:0043596;GO:0003678;GO:0006281	negative regulation of DNA recombination|zinc ion binding|annealing helicase activity|replication fork processing|K63-linked polyubiquitin binding|response to UV|DNA strand renaturation|DNA binding|replication fork protection|endodeoxyribonuclease activity|DNA rewinding|ATP binding|nuclear replication fork|DNA helicase activity|DNA repair
CL8924Contig1	GO:0035023;GO:0005737;GO:0005543;GO:0005089	regulation of Rho protein signal transduction|cytoplasm|phospholipid binding|Rho guanyl-nucleotide exchange factor activity
CL8922Contig1	GO:0016579;GO:0005764;GO:0005515;GO:0019048;GO:0005634	protein deubiquitination|lysosome|protein binding|modulation by virus of host morphology or physiology|nucleus
CL8921Contig1	GO:0030674;GO:0007155;GO:0005578;GO:0005887;GO:0005057	protein binding, bridging|cell adhesion|proteinaceous extracellular matrix|integral component of plasma membrane|receptor signaling protein activity
CL8920Contig1	GO:0080009;GO:0016422;GO:0005634	mRNA methylation|mRNA (2'-O-methyladenosine-N6-)-methyltransferase activity|nucleus
CL8919Contig1	GO:0006541;GO:0003883;GO:0005524;GO:0044210	glutamine metabolic process|CTP synthase activity|ATP binding|'de novo' CTP biosynthetic process
CL8918Contig1	GO:0016477;GO:0030837;GO:0030018;GO:0045214;GO:0008360;GO:0005730;GO:0032794;GO:0005865;GO:0003779;GO:0051639;GO:0017048	cell migration|negative regulation of actin filament polymerization|Z disc|sarcomere organization|regulation of cell shape|nucleolus|GTPase activating protein binding|striated muscle thin filament|actin binding|actin filament network formation|Rho GTPase binding
CL8917Contig1	GO:0007179;GO:0009986;GO:0048011;GO:0032148;GO:0060664;GO:0042803;GO:0048146;GO:0072255;GO:0030097;GO:0045743;GO:0050918;GO:0045737;GO:0070374;GO:0007507;GO:0030336;GO:0018108;GO:0014068;GO:0030031;GO:0003104;GO:0045892;GO:2000573;GO:2000379;GO:0043406;GO:0010544;GO:0048407;GO:0016323;GO:0014911;GO:0016049;GO:0005788;GO:0008083;GO:0060445;GO:0005615;GO:0005161;GO:0072264;GO:0030168;GO:0043552;GO:…	transforming growth factor beta receptor signaling pathway|cell surface|neurotrophin TRK receptor signaling pathway|activation of protein kinase B activity|epithelial cell proliferation involved in salivary gland morphogenesis|protein homodimerization activity|positive regulation of fibroblast proliferation|metanephric glomerular mesangial cell development|hemopoiesis|positive regulation of fibro…
CL8916Contig1	GO:0007267;GO:0019058;GO:0004252;GO:0048566;GO:0001822;GO:0007507;GO:0006465;GO:0030141;GO:0048011;GO:0005615;GO:0032455;GO:0035108;GO:0048706;GO:0042089;GO:0002001;GO:0005796;GO:0030323;GO:0007566;GO:0042277;GO:0016021;GO:0009952;GO:0006508;GO:0043043	cell-cell signaling|viral life cycle|serine-type endopeptidase activity|embryonic digestive tract development|kidney development|heart development|signal peptide processing|secretory granule|neurotrophin TRK receptor signaling pathway|extracellular space|nerve growth factor processing|limb morphogenesis|embryonic skeletal system development|cytokine biosynthetic process|renin secretion into blood…
CL8915Contig1	GO:0016798;GO:0005975	hydrolase activity, acting on glycosyl bonds|carbohydrate metabolic process
CL8914Contig1	GO:0005730;GO:0046872;GO:0006355;GO:0003677;GO:0006351	nucleolus|metal ion binding|regulation of transcription, DNA-templated|DNA binding|transcription, DNA-templated
CL8913Contig1	GO:0006378;GO:0046872;GO:0003723;GO:0004652;GO:0005524;GO:0005634	mRNA polyadenylation|metal ion binding|RNA binding|polynucleotide adenylyltransferase activity|ATP binding|nucleus
CL8912Contig1	GO:0043928;GO:0003723;GO:0005515;GO:0000375;GO:0071044;GO:0006397;GO:0030529;GO:0005634;GO:0005829	exonucleolytic nuclear-transcribed mRNA catabolic process involved in deadenylation-dependent decay|RNA binding|protein binding|RNA splicing, via transesterification reactions|histone mRNA catabolic process|mRNA processing|ribonucleoprotein complex|nucleus|cytosol
CL8911Contig1	GO:0000421;GO:0045134;GO:0030173;GO:0031410;GO:0006256	autophagic vacuole membrane|uridine-diphosphatase activity|integral component of Golgi membrane|cytoplasmic vesicle|UDP catabolic process
CL8910Contig1	GO:0005794;GO:0008272;GO:0034220;GO:0005886;GO:0015301;GO:0005765;GO:0016021;GO:0005783;GO:0008271	Golgi apparatus|sulfate transport|ion transmembrane transport|plasma membrane|anion:anion antiporter activity|lysosomal membrane|integral component of membrane|endoplasmic reticulum|secondary active sulfate transmembrane transporter activity
CL890Contig1	GO:0016021;GO:0007218;GO:0005737;GO:0005886;GO:0004930	integral component of membrane|neuropeptide signaling pathway|cytoplasm|plasma membrane|G-protein coupled receptor activity
CL8909Contig1	GO:0008270;GO:0016558;GO:0005779;GO:0008022	zinc ion binding|protein import into peroxisome matrix|integral component of peroxisomal membrane|protein C-terminus binding
CL8908Contig1	GO:0016021;GO:0006468;GO:0007169;GO:0005524;GO:0030282;GO:0004714	integral component of membrane|protein phosphorylation|transmembrane receptor protein tyrosine kinase signaling pathway|ATP binding|bone mineralization|transmembrane receptor protein tyrosine kinase activity
CL8906Contig1	GO:0016477;GO:0005829;GO:0007528;GO:0005739;GO:0046872;GO:0051044;GO:0009986;GO:0004222;GO:0006508;GO:0052548;GO:0048408;GO:0008283	cell migration|cytosol|neuromuscular junction development|mitochondrion|metal ion binding|positive regulation of membrane protein ectodomain proteolysis|cell surface|metalloendopeptidase activity|proteolysis|regulation of endopeptidase activity|epidermal growth factor binding|cell proliferation
CL8905Contig1	GO:0007411;GO:0050775;GO:0045746;GO:0007219;GO:0005887;GO:0034332;GO:0060319;GO:0045296;GO:0060487;GO:0016323;GO:0019897;GO:0045294;GO:0019221;GO:0021670;GO:0005769;GO:0007368;GO:0045177;GO:0021849;GO:0008013;GO:0005634;GO:0030862;GO:0019538	axon guidance|positive regulation of dendrite morphogenesis|negative regulation of Notch signaling pathway|Notch signaling pathway|integral component of plasma membrane|adherens junction organization|primitive erythrocyte differentiation|cadherin binding|lung epithelial cell differentiation|basolateral plasma membrane|extrinsic component of plasma membrane|alpha-catenin binding|cytokine-mediated …
CL8904Contig1	GO:2000299;GO:0008270;GO:0005509;GO:0051879;GO:1900034;GO:0010824;GO:0061077;GO:0006950	negative regulation of Rho-dependent protein serine/threonine kinase activity|zinc ion binding|calcium ion binding|Hsp90 protein binding|regulation of cellular response to heat|regulation of centrosome duplication|chaperone-mediated protein folding|response to stress
CL8902Contig1	GO:0042731;GO:0004445;GO:0052659;GO:0005886;GO:0046856;GO:0046855;GO:0052658;GO:0007154	PH domain binding|inositol-polyphosphate 5-phosphatase activity|inositol-1,3,4,5-tetrakisphosphate 5-phosphatase activity|plasma membrane|phosphatidylinositol dephosphorylation|inositol phosphate dephosphorylation|inositol-1,4,5-trisphosphate 5-phosphatase activity|cell communication
CL8901Contig1	GO:0005509	calcium ion binding
CL8900Contig1	GO:0008270;GO:0000118;GO:0003677;GO:0000122;GO:0001967;GO:0003682;GO:0060324	zinc ion binding|histone deacetylase complex|DNA binding|negative regulation of transcription from RNA polymerase II promoter|suckling behavior|chromatin binding|face development
CL88Contig1	GO:0007018;GO:0030286;GO:0001539;GO:0030031;GO:0003777	microtubule-based movement|dynein complex|cilium or flagellum-dependent cell motility|cell projection assembly|microtubule motor activity
CL889Contig1	GO:0000155;GO:0023014;GO:0000160;GO:0005813;GO:0016020;GO:0005739	phosphorelay sensor kinase activity|signal transduction by phosphorylation|phosphorelay signal transduction system|centrosome|membrane|mitochondrion
CL8897Contig1	GO:0008270;GO:0019370;GO:0005730;GO:0004177;GO:0006508;GO:0008237;GO:0005737	zinc ion binding|leukotriene biosynthetic process|nucleolus|aminopeptidase activity|proteolysis|metallopeptidase activity|cytoplasm
CL8893Contig1	GO:0005789;GO:0016042;GO:0004630;GO:0070290;GO:0016021	endoplasmic reticulum membrane|lipid catabolic process|phospholipase D activity|N-acylphosphatidylethanolamine-specific phospholipase D activity|integral component of membrane
CL8892Contig1	GO:0005769;GO:0005829;GO:0005634;GO:0008270;GO:0005545	early endosome|cytosol|nucleus|zinc ion binding|1-phosphatidylinositol binding
CL8891Contig1	GO:0012505;GO:0005089;GO:0005543;GO:0007596;GO:0016020;GO:0005829;GO:0017048;GO:0007264	endomembrane system|Rho guanyl-nucleotide exchange factor activity|phospholipid binding|blood coagulation|membrane|cytosol|Rho GTPase binding|small GTPase mediated signal transduction
CL8890Contig1	GO:0071526;GO:0007411;GO:0001525;GO:0006468;GO:0001570;GO:0038084;GO:0030947;GO:0007155;GO:0017154;GO:0005021;GO:0007413;GO:0001755;GO:0016020	semaphorin-plexin signaling pathway|axon guidance|angiogenesis|protein phosphorylation|vasculogenesis|vascular endothelial growth factor signaling pathway|regulation of vascular endothelial growth factor receptor signaling pathway|cell adhesion|semaphorin receptor activity|vascular endothelial growth factor-activated receptor activity|axonal fasciculation|neural crest cell migration|membrane
CL888Contig1	GO:0005737;GO:0005730;GO:0031965;GO:0001533;GO:0030057;GO:0031424	cytoplasm|nucleolus|nuclear membrane|cornified envelope|desmosome|keratinization
CL8889Contig1	GO:0005856;GO:0003714;GO:0006936;GO:0006950;GO:0005634;GO:0000122	cytoskeleton|transcription corepressor activity|muscle contraction|response to stress|nucleus|negative regulation of transcription from RNA polymerase II promoter
CL8888Contig1	GO:0004872;GO:0016021;GO:0007275	receptor activity|integral component of membrane|multicellular organismal development
CL8887Contig1	GO:0016021;GO:0008553;GO:0070588;GO:0008021;GO:0060059;GO:0033179;GO:0005245;GO:0031625;GO:0060036;GO:0015991;GO:0048786	integral component of membrane|hydrogen-exporting ATPase activity, phosphorylative mechanism|calcium ion transmembrane transport|synaptic vesicle|embryonic retina morphogenesis in camera-type eye|proton-transporting V-type ATPase, V0 domain|voltage-gated calcium channel activity|ubiquitin protein ligase binding|notochord cell vacuolation|ATP hydrolysis coupled proton transport|presynaptic active …
CL8886Contig1	GO:0046872;GO:0003677;GO:0010923;GO:0003723;GO:0005515;GO:0006397;GO:0005634;GO:0000166	metal ion binding|DNA binding|negative regulation of phosphatase activity|RNA binding|protein binding|mRNA processing|nucleus|nucleotide binding
CL8885Contig1	GO:0016301;GO:0030168;GO:0008286;GO:0000186;GO:0006357;GO:0048011;GO:0046875;GO:0048013;GO:0016310;GO:0005829;GO:0007520;GO:0042169;GO:0032956;GO:0038096;GO:0035020;GO:0005070;GO:0005886;GO:0045087;GO:0005634;GO:0045309;GO:0032319	kinase activity|platelet activation|insulin receptor signaling pathway|activation of MAPKK activity|regulation of transcription from RNA polymerase II promoter|neurotrophin TRK receptor signaling pathway|ephrin receptor binding|ephrin receptor signaling pathway|phosphorylation|cytosol|myoblast fusion|SH2 domain binding|regulation of actin cytoskeleton organization|Fc-gamma receptor signaling path…
CL8884Contig1	GO:0016021;GO:0008021;GO:0006810;GO:0005215	integral component of membrane|synaptic vesicle|transport|transporter activity
CL8883Contig1	GO:0008083;GO:0046513;GO:0050291;GO:0043231;GO:0007420;GO:0016021;GO:0005576;GO:0040007	growth factor activity|ceramide biosynthetic process|sphingosine N-acyltransferase activity|intracellular membrane-bounded organelle|brain development|integral component of membrane|extracellular region|growth
CL8881Contig1	GO:0031011;GO:0006310;GO:0006281;GO:0043065;GO:0006355;GO:0003677;GO:0019901;GO:0005884;GO:0046982;GO:0097190;GO:0005737;GO:0006351	Ino80 complex|DNA recombination|DNA repair|positive regulation of apoptotic process|regulation of transcription, DNA-templated|DNA binding|protein kinase binding|actin filament|protein heterodimerization activity|apoptotic signaling pathway|cytoplasm|transcription, DNA-templated
CL8880Contig1	GO:0035264;GO:0046872;GO:0035556;GO:0008285;GO:0004721;GO:0001822;GO:0005886;GO:0005515;GO:0032963;GO:0005925;GO:0048871;GO:0014850;GO:0019725	multicellular organism growth|metal ion binding|intracellular signal transduction|negative regulation of cell proliferation|phosphoprotein phosphatase activity|kidney development|plasma membrane|protein binding|collagen metabolic process|focal adhesion|multicellular organismal homeostasis|response to muscle activity|cellular homeostasis
CL887Contig2	GO:0008270;GO:0003723	zinc ion binding|RNA binding
CL887Contig1	GO:0005730;GO:0046777;GO:0003723;GO:0005509;GO:0000932;GO:0008270	nucleolus|protein autophosphorylation|RNA binding|calcium ion binding|cytoplasmic mRNA processing body|zinc ion binding
CL8879Contig1	GO:0005887;GO:0055038;GO:0016409;GO:0018345;GO:0008270	integral component of plasma membrane|recycling endosome membrane|palmitoyltransferase activity|protein palmitoylation|zinc ion binding
CL8878Contig1	GO:0046872;GO:0008201;GO:0005634	metal ion binding|heparin binding|nucleus
CL8877Contig1	GO:0005737;GO:0007067;GO:0000922	cytoplasm|mitotic nuclear division|spindle pole
CL8876Contig1	GO:0005794;GO:0006468;GO:0005524;GO:0004674	Golgi apparatus|protein phosphorylation|ATP binding|protein serine/threonine kinase activity
CL8875Contig1	GO:0043065;GO:0005925;GO:0005887;GO:0007411;GO:0008201;GO:0010332;GO:0045060;GO:2000648;GO:0002925;GO:0007159;GO:0051726;GO:0050855;GO:0045121;GO:0045588;GO:0002244;GO:0043395;GO:0051607;GO:0042100;GO:0005001;GO:0048864;GO:0001916;GO:0050857;GO:0030890;GO:0006469;GO:0002378;GO:0046641;GO:0045577;GO:0009897;GO:0001915;GO:0030183;GO:0001960;GO:0019901;GO:2000473;GO:0050852;GO:0050853;GO:0006933;GO:…	positive regulation of apoptotic process|focal adhesion|integral component of plasma membrane|axon guidance|heparin binding|response to gamma radiation|negative thymic T cell selection|positive regulation of stem cell proliferation|positive regulation of humoral immune response mediated by circulating immunoglobulin|leukocyte cell-cell adhesion|regulation of cell cycle|regulation of B cell recept…
CL8873Contig1	GO:0016021;GO:0007186;GO:0004948;GO:0005886	integral component of membrane|G-protein coupled receptor signaling pathway|calcitonin receptor activity|plasma membrane
CL8872Contig1	GO:0022891;GO:0055085;GO:0008643;GO:0016021;GO:0046415	substrate-specific transmembrane transporter activity|transmembrane transport|carbohydrate transport|integral component of membrane|urate metabolic process
CL8871Contig1	GO:0005739;GO:0006508;GO:0004252	mitochondrion|proteolysis|serine-type endopeptidase activity
CL8870Contig1	GO:0071632;GO:0005515;GO:0008270;GO:0021554;GO:0006366;GO:0001076;GO:0007498;GO:2000678;GO:0060041;GO:0021987;GO:0043565;GO:0001843;GO:0021794;GO:0003700;GO:0021978;GO:0045944;GO:0031290;GO:0009953;GO:0003682;GO:0021772;GO:0005634	optomotor response|protein binding|zinc ion binding|optic nerve development|transcription from RNA polymerase II promoter|RNA polymerase II transcription factor binding transcription factor activity|mesoderm development|negative regulation of transcription regulatory region DNA binding|retina development in camera-type eye|cerebral cortex development|sequence-specific DNA binding|neural tube clos…
CL886Contig1	GO:0048598;GO:0043066;GO:0008283;GO:0048839	embryonic morphogenesis|negative regulation of apoptotic process|cell proliferation|inner ear development
CL8867Contig1	GO:0008270	zinc ion binding
CL8866Contig1	GO:0003743;GO:0016281;GO:0006413;GO:0005829;GO:0019048;GO:0019953;GO:0048589;GO:0005515;GO:0000166;GO:0006446;GO:0048471	translation initiation factor activity|eukaryotic translation initiation factor 4F complex|translational initiation|cytosol|modulation by virus of host morphology or physiology|sexual reproduction|developmental growth|protein binding|nucleotide binding|regulation of translational initiation|perinuclear region of cytoplasm
CL8865Contig1	GO:0045893;GO:0007265;GO:0046872;GO:0016607;GO:0003677;GO:0003700;GO:0007275;GO:0005737;GO:0045892;GO:0006366	positive regulation of transcription, DNA-templated|Ras protein signal transduction|metal ion binding|nuclear speck|DNA binding|sequence-specific DNA binding transcription factor activity|multicellular organismal development|cytoplasm|negative regulation of transcription, DNA-templated|transcription from RNA polymerase II promoter
CL8864Contig1	GO:0005737;GO:0042802;GO:0048488;GO:0008289;GO:0002090;GO:0016020	cytoplasm|identical protein binding|synaptic vesicle endocytosis|lipid binding|regulation of receptor internalization|membrane
CL8863Contig1	GO:0043122;GO:0042802;GO:0005776;GO:0016235;GO:0070530;GO:0000932;GO:0008270;GO:0000407;GO:0005080;GO:0042169;GO:0006914	regulation of I-kappaB kinase/NF-kappaB signaling|identical protein binding|autophagic vacuole|aggresome|K63-linked polyubiquitin binding|cytoplasmic mRNA processing body|zinc ion binding|pre-autophagosomal structure|protein kinase C binding|SH2 domain binding|autophagy
CL8862Contig1	GO:0055114;GO:0016491	oxidation-reduction process|oxidoreductase activity
CL8861Contig1	GO:0090399;GO:0005109;GO:0030216;GO:0014068;GO:0060317;GO:0043616;GO:0005615;GO:0007219;GO:0060218;GO:0045165;GO:0090403;GO:0046330;GO:0010628;GO:0060070;GO:0005578;GO:0005737;GO:0060548;GO:0030182	replicative senescence|frizzled binding|keratinocyte differentiation|positive regulation of phosphatidylinositol 3-kinase signaling|cardiac epithelial to mesenchymal transition|keratinocyte proliferation|extracellular space|Notch signaling pathway|hematopoietic stem cell differentiation|cell fate commitment|oxidative stress-induced premature senescence|positive regulation of JNK cascade|positive …
CL8859Contig1	GO:0008270;GO:0006355;GO:0003677;GO:0005515;GO:0005671;GO:0003682;GO:0006351	zinc ion binding|regulation of transcription, DNA-templated|DNA binding|protein binding|Ada2/Gcn5/Ada3 transcription activator complex|chromatin binding|transcription, DNA-templated
CL8858Contig1	GO:0003700;GO:0001779;GO:0000979;GO:0004871;GO:0000255;GO:0042104;GO:0006600;GO:0038161;GO:0070670;GO:0006549;GO:0070669;GO:0060397;GO:0046449;GO:0048541;GO:0046544;GO:0019530;GO:0006101;GO:0001553;GO:0006351;GO:0046543;GO:0006573;GO:0033077;GO:0045588;GO:0032825;GO:0035259;GO:0070672;GO:0045944;GO:0006107;GO:0005737;GO:0006103;GO:0019915;GO:0030155;GO:0040018;GO:0019218;GO:0030856;GO:0045954;GO:…	sequence-specific DNA binding transcription factor activity|natural killer cell differentiation|RNA polymerase II core promoter sequence-specific DNA binding|signal transducer activity|allantoin metabolic process|positive regulation of activated T cell proliferation|creatine metabolic process|prolactin signaling pathway|response to interleukin-4|isoleucine metabolic process|response to interleuki…
CL8857Contig1	GO:0046872;GO:0003676	metal ion binding|nucleic acid binding
CL8856Contig1	GO:0007186;GO:0032855;GO:0043507;GO:0038031;GO:0030165;GO:0004930;GO:0001944;GO:0008406;GO:0005737;GO:0009986;GO:0046872;GO:0007420;GO:0032956;GO:0042813;GO:0090504;GO:0034259;GO:0009790;GO:0016021;GO:0042995;GO:0005886;GO:0017147;GO:0060070	G-protein coupled receptor signaling pathway|positive regulation of Rac GTPase activity|positive regulation of JUN kinase activity|non-canonical Wnt signaling pathway via JNK cascade|PDZ domain binding|G-protein coupled receptor activity|vasculature development|gonad development|cytoplasm|cell surface|metal ion binding|brain development|regulation of actin cytoskeleton organization|Wnt-activated …
CL8855Contig1	GO:0046653;GO:0055114;GO:0005777;GO:0005102;GO:0050031;GO:0033514;GO:0008115	tetrahydrofolate metabolic process|oxidation-reduction process|peroxisome|receptor binding|L-pipecolate oxidase activity|L-lysine catabolic process to acetyl-CoA via L-pipecolate|sarcosine oxidase activity
CL8854Contig1	GO:0001750;GO:0050908;GO:0006874;GO:0007269;GO:0007409;GO:0048813;GO:0008331;GO:0046872;GO:0060041;GO:0034765;GO:0070588;GO:0005891;GO:0043204	photoreceptor outer segment|detection of light stimulus involved in visual perception|cellular calcium ion homeostasis|neurotransmitter secretion|axonogenesis|dendrite morphogenesis|high voltage-gated calcium channel activity|metal ion binding|retina development in camera-type eye|regulation of ion transmembrane transport|calcium ion transmembrane transport|voltage-gated calcium channel complex|p…
CL8853Contig1	GO:0016568;GO:0006281;GO:0006355;GO:0005634;GO:0006351	chromatin modification|DNA repair|regulation of transcription, DNA-templated|nucleus|transcription, DNA-templated
CL8852Contig1	GO:0006006;GO:0043524;GO:0007214;GO:0051932;GO:0021522;GO:0014056;GO:0032353;GO:0050885;GO:0048813;GO:0042133;GO:0007204;GO:0050770;GO:0007416;GO:0051899;GO:0021590;GO:0046872;GO:0016049;GO:0014051;GO:0019226;GO:0019233;GO:0035249;GO:0017158;GO:0060024;GO:0050883;GO:0042403;GO:0007274;GO:0017156;GO:0006112;GO:0005737;GO:0043204;GO:0070509;GO:0008331;GO:0034765;GO:0008219;GO:0007628;GO:0003677;GO:…	glucose metabolic process|negative regulation of neuron apoptotic process|gamma-aminobutyric acid signaling pathway|synaptic transmission, GABAergic|spinal cord motor neuron differentiation|regulation of acetylcholine secretion, neurotransmission|negative regulation of hormone biosynthetic process|neuromuscular process controlling balance|dendrite morphogenesis|neurotransmitter metabolic process|…
CL8851Contig1	GO:0007411;GO:0001525;GO:0005154;GO:0030032;GO:0030168;GO:0035023;GO:0038095;GO:0048011;GO:0005543;GO:0005829;GO:0046872;GO:0097190;GO:0007264;GO:0043065;GO:0043552;GO:0038096;GO:0005886;GO:0005089;GO:0045087;GO:0016477	axon guidance|angiogenesis|epidermal growth factor receptor binding|lamellipodium assembly|platelet activation|regulation of Rho protein signal transduction|Fc-epsilon receptor signaling pathway|neurotrophin TRK receptor signaling pathway|phospholipid binding|cytosol|metal ion binding|apoptotic signaling pathway|small GTPase mediated signal transduction|positive regulation of apoptotic process|po…
CL8849Contig1	GO:0046856	phosphatidylinositol dephosphorylation
CL8848Contig1	GO:0016021;GO:0006491;GO:0018279;GO:0000139;GO:0046872;GO:0043687;GO:0005576;GO:0008454	integral component of membrane|N-glycan processing|protein N-linked glycosylation via asparagine|Golgi membrane|metal ion binding|post-translational protein modification|extracellular region|alpha-1,3-mannosylglycoprotein 4-beta-N-acetylglucosaminyltransferase activity
CL8845Contig1	GO:0006468;GO:0005524;GO:0004674	protein phosphorylation|ATP binding|protein serine/threonine kinase activity
CL8844Contig1	GO:0000062;GO:0008289	fatty-acyl-CoA binding|lipid binding
CL8843Contig1	GO:0050699;GO:0016021	WW domain binding|integral component of membrane
CL8842Contig1	GO:0016021;GO:0007156;GO:0005509;GO:0005886	integral component of membrane|homophilic cell adhesion via plasma membrane adhesion molecules|calcium ion binding|plasma membrane
CL8840Contig1	GO:0001669;GO:0000122;GO:0003714;GO:0045596;GO:0030512;GO:0000166;GO:0007179;GO:0046677;GO:0016605;GO:1902231;GO:0007283;GO:0070306;GO:0050772;GO:0007050;GO:0019904;GO:0007519;GO:0003677;GO:0002260;GO:1902043;GO:0034097;GO:0032403;GO:0070208;GO:0003682;GO:0001825;GO:0070207;GO:0046332	acrosomal vesicle|negative regulation of transcription from RNA polymerase II promoter|transcription corepressor activity|negative regulation of cell differentiation|negative regulation of transforming growth factor beta receptor signaling pathway|nucleotide binding|transforming growth factor beta receptor signaling pathway|response to antibiotic|PML body|positive regulation of intrinsic apoptoti…
CL883Contig1	GO:0001731;GO:0006281;GO:0010212;GO:0006260;GO:0033314;GO:0030174;GO:0007095;GO:0003682;GO:0005634	formation of translation preinitiation complex|DNA repair|response to ionizing radiation|DNA replication|mitotic DNA replication checkpoint|regulation of DNA-dependent DNA replication initiation|mitotic G2 DNA damage checkpoint|chromatin binding|nucleus
CL8839Contig1	GO:0005739;GO:0005730;GO:0008670;GO:0006635;GO:0070402;GO:0051289	mitochondrion|nucleolus|2,4-dienoyl-CoA reductase (NADPH) activity|fatty acid beta-oxidation|NADPH binding|protein homotetramerization
CL8838Contig1	GO:0004197;GO:0002039;GO:0007275;GO:0008022;GO:0016579;GO:0031647;GO:0016605;GO:0006283;GO:0010216;GO:0005829;GO:0006511;GO:0032088;GO:0004843;GO:0031625;GO:0043065;GO:0004221;GO:0019048;GO:0042803;GO:0008134	cysteine-type endopeptidase activity|p53 binding|multicellular organismal development|protein C-terminus binding|protein deubiquitination|regulation of protein stability|PML body|transcription-coupled nucleotide-excision repair|maintenance of DNA methylation|cytosol|ubiquitin-dependent protein catabolic process|negative regulation of NF-kappaB transcription factor activity|ubiquitin-specific prot…
CL8836Contig1	GO:0004386;GO:0003677;GO:0005524;GO:0005634	helicase activity|DNA binding|ATP binding|nucleus
CL8835Contig1	GO:0005509	calcium ion binding
CL8834Contig1	GO:0060750;GO:0002154;GO:0045665;GO:0060744;GO:0000902;GO:0035855;GO:2000347;GO:0045618;GO:0033601;GO:0030521;GO:0035357;GO:0006590;GO:0042974;GO:0007420;GO:0071364;GO:0030375;GO:0004872;GO:0050693;GO:0097067;GO:0071383;GO:0035729;GO:0001889;GO:0031100;GO:0070371;GO:0035050;GO:0006702;GO:0016592;GO:0003222;GO:0001892;GO:0045944;GO:0045444;GO:0070562;GO:0001104;GO:0010839;GO:0048822;GO:0033148;GO:…	epithelial cell proliferation involved in mammary gland duct elongation|thyroid hormone mediated signaling pathway|negative regulation of neuron differentiation|mammary gland branching involved in thelarche|cell morphogenesis|megakaryocyte development|positive regulation of hepatocyte proliferation|positive regulation of keratinocyte differentiation|positive regulation of mammary gland epithelial…
CL8833Contig1	GO:0005730	nucleolus
CL8832Contig1	GO:0007049;GO:0051302;GO:0016538;GO:0051726;GO:0005515;GO:0051301	cell cycle|regulation of cell division|cyclin-dependent protein serine/threonine kinase regulator activity|regulation of cell cycle|protein binding|cell division
CL8831Contig1	GO:0005739;GO:0008289	mitochondrion|lipid binding
CL8830Contig1	GO:0016021	integral component of membrane
CL8829Contig1	GO:0051023;GO:0051865;GO:0002726;GO:0043507;GO:0008270;GO:0005164;GO:0070534;GO:0031996;GO:0004842;GO:0005174;GO:2001238;GO:0032743;GO:0033209;GO:0031625;GO:0042802;GO:0019903;GO:0007250;GO:0043623;GO:0030163;GO:0046625;GO:0051092;GO:0009898;GO:0090073;GO:0035631;GO:0070207	regulation of immunoglobulin secretion|protein autoubiquitination|positive regulation of T cell cytokine production|positive regulation of JUN kinase activity|zinc ion binding|tumor necrosis factor receptor binding|protein K63-linked ubiquitination|thioesterase binding|ubiquitin-protein transferase activity|CD40 receptor binding|positive regulation of extrinsic apoptotic signaling pathway|positiv…
CL8828Contig1	GO:0000979;GO:0004871;GO:0000790;GO:0042803;GO:0000983;GO:0016525;GO:0007584;GO:0042542;GO:0003690;GO:0031663;GO:0009612;GO:0006351;GO:0000978;GO:0007259;GO:0043124;GO:0060333;GO:0043330;GO:0030424;GO:0043542;GO:0045944;GO:0001937;GO:0006919;GO:0032869;GO:0005737;GO:0033209;GO:0060337;GO:0034240;GO:0061326;GO:0031730;GO:0035458;GO:0051591;GO:0030425;GO:0008015;GO:0005509;GO:0042493;GO:0019899;GO:…	RNA polymerase II core promoter sequence-specific DNA binding|signal transducer activity|nuclear chromatin|protein homodimerization activity|RNA polymerase II core promoter sequence-specific DNA binding transcription factor activity|negative regulation of angiogenesis|response to nutrient|response to hydrogen peroxide|double-stranded DNA binding|lipopolysaccharide-mediated signaling pathway|respo…
CL8827Contig1	GO:2000124;GO:0032281;GO:0030336;GO:0047372;GO:0008152;GO:0060292;GO:0005739	regulation of endocannabinoid signaling pathway|alpha-amino-3-hydroxy-5-methyl-4-isoxazolepropionic acid selective glutamate receptor complex|negative regulation of cell migration|acylglycerol lipase activity|metabolic process|long term synaptic depression|mitochondrion
CL8826Contig1	GO:0020037;GO:0016705;GO:0004497;GO:0005506;GO:0009055;GO:0055114	heme binding|oxidoreductase activity, acting on paired donors, with incorporation or reduction of molecular oxygen|monooxygenase activity|iron ion binding|electron carrier activity|oxidation-reduction process
CL8825Contig1	GO:0034508;GO:0005634;GO:0000777	centromere complex assembly|nucleus|condensed chromosome kinetochore
CL8823Contig1	GO:0005730;GO:0005654;GO:0042797;GO:0003677;GO:0005515;GO:0000127;GO:0030529;GO:0042791	nucleolus|nucleoplasm|tRNA transcription from RNA polymerase III promoter|DNA binding|protein binding|transcription factor TFIIIC complex|ribonucleoprotein complex|5S class rRNA transcription from RNA polymerase III type 1 promoter
CL8822Contig1	GO:0043005;GO:0005829;GO:0005789;GO:0043025;GO:0005515	neuron projection|cytosol|endoplasmic reticulum membrane|neuronal cell body|protein binding
CL8821Contig1	GO:0042981;GO:0008092;GO:0005622;GO:0005913;GO:0008013	regulation of apoptotic process|cytoskeletal protein binding|intracellular|cell-cell adherens junction|beta-catenin binding
CL8820Contig1	GO:0003700;GO:0007179;GO:0048733;GO:0071141;GO:0003279;GO:0042803;GO:0003198;GO:0001701;GO:0072133;GO:0007498;GO:0070411;GO:0032909;GO:0007411;GO:0042177;GO:0030513;GO:0045892;GO:0006351;GO:0046872;GO:0010862;GO:0030511;GO:0032525;GO:0072134;GO:0031005;GO:0060956;GO:0001085;GO:0010718;GO:0001666;GO:0060395;GO:0030509;GO:0045944;GO:0001702;GO:0003360;GO:0007492;GO:0032444;GO:0036302;GO:0005737;GO:…	sequence-specific DNA binding transcription factor activity|transforming growth factor beta receptor signaling pathway|sebaceous gland development|SMAD protein complex|cardiac septum development|protein homodimerization activity|epithelial to mesenchymal transition involved in endocardial cushion formation|in utero embryonic development|metanephric mesenchyme morphogenesis|mesoderm development|I-…
CL881Contig1	GO:0005576;GO:0001525	extracellular region|angiogenesis
CL8819Contig1	GO:0030054;GO:0005158;GO:0007528;GO:0035091;GO:0043113;GO:0031594;GO:0061098;GO:0019901;GO:0005886	cell junction|insulin receptor binding|neuromuscular junction development|phosphatidylinositol binding|receptor clustering|neuromuscular junction|positive regulation of protein tyrosine kinase activity|protein kinase binding|plasma membrane
CL8818Contig1	GO:0005737	cytoplasm
CL8817Contig1	GO:0005794;GO:0016567;GO:0005886	Golgi apparatus|protein ubiquitination|plasma membrane
CL8815Contig1	GO:0031901;GO:0005545;GO:0046872;GO:0007184;GO:0007183	early endosome membrane|1-phosphatidylinositol binding|metal ion binding|SMAD protein import into nucleus|SMAD protein complex assembly
CL8814Contig1	GO:0000139;GO:0008270;GO:0016874;GO:0004842;GO:0005525;GO:0005765;GO:0006184;GO:0007264;GO:0016567;GO:0042802;GO:0019003;GO:0003924;GO:0005634;GO:0006471	Golgi membrane|zinc ion binding|ligase activity|ubiquitin-protein transferase activity|GTP binding|lysosomal membrane|GTP catabolic process|small GTPase mediated signal transduction|protein ubiquitination|identical protein binding|GDP binding|GTPase activity|nucleus|protein ADP-ribosylation
CL8813Contig1	GO:0005737;GO:0051012;GO:0008017;GO:0072686;GO:0005875;GO:0005886;GO:0007052;GO:0051294;GO:0051301;GO:0005198;GO:0005874	cytoplasm|microtubule sliding|microtubule binding|mitotic spindle|microtubule associated complex|plasma membrane|mitotic spindle organization|establishment of spindle orientation|cell division|structural molecule activity|microtubule
CL8812Contig1	GO:0008601;GO:0051721;GO:0051722;GO:0006482;GO:0004864;GO:0002028;GO:0019901	protein phosphatase type 2A regulator activity|protein phosphatase 2A binding|protein C-terminal methylesterase activity|protein demethylation|protein phosphatase inhibitor activity|regulation of sodium ion transport|protein kinase binding
CL8811Contig1	GO:0043065;GO:0030326;GO:1900106;GO:0030501;GO:0006954;GO:0050768;GO:0045665;GO:0072133;GO:0006955;GO:0007411;GO:0008201;GO:0045669;GO:0048754;GO:0032349;GO:0042475;GO:0045892;GO:0010862;GO:0001707;GO:0045603;GO:0001958;GO:0008083;GO:0072134;GO:0060445;GO:0009880;GO:0005615;GO:0045839;GO:1900006;GO:0060272;GO:0060395;GO:0030509;GO:0045944;GO:0001649;GO:0040007;GO:0031988;GO:0005125;GO:0070487;GO:…	positive regulation of apoptotic process|embryonic limb morphogenesis|positive regulation of hyaluranon cable assembly|positive regulation of bone mineralization|inflammatory response|negative regulation of neurogenesis|negative regulation of neuron differentiation|metanephric mesenchyme morphogenesis|immune response|axon guidance|heparin binding|positive regulation of osteoblast differentiation|…
CL8810Contig1	GO:0016101;GO:0043116;GO:0019933;GO:0060282;GO:0006198;GO:0043066;GO:0019934;GO:0005829;GO:0030552;GO:0071560;GO:0046872;GO:0007596;GO:0071321;GO:0042493;GO:0016021;GO:0040020;GO:0051591;GO:0001556;GO:0043117;GO:0004119;GO:0004115	diterpenoid metabolic process|negative regulation of vascular permeability|cAMP-mediated signaling|positive regulation of oocyte development|cAMP catabolic process|negative regulation of apoptotic process|cGMP-mediated signaling|cytosol|cAMP binding|cellular response to transforming growth factor beta stimulus|metal ion binding|blood coagulation|cellular response to cGMP|response to drug|integral…
CL880Contig1	GO:0008270	zinc ion binding
CL8809Contig1	GO:0032006;GO:0016024;GO:0016021;GO:0019432;GO:0006654;GO:0004366;GO:0044281;GO:0005789	regulation of TOR signaling|CDP-diacylglycerol biosynthetic process|integral component of membrane|triglyceride biosynthetic process|phosphatidic acid biosynthetic process|glycerol-3-phosphate O-acyltransferase activity|small molecule metabolic process|endoplasmic reticulum membrane
CL8808Contig1	GO:0006468;GO:0004674;GO:0005739;GO:0007264;GO:0046872;GO:0042802;GO:0005524;GO:0005525	protein phosphorylation|protein serine/threonine kinase activity|mitochondrion|small GTPase mediated signal transduction|metal ion binding|identical protein binding|ATP binding|GTP binding
CL8806Contig1	GO:0043197;GO:0005519;GO:0008021;GO:0005938;GO:0015629;GO:0030036;GO:0017124	dendritic spine|cytoskeletal regulatory protein binding|synaptic vesicle|cell cortex|actin cytoskeleton|actin cytoskeleton organization|SH3 domain binding
CL8805Contig1	GO:0005856;GO:0006006;GO:0007015;GO:0017124;GO:0010642;GO:0007420;GO:0046856;GO:0010977;GO:0006661;GO:0097178;GO:0008156;GO:0030027;GO:0005829;GO:0090024;GO:0042169;GO:0001958;GO:0009791;GO:0030175;GO:0032868;GO:0005547;GO:0030509;GO:0005886;GO:0010629;GO:0040037;GO:0005794;GO:0043407;GO:0006897;GO:0004445;GO:0008285;GO:0046627;GO:0007155;GO:0042493;GO:0032957;GO:0043569;GO:0003779	cytoskeleton|glucose metabolic process|actin filament organization|SH3 domain binding|negative regulation of platelet-derived growth factor receptor signaling pathway|brain development|phosphatidylinositol dephosphorylation|negative regulation of neuron projection development|phosphatidylinositol biosynthetic process|ruffle assembly|negative regulation of DNA replication|lamellipodium|cytosol|neg…
CL8804Contig1	GO:0044212;GO:0042645;GO:0006355;GO:0042803;GO:0006351	transcription regulatory region DNA binding|mitochondrial nucleoid|regulation of transcription, DNA-templated|protein homodimerization activity|transcription, DNA-templated
CL8802Contig1	GO:2000639;GO:0045746;GO:0005654;GO:0030324;GO:0007219;GO:0005515;GO:2000060;GO:0070374;GO:0055088;GO:0045741;GO:0010868;GO:0050821;GO:0006974;GO:0005794;GO:0005730;GO:0019005;GO:0006355;GO:2000346;GO:0032880;GO:0016567;GO:0034644;GO:0031146;GO:0019048;GO:0003700;GO:0010883;GO:0048471;GO:0005783;GO:0007062;GO:0032876;GO:0001570	negative regulation of SREBP signaling pathway|negative regulation of Notch signaling pathway|nucleoplasm|lung development|Notch signaling pathway|protein binding|positive regulation of protein ubiquitination involved in ubiquitin-dependent protein catabolic process|positive regulation of ERK1 and ERK2 cascade|lipid homeostasis|positive regulation of epidermal growth factor-activated receptor act…
CL8800Contig1	GO:0010878;GO:0033344;GO:0010742;GO:0034641;GO:0034736;GO:0046951;GO:0009725;GO:0015485;GO:0005759;GO:0034435;GO:0009083;GO:0008203;GO:0005743;GO:0005789;GO:0034379;GO:0072229;GO:0046872;GO:0007420;GO:0014070;GO:0042594;GO:0016021;GO:0060612;GO:0000062;GO:0042803;GO:0051260;GO:0001889;GO:0019899;GO:0003985;GO:0042986;GO:0042632;GO:0046952	cholesterol storage|cholesterol efflux|macrophage derived foam cell differentiation|cellular nitrogen compound metabolic process|cholesterol O-acyltransferase activity|ketone body biosynthetic process|response to hormone|cholesterol binding|mitochondrial matrix|cholesterol esterification|branched-chain amino acid catabolic process|cholesterol metabolic process|mitochondrial inner membrane|endopla…
CL8799Contig1	GO:0016021;GO:0007186;GO:0005886;GO:0004930	integral component of membrane|G-protein coupled receptor signaling pathway|plasma membrane|G-protein coupled receptor activity
CL8798Contig1	GO:0016079;GO:0010468;GO:0035264;GO:0001540;GO:0007626;GO:0005546;GO:0005515;GO:0001701;GO:0015031;GO:0005886	synaptic vesicle exocytosis|regulation of gene expression|multicellular organism growth|beta-amyloid binding|locomotory behavior|phosphatidylinositol-4,5-bisphosphate binding|protein binding|in utero embryonic development|protein transport|plasma membrane
CL8797Contig1	GO:0008376;GO:0032580	acetylgalactosaminyltransferase activity|Golgi cisterna membrane
CL8796Contig1	GO:0004252;GO:0016486;GO:0030173;GO:0006508	serine-type endopeptidase activity|peptide hormone processing|integral component of Golgi membrane|proteolysis
CL8795Contig1	GO:0008270;GO:0003727;GO:0032728;GO:0016925;GO:0032727;GO:0008026;GO:0045087;GO:0043021;GO:0003677;GO:0003725;GO:0005524;GO:0005515;GO:0042981;GO:0005737;GO:0051607;GO:0005634	zinc ion binding|single-stranded RNA binding|positive regulation of interferon-beta production|protein sumoylation|positive regulation of interferon-alpha production|ATP-dependent helicase activity|innate immune response|ribonucleoprotein complex binding|DNA binding|double-stranded RNA binding|ATP binding|protein binding|regulation of apoptotic process|cytoplasm|defense response to virus|nucleus
CL8794Contig1	GO:0060316;GO:0019933;GO:0051533;GO:0005901;GO:0032947;GO:0001508;GO:0071345;GO:0008179;GO:0005102;GO:0030818;GO:0061051;GO:0043495;GO:0030315;GO:0034704;GO:0016310;GO:0044325;GO:0070886;GO:0010738;GO:0014701;GO:0006605;GO:0048471;GO:0071320;GO:1901381;GO:0051281;GO:0060306;GO:1902261;GO:0032514;GO:0031965;GO:0010880;GO:0034237;GO:0016301;GO:0014704	positive regulation of ryanodine-sensitive calcium-release channel activity|cAMP-mediated signaling|positive regulation of NFAT protein import into nucleus|caveola|protein complex scaffold|action potential|cellular response to cytokine stimulus|adenylate cyclase binding|receptor binding|negative regulation of cAMP biosynthetic process|positive regulation of cell growth involved in cardiac muscle …
CL8788Contig1	GO:0003743;GO:0006413;GO:0016281;GO:0030324;GO:0045931;GO:0010494;GO:0005845;GO:0006417;GO:0016442;GO:0000932;GO:0033391;GO:0000082;GO:0031370	translation initiation factor activity|translational initiation|eukaryotic translation initiation factor 4F complex|lung development|positive regulation of mitotic cell cycle|cytoplasmic stress granule|mRNA cap binding complex|regulation of translation|RISC complex|cytoplasmic mRNA processing body|chromatoid body|G1/S transition of mitotic cell cycle|eukaryotic initiation factor 4G binding
CL8787Contig1	GO:0005887;GO:0006836;GO:0005328;GO:0005332;GO:0035725	integral component of plasma membrane|neurotransmitter transport|neurotransmitter:sodium symporter activity|gamma-aminobutyric acid:sodium symporter activity|sodium ion transmembrane transport
CL8786Contig1	GO:0005739;GO:0006457;GO:0005874;GO:0005832;GO:0042802;GO:0007339;GO:0005524;GO:0002040;GO:0051082;GO:0006950;GO:0002199	mitochondrion|protein folding|microtubule|chaperonin-containing T-complex|identical protein binding|binding of sperm to zona pellucida|ATP binding|sprouting angiogenesis|unfolded protein binding|response to stress|zona pellucida receptor complex
CL8785Contig1	GO:0000209;GO:0005654;GO:0005515;GO:0006521;GO:0051437;GO:0043066;GO:0010467;GO:0051436;GO:0006915;GO:0005829;GO:0002479;GO:0021551;GO:0000082;GO:0044281;GO:0031145;GO:0016032;GO:0016071;GO:0005838;GO:0006977	protein polyubiquitination|nucleoplasm|protein binding|regulation of cellular amino acid metabolic process|positive regulation of ubiquitin-protein ligase activity involved in mitotic cell cycle|negative regulation of apoptotic process|gene expression|negative regulation of ubiquitin-protein ligase activity involved in mitotic cell cycle|apoptotic process|cytosol|antigen processing and presentati…
CL8783Contig1	GO:0055069;GO:0072511;GO:0071577;GO:0016021;GO:0005385	zinc ion homeostasis|divalent inorganic cation transport|zinc ion transmembrane transport|integral component of membrane|zinc ion transmembrane transporter activity
CL8781Contig1	GO:0060351;GO:0044236;GO:0019838;GO:0006101;GO:0005887;GO:0017046;GO:0006107;GO:0006573;GO:0032094;GO:0032869;GO:0048009;GO:0045597;GO:0019901;GO:0040018;GO:0009755;GO:0005615;GO:0007259;GO:0032355;GO:0006105;GO:0070195;GO:0051384;GO:0042169;GO:0019530;GO:0009986;GO:0019221;GO:0046449;GO:0006631;GO:0031623;GO:0043025;GO:0043278;GO:0000255;GO:0050731;GO:0046898;GO:0004903;GO:0019903;GO:0006549;GO:…	cartilage development involved in endochondral bone morphogenesis|multicellular organismal metabolic process|growth factor binding|citrate metabolic process|integral component of plasma membrane|peptide hormone binding|oxaloacetate metabolic process|valine metabolic process|response to food|cellular response to insulin stimulus|insulin-like growth factor receptor signaling pathway|positive regula…
CL8780Contig1	GO:0005829;GO:0030018;GO:0043034;GO:0014704;GO:0019388;GO:0001725;GO:0007155;GO:0005925;GO:0005515;GO:0000287;GO:0005992;GO:0006006;GO:0042383;GO:0004614;GO:0005914;GO:0016010;GO:0005978;GO:0009898	cytosol|Z disc|costamere|intercalated disc|galactose catabolic process|stress fiber|cell adhesion|focal adhesion|protein binding|magnesium ion binding|trehalose biosynthetic process|glucose metabolic process|sarcolemma|phosphoglucomutase activity|spot adherens junction|dystrophin-associated glycoprotein complex|glycogen biosynthetic process|cytoplasmic side of plasma membrane
CL8779Contig1	GO:0046872;GO:0003676;GO:0005634	metal ion binding|nucleic acid binding|nucleus
CL8777Contig1	GO:0000122;GO:0030917;GO:0045665;GO:0030514;GO:0072086;GO:0035118;GO:0006351;GO:0072272;GO:0030902;GO:0014036;GO:0007498;GO:0072196;GO:0021953;GO:0044212;GO:0042472;GO:0042462;GO:0043565;GO:0060062;GO:0031076;GO:0072005;GO:0045666;GO:0039005;GO:0060042;GO:0003700;GO:0045944;GO:0009953;GO:0005634	negative regulation of transcription from RNA polymerase II promoter|midbrain-hindbrain boundary development|negative regulation of neuron differentiation|negative regulation of BMP signaling pathway|specification of loop of Henle identity|embryonic pectoral fin morphogenesis|transcription, DNA-templated|proximal/distal pattern formation involved in metanephric nephron development|hindbrain devel…
CL8775Contig1	GO:0007049;GO:0008022;GO:0043565;GO:0003700;GO:0045892;GO:0005634;GO:0006351	cell cycle|protein C-terminus binding|sequence-specific DNA binding|sequence-specific DNA binding transcription factor activity|negative regulation of transcription, DNA-templated|nucleus|transcription, DNA-templated
CL8774Contig1	GO:0006420;GO:0048854;GO:0005524;GO:0004814;GO:0005759	arginyl-tRNA aminoacylation|brain morphogenesis|ATP binding|arginine-tRNA ligase activity|mitochondrial matrix
CL8773Contig1	GO:0001569;GO:0048010;GO:0051781;GO:0007492;GO:0001938;GO:0030168;GO:0016020;GO:0008083;GO:0048845;GO:0031093;GO:0050918;GO:0005615;GO:0002040;GO:0006929;GO:0043536;GO:0031954;GO:0030947;GO:0001946;GO:0050714;GO:0043185;GO:0050930;GO:0042493;GO:0009887;GO:0002576;GO:0002052;GO:0016331;GO:0042056;GO:0045776;GO:1901492;GO:0060754	patterning of blood vessels|vascular endothelial growth factor receptor signaling pathway|positive regulation of cell division|endoderm development|positive regulation of endothelial cell proliferation|platelet activation|membrane|growth factor activity|venous blood vessel morphogenesis|platelet alpha granule lumen|positive chemotaxis|extracellular space|sprouting angiogenesis|substrate-dependent…
CL8772Contig1	GO:0030674;GO:0005615;GO:0007155;GO:0005578;GO:0005887;GO:0042802;GO:0005057	protein binding, bridging|extracellular space|cell adhesion|proteinaceous extracellular matrix|integral component of plasma membrane|identical protein binding|receptor signaling protein activity
CL8771Contig1	GO:0043132;GO:0080122;GO:0051087;GO:0006635;GO:0001561;GO:0015217;GO:0015866;GO:0051724;GO:0044610;GO:0005743;GO:0015230;GO:0005347;GO:0015867;GO:0035349;GO:0080121;GO:0005779;GO:0015908;GO:0015228;GO:0006839;GO:0035350	NAD transport|AMP transmembrane transporter activity|chaperone binding|fatty acid beta-oxidation|fatty acid alpha-oxidation|ADP transmembrane transporter activity|ADP transport|NAD transporter activity|FMN transmembrane transporter activity|mitochondrial inner membrane|FAD transmembrane transporter activity|ATP transmembrane transporter activity|ATP transport|coenzyme A transmembrane transport|AM…
CL8770Contig1	GO:0030275;GO:0016055	LRR domain binding|Wnt signaling pathway
CL876Contig1	GO:0030175;GO:0030054;GO:0008270;GO:0007528;GO:0017166;GO:0007527;GO:0005509;GO:0005730;GO:0001954;GO:0030864;GO:0007517;GO:0051015;GO:2000649;GO:0031594;GO:0005178;GO:0045211;GO:0019901;GO:0030426;GO:0070938;GO:0016010;GO:0006936	filopodium|cell junction|zinc ion binding|neuromuscular junction development|vinculin binding|adult somatic muscle development|calcium ion binding|nucleolus|positive regulation of cell-matrix adhesion|cortical actin cytoskeleton|muscle organ development|actin filament binding|regulation of sodium ion transmembrane transporter activity|neuromuscular junction|integrin binding|postsynaptic membrane|…
CL8769Contig1	GO:0008270;GO:0003677	zinc ion binding|DNA binding
CL8768Contig1	GO:0005737;GO:0005813	cytoplasm|centrosome
CL8767Contig1	GO:0005507;GO:0055114;GO:0001837;GO:0005044;GO:0005576;GO:0016641;GO:0045892;GO:0016020	copper ion binding|oxidation-reduction process|epithelial to mesenchymal transition|scavenger receptor activity|extracellular region|oxidoreductase activity, acting on the CH-NH2 group of donors, oxygen as acceptor|negative regulation of transcription, DNA-templated|membrane
CL8764Contig1	GO:0005829;GO:0005547;GO:0008060;GO:0032312;GO:0008270;GO:0007264;GO:0043547	cytosol|phosphatidylinositol-3,4,5-trisphosphate binding|ARF GTPase activator activity|regulation of ARF GTPase activity|zinc ion binding|small GTPase mediated signal transduction|positive regulation of GTPase activity
CL8762Contig1	GO:0005576	extracellular region
CL8761Contig1	GO:0060169;GO:0050862;GO:0050728;GO:0033089;GO:0006154;GO:0046061;GO:0070256;GO:0002636;GO:0005764;GO:0002906;GO:0033632;GO:0048541;GO:0001829;GO:0005829;GO:0009168;GO:0002314;GO:0046103;GO:0043103;GO:0001889;GO:0046111;GO:0030054;GO:0002686;GO:0048566;GO:0001666;GO:0050850;GO:0010460;GO:0030890;GO:0004000;GO:0060407;GO:0008270;GO:0005515;GO:0001890;GO:0009897;GO:0070244;GO:0007155;GO:0046638;GO:…	negative regulation of adenosine receptor signaling pathway|positive regulation of T cell receptor signaling pathway|negative regulation of inflammatory response|positive regulation of T cell differentiation in thymus|adenosine catabolic process|dATP catabolic process|negative regulation of mucus secretion|positive regulation of germinal center formation|lysosome|negative regulation of mature B c…
CL8760Contig1	GO:0005737;GO:0048312	cytoplasm|intracellular distribution of mitochondria
CL875Contig1	GO:0016021;GO:0007156;GO:0005509;GO:0005886	integral component of membrane|homophilic cell adhesion via plasma membrane adhesion molecules|calcium ion binding|plasma membrane
CL8759Contig1	GO:0008333;GO:0045022;GO:0007032;GO:0007040;GO:0070695;GO:0015031	endosome to lysosome transport|early endosome to late endosome transport|endosome organization|lysosome organization|FHF complex|protein transport
CL8758Contig1	GO:0000139;GO:0005789;GO:0033116;GO:0005515;GO:0016021;GO:0006888	Golgi membrane|endoplasmic reticulum membrane|endoplasmic reticulum-Golgi intermediate compartment membrane|protein binding|integral component of membrane|ER to Golgi vesicle-mediated transport
CL8756Contig1	GO:0006024;GO:0060173;GO:0001525;GO:0048286;GO:0000139;GO:0005975;GO:0060716;GO:0005887;GO:0017095;GO:0048666;GO:0015015	glycosaminoglycan biosynthetic process|limb development|angiogenesis|lung alveolus development|Golgi membrane|carbohydrate metabolic process|labyrinthine layer blood vessel development|integral component of plasma membrane|heparan sulfate 6-O-sulfotransferase activity|neuron development|heparan sulfate proteoglycan biosynthetic process, enzymatic modification
CL8755Contig1	GO:0016021	integral component of membrane
CL8754Contig1	GO:0001525;GO:0001938;GO:0032007;GO:0000033;GO:0031965;GO:0045766;GO:0036324;GO:0048306;GO:0051592;GO:0006919;GO:0047485;GO:0033577;GO:0005509;GO:0005789;GO:0060090;GO:0006488;GO:0006886;GO:0046982;GO:0097190;GO:0051898;GO:0031410;GO:0030948;GO:0016021;GO:0005768;GO:0043495;GO:0010595;GO:0048471;GO:0033554;GO:0042803;GO:0043687;GO:0033164;GO:0004378;GO:0018279	angiogenesis|positive regulation of endothelial cell proliferation|negative regulation of TOR signaling|alpha-1,3-mannosyltransferase activity|nuclear membrane|positive regulation of angiogenesis|vascular endothelial growth factor receptor-2 signaling pathway|calcium-dependent protein binding|response to calcium ion|activation of cysteine-type endopeptidase activity involved in apoptotic process|…
CL8753Contig1	GO:0016331;GO:0005886;GO:0005509;GO:0016021;GO:0001756;GO:0007156	morphogenesis of embryonic epithelium|plasma membrane|calcium ion binding|integral component of membrane|somitogenesis|homophilic cell adhesion via plasma membrane adhesion molecules
CL8752Contig1	GO:0045893;GO:0071339;GO:0006367;GO:0003677;GO:0033276;GO:0003700;GO:0046982;GO:0005669;GO:0005737	positive regulation of transcription, DNA-templated|MLL1 complex|transcription initiation from RNA polymerase II promoter|DNA binding|transcription factor TFTC complex|sequence-specific DNA binding transcription factor activity|protein heterodimerization activity|transcription factor TFIID complex|cytoplasm
CL8751Contig1	GO:0005576	extracellular region
CL8750Contig1	GO:0046872;GO:0031258;GO:0034446;GO:0004888;GO:0005518;GO:0022414;GO:0031532;GO:0051015;GO:0016021;GO:0031527	metal ion binding|lamellipodium membrane|substrate adhesion-dependent cell spreading|transmembrane signaling receptor activity|collagen binding|reproductive process|actin cytoskeleton reorganization|actin filament binding|integral component of membrane|filopodium membrane
CL8749Contig1	GO:0016021	integral component of membrane
CL8746Contig1	GO:0005737;GO:0006355;GO:0003723;GO:0005667;GO:0016070;GO:0003824	cytoplasm|regulation of transcription, DNA-templated|RNA binding|transcription factor complex|RNA metabolic process|catalytic activity
CL8745Contig1	GO:0047485;GO:0034765;GO:0005509;GO:0034705;GO:0030425;GO:0044325;GO:0015459;GO:0071805;GO:0043025;GO:0046982;GO:0005244;GO:0045760;GO:0005886;GO:0005267	protein N-terminus binding|regulation of ion transmembrane transport|calcium ion binding|potassium channel complex|dendrite|ion channel binding|potassium channel regulator activity|potassium ion transmembrane transport|neuronal cell body|protein heterodimerization activity|voltage-gated ion channel activity|positive regulation of action potential|plasma membrane|potassium channel activity
CL8743Contig1	GO:0000790;GO:0044323;GO:0030520;GO:0060010;GO:0008284;GO:0043277;GO:0003417;GO:0032753;GO:0051018;GO:0032720;GO:0030853;GO:0005102;GO:0050769;GO:0003708;GO:0001972;GO:0032689;GO:0006351;GO:0003707;GO:0008134;GO:0001889;GO:0007283;GO:0035264;GO:0003714;GO:0032736;GO:0003713;GO:0045944;GO:0033339;GO:0071222;GO:0005737;GO:0071300;GO:0045630;GO:0032754;GO:0048384;GO:0043422;GO:0019904;GO:0008270;GO:…	nuclear chromatin|retinoic acid-responsive element binding|intracellular estrogen receptor signaling pathway|Sertoli cell fate commitment|positive regulation of cell proliferation|apoptotic cell clearance|growth plate cartilage development|positive regulation of interleukin-4 production|protein kinase A binding|negative regulation of tumor necrosis factor production|negative regulation of granulo…
CL8741Contig1	GO:0000122;GO:0006346;GO:0005515;GO:0090116;GO:0044027;GO:0046499;GO:0045322;GO:0006351;GO:0007283;GO:0010424;GO:0000791;GO:0005737;GO:0005730;GO:0043045;GO:0046872;GO:0000775;GO:0005720;GO:0046498;GO:0043046;GO:0016363;GO:0003682;GO:0006349;GO:0071230;GO:0051718	negative regulation of transcription from RNA polymerase II promoter|methylation-dependent chromatin silencing|protein binding|C-5 methylation of cytosine|hypermethylation of CpG island|S-adenosylmethioninamine metabolic process|unmethylated CpG binding|transcription, DNA-templated|spermatogenesis|DNA methylation on cytosine within a CG sequence|euchromatin|cytoplasm|nucleolus|DNA methylation inv…
CL873Contig1	GO:0003700;GO:0003272;GO:0035844;GO:0003180;GO:0035922;GO:0003148;GO:0055008;GO:0060045;GO:0006351;GO:0003207;GO:0001947;GO:0036306;GO:0001105;GO:0001102;GO:0045944;GO:0005737;GO:0003344;GO:0006936;GO:0021524;GO:0060577;GO:0001706;GO:0000122;GO:0009953;GO:0001569;GO:0000578;GO:0001570;GO:0003175;GO:0008283;GO:0048370;GO:0008015;GO:0003193;GO:0000977;GO:0005634;GO:0060413;GO:0010991;GO:0035162;GO:…	sequence-specific DNA binding transcription factor activity|endocardial cushion formation|cloaca development|aortic valve morphogenesis|foramen ovale closure|outflow tract septum morphogenesis|cardiac muscle tissue morphogenesis|positive regulation of cardiac muscle cell proliferation|transcription, DNA-templated|cardiac chamber formation|heart looping|embryonic heart tube elongation|RNA polymera…
CL8739Contig1	GO:0042998;GO:0019901;GO:0051047;GO:0005789;GO:0005794;GO:0034379;GO:0005741;GO:0006633;GO:0044539;GO:0007420;GO:0019904;GO:0004467;GO:0014070;GO:0016021;GO:0048471;GO:0005811;GO:0005524;GO:0007584;GO:0005778;GO:2001247	positive regulation of Golgi to plasma membrane protein transport|protein kinase binding|positive regulation of secretion|endoplasmic reticulum membrane|Golgi apparatus|very-low-density lipoprotein particle assembly|mitochondrial outer membrane|fatty acid biosynthetic process|long-chain fatty acid import|brain development|protein domain specific binding|long-chain fatty acid-CoA ligase activity|r…
CL8738Contig1	GO:0048812;GO:2001222;GO:0008270	neuron projection morphogenesis|regulation of neuron migration|zinc ion binding
CL8736Contig1	GO:0048812;GO:2001222;GO:0008270	neuron projection morphogenesis|regulation of neuron migration|zinc ion binding
CL8735Contig1	GO:0000278;GO:0005654;GO:0005887;GO:0005515;GO:0043085;GO:0006351;GO:0006283;GO:0006297;GO:0008047;GO:0006355;GO:0051958;GO:0008517;GO:0003689;GO:0000722;GO:0008518;GO:0046655;GO:0015884;GO:0005663;GO:0005542;GO:0015350;GO:0007004;GO:0032201;GO:0006200;GO:0005524;GO:0006271	mitotic cell cycle|nucleoplasm|integral component of plasma membrane|protein binding|positive regulation of catalytic activity|transcription, DNA-templated|transcription-coupled nucleotide-excision repair|nucleotide-excision repair, DNA gap filling|enzyme activator activity|regulation of transcription, DNA-templated|methotrexate transport|folic acid transporter activity|DNA clamp loader activity|…
CL8734Contig1	GO:0005737;GO:0007224;GO:0036064;GO:0060170;GO:0016021;GO:0005634	cytoplasm|smoothened signaling pathway|ciliary basal body|ciliary membrane|integral component of membrane|nucleus
CL8733Contig1	GO:0016301;GO:0030659;GO:0032587;GO:0048812;GO:0043679;GO:0016310;GO:0005543;GO:0045806;GO:1900006;GO:0097320;GO:0005829;GO:0008092;GO:0090002;GO:0030054;GO:0048471;GO:0030137;GO:0060088;GO:0045202;GO:0048488	kinase activity|cytoplasmic vesicle membrane|ruffle membrane|neuron projection morphogenesis|axon terminus|phosphorylation|phospholipid binding|negative regulation of endocytosis|positive regulation of dendrite development|membrane tubulation|cytosol|cytoskeletal protein binding|establishment of protein localization to plasma membrane|cell junction|perinuclear region of cytoplasm|COPI-coated vesi…
CL8732Contig1	GO:0008047;GO:0019948;GO:0016925;GO:0046872;GO:0016874;GO:0005524;GO:0008134;GO:0046982;GO:0005654;GO:0005737;GO:0043085	enzyme activator activity|SUMO activating enzyme activity|protein sumoylation|metal ion binding|ligase activity|ATP binding|transcription factor binding|protein heterodimerization activity|nucleoplasm|cytoplasm|positive regulation of catalytic activity
CL8731Contig1	GO:0051291;GO:0007049;GO:0005874;GO:0030496;GO:0031105;GO:0001725;GO:0097227;GO:0048471;GO:0005819;GO:0005525	protein heterooligomerization|cell cycle|microtubule|midbody|septin complex|stress fiber|sperm annulus|perinuclear region of cytoplasm|spindle|GTP binding
CL8730Contig1	GO:0046872	metal ion binding
CL8729Contig1	GO:0030100;GO:0014067;GO:0043491;GO:0032007;GO:0016020;GO:0048009;GO:0051056;GO:0050918;GO:0007507;GO:0006469;GO:0005794;GO:0008285;GO:0014065;GO:0033596;GO:0046626;GO:0005096;GO:0051898;GO:0001666;GO:0001843;GO:0019902;GO:0071889;GO:0048471;GO:0042803;GO:0043547;GO:0006606;GO:0005634	regulation of endocytosis|negative regulation of phosphatidylinositol 3-kinase signaling|protein kinase B signaling|negative regulation of TOR signaling|membrane|insulin-like growth factor receptor signaling pathway|regulation of small GTPase mediated signal transduction|positive chemotaxis|heart development|negative regulation of protein kinase activity|Golgi apparatus|negative regulation of cel…
CL8728Contig1	GO:0046872;GO:0005622;GO:0035556	metal ion binding|intracellular|intracellular signal transduction
CL8727Contig1	GO:0009986;GO:0004871;GO:0005109;GO:0001843;GO:0060027;GO:0043507;GO:0090263;GO:0009950;GO:0051091;GO:0042384;GO:0005829;GO:0035253;GO:0045545;GO:0008013;GO:0007163;GO:0090179;GO:0090103;GO:0051260;GO:0022008;GO:0048013;GO:0007379;GO:0022007;GO:0003151;GO:0045944;GO:0036342;GO:0001702;GO:0005886;GO:0042802;GO:0032862;GO:0019904;GO:0043621;GO:0030136;GO:0005819;GO:0061098;GO:0021535;GO:0060028;GO:…	cell surface|signal transducer activity|frizzled binding|neural tube closure|convergent extension involved in gastrulation|positive regulation of JUN kinase activity|positive regulation of canonical Wnt signaling pathway|dorsal/ventral axis specification|positive regulation of sequence-specific DNA binding transcription factor activity|cilium assembly|cytosol|ciliary rootlet|syndecan binding|beta…
CL8725Contig1	GO:0008013;GO:0090090;GO:0072161;GO:0005546;GO:0016055;GO:0060612;GO:0090263;GO:0060348;GO:0005737;GO:0005634;GO:0005886	beta-catenin binding|negative regulation of canonical Wnt signaling pathway|mesenchymal cell differentiation involved in kidney development|phosphatidylinositol-4,5-bisphosphate binding|Wnt signaling pathway|adipose tissue development|positive regulation of canonical Wnt signaling pathway|bone development|cytoplasm|nucleus|plasma membrane
CL8722Contig1	GO:0005730	nucleolus
CL8721Contig1	GO:0010332;GO:0097038;GO:0016021;GO:0008270;GO:0010942;GO:0004871;GO:0043123;GO:0016874;GO:0004842;GO:0030433;GO:0051865;GO:0007165;GO:0016239;GO:0005789	response to gamma radiation|perinuclear endoplasmic reticulum|integral component of membrane|zinc ion binding|positive regulation of cell death|signal transducer activity|positive regulation of I-kappaB kinase/NF-kappaB signaling|ligase activity|ubiquitin-protein transferase activity|ER-associated ubiquitin-dependent protein catabolic process|protein autoubiquitination|signal transduction|positiv…
CL8720Contig1	GO:0034508;GO:0007059;GO:0007067;GO:0005634;GO:0000777	centromere complex assembly|chromosome segregation|mitotic nuclear division|nucleus|condensed chromosome kinetochore
CL871Contig1	GO:0006468;GO:0030018;GO:0004674;GO:0007517;GO:0005524;GO:0005634	protein phosphorylation|Z disc|protein serine/threonine kinase activity|muscle organ development|ATP binding|nucleus
CL8717Contig1	GO:0016021	integral component of membrane
CL8716Contig1	GO:0005515;GO:0005737	protein binding|cytoplasm
CL8715Contig1	GO:0007179;GO:0060059;GO:0007224;GO:0043524;GO:0004674;GO:0030578;GO:0046790;GO:0045634;GO:0019048;GO:0008284;GO:0032092;GO:0009952;GO:0051091;GO:0016605;GO:0045766;GO:0030511;GO:0051726;GO:0060235;GO:0071456;GO:0050882;GO:0001105;GO:0001102;GO:0003714;GO:0060395;GO:0018107;GO:0045944;GO:0005737;GO:0030182;GO:0006978;GO:0000122;GO:0007628;GO:0003677;GO:0005524;GO:0018105;GO:0010842;GO:0031965;GO:…	transforming growth factor beta receptor signaling pathway|embryonic retina morphogenesis in camera-type eye|smoothened signaling pathway|negative regulation of neuron apoptotic process|protein serine/threonine kinase activity|PML body organization|virion binding|regulation of melanocyte differentiation|modulation by virus of host morphology or physiology|positive regulation of cell proliferation…
CL8714Contig1	GO:0003743;GO:0006413;GO:0016281;GO:0005829;GO:0019048;GO:0000289;GO:0008026;GO:0019221;GO:0005524;GO:0006446	translation initiation factor activity|translational initiation|eukaryotic translation initiation factor 4F complex|cytosol|modulation by virus of host morphology or physiology|nuclear-transcribed mRNA poly(A) tail shortening|ATP-dependent helicase activity|cytokine-mediated signaling pathway|ATP binding|regulation of translational initiation
CL8713Contig1	GO:0050728;GO:0032855;GO:0030336;GO:0032496;GO:0043314;GO:0050766;GO:0030675;GO:0004713;GO:0005543;GO:0005829;GO:0046777;GO:0030036;GO:0042472;GO:0007420;GO:0007264;GO:0004674;GO:0051726;GO:0050885;GO:0048008;GO:0019899;GO:0005886;GO:0005089;GO:0005524	negative regulation of inflammatory response|positive regulation of Rac GTPase activity|negative regulation of cell migration|response to lipopolysaccharide|negative regulation of neutrophil degranulation|positive regulation of phagocytosis|Rac GTPase activator activity|protein tyrosine kinase activity|phospholipid binding|cytosol|protein autophosphorylation|actin cytoskeleton organization|inner …
CL8711Contig1	GO:0030018;GO:0003779;GO:0001725;GO:0005634;GO:0008270;GO:0030036	Z disc|actin binding|stress fiber|nucleus|zinc ion binding|actin cytoskeleton organization
CL8710Contig1	GO:0019799;GO:0071929;GO:0070507;GO:0048666	tubulin N-acetyltransferase activity|alpha-tubulin acetylation|regulation of microtubule cytoskeleton organization|neuron development
CL870Contig1	GO:0005737;GO:0042326;GO:0003682;GO:0043569;GO:0045944;GO:0005634	cytoplasm|negative regulation of phosphorylation|chromatin binding|negative regulation of insulin-like growth factor receptor signaling pathway|positive regulation of transcription from RNA polymerase II promoter|nucleus
CL8709Contig1	GO:0047560;GO:0030148;GO:0006666;GO:0016021;GO:0005783;GO:0055114	3-dehydrosphinganine reductase activity|sphingolipid biosynthetic process|3-keto-sphinganine metabolic process|integral component of membrane|endoplasmic reticulum|oxidation-reduction process
CL8708Contig1	GO:0045121;GO:0008360;GO:0046325;GO:0005884;GO:0008286;GO:0051056;GO:0032427;GO:0005525;GO:0006184;GO:0005829;GO:0090005;GO:0007264;GO:0032956;GO:0005522;GO:0045944;GO:0003924;GO:0005886;GO:0030866;GO:0051491;GO:0046326	membrane raft|regulation of cell shape|negative regulation of glucose import|actin filament|insulin receptor signaling pathway|regulation of small GTPase mediated signal transduction|GBD domain binding|GTP binding|GTP catabolic process|cytosol|negative regulation of establishment of protein localization to plasma membrane|small GTPase mediated signal transduction|regulation of actin cytoskeleton …
CL8706Contig1	GO:0022839;GO:0070588;GO:0007613;GO:0046929;GO:0045202;GO:0001101;GO:0035725;GO:0005887;GO:0042391;GO:0008306;GO:0015280	ion gated channel activity|calcium ion transmembrane transport|memory|negative regulation of neurotransmitter secretion|synapse|response to acid chemical|sodium ion transmembrane transport|integral component of plasma membrane|regulation of membrane potential|associative learning|ligand-gated sodium channel activity
CL8705Contig1	GO:0005789;GO:0009986;GO:0006457;GO:0005788;GO:0009100;GO:0045454;GO:0005793;GO:0006986;GO:0003756	endoplasmic reticulum membrane|cell surface|protein folding|endoplasmic reticulum lumen|glycoprotein metabolic process|cell redox homeostasis|endoplasmic reticulum-Golgi intermediate compartment|response to unfolded protein|protein disulfide isomerase activity
CL8703Contig1	GO:0000932;GO:0006355;GO:0000184;GO:0005634;GO:0006351	cytoplasmic mRNA processing body|regulation of transcription, DNA-templated|nuclear-transcribed mRNA catabolic process, nonsense-mediated decay|nucleus|transcription, DNA-templated
CL8701Contig1	GO:0001503;GO:0033333;GO:0008270;GO:0005509;GO:0061036;GO:0005125;GO:0005615;GO:0042157;GO:0004222;GO:0006508;GO:0030154;GO:0048264;GO:0001502;GO:0005578;GO:0044281;GO:0008083;GO:0030198;GO:0005794	ossification|fin development|zinc ion binding|calcium ion binding|positive regulation of cartilage development|cytokine activity|extracellular space|lipoprotein metabolic process|metalloendopeptidase activity|proteolysis|cell differentiation|determination of ventral identity|cartilage condensation|proteinaceous extracellular matrix|small molecule metabolic process|growth factor activity|extracell…
CL8700Contig1	GO:0051287;GO:0006099;GO:0004449;GO:0000287	NAD binding|tricarboxylic acid cycle|isocitrate dehydrogenase (NAD+) activity|magnesium ion binding
CL86Contig1	GO:0005858;GO:0001539;GO:0005874;GO:0003777;GO:0031514;GO:0016887;GO:0006200;GO:0007018;GO:0005524	axonemal dynein complex|cilium or flagellum-dependent cell motility|microtubule|microtubule motor activity|motile cilium|ATPase activity|ATP catabolic process|microtubule-based movement|ATP binding
CL869Contig1	GO:0006548;GO:0005829;GO:0016153	histidine catabolic process|cytosol|urocanate hydratase activity
CL8699Contig1	GO:0016021;GO:0006506;GO:0030145;GO:0033116;GO:0008081;GO:0070971;GO:0006888;GO:0034235;GO:0005801;GO:0005794	integral component of membrane|GPI anchor biosynthetic process|manganese ion binding|endoplasmic reticulum-Golgi intermediate compartment membrane|phosphoric diester hydrolase activity|endoplasmic reticulum exit site|ER to Golgi vesicle-mediated transport|GPI anchor binding|cis-Golgi network|Golgi apparatus
CL8698Contig1	GO:0035091;GO:0003676;GO:0007154;GO:0008270	phosphatidylinositol binding|nucleic acid binding|cell communication|zinc ion binding
CL8697Contig1	GO:0005829;GO:0003921;GO:0006541;GO:0003922;GO:0005524;GO:0016462;GO:0006177	cytosol|GMP synthase activity|glutamine metabolic process|GMP synthase (glutamine-hydrolyzing) activity|ATP binding|pyrophosphatase activity|GMP biosynthetic process
CL8696Contig1	GO:0003743;GO:0006413;GO:0045893;GO:0017025;GO:0008270;GO:0006352;GO:0005634	translation initiation factor activity|translational initiation|positive regulation of transcription, DNA-templated|TBP-class protein binding|zinc ion binding|DNA-templated transcription, initiation|nucleus
CL8695Contig1	GO:0005525;GO:0005743;GO:0006184;GO:0044065;GO:0005730;GO:0005761;GO:0070129;GO:0003924;GO:0042254	GTP binding|mitochondrial inner membrane|GTP catabolic process|regulation of respiratory system process|nucleolus|mitochondrial ribosome|regulation of mitochondrial translation|GTPase activity|ribosome biogenesis
CL8694Contig1	GO:0003723;GO:0008168	RNA binding|methyltransferase activity
CL8693Contig1	GO:0000785;GO:0005515;GO:0008270;GO:0032007;GO:0070728;GO:0033522;GO:0007283;GO:0016874;GO:0004842;GO:0007141;GO:0006342;GO:0071233;GO:0006511;GO:0000151;GO:0005886;GO:0005634	chromatin|protein binding|zinc ion binding|negative regulation of TOR signaling|leucine binding|histone H2A ubiquitination|spermatogenesis|ligase activity|ubiquitin-protein transferase activity|male meiosis I|chromatin silencing|cellular response to leucine|ubiquitin-dependent protein catabolic process|ubiquitin ligase complex|plasma membrane|nucleus
CL8692Contig1	GO:0048263;GO:0060027;GO:0006468;GO:0005524;GO:0004674	determination of dorsal identity|convergent extension involved in gastrulation|protein phosphorylation|ATP binding|protein serine/threonine kinase activity
CL8691Contig1	GO:0016020;GO:0019221;GO:0004896	membrane|cytokine-mediated signaling pathway|cytokine receptor activity
CL8690Contig1	GO:0016021;GO:0007156;GO:0031410;GO:0005509;GO:0005515	integral component of membrane|homophilic cell adhesion via plasma membrane adhesion molecules|cytoplasmic vesicle|calcium ion binding|protein binding
CL8689Contig1	GO:0007420;GO:0043010;GO:0005576;GO:0007218;GO:0005179	brain development|camera-type eye development|extracellular region|neuropeptide signaling pathway|hormone activity
CL8688Contig1	GO:0005634;GO:0005794	nucleus|Golgi apparatus
CL8687Contig1	GO:0005737;GO:0005874;GO:0005634;GO:0003677;GO:0003682	cytoplasm|microtubule|nucleus|DNA binding|chromatin binding
CL8686Contig1	GO:0005975;GO:0016020;GO:0005576;GO:0016901;GO:0005044;GO:0055114;GO:0048038;GO:0006898	carbohydrate metabolic process|membrane|extracellular region|oxidoreductase activity, acting on the CH-OH group of donors, quinone or similar compound as acceptor|scavenger receptor activity|oxidation-reduction process|quinone binding|receptor-mediated endocytosis
CL8685Contig1	GO:0005829;GO:0030054;GO:0016079;GO:0005326;GO:0045202;GO:0030073;GO:0019905;GO:0046928;GO:0005634;GO:0005886	cytosol|cell junction|synaptic vesicle exocytosis|neurotransmitter transporter activity|synapse|insulin secretion|syntaxin binding|regulation of neurotransmitter secretion|nucleus|plasma membrane
CL8684Contig1	GO:0000122;GO:0032332;GO:0016458;GO:0006351;GO:0051216;GO:0048821;GO:0000902;GO:0021778;GO:0009791;GO:2000741;GO:0061036;GO:0046982;GO:0071560;GO:0005667;GO:0044212;GO:0043565;GO:0035051;GO:0042692;GO:0003700;GO:0045944;GO:0005634;GO:0001701;GO:0048708	negative regulation of transcription from RNA polymerase II promoter|positive regulation of chondrocyte differentiation|gene silencing|transcription, DNA-templated|cartilage development|erythrocyte development|cell morphogenesis|oligodendrocyte cell fate specification|post-embryonic development|positive regulation of mesenchymal stem cell differentiation|positive regulation of cartilage developme…
CL8683Contig1	GO:0007219;GO:0008270	Notch signaling pathway|zinc ion binding
CL8682Contig1	GO:0042866;GO:0005739;GO:0008700;GO:0009436;GO:0019470;GO:0033609;GO:0042803	pyruvate biosynthetic process|mitochondrion|4-hydroxy-2-oxoglutarate aldolase activity|glyoxylate catabolic process|4-hydroxyproline catabolic process|oxalate metabolic process|protein homodimerization activity
CL8681Contig1	GO:0000139	Golgi membrane
CL8680Contig1	GO:0016021;GO:0004872;GO:0009615;GO:0005886	integral component of membrane|receptor activity|response to virus|plasma membrane
CL8679Contig1	GO:0005915;GO:0008016;GO:0090136;GO:0055007;GO:0005543;GO:0045218;GO:0005813;GO:0070097;GO:0005737	zonula adherens|regulation of heart contraction|epithelial cell-cell adhesion|cardiac muscle cell differentiation|phospholipid binding|zonula adherens maintenance|centrosome|delta-catenin binding|cytoplasm
CL8678Contig1	GO:0005737;GO:0017183;GO:0008283;GO:0005634;GO:0006412;GO:0032526	cytoplasm|peptidyl-diphthamide biosynthetic process from peptidyl-histidine|cell proliferation|nucleus|translation|response to retinoic acid
CL8677Contig1	GO:0014047;GO:0001525;GO:0007186;GO:0043198;GO:0043542;GO:0012506;GO:0043197;GO:0005102;GO:0048845;GO:0030165;GO:0048844;GO:0031647;GO:0006605;GO:0048167;GO:0017022;GO:0003779;GO:0030139;GO:0006468;GO:0044445;GO:0032435;GO:0000165;GO:0005096;GO:0004707;GO:0005903;GO:0007268;GO:0008021;GO:0030511;GO:0042803;GO:0005938	glutamate secretion|angiogenesis|G-protein coupled receptor signaling pathway|dendritic shaft|endothelial cell migration|vesicle membrane|dendritic spine|receptor binding|venous blood vessel morphogenesis|PDZ domain binding|artery morphogenesis|regulation of protein stability|protein targeting|regulation of synaptic plasticity|myosin binding|actin binding|endocytic vesicle|protein phosphorylation…
CL8676Contig1	GO:0000718;GO:0047485;GO:0003690;GO:0006283;GO:0010225;GO:0006295;GO:0046872;GO:0000405;GO:0009650;GO:0004520;GO:0003697;GO:0005675;GO:0042803;GO:0043066	nucleotide-excision repair, DNA damage removal|protein N-terminus binding|double-stranded DNA binding|transcription-coupled nucleotide-excision repair|response to UV-C|nucleotide-excision repair, DNA incision, 3'-to lesion|metal ion binding|bubble DNA binding|UV protection|endodeoxyribonuclease activity|single-stranded DNA binding|holo TFIIH complex|protein homodimerization activity|negative regu…
CL8672Contig1	GO:0046872;GO:0008285;GO:0009314;GO:0009617;GO:0035970;GO:0004722;GO:0000086;GO:0005515;GO:0005634	metal ion binding|negative regulation of cell proliferation|response to radiation|response to bacterium|peptidyl-threonine dephosphorylation|protein serine/threonine phosphatase activity|G2/M transition of mitotic cell cycle|protein binding|nucleus
CL8670Contig1	GO:0005096;GO:0005089;GO:0042060;GO:0032956;GO:0005543;GO:0032321	GTPase activator activity|Rho guanyl-nucleotide exchange factor activity|wound healing|regulation of actin cytoskeleton organization|phospholipid binding|positive regulation of Rho GTPase activity
CL866Contig1	GO:0045893;GO:0005515;GO:0006351;GO:0021521;GO:0042476;GO:0045880;GO:0005737;GO:0050767;GO:0046872;GO:0021508;GO:0003677;GO:0003700;GO:0031290;GO:0048855;GO:0005634;GO:0035301	positive regulation of transcription, DNA-templated|protein binding|transcription, DNA-templated|ventral spinal cord interneuron specification|odontogenesis|positive regulation of smoothened signaling pathway|cytoplasm|regulation of neurogenesis|metal ion binding|floor plate formation|DNA binding|sequence-specific DNA binding transcription factor activity|retinal ganglion cell axon guidance|adeno…
CL8669Contig1	GO:0016021;GO:0052689	integral component of membrane|carboxylic ester hydrolase activity
CL8667Contig1	GO:0048496;GO:0060027;GO:0030324;GO:0016055;GO:0030814;GO:0035469;GO:0005515;GO:0007163;GO:0060271;GO:0060972;GO:0048793;GO:0030198;GO:0060993;GO:2000167;GO:0090090;GO:0045494;GO:0070121;GO:0072372;GO:0001947;GO:0003777;GO:0003283;GO:0007601;GO:0006629;GO:0071910;GO:0071909;GO:0003146;GO:0005871;GO:0071908;GO:0072189;GO:0060287	maintenance of organ identity|convergent extension involved in gastrulation|lung development|Wnt signaling pathway|regulation of cAMP metabolic process|determination of pancreatic left/right asymmetry|protein binding|establishment or maintenance of cell polarity|cilium morphogenesis|left/right pattern formation|pronephros development|extracellular matrix organization|kidney morphogenesis|regulati…
CL8666Contig1	GO:0048793;GO:0006351;GO:0031624;GO:0004713;GO:0006915;GO:0046777;GO:0006355;GO:0004706;GO:0043065;GO:0071570;GO:0046330;GO:0048365;GO:0042803;GO:0007256;GO:0005524;GO:0019900	pronephros development|transcription, DNA-templated|ubiquitin conjugating enzyme binding|protein tyrosine kinase activity|apoptotic process|protein autophosphorylation|regulation of transcription, DNA-templated|JUN kinase kinase kinase activity|positive regulation of apoptotic process|cement gland development|positive regulation of JNK cascade|Rac GTPase binding|protein homodimerization activity|…
CL8665Contig1	GO:0034394;GO:0005509;GO:0004888;GO:2000121;GO:0001558;GO:0048251;GO:0008022;GO:0007160;GO:0005615;GO:0005178;GO:0005578;GO:0005737;GO:0016020;GO:0071953;GO:0007596	protein localization to cell surface|calcium ion binding|transmembrane signaling receptor activity|regulation of removal of superoxide radicals|regulation of cell growth|elastic fiber assembly|protein C-terminus binding|cell-matrix adhesion|extracellular space|integrin binding|proteinaceous extracellular matrix|cytoplasm|membrane|elastic fiber|blood coagulation
CL8664Contig1	GO:0045121;GO:0048010;GO:0035860;GO:0016525;GO:0030513;GO:0030336;GO:0018741;GO:0008449;GO:0060384;GO:0002063;GO:0007155;GO:0060348;GO:0030177;GO:0032836;GO:0001502;GO:0005615;GO:0048706;GO:0005509;GO:0006915;GO:0009986;GO:0048661;GO:0004065;GO:0001937;GO:0060686;GO:0005795;GO:0010575;GO:0030201;GO:0040037;GO:0003094;GO:0005783;GO:0005886;GO:0036022;GO:0060070;GO:0014846	membrane raft|vascular endothelial growth factor receptor signaling pathway|glial cell-derived neurotrophic factor receptor signaling pathway|negative regulation of angiogenesis|positive regulation of BMP signaling pathway|negative regulation of cell migration|alkyl sulfatase activity|N-acetylglucosamine-6-sulfatase activity|innervation|chondrocyte development|cell adhesion|bone development|posit…
CL8663Contig1	GO:0000234;GO:0006656;GO:0042425;GO:0032259;GO:0009860;GO:0009555;GO:0010183;GO:0048528	phosphoethanolamine N-methyltransferase activity|phosphatidylcholine biosynthetic process|choline biosynthetic process|methylation|pollen tube growth|pollen development|pollen tube guidance|post-embryonic root development
CL8662Contig1	GO:0007049;GO:0006260;GO:0000724;GO:0007292;GO:0003677;GO:0005524;GO:0097362;GO:0048232;GO:0004386;GO:0005634	cell cycle|DNA replication|double-strand break repair via homologous recombination|female gamete generation|DNA binding|ATP binding|MCM8-MCM9 complex|male gamete generation|helicase activity|nucleus
CL8660Contig1	GO:0016021;GO:0005789	integral component of membrane|endoplasmic reticulum membrane
CL8659Contig1	GO:0004725;GO:0042802;GO:0035335	protein tyrosine phosphatase activity|identical protein binding|peptidyl-tyrosine dephosphorylation
CL8657Contig1	GO:0007409;GO:0046658;GO:0005515	axonogenesis|anchored component of plasma membrane|protein binding
CL8656Contig1	GO:0031512;GO:0005248;GO:0042803;GO:0031587;GO:0035502;GO:0048763;GO:0005887;GO:0045429;GO:0009925;GO:0035725;GO:0021510;GO:0072284;GO:0051117;GO:0005102;GO:0071158;GO:0005245;GO:0030027;GO:0072019;GO:0060315;GO:0005267;GO:0071458;GO:0072075;GO:0090279;GO:0001947;GO:0007259;GO:0042994;GO:0043398;GO:0010882;GO:0072218;GO:0072114;GO:0072208;GO:0031513;GO:0071470;GO:0061333;GO:0071498;GO:0030814;GO:…	motile primary cilium|voltage-gated sodium channel activity|protein homodimerization activity|positive regulation of inositol 1,4,5-trisphosphate-sensitive calcium-release channel activity|metanephric part of ureteric bud development|calcium-induced calcium release activity|integral component of plasma membrane|positive regulation of nitric oxide biosynthetic process|basal plasma membrane|sodium …
CL8655Contig1	GO:0016021	integral component of membrane
CL8654Contig1	GO:0005634;GO:0005737	nucleus|cytoplasm
CL8653Contig1	GO:0035097;GO:0035556;GO:0042800;GO:0008270;GO:0051568;GO:0006355;GO:0003677;GO:0018022;GO:0005515;GO:0006351	histone methyltransferase complex|intracellular signal transduction|histone methyltransferase activity (H3-K4 specific)|zinc ion binding|histone H3-K4 methylation|regulation of transcription, DNA-templated|DNA binding|peptidyl-lysine methylation|protein binding|transcription, DNA-templated
CL8652Contig1	GO:0043065;GO:0006461;GO:0003306;GO:0005923;GO:0003157;GO:0007094;GO:0030426;GO:0001501;GO:0022006;GO:0031290;GO:0001754;GO:0006974;GO:0030027;GO:0031274;GO:0000776;GO:0001947;GO:0007051;GO:0008013;GO:0048920;GO:0060041;GO:0045736;GO:0003170;GO:0055001;GO:0035118;GO:0090090;GO:0031018;GO:0061031;GO:0090244;GO:0048384;GO:0005913;GO:0007050;GO:0000281;GO:0071599;GO:0008285;GO:0019901;GO:0019887;GO:…	positive regulation of apoptotic process|protein complex assembly|Wnt signaling pathway involved in heart development|tight junction|endocardium development|mitotic spindle assembly checkpoint|growth cone|skeletal system development|zona limitans intrathalamica formation|retinal ganglion cell axon guidance|eye photoreceptor cell differentiation|cellular response to DNA damage stimulus|lamellipodi…
CL8651Contig1	GO:0007411;GO:0046875;GO:0007267;GO:0009880;GO:0045202;GO:0042102;GO:0005887;GO:0007155;GO:0045121;GO:0016310;GO:0016301;GO:0001755;GO:0005737;GO:0005634	axon guidance|ephrin receptor binding|cell-cell signaling|embryonic pattern specification|synapse|positive regulation of T cell proliferation|integral component of plasma membrane|cell adhesion|membrane raft|phosphorylation|kinase activity|neural crest cell migration|cytoplasm|nucleus
CL8650Contig1	GO:0005730;GO:0033613;GO:0008026;GO:0045943;GO:0005524;GO:0000182;GO:0005759;GO:0005654	nucleolus|activating transcription factor binding|ATP-dependent helicase activity|positive regulation of transcription from RNA polymerase I promoter|ATP binding|rDNA binding|mitochondrial matrix|nucleoplasm
CL864Contig1	GO:0005925;GO:0014823;GO:0030049;GO:0001778;GO:0032982;GO:0005794;GO:0031672;GO:0005730;GO:0005829;GO:0000146;GO:0003779;GO:0008307;GO:0038096;GO:0005516;GO:0045087;GO:0005524;GO:0005859;GO:0005826	focal adhesion|response to activity|muscle filament sliding|plasma membrane repair|myosin filament|Golgi apparatus|A band|nucleolus|cytosol|microfilament motor activity|actin binding|structural constituent of muscle|Fc-gamma receptor signaling pathway involved in phagocytosis|calmodulin binding|innate immune response|ATP binding|muscle myosin complex|actomyosin contractile ring
CL8649Contig1	GO:0008270	zinc ion binding
CL8648Contig1	GO:0005829;GO:0007595;GO:0035690;GO:0044205;GO:0007565;GO:0004590;GO:0006207;GO:0005634;GO:0004588	cytosol|lactation|cellular response to drug|'de novo' UMP biosynthetic process|female pregnancy|orotidine-5'-phosphate decarboxylase activity|'de novo' pyrimidine nucleobase biosynthetic process|nucleus|orotate phosphoribosyltransferase activity
CL8646Contig1	GO:0016568;GO:0046872;GO:0051213;GO:0006355;GO:0046966;GO:0005654;GO:0006351;GO:0007596	chromatin modification|metal ion binding|dioxygenase activity|regulation of transcription, DNA-templated|thyroid hormone receptor binding|nucleoplasm|transcription, DNA-templated|blood coagulation
CL8645Contig1	GO:0016477;GO:0007411;GO:0043235;GO:0030424;GO:0009897;GO:0019898;GO:0005615;GO:0008584;GO:0005178;GO:0043025;GO:0001822;GO:0016167;GO:0031225;GO:0035860	cell migration|axon guidance|receptor complex|axon|external side of plasma membrane|extrinsic component of membrane|extracellular space|male gonad development|integrin binding|neuronal cell body|kidney development|glial cell-derived neurotrophic factor receptor activity|anchored component of membrane|glial cell-derived neurotrophic factor receptor signaling pathway
CL8644Contig1	GO:0090305;GO:0003676;GO:0005634;GO:0004527	nucleic acid phosphodiester bond hydrolysis|nucleic acid binding|nucleus|exonuclease activity
CL8643Contig1	GO:0003824;GO:0008152	catalytic activity|metabolic process
CL8642Contig1	GO:0030879;GO:0045725;GO:0043491;GO:0008286;GO:0048009;GO:0019901;GO:0016042;GO:0034504;GO:0010468;GO:0005543;GO:0046676;GO:0005737;GO:0043548;GO:0014065;GO:0043552;GO:2001275;GO:0002053;GO:0032000;GO:0005159;GO:0005901;GO:0030335;GO:0005634;GO:0005158	mammary gland development|positive regulation of glycogen biosynthetic process|protein kinase B signaling|insulin receptor signaling pathway|insulin-like growth factor receptor signaling pathway|protein kinase binding|lipid catabolic process|protein localization to nucleus|regulation of gene expression|phospholipid binding|negative regulation of insulin secretion|cytoplasm|phosphatidylinositol 3-…
CL8641Contig1	GO:0032317;GO:0032314;GO:0097156;GO:0005887;GO:0043507;GO:0005005;GO:0009952;GO:0018108;GO:0030900;GO:0048710;GO:0021957;GO:0030424;GO:0048013;GO:0048685;GO:0097161;GO:0030517;GO:0005004;GO:0097155;GO:0007628;GO:0005524;GO:0046777;GO:0030425;GO:0007155;GO:0031901;GO:0042731;GO:0061001;GO:0008045;GO:0009988;GO:2001108	regulation of Rap GTPase activity|regulation of Rac GTPase activity|fasciculation of motor neuron axon|integral component of plasma membrane|positive regulation of JUN kinase activity|transmembrane-ephrin receptor activity|anterior/posterior pattern specification|peptidyl-tyrosine phosphorylation|forebrain development|regulation of astrocyte differentiation|corticospinal tract morphogenesis|axon|…
CL8640Contig1	GO:0014731;GO:0005516;GO:0043234;GO:0005545;GO:0019898;GO:0008091;GO:0032092;GO:0030866;GO:0003779;GO:0005200;GO:0008015;GO:0005794;GO:0005634;GO:0030507;GO:0005886	spectrin-associated cytoskeleton|calmodulin binding|protein complex|1-phosphatidylinositol binding|extrinsic component of membrane|spectrin|positive regulation of protein binding|cortical actin cytoskeleton organization|actin binding|structural constituent of cytoskeleton|blood circulation|Golgi apparatus|nucleus|spectrin binding|plasma membrane
CL863Contig1	GO:0003779;GO:0005856;GO:0030496;GO:0005737	actin binding|cytoskeleton|midbody|cytoplasm
CL8639Contig1	GO:0016051;GO:0047756;GO:0016021;GO:0030208;GO:0030206	carbohydrate biosynthetic process|chondroitin 4-sulfotransferase activity|integral component of membrane|dermatan sulfate biosynthetic process|chondroitin sulfate biosynthetic process
CL8638Contig1	GO:0019933;GO:0048011;GO:0036003;GO:0050728;GO:0006915;GO:0034138;GO:0034115;GO:2001240;GO:0034142;GO:0051534;GO:0045765;GO:0016605;GO:0005829;GO:0071499;GO:0034162;GO:2000352;GO:0034166;GO:0004707;GO:0070301;GO:0030821;GO:0038124;GO:0034146;GO:0071560;GO:0045087;GO:0051247;GO:0002755;GO:0051403;GO:0005524;GO:0070375;GO:0030154;GO:1902176;GO:0018105;GO:0035666;GO:0007049;GO:0046777;GO:0034134;GO:…	cAMP-mediated signaling|neurotrophin TRK receptor signaling pathway|positive regulation of transcription from RNA polymerase II promoter in response to stress|negative regulation of inflammatory response|apoptotic process|toll-like receptor 3 signaling pathway|negative regulation of heterotypic cell-cell adhesion|negative regulation of extrinsic apoptotic signaling pathway in absence of ligand|to…
CL8636Contig1	GO:0016746;GO:0008152;GO:0005737	transferase activity, transferring acyl groups|metabolic process|cytoplasm
CL8633Contig1	GO:0045893;GO:0030916;GO:0030814;GO:0007369;GO:0007163;GO:0036038;GO:0048793;GO:0006351;GO:0015031;GO:0005829;GO:0009986;GO:0060041;GO:0042462;GO:0005813;GO:0032391;GO:0021549;GO:0042384;GO:0036064;GO:0000930;GO:0005634;GO:0000086;GO:0051011	positive regulation of transcription, DNA-templated|otic vesicle formation|regulation of cAMP metabolic process|gastrulation|establishment or maintenance of cell polarity|TCTN-B9D complex|pronephros development|transcription, DNA-templated|protein transport|cytosol|cell surface|retina development in camera-type eye|eye photoreceptor cell development|centrosome|photoreceptor connecting cilium|cere…
CL8632Contig1	GO:0019885;GO:0016020	antigen processing and presentation of endogenous peptide antigen via MHC class I|membrane
CL8630Contig1	GO:0046685;GO:0004871;GO:0007172;GO:0009749;GO:0005925;GO:0050771;GO:0043548;GO:0016324;GO:0051964;GO:0030010;GO:0007411;GO:0009612;GO:0030336;GO:0018108;GO:0014068;GO:0009790;GO:0030027;GO:0005829;GO:0005178;GO:0016323;GO:0045785;GO:0014911;GO:0042169;GO:0038007;GO:0038096;GO:0030168;GO:0043552;GO:0051893;GO:2000811;GO:0048013;GO:0007254;GO:0016604;GO:0043542;GO:0006921;GO:0045444;GO:0045087;GO:…	response to arsenic-containing substance|signal transducer activity|signal complex assembly|response to glucose|focal adhesion|negative regulation of axonogenesis|phosphatidylinositol 3-kinase binding|apical plasma membrane|negative regulation of synapse assembly|establishment of cell polarity|axon guidance|response to mechanical stimulus|negative regulation of cell migration|peptidyl-tyrosine ph…
CL862Contig1	GO:0005615;GO:0005788;GO:0031012;GO:0055085;GO:0016021;GO:0030198;GO:0005581	extracellular space|endoplasmic reticulum lumen|extracellular matrix|transmembrane transport|integral component of membrane|extracellular matrix organization|collagen trimer
CL8629Contig1	GO:0016311;GO:0004721;GO:0046872;GO:0005739	dephosphorylation|phosphoprotein phosphatase activity|metal ion binding|mitochondrion
CL8627Contig1	GO:0046872;GO:0008047;GO:0004222;GO:0005759;GO:0006508;GO:0043085;GO:0005634	metal ion binding|enzyme activator activity|metalloendopeptidase activity|mitochondrial matrix|proteolysis|positive regulation of catalytic activity|nucleus
CL8626Contig1	GO:0045944;GO:0006915;GO:0003677;GO:0019902;GO:0003700;GO:0010923;GO:0005634;GO:0006351	positive regulation of transcription from RNA polymerase II promoter|apoptotic process|DNA binding|phosphatase binding|sequence-specific DNA binding transcription factor activity|negative regulation of phosphatase activity|nucleus|transcription, DNA-templated
CL8625Contig1	GO:0016301;GO:0005975;GO:0070050;GO:0008219;GO:0016773;GO:0016310	kinase activity|carbohydrate metabolic process|neuron cellular homeostasis|cell death|phosphotransferase activity, alcohol group as acceptor|phosphorylation
CL8624Contig1	GO:0016021;GO:0005794;GO:0008146	integral component of membrane|Golgi apparatus|sulfotransferase activity
CL8623Contig1	GO:0006468;GO:0005887;GO:0005524;GO:0048013;GO:0005003	protein phosphorylation|integral component of plasma membrane|ATP binding|ephrin receptor signaling pathway|ephrin receptor activity
CL8621Contig1	GO:0045109;GO:0031424;GO:0051798;GO:0071944;GO:0045727;GO:0032395;GO:0045095;GO:0042289;GO:0030307;GO:0007165;GO:0005200;GO:0002009;GO:0005737	intermediate filament organization|keratinization|positive regulation of hair follicle development|cell periphery|positive regulation of translation|MHC class II receptor activity|keratin filament|MHC class II protein binding|positive regulation of cell growth|signal transduction|structural constituent of cytoskeleton|morphogenesis of an epithelium|cytoplasm
CL8620Contig1	GO:0030207;GO:0007417;GO:0043627;GO:0007041;GO:0006687;GO:0005739;GO:0046872;GO:0007584;GO:0005975;GO:0043202;GO:0043687;GO:0005788;GO:0005791;GO:0009268;GO:0004065;GO:0003943;GO:0006914;GO:0051597;GO:0007040;GO:0005794	chondroitin sulfate catabolic process|central nervous system development|response to estrogen|lysosomal transport|glycosphingolipid metabolic process|mitochondrion|metal ion binding|response to nutrient|carbohydrate metabolic process|lysosomal lumen|post-translational protein modification|endoplasmic reticulum lumen|rough endoplasmic reticulum|response to pH|arylsulfatase activity|N-acetylgalacto…
CL8618Contig1	GO:0003777;GO:0008017;GO:0043515;GO:0005874;GO:0005524;GO:0007018;GO:0000776;GO:0005871;GO:0000779;GO:0045860;GO:0005634	microtubule motor activity|microtubule binding|kinetochore binding|microtubule|ATP binding|microtubule-based movement|kinetochore|kinesin complex|condensed chromosome, centromeric region|positive regulation of protein kinase activity|nucleus
CL8617Contig1	GO:0007165;GO:0008603	signal transduction|cAMP-dependent protein kinase regulator activity
CL8616Contig1	GO:0034362;GO:0034440;GO:0003847;GO:0044267;GO:0047499;GO:0016042;GO:0005543;GO:0050729;GO:0090026;GO:0034374;GO:0034441	low-density lipoprotein particle|lipid oxidation|1-alkyl-2-acetylglycerophosphocholine esterase activity|cellular protein metabolic process|calcium-independent phospholipase A2 activity|lipid catabolic process|phospholipid binding|positive regulation of inflammatory response|positive regulation of monocyte chemotaxis|low-density lipoprotein particle remodeling|plasma lipoprotein particle oxidation
CL8613Contig1	GO:0005576;GO:0008009;GO:0006955	extracellular region|chemokine activity|immune response
CL8612Contig1	GO:0031821;GO:0004871;GO:0043005;GO:0051430;GO:0007626;GO:0042542;GO:0008016;GO:0005834;GO:0007568;GO:0005525;GO:0007212;GO:0030900;GO:0006936;GO:0006184;GO:0031175;GO:0046872;GO:0031683;GO:0043278;GO:0051926;GO:0042493;GO:0034097;GO:0043547;GO:0007188;GO:0003924;GO:0031852	G-protein coupled serotonin receptor binding|signal transducer activity|neuron projection|corticotropin-releasing hormone receptor 1 binding|locomotory behavior|response to hydrogen peroxide|regulation of heart contraction|heterotrimeric G-protein complex|aging|GTP binding|dopamine receptor signaling pathway|forebrain development|muscle contraction|GTP catabolic process|neuron projection developm…
CL8609Contig1	GO:0045893;GO:0030900;GO:0046872;GO:0003677;GO:0033278;GO:0030154;GO:0003700;GO:0060070;GO:0042127;GO:0005634;GO:0001843	positive regulation of transcription, DNA-templated|forebrain development|metal ion binding|DNA binding|cell proliferation in midbrain|cell differentiation|sequence-specific DNA binding transcription factor activity|canonical Wnt signaling pathway|regulation of cell proliferation|nucleus|neural tube closure
CL8608Contig1	GO:2000299;GO:0030018;GO:0008270;GO:0005509;GO:0051879;GO:1900034;GO:0010824;GO:0061077;GO:0006950	negative regulation of Rho-dependent protein serine/threonine kinase activity|Z disc|zinc ion binding|calcium ion binding|Hsp90 protein binding|regulation of cellular response to heat|regulation of centrosome duplication|chaperone-mediated protein folding|response to stress
CL8604Contig1	GO:0016021	integral component of membrane
CL8603Contig1	GO:0016021;GO:0043209	integral component of membrane|myelin sheath
CL8600Contig1	GO:0003690;GO:0005739;GO:0046872;GO:0003906;GO:0051539;GO:0019104;GO:0005515;GO:0045008;GO:0006296;GO:0005654	double-stranded DNA binding|mitochondrion|metal ion binding|DNA-(apurinic or apyrimidinic site) lyase activity|4 iron, 4 sulfur cluster binding|DNA N-glycosylase activity|protein binding|depyrimidination|nucleotide-excision repair, DNA incision, 5'-to lesion|nucleoplasm
CL85Contig1	GO:0001569;GO:0000122;GO:0035924;GO:0002040;GO:0005509;GO:0060854;GO:0003209;GO:0008285;GO:0050767;GO:0072554;GO:0030947;GO:0060855;GO:0035912;GO:0003344;GO:0090051;GO:0016021;GO:0003222;GO:0061314;GO:0044344;GO:0001974;GO:0005112	patterning of blood vessels|negative regulation of transcription from RNA polymerase II promoter|cellular response to vascular endothelial growth factor stimulus|sprouting angiogenesis|calcium ion binding|patterning of lymph vessels|cardiac atrium morphogenesis|negative regulation of cell proliferation|regulation of neurogenesis|blood vessel lumenization|regulation of vascular endothelial growth …
CL859Contig1	GO:0016021	integral component of membrane
CL8598Contig1	GO:0005737;GO:1902042;GO:0043066;GO:0006915	cytoplasm|negative regulation of extrinsic apoptotic signaling pathway via death domain receptors|negative regulation of apoptotic process|apoptotic process
CL8597Contig1	GO:0046907	intracellular transport
CL8596Contig1	GO:0009258;GO:0055114;GO:0005739;GO:0016620;GO:0009058;GO:0016742;GO:0016155;GO:0032259;GO:0006730;GO:0008168	10-formyltetrahydrofolate catabolic process|oxidation-reduction process|mitochondrion|oxidoreductase activity, acting on the aldehyde or oxo group of donors, NAD or NADP as acceptor|biosynthetic process|hydroxymethyl-, formyl- and related transferase activity|formyltetrahydrofolate dehydrogenase activity|methylation|one-carbon metabolic process|methyltransferase activity
CL8595Contig1	GO:0045893;GO:0055114;GO:0008270;GO:0016706;GO:0032259;GO:0003677;GO:0019907;GO:0005737;GO:0008168;GO:0003682	positive regulation of transcription, DNA-templated|oxidation-reduction process|zinc ion binding|oxidoreductase activity, acting on paired donors, with incorporation or reduction of molecular oxygen, 2-oxoglutarate as one donor, and incorporation of one atom each of oxygen into both donors|methylation|DNA binding|cyclin-dependent protein kinase activating kinase holoenzyme complex|cytoplasm|methy…
CL8594Contig1	GO:0005743;GO:0005783;GO:0016491;GO:0055114	mitochondrial inner membrane|endoplasmic reticulum|oxidoreductase activity|oxidation-reduction process
CL8593Contig1	GO:0006260;GO:0016301;GO:0016310;GO:0007049;GO:0005634;GO:0051301;GO:0006281	DNA replication|kinase activity|phosphorylation|cell cycle|nucleus|cell division|DNA repair
CL8592Contig1	GO:0005576;GO:0005783	extracellular region|endoplasmic reticulum
CL8590Contig1	GO:0045087;GO:0005515	innate immune response|protein binding
CL8589Contig1	GO:0003700;GO:0032048;GO:0043524;GO:0016571;GO:0001976;GO:0006020;GO:0001662;GO:0046470;GO:0008284;GO:0001964;GO:0047485;GO:0007585;GO:0051965;GO:0007416;GO:0009405;GO:0042551;GO:0035197;GO:0002087;GO:0031061;GO:0008327;GO:0008211;GO:0016358;GO:0009790;GO:0008104;GO:0006351;GO:0005829;GO:0003729;GO:0000792;GO:0019233;GO:0006541;GO:0009791;GO:0008134;GO:0060079;GO:0006122;GO:0006349;GO:0006342;GO:…	sequence-specific DNA binding transcription factor activity|cardiolipin metabolic process|negative regulation of neuron apoptotic process|histone methylation|neurological system process involved in regulation of systemic arterial blood pressure|inositol metabolic process|behavioral fear response|phosphatidylcholine metabolic process|positive regulation of cell proliferation|startle response|prote…
CL8586Contig1	GO:0016021;GO:0007186;GO:0004930	integral component of membrane|G-protein coupled receptor signaling pathway|G-protein coupled receptor activity
CL8585Contig1	GO:0034651;GO:0035865;GO:2000344;GO:0042383;GO:0032342;GO:0008332;GO:0070588;GO:0005901;GO:0070509;GO:0005891;GO:0042391;GO:0032870;GO:0097110	cortisol biosynthetic process|cellular response to potassium ion|positive regulation of acrosome reaction|sarcolemma|aldosterone biosynthetic process|low voltage-gated calcium channel activity|calcium ion transmembrane transport|caveola|calcium ion import|voltage-gated calcium channel complex|regulation of membrane potential|cellular response to hormone stimulus|scaffold protein binding
CL8583Contig1	GO:0005737;GO:0006646;GO:0016310;GO:0005524;GO:0004305	cytoplasm|phosphatidylethanolamine biosynthetic process|phosphorylation|ATP binding|ethanolamine kinase activity
CL8582Contig1	GO:0048709;GO:0032332;GO:0006366;GO:0051216;GO:0045165;GO:2000741;GO:0061036;GO:0046982;GO:0071560;GO:0021953;GO:0044212;GO:0045892;GO:0003700;GO:0045944;GO:0005634;GO:0060164;GO:0001701	oligodendrocyte differentiation|positive regulation of chondrocyte differentiation|transcription from RNA polymerase II promoter|cartilage development|cell fate commitment|positive regulation of mesenchymal stem cell differentiation|positive regulation of cartilage development|protein heterodimerization activity|cellular response to transforming growth factor beta stimulus|central nervous system …
CL8581Contig1	GO:0042162;GO:0005829;GO:0005730;GO:0046872;GO:0000723;GO:0004521;GO:0000781;GO:0000184	telomeric DNA binding|cytosol|nucleolus|metal ion binding|telomere maintenance|endoribonuclease activity|chromosome, telomeric region|nuclear-transcribed mRNA catabolic process, nonsense-mediated decay
CL8580Contig1	GO:0042592;GO:0035264;GO:0007409;GO:0030534;GO:0016021	homeostatic process|multicellular organism growth|axonogenesis|adult behavior|integral component of membrane
CL8579Contig1	GO:0003785;GO:0045944;GO:0051145;GO:0003700;GO:0003713;GO:0005737;GO:0043066;GO:0043522;GO:0000976;GO:0005634	actin monomer binding|positive regulation of transcription from RNA polymerase II promoter|smooth muscle cell differentiation|sequence-specific DNA binding transcription factor activity|transcription coactivator activity|cytoplasm|negative regulation of apoptotic process|leucine zipper domain binding|transcription regulatory region sequence-specific DNA binding|nucleus
CL8578Contig1	GO:0048263;GO:0060027;GO:0006468;GO:0005524;GO:0004674	determination of dorsal identity|convergent extension involved in gastrulation|protein phosphorylation|ATP binding|protein serine/threonine kinase activity
CL8577Contig1	GO:0005737;GO:0005886;GO:0005515;GO:0007186;GO:0009968;GO:0005634	cytoplasm|plasma membrane|protein binding|G-protein coupled receptor signaling pathway|negative regulation of signal transduction|nucleus
CL8576Contig1	GO:0018105;GO:0005829;GO:0046777;GO:0007254;GO:0016572;GO:0018107;GO:0005524;GO:0000186;GO:0004709;GO:0042803;GO:0005886	peptidyl-serine phosphorylation|cytosol|protein autophosphorylation|JNK cascade|histone phosphorylation|peptidyl-threonine phosphorylation|ATP binding|activation of MAPKK activity|MAP kinase kinase kinase activity|protein homodimerization activity|plasma membrane
CL8575Contig1	GO:0008016;GO:0034765;GO:0070588;GO:0005509;GO:0030425;GO:0051924;GO:0008022;GO:0008217;GO:0005245;GO:0007626;GO:0009986;GO:0048265;GO:0005524;GO:0007269;GO:0043025;GO:0005891	regulation of heart contraction|regulation of ion transmembrane transport|calcium ion transmembrane transport|calcium ion binding|dendrite|regulation of calcium ion transport|protein C-terminus binding|regulation of blood pressure|voltage-gated calcium channel activity|locomotory behavior|cell surface|response to pain|ATP binding|neurotransmitter secretion|neuronal cell body|voltage-gated calcium…
CL8573Contig1	GO:0005102;GO:0004252;GO:0004176;GO:0009295;GO:0006465;GO:0016558;GO:0031998;GO:0006515;GO:0043565;GO:0002020;GO:0006200;GO:0005782;GO:0005524;GO:0005634	receptor binding|serine-type endopeptidase activity|ATP-dependent peptidase activity|nucleoid|signal peptide processing|protein import into peroxisome matrix|regulation of fatty acid beta-oxidation|misfolded or incompletely synthesized protein catabolic process|sequence-specific DNA binding|protease binding|ATP catabolic process|peroxisomal matrix|ATP binding|nucleus
CL8570Contig1	GO:0005829;GO:0006357;GO:0005667;GO:0031902;GO:0016197;GO:0008134;GO:0015031;GO:0005634;GO:0006351	cytosol|regulation of transcription from RNA polymerase II promoter|transcription factor complex|late endosome membrane|endosomal transport|transcription factor binding|protein transport|nucleus|transcription, DNA-templated
CL8569Contig1	GO:0005739;GO:0005730;GO:0006184;GO:0042254;GO:0000287;GO:0003924;GO:0005694;GO:0005525	mitochondrion|nucleolus|GTP catabolic process|ribosome biogenesis|magnesium ion binding|GTPase activity|chromosome|GTP binding
CL8568Contig1	GO:0003676;GO:0005765;GO:0000166	nucleic acid binding|lysosomal membrane|nucleotide binding
CL8567Contig1	GO:0042803;GO:0035844;GO:0048712;GO:0001843;GO:0001701;GO:0060513;GO:0035019;GO:0021510;GO:2000313;GO:0030336;GO:0001707;GO:0060302;GO:0005615;GO:0071773;GO:0048570;GO:0042474;GO:0045668;GO:0060676;GO:0050679;GO:0001837;GO:0090190;GO:0060272;GO:0030509;GO:0045944;GO:0042060;GO:0001649;GO:0060825;GO:0090090;GO:0042733;GO:0060325;GO:0051216;GO:0042664;GO:0001706;GO:0019955;GO:0000122;GO:0061053;GO:…	protein homodimerization activity|cloaca development|negative regulation of astrocyte differentiation|neural tube closure|in utero embryonic development|prostatic bud formation|somatic stem cell maintenance|spinal cord development|regulation of fibroblast growth factor receptor signaling pathway involved in neural plate anterior/posterior pattern formation|negative regulation of cell migration|me…
CL8566Contig1	GO:0005737;GO:0007275	cytoplasm|multicellular organismal development
CL8565Contig1	GO:0071439;GO:0008022;GO:0030276;GO:0017080;GO:0045111;GO:0045162;GO:0005814;GO:0042384	clathrin complex|protein C-terminus binding|clathrin binding|sodium channel regulator activity|intermediate filament cytoskeleton|clustering of voltage-gated sodium channels|centriole|cilium assembly
CL8563Contig1	GO:0043231;GO:0046872	intracellular membrane-bounded organelle|metal ion binding
CL8562Contig1	GO:0018108;GO:0051353;GO:0071300;GO:0030145;GO:0051017;GO:0005524;GO:0015629;GO:0000287;GO:0010976;GO:0004715	peptidyl-tyrosine phosphorylation|positive regulation of oxidoreductase activity|cellular response to retinoic acid|manganese ion binding|actin filament bundle assembly|ATP binding|actin cytoskeleton|magnesium ion binding|positive regulation of neuron projection development|non-membrane spanning protein tyrosine kinase activity
CL8561Contig1	GO:0005975;GO:0016020;GO:0005576;GO:0016901;GO:0005044;GO:0055114;GO:0048038;GO:0006898	carbohydrate metabolic process|membrane|extracellular region|oxidoreductase activity, acting on the CH-OH group of donors, quinone or similar compound as acceptor|scavenger receptor activity|oxidation-reduction process|quinone binding|receptor-mediated endocytosis
CL8559Contig1	GO:0042752;GO:0048168	regulation of circadian rhythm|regulation of neuronal synaptic plasticity
CL8558Contig1	GO:0007398;GO:0008544;GO:0005515;GO:0006366;GO:0007417;GO:0007389;GO:0000981;GO:0001736;GO:0042060;GO:0071466;GO:0032956;GO:0090103;GO:0090179;GO:0003677;GO:0061029;GO:0045944;GO:0032321;GO:0005634	ectoderm development|epidermis development|protein binding|transcription from RNA polymerase II promoter|central nervous system development|pattern specification process|sequence-specific DNA binding RNA polymerase II transcription factor activity|establishment of planar polarity|wound healing|cellular response to xenobiotic stimulus|regulation of actin cytoskeleton organization|cochlea morphogen…
CL8556Contig1	GO:0016192;GO:0060271;GO:0005856;GO:0070062;GO:0046872;GO:0003779;GO:0030027;GO:0005737;GO:0051693	vesicle-mediated transport|cilium morphogenesis|cytoskeleton|extracellular vesicular exosome|metal ion binding|actin binding|lamellipodium|cytoplasm|actin filament capping
CL8555Contig1	GO:0031497;GO:0006281;GO:0033186;GO:0007049;GO:0006260;GO:0006355;GO:0070087;GO:0005634;GO:0006351	chromatin assembly|DNA repair|CAF-1 complex|cell cycle|DNA replication|regulation of transcription, DNA-templated|chromo shadow domain binding|nucleus|transcription, DNA-templated
CL8554Contig1	GO:0015616;GO:0000724;GO:0003677;GO:0005524;GO:0004386;GO:0005634	DNA translocase activity|double-strand break repair via homologous recombination|DNA binding|ATP binding|helicase activity|nucleus
CL8552Contig1	GO:0046872;GO:0003676	metal ion binding|nucleic acid binding
CL8551Contig1	GO:0030054;GO:0016079;GO:0043161;GO:0008270;GO:0005856;GO:0030425;GO:0000149;GO:0008021;GO:0045955;GO:0004842;GO:0016567;GO:0042803;GO:0035544	cell junction|synaptic vesicle exocytosis|proteasome-mediated ubiquitin-dependent protein catabolic process|zinc ion binding|cytoskeleton|dendrite|SNARE binding|synaptic vesicle|negative regulation of calcium ion-dependent exocytosis|ubiquitin-protein transferase activity|protein ubiquitination|protein homodimerization activity|negative regulation of SNARE complex assembly
CL8550Contig1	GO:0006096;GO:0004739;GO:0043231;GO:0055114	glycolytic process|pyruvate dehydrogenase (acetyl-transferring) activity|intracellular membrane-bounded organelle|oxidation-reduction process
CL854Contig1	GO:0005576;GO:0007275;GO:0001503;GO:0030154	extracellular region|multicellular organismal development|ossification|cell differentiation
CL8549Contig1	GO:0005634;GO:0046872	nucleus|metal ion binding
CL8548Contig1	GO:0016538;GO:0007596;GO:0005515;GO:0051726;GO:0007399;GO:0007049;GO:0051302;GO:0005634;GO:0005829;GO:0051301	cyclin-dependent protein serine/threonine kinase regulator activity|blood coagulation|protein binding|regulation of cell cycle|nervous system development|cell cycle|regulation of cell division|nucleus|cytosol|cell division
CL8547Contig1	GO:0016021	integral component of membrane
CL8546Contig1	GO:0005737;GO:0007275;GO:0005874	cytoplasm|multicellular organismal development|microtubule
CL8545Contig1	GO:0003676;GO:0000166	nucleic acid binding|nucleotide binding
CL8544Contig1	GO:0045893;GO:0042393;GO:0008270;GO:0006351;GO:0070776;GO:0005737;GO:0003677;GO:0043966;GO:0009952;GO:0000790;GO:0005886	positive regulation of transcription, DNA-templated|histone binding|zinc ion binding|transcription, DNA-templated|MOZ/MORF histone acetyltransferase complex|cytoplasm|DNA binding|histone H3 acetylation|anterior/posterior pattern specification|nuclear chromatin|plasma membrane
CL8543Contig1	GO:0032321;GO:0030155;GO:0007043;GO:0072686;GO:0007267;GO:0000922;GO:0030496;GO:0007155;GO:0005515;GO:0010628;GO:0032467;GO:0044291;GO:0048471;GO:0030057;GO:0051233;GO:0009898	positive regulation of Rho GTPase activity|regulation of cell adhesion|cell-cell junction assembly|mitotic spindle|cell-cell signaling|spindle pole|midbody|cell adhesion|protein binding|positive regulation of gene expression|positive regulation of cytokinesis|cell-cell contact zone|perinuclear region of cytoplasm|desmosome|spindle midzone|cytoplasmic side of plasma membrane
CL8542Contig1	GO:0007179;GO:0030501;GO:0060923;GO:0042803;GO:0023014;GO:0005887;GO:0001701;GO:0000082;GO:0045669;GO:0016361;GO:0032924;GO:0030513;GO:0005025;GO:0046872;GO:0010862;GO:0001707;GO:0061445;GO:0060037;GO:0060317;GO:0010718;GO:0060389;GO:0030509;GO:0018107;GO:0045944;GO:2000017;GO:0001702;GO:0002526;GO:0004702;GO:0051145;GO:0005524;GO:0001569;GO:0007281;GO:0050431;GO:0003143;GO:0003183;GO:0042118;GO:…	transforming growth factor beta receptor signaling pathway|positive regulation of bone mineralization|cardiac muscle cell fate commitment|protein homodimerization activity|signal transduction by phosphorylation|integral component of plasma membrane|in utero embryonic development|G1/S transition of mitotic cell cycle|positive regulation of osteoblast differentiation|activin receptor activity, type…
CL8541Contig1	GO:0005737;GO:0043234;GO:0031369;GO:0017148	cytoplasm|protein complex|translation initiation factor binding|negative regulation of translation
CL8540Contig1	GO:0005525;GO:0005622;GO:0016020;GO:0007264	GTP binding|intracellular|membrane|small GTPase mediated signal transduction
CL853Contig1	GO:0042765;GO:0016255;GO:0003923	GPI-anchor transamidase complex|attachment of GPI anchor to protein|GPI-anchor transamidase activity
CL8539Contig1	GO:0001764;GO:0015499;GO:0019532;GO:0005887;GO:0070528;GO:0015301;GO:0015108;GO:0015701;GO:0007218;GO:0031526;GO:0004930;GO:0051453;GO:0038166;GO:0016323;GO:0007156;GO:0005509;GO:0006821;GO:0008271;GO:0032880;GO:0019531;GO:0042384;GO:0071346;GO:0007413;GO:0055085;GO:0008272;GO:0015724;GO:0016324	neuron migration|formate transmembrane transporter activity|oxalate transport|integral component of plasma membrane|protein kinase C signaling|anion:anion antiporter activity|chloride transmembrane transporter activity|bicarbonate transport|neuropeptide signaling pathway|brush border membrane|G-protein coupled receptor activity|regulation of intracellular pH|angiotensin-activated signaling pathwa…
CL8538Contig1	GO:0003964;GO:0006278;GO:0003723;GO:0004190;GO:0006508;GO:0015074	RNA-directed DNA polymerase activity|RNA-dependent DNA replication|RNA binding|aspartic-type endopeptidase activity|proteolysis|DNA integration
CL8535Contig1	GO:0005737	cytoplasm
CL8533Contig1	GO:0030425;GO:0007399;GO:0005576;GO:0043025;GO:0005783;GO:0045786	dendrite|nervous system development|extracellular region|neuronal cell body|endoplasmic reticulum|negative regulation of cell cycle
CL8532Contig1	GO:0030054;GO:0030514;GO:0005604;GO:0045202;GO:0005615;GO:0032281;GO:0010811;GO:0005614;GO:0045666	cell junction|negative regulation of BMP signaling pathway|basement membrane|synapse|extracellular space|alpha-amino-3-hydroxy-5-methyl-4-isoxazolepropionic acid selective glutamate receptor complex|positive regulation of cell-substrate adhesion|interstitial matrix|positive regulation of neuron differentiation
CL8531Contig1	GO:0007411;GO:0030507;GO:0030506;GO:0043203;GO:0007605;GO:0070852;GO:0016605;GO:0009566;GO:0040018;GO:0033270;GO:0007016;GO:0005543;GO:0033268;GO:0008091;GO:0045162;GO:0005829;GO:0007628;GO:0003779;GO:0016192;GO:0061337;GO:0019902;GO:0033135;GO:0051693;GO:0016363;GO:0090002;GO:0019226;GO:0005912;GO:0021952;GO:0010459;GO:0005886;GO:0043194;GO:0002028;GO:0005200	axon guidance|spectrin binding|ankyrin binding|axon hillock|sensory perception of sound|cell body fiber|PML body|fertilization|positive regulation of multicellular organism growth|paranode region of axon|cytoskeletal anchoring at plasma membrane|phospholipid binding|node of Ranvier|spectrin|clustering of voltage-gated sodium channels|cytosol|adult walking behavior|actin binding|vesicle-mediated t…
CL8530Contig1	GO:0055114;GO:0005506;GO:0016702	oxidation-reduction process|iron ion binding|oxidoreductase activity, acting on single donors with incorporation of molecular oxygen, incorporation of two atoms of oxygen
CL852Contig1	GO:0000122;GO:0048699;GO:0030901;GO:0010456;GO:0006351;GO:0048596;GO:0030902;GO:0030178;GO:0046022;GO:0030900;GO:0005737;GO:0060323;GO:0035019;GO:0005667;GO:0044212;GO:0008284;GO:0048319;GO:0035284;GO:0043565;GO:0008595;GO:2000036;GO:0043588;GO:0021903;GO:0003700;GO:0003682;GO:0008013;GO:0021513;GO:0008134;GO:0005634;GO:0060070	negative regulation of transcription from RNA polymerase II promoter|generation of neurons|midbrain development|cell proliferation in dorsal spinal cord|transcription, DNA-templated|embryonic camera-type eye morphogenesis|hindbrain development|negative regulation of Wnt signaling pathway|positive regulation of transcription from RNA polymerase II promoter during mitosis|forebrain development|cyto…
CL8529Contig1	GO:0060030;GO:0046872;GO:0009952;GO:0009953;GO:0006355;GO:0043565;GO:0003700;GO:0060031;GO:0005634;GO:0006351	dorsal convergence|metal ion binding|anterior/posterior pattern specification|dorsal/ventral pattern formation|regulation of transcription, DNA-templated|sequence-specific DNA binding|sequence-specific DNA binding transcription factor activity|mediolateral intercalation|nucleus|transcription, DNA-templated
CL8528Contig1	GO:0001525;GO:0001570;GO:0017016;GO:0005795;GO:0048754;GO:0010507;GO:0032319;GO:0007165;GO:0048471;GO:0008284	angiogenesis|vasculogenesis|Ras GTPase binding|Golgi stack|branching morphogenesis of an epithelial tube|negative regulation of autophagy|regulation of Rho GTPase activity|signal transduction|perinuclear region of cytoplasm|positive regulation of cell proliferation
CL8527Contig1	GO:0030176;GO:0015031	integral component of endoplasmic reticulum membrane|protein transport
CL8526Contig1	GO:0051865;GO:2000637;GO:0008270;GO:0035278;GO:0016874;GO:0004842;GO:0035198;GO:0072089;GO:0001843;GO:0000082;GO:0010586;GO:0000932;GO:0010172;GO:0008543;GO:2000177	protein autoubiquitination|positive regulation of gene silencing by miRNA|zinc ion binding|negative regulation of translation involved in gene silencing by miRNA|ligase activity|ubiquitin-protein transferase activity|miRNA binding|stem cell proliferation|neural tube closure|G1/S transition of mitotic cell cycle|miRNA metabolic process|cytoplasmic mRNA processing body|embryonic body morphogenesis|…
CL8525Contig1	GO:0016491;GO:0004540;GO:0006631;GO:0016829;GO:0008033;GO:0005739;GO:0055114	oxidoreductase activity|ribonuclease activity|fatty acid metabolic process|lyase activity|tRNA processing|mitochondrion|oxidation-reduction process
CL8523Contig1	GO:0040008;GO:0006952;GO:0008286;GO:0010498;GO:0009968;GO:0050868;GO:0007259;GO:0016567;GO:0001772;GO:0005737;GO:0005634;GO:0017124;GO:0045444	regulation of growth|defense response|insulin receptor signaling pathway|proteasomal protein catabolic process|negative regulation of signal transduction|negative regulation of T cell activation|JAK-STAT cascade|protein ubiquitination|immunological synapse|cytoplasm|nucleus|SH3 domain binding|fat cell differentiation
CL8522Contig1	GO:0004519;GO:0046872	endonuclease activity|metal ion binding
CL8521Contig1	GO:0042169;GO:0007264;GO:0005622;GO:0030879;GO:0002053;GO:0008361;GO:0030335;GO:0005525	SH2 domain binding|small GTPase mediated signal transduction|intracellular|mammary gland development|positive regulation of mesenchymal cell proliferation|regulation of cell size|positive regulation of cell migration|GTP binding
CL8519Contig1	GO:0034237;GO:0005802;GO:0000139;GO:0090303;GO:0030532;GO:0015031;GO:0006887;GO:0017022;GO:0005730;GO:0005829;GO:0007030;GO:0034259;GO:0032012;GO:0005086;GO:0090284;GO:0016363;GO:0048471;GO:0030837;GO:0008060;GO:2000114	protein kinase A regulatory subunit binding|trans-Golgi network|Golgi membrane|positive regulation of wound healing|small nuclear ribonucleoprotein complex|protein transport|exocytosis|myosin binding|nucleolus|cytosol|Golgi organization|negative regulation of Rho GTPase activity|regulation of ARF protein signal transduction|ARF guanyl-nucleotide exchange factor activity|positive regulation of pro…
CL8518Contig1	GO:0016055;GO:0008270;GO:0070536;GO:0019901;GO:0090090;GO:2001238;GO:0005881;GO:0005829;GO:0006511;GO:0032088;GO:0070064;GO:0070507;GO:0004843;GO:0021551;GO:0032480;GO:0004221;GO:0070423;GO:0030496;GO:0048471;GO:0007346;GO:0042347;GO:0045087;GO:0031234;GO:0007049;GO:2001242	Wnt signaling pathway|zinc ion binding|protein K63-linked deubiquitination|protein kinase binding|negative regulation of canonical Wnt signaling pathway|positive regulation of extrinsic apoptotic signaling pathway|cytoplasmic microtubule|cytosol|ubiquitin-dependent protein catabolic process|negative regulation of NF-kappaB transcription factor activity|proline-rich region binding|regulation of mi…
CL8517Contig1	GO:0005540;GO:0007155;GO:0016020;GO:0005578;GO:0030198;GO:0002040	hyaluronic acid binding|cell adhesion|membrane|proteinaceous extracellular matrix|extracellular matrix organization|sprouting angiogenesis
CL8516Contig1	GO:0022857;GO:0006836;GO:0007268;GO:0030054;GO:0008021;GO:0055085;GO:0016021	transmembrane transporter activity|neurotransmitter transport|synaptic transmission|cell junction|synaptic vesicle|transmembrane transport|integral component of membrane
CL8515Contig1	GO:0015379;GO:0016021;GO:0006811;GO:0055085	potassium:chloride symporter activity|integral component of membrane|ion transport|transmembrane transport
CL8514Contig1	GO:0007010;GO:0022604;GO:0008017	cytoskeleton organization|regulation of cell morphogenesis|microtubule binding
CL8513Contig1	GO:0003777;GO:0008017;GO:0005840;GO:0097149;GO:0000910;GO:0005874;GO:0030496;GO:0003735;GO:0006414;GO:0005813;GO:0005524;GO:0007018;GO:0032467;GO:0051256;GO:0005871;GO:0005634	microtubule motor activity|microtubule binding|ribosome|centralspindlin complex|cytokinesis|microtubule|midbody|structural constituent of ribosome|translational elongation|centrosome|ATP binding|microtubule-based movement|positive regulation of cytokinesis|spindle midzone assembly involved in mitosis|kinesin complex|nucleus
CL8512Contig1	GO:0006855;GO:0016021;GO:0015238;GO:0006836	drug transmembrane transport|integral component of membrane|drug transmembrane transporter activity|neurotransmitter transport
CL8511Contig1	GO:0042059;GO:0007565;GO:0008289;GO:0007219;GO:0005905;GO:0006897;GO:0008134;GO:0048568;GO:0005737;GO:0001701;GO:0005634;GO:0007173;GO:0005886	negative regulation of epidermal growth factor receptor signaling pathway|female pregnancy|lipid binding|Notch signaling pathway|coated pit|endocytosis|transcription factor binding|embryonic organ development|cytoplasm|in utero embryonic development|nucleus|epidermal growth factor receptor signaling pathway|plasma membrane
CL8510Contig1	GO:0005737;GO:0006513;GO:0004842;GO:0005515;GO:0006511;GO:0016020	cytoplasm|protein monoubiquitination|ubiquitin-protein transferase activity|protein binding|ubiquitin-dependent protein catabolic process|membrane
CL850Contig1	GO:0008201;GO:0004222;GO:0007229;GO:0016485;GO:0030199;GO:0030574;GO:0006508;GO:0005578;GO:0008270	heparin binding|metalloendopeptidase activity|integrin-mediated signaling pathway|protein processing|collagen fibril organization|collagen catabolic process|proteolysis|proteinaceous extracellular matrix|zinc ion binding
CL8509Contig1	GO:0015630;GO:0005730;GO:0005737;GO:0003779	microtubule cytoskeleton|nucleolus|cytoplasm|actin binding
CL8508Contig1	GO:0016021;GO:0007165;GO:0005543;GO:0006665	integral component of membrane|signal transduction|phospholipid binding|sphingolipid metabolic process
CL8507Contig1	GO:0000122;GO:0003714;GO:0007369;GO:0008270;GO:0033081;GO:0030857;GO:0006351;GO:0017015;GO:0048596;GO:0014823;GO:0006955;GO:0051216;GO:0008283;GO:0007389;GO:0051150;GO:0010464;GO:0030900;GO:0005737;GO:0005730;GO:0008285;GO:0071560;GO:0005667;GO:0090103;GO:0003713;GO:0043565;GO:0048752;GO:0045666;GO:0003700;GO:0045944;GO:0003690;GO:0003682;GO:0008134;GO:0048704;GO:0071230;GO:0031667;GO:0070888	negative regulation of transcription from RNA polymerase II promoter|transcription corepressor activity|gastrulation|zinc ion binding|regulation of T cell differentiation in thymus|negative regulation of epithelial cell differentiation|transcription, DNA-templated|regulation of transforming growth factor beta receptor signaling pathway|embryonic camera-type eye morphogenesis|response to activity|…
CL8506Contig1	GO:0003684;GO:0018298;GO:0000719;GO:0050660;GO:0003904;GO:0045892	damaged DNA binding|protein-chromophore linkage|photoreactive repair|flavin adenine dinucleotide binding|deoxyribodipyrimidine photo-lyase activity|negative regulation of transcription, DNA-templated
CL8505Contig1	GO:0005515	protein binding
CL8504Contig1	GO:0008017;GO:0000086;GO:0005813;GO:0000922;GO:0005829;GO:0007020;GO:0008274;GO:0005874	microtubule binding|G2/M transition of mitotic cell cycle|centrosome|spindle pole|cytosol|microtubule nucleation|gamma-tubulin ring complex|microtubule
CL8503Contig1	GO:0005737;GO:0008601;GO:0005856;GO:0000159;GO:0007165;GO:0050790;GO:0016020	cytoplasm|protein phosphatase type 2A regulator activity|cytoskeleton|protein phosphatase type 2A complex|signal transduction|regulation of catalytic activity|membrane
CL8501Contig1	GO:0030425;GO:0005886;GO:0005515;GO:0016409;GO:0016021;GO:0018345;GO:0008270	dendrite|plasma membrane|protein binding|palmitoyltransferase activity|integral component of membrane|protein palmitoylation|zinc ion binding
CL8500Contig1	GO:0046872;GO:0005929	metal ion binding|cilium
CL84Contig1	GO:0001841;GO:0008440;GO:0000824;GO:0016310;GO:0005634;GO:0032958	neural tube formation|inositol-1,4,5-trisphosphate 3-kinase activity|inositol tetrakisphosphate 3-kinase activity|phosphorylation|nucleus|inositol phosphate biosynthetic process
CL849Contig1	GO:0016021;GO:0006506;GO:0004307;GO:0005789	integral component of membrane|GPI anchor biosynthetic process|ethanolaminephosphotransferase activity|endoplasmic reticulum membrane
CL8499Contig1	GO:0005525;GO:0009749;GO:0043497;GO:0033138;GO:0031069;GO:0051149;GO:0043005;GO:0030010;GO:0042692;GO:0007411;GO:0051301;GO:0043525;GO:0030496;GO:0035088;GO:0060684;GO:0051835;GO:0031274;GO:0031295;GO:0051683;GO:0005829;GO:0030225;GO:0090135;GO:0007596;GO:0035264;GO:0038096;GO:0043552;GO:0030175;GO:0090136;GO:0051233;GO:0042074;GO:0000139;GO:0045740;GO:0072686;GO:0003161;GO:0045087;GO:0042176;GO:…	GTP binding|response to glucose|regulation of protein heterodimerization activity|positive regulation of peptidyl-serine phosphorylation|hair follicle morphogenesis|positive regulation of muscle cell differentiation|neuron projection|establishment of cell polarity|muscle cell differentiation|axon guidance|cell division|positive regulation of neuron apoptotic process|midbody|establishment or maint…
CL8498Contig1	GO:0046914;GO:0005604;GO:0007155;GO:0007193;GO:0030198;GO:0030900;GO:0006915;GO:0005794;GO:0008201;GO:0042802;GO:0071874;GO:0006417;GO:0006897;GO:0031696;GO:0016021;GO:0009887;GO:0031695;GO:0031694;GO:0030818;GO:0048471;GO:0005886;GO:0006378	transition metal ion binding|basement membrane|cell adhesion|adenylate cyclase-inhibiting G-protein coupled receptor signaling pathway|extracellular matrix organization|forebrain development|apoptotic process|Golgi apparatus|heparin binding|identical protein binding|cellular response to norepinephrine stimulus|regulation of translation|endocytosis|alpha-2C adrenergic receptor binding|integral com…
CL8497Contig1	GO:0051497;GO:0007266;GO:0005884;GO:0007202;GO:0051895;GO:0048041;GO:0030041;GO:0043274;GO:0016004;GO:0005829;GO:0005100;GO:0005070;GO:0017124;GO:0032321	negative regulation of stress fiber assembly|Rho protein signal transduction|actin filament|activation of phospholipase C activity|negative regulation of focal adhesion assembly|focal adhesion assembly|actin filament polymerization|phospholipase binding|phospholipase activator activity|cytosol|Rho GTPase activator activity|SH3/SH2 adaptor activity|SH3 domain binding|positive regulation of Rho GTP…
CL8496Contig1	GO:0007224;GO:0006468;GO:0007067;GO:0006915;GO:0050684;GO:0001558;GO:0007088;GO:0006355;GO:0005524;GO:0004693;GO:0005515;GO:0001824;GO:0008283;GO:0005737;GO:0005634	smoothened signaling pathway|protein phosphorylation|mitotic nuclear division|apoptotic process|regulation of mRNA processing|regulation of cell growth|regulation of mitosis|regulation of transcription, DNA-templated|ATP binding|cyclin-dependent protein serine/threonine kinase activity|protein binding|blastocyst development|cell proliferation|cytoplasm|nucleus
CL8495Contig1	GO:0046965;GO:0000122;GO:0003714;GO:0042826;GO:0006351;GO:0030521;GO:0019915;GO:0001543;GO:0003713;GO:0030331;GO:0000118;GO:0045944;GO:0035259;GO:0050681	retinoid X receptor binding|negative regulation of transcription from RNA polymerase II promoter|transcription corepressor activity|histone deacetylase binding|transcription, DNA-templated|androgen receptor signaling pathway|lipid storage|ovarian follicle rupture|transcription coactivator activity|estrogen receptor binding|histone deacetylase complex|positive regulation of transcription from RNA …
CL8494Contig1	GO:0060061;GO:0035469;GO:0008083;GO:0040007;GO:0043010;GO:0016773;GO:0045743;GO:0005576;GO:0001947;GO:0008595;GO:0021854;GO:0006139;GO:0048263;GO:0003140;GO:0035462;GO:0003146;GO:0060971;GO:0009950;GO:0005524;GO:0048382;GO:2000223	Spemann organizer formation|determination of pancreatic left/right asymmetry|growth factor activity|growth|camera-type eye development|phosphotransferase activity, alcohol group as acceptor|positive regulation of fibroblast growth factor receptor signaling pathway|extracellular region|heart looping|anterior/posterior axis specification, embryo|hypothalamus development|nucleobase-containing compou…
CL8493Contig1	GO:0034982;GO:0006629;GO:0016021;GO:0002024;GO:0005743;GO:0046872;GO:0004222;GO:0010637;GO:0097009;GO:0006006;GO:0042407;GO:0006950;GO:0006515	mitochondrial protein processing|lipid metabolic process|integral component of membrane|diet induced thermogenesis|mitochondrial inner membrane|metal ion binding|metalloendopeptidase activity|negative regulation of mitochondrial fusion|energy homeostasis|glucose metabolic process|cristae formation|response to stress|misfolded or incompletely synthesized protein catabolic process
CL8492Contig1	GO:0004181;GO:0035609;GO:0015631;GO:0006508;GO:0005829;GO:0008270;GO:0035610	metallocarboxypeptidase activity|C-terminal protein deglutamylation|tubulin binding|proteolysis|cytosol|zinc ion binding|protein side chain deglutamylation
CL8491Contig1	GO:0042552;GO:0045682;GO:0014037;GO:0008134;GO:0001958;GO:0045892;GO:0005634	myelination|regulation of epidermis development|Schwann cell differentiation|transcription factor binding|endochondral ossification|negative regulation of transcription, DNA-templated|nucleus
CL8490Contig1	GO:0005840;GO:0043066;GO:0004711;GO:0043027;GO:2000491;GO:0005829;GO:0005819;GO:0043154;GO:0006468;GO:0000287;GO:0045944;GO:0008134;GO:0005634;GO:0005524;GO:0035556	ribosome|negative regulation of apoptotic process|ribosomal protein S6 kinase activity|cysteine-type endopeptidase inhibitor activity involved in apoptotic process|positive regulation of hepatic stellate cell activation|cytosol|spindle|negative regulation of cysteine-type endopeptidase activity involved in apoptotic process|protein phosphorylation|magnesium ion binding|positive regulation of tran…
CL848Contig1	GO:0043231;GO:0005737;GO:0005925	intracellular membrane-bounded organelle|cytoplasm|focal adhesion
CL8489Contig1	GO:0005771;GO:0009306	multivesicular body|protein secretion
CL8488Contig1	GO:0016021;GO:0007218;GO:0030246;GO:0005886;GO:0004930	integral component of membrane|neuropeptide signaling pathway|carbohydrate binding|plasma membrane|G-protein coupled receptor activity
CL8486Contig1	GO:0008152;GO:0004721	metabolic process|phosphoprotein phosphatase activity
CL8485Contig1	GO:0030141;GO:0045055;GO:0043015;GO:0005813;GO:0005741;GO:0005769;GO:2000008;GO:0055038;GO:0071468;GO:0035773;GO:0015031;GO:0005794	secretory granule|regulated secretory pathway|gamma-tubulin binding|centrosome|mitochondrial outer membrane|early endosome|regulation of protein localization to cell surface|recycling endosome membrane|cellular response to acidic pH|insulin secretion involved in cellular response to glucose stimulus|protein transport|Golgi apparatus
CL8483Contig1	GO:0040008;GO:0046872;GO:0008152;GO:0004802	regulation of growth|metal ion binding|metabolic process|transketolase activity
CL8482Contig1	GO:0016021;GO:0042633;GO:0007155;GO:0005515;GO:0030198	integral component of membrane|hair cycle|cell adhesion|protein binding|extracellular matrix organization
CL8481Contig1	GO:0005789;GO:0006457;GO:0048488;GO:0005509;GO:0072583;GO:0051082;GO:0016021	endoplasmic reticulum membrane|protein folding|synaptic vesicle endocytosis|calcium ion binding|clathrin-mediated endocytosis|unfolded protein binding|integral component of membrane
CL8480Contig1	GO:0007411;GO:0001764;GO:0007097;GO:0043197;GO:0008360;GO:0021680;GO:0031594;GO:0030426;GO:0030048;GO:0055015;GO:0030898;GO:0021592;GO:0016460;GO:0055003;GO:0001778;GO:0008283;GO:0043531;GO:0032982;GO:0006887;GO:0000146;GO:0030016;GO:0005819;GO:0060041;GO:0043025;GO:0032154;GO:0021670;GO:0030424;GO:0006930;GO:0030496;GO:0050885;GO:0051015;GO:0001725;GO:0021678;GO:0000281;GO:0005886;GO:0005516;GO:…	axon guidance|neuron migration|nuclear migration|dendritic spine|regulation of cell shape|cerebellar Purkinje cell layer development|neuromuscular junction|growth cone|actin filament-based movement|ventricular cardiac muscle cell development|actin-dependent ATPase activity|fourth ventricle development|myosin II complex|cardiac myofibril assembly|plasma membrane repair|cell proliferation|ADP bindi…
CL8479Contig1	GO:0048490;GO:0005730;GO:0000149;GO:0045202;GO:0031083;GO:0031629;GO:0072553;GO:0016188;GO:0008089;GO:0048471;GO:0006886;GO:0005794	anterograde synaptic vesicle transport|nucleolus|SNARE binding|synapse|BLOC-1 complex|synaptic vesicle fusion to presynaptic membrane|terminal button organization|synaptic vesicle maturation|anterograde axon cargo transport|perinuclear region of cytoplasm|intracellular protein transport|Golgi apparatus
CL8478Contig1	GO:0015078;GO:0000046;GO:0071466;GO:0000220;GO:0001845;GO:0015991	hydrogen ion transmembrane transporter activity|autophagic vacuole fusion|cellular response to xenobiotic stimulus|vacuolar proton-transporting V-type ATPase, V0 domain|phagolysosome assembly|ATP hydrolysis coupled proton transport
CL8477Contig1	GO:0005615;GO:0046872;GO:0005929;GO:0016787;GO:0016853;GO:0044297;GO:0005739;GO:0042803;GO:0000166;GO:0051289	extracellular space|metal ion binding|cilium|hydrolase activity|isomerase activity|cell body|mitochondrion|protein homodimerization activity|nucleotide binding|protein homotetramerization
CL8476Contig1	GO:0030904;GO:0015031;GO:0005737;GO:0007034	retromer complex|protein transport|cytoplasm|vacuolar transport
CL8475Contig1	GO:0007613;GO:0045211;GO:0030054;GO:0060076;GO:0008542;GO:0005515;GO:0048169;GO:0016021;GO:0014069	memory|postsynaptic membrane|cell junction|excitatory synapse|visual learning|protein binding|regulation of long-term neuronal synaptic plasticity|integral component of membrane|postsynaptic density
CL8474Contig1	GO:0051270;GO:0030168;GO:0008286;GO:0000186;GO:0006357;GO:0007257;GO:0048011;GO:0046875;GO:0048013;GO:0005829;GO:0007520;GO:0042169;GO:0032956;GO:0038096;GO:0035020;GO:0005070;GO:0005886;GO:0045087;GO:0005634;GO:0045309;GO:0032319	regulation of cellular component movement|platelet activation|insulin receptor signaling pathway|activation of MAPKK activity|regulation of transcription from RNA polymerase II promoter|activation of JUN kinase activity|neurotrophin TRK receptor signaling pathway|ephrin receptor binding|ephrin receptor signaling pathway|cytosol|myoblast fusion|SH2 domain binding|regulation of actin cytoskeleton o…
CL8473Contig1	GO:0016323;GO:0015385;GO:0015992;GO:0006885;GO:0016021;GO:0035725	basolateral plasma membrane|sodium:proton antiporter activity|proton transport|regulation of pH|integral component of membrane|sodium ion transmembrane transport
CL8472Contig1	GO:0007165	signal transduction
CL8471Contig1	GO:0072488;GO:0015670;GO:0015840;GO:0005886;GO:0016021;GO:0006873;GO:0008519;GO:0030506	ammonium transmembrane transport|carbon dioxide transport|urea transport|plasma membrane|integral component of membrane|cellular ion homeostasis|ammonium transmembrane transporter activity|ankyrin binding
CL8470Contig1	GO:0035335;GO:0004651;GO:0006370;GO:0004725;GO:0008138;GO:0004484;GO:0005634;GO:0005525	peptidyl-tyrosine dephosphorylation|polynucleotide 5'-phosphatase activity|7-methylguanosine mRNA capping|protein tyrosine phosphatase activity|protein tyrosine/serine/threonine phosphatase activity|mRNA guanylyltransferase activity|nucleus|GTP binding
CL8468Contig1	GO:0006977;GO:0043065;GO:0006508;GO:0004197;GO:0019904;GO:0008630;GO:0016485;GO:0071260;GO:0005737;GO:0005634;GO:0043281	DNA damage response, signal transduction by p53 class mediator resulting in cell cycle arrest|positive regulation of apoptotic process|proteolysis|cysteine-type endopeptidase activity|protein domain specific binding|intrinsic apoptotic signaling pathway in response to DNA damage|protein processing|cellular response to mechanical stimulus|cytoplasm|nucleus|regulation of cysteine-type endopeptidase…
CL8467Contig1	GO:0055114;GO:0006954;GO:0045944;GO:0046872;GO:0070301;GO:0031101;GO:0051213;GO:0043565;GO:0005515;GO:0016577;GO:0005634	oxidation-reduction process|inflammatory response|positive regulation of transcription from RNA polymerase II promoter|metal ion binding|cellular response to hydrogen peroxide|fin regeneration|dioxygenase activity|sequence-specific DNA binding|protein binding|histone demethylation|nucleus
CL8466Contig1	GO:0006694;GO:0016853;GO:0055114;GO:0003854	steroid biosynthetic process|isomerase activity|oxidation-reduction process|3-beta-hydroxy-delta5-steroid dehydrogenase activity
CL8465Contig1	GO:0000910;GO:0007067;GO:0000921;GO:0005543;GO:0005826;GO:0003779;GO:0007096;GO:0005634	cytokinesis|mitotic nuclear division|septin ring assembly|phospholipid binding|actomyosin contractile ring|actin binding|regulation of exit from mitosis|nucleus
CL8464Contig1	GO:0006355;GO:0046872;GO:0003677;GO:0006351;GO:0005634	regulation of transcription, DNA-templated|metal ion binding|DNA binding|transcription, DNA-templated|nucleus
CL8463Contig1	GO:0003676;GO:0046983	nucleic acid binding|protein dimerization activity
CL8462Contig1	GO:0042118;GO:0000122;GO:0005515;GO:0019918;GO:0043021;GO:0006351;GO:0008283;GO:0035243;GO:0005829;GO:0007088;GO:0048742;GO:0034660;GO:0043234;GO:0043985;GO:0008469;GO:0003682;GO:0005634;GO:0000387	endothelial cell activation|negative regulation of transcription from RNA polymerase II promoter|protein binding|peptidyl-arginine methylation, to symmetrical-dimethyl arginine|ribonucleoprotein complex binding|transcription, DNA-templated|cell proliferation|protein-arginine omega-N symmetric methyltransferase activity|cytosol|regulation of mitosis|regulation of skeletal muscle fiber development|…
CL8461Contig1	GO:0070695;GO:0030897;GO:0005730;GO:0006915;GO:0008333;GO:0032092;GO:0005515;GO:0045022;GO:0001934;GO:0019787;GO:0007032;GO:0007040;GO:0015031;GO:0005794;GO:0005886	FHF complex|HOPS complex|nucleolus|apoptotic process|endosome to lysosome transport|positive regulation of protein binding|protein binding|early endosome to late endosome transport|positive regulation of protein phosphorylation|small conjugating protein ligase activity|endosome organization|lysosome organization|protein transport|Golgi apparatus|plasma membrane
CL8460Contig1	GO:0016174;GO:0055114;GO:0003958;GO:0046677;GO:0006739;GO:0046872;GO:0006801;GO:0042593;GO:0006091;GO:0030073;GO:0050660;GO:0048468;GO:0020037;GO:0048471;GO:0004128;GO:0005783	NAD(P)H oxidase activity|oxidation-reduction process|NADPH-hemoprotein reductase activity|response to antibiotic|NADP metabolic process|metal ion binding|superoxide metabolic process|glucose homeostasis|generation of precursor metabolites and energy|insulin secretion|flavin adenine dinucleotide binding|cell development|heme binding|perinuclear region of cytoplasm|cytochrome-b5 reductase activity,…
CL845Contig1	GO:0008270;GO:0016874;GO:0072487;GO:0043984	zinc ion binding|ligase activity|MSL complex|histone H4-K16 acetylation
CL8457Contig1	GO:0005737;GO:0005096;GO:0005057;GO:0035556;GO:0043547;GO:0005089;GO:0005543;GO:0035023;GO:0016020	cytoplasm|GTPase activator activity|receptor signaling protein activity|intracellular signal transduction|positive regulation of GTPase activity|Rho guanyl-nucleotide exchange factor activity|phospholipid binding|regulation of Rho protein signal transduction|membrane
CL8455Contig1	GO:0016021	integral component of membrane
CL8454Contig1	GO:0007411;GO:0043116;GO:0003714;GO:0008360;GO:0006351;GO:0043010;GO:0015629;GO:0005525;GO:0030900;GO:0007229;GO:0005829;GO:0005100;GO:0045892;GO:0007264;GO:0003677;GO:0001843;GO:0032321;GO:0005634	axon guidance|negative regulation of vascular permeability|transcription corepressor activity|regulation of cell shape|transcription, DNA-templated|camera-type eye development|actin cytoskeleton|GTP binding|forebrain development|integrin-mediated signaling pathway|cytosol|Rho GTPase activator activity|negative regulation of transcription, DNA-templated|small GTPase mediated signal transduction|DN…
CL8453Contig1	GO:0048469;GO:0001649;GO:0006366;GO:0001076;GO:0048769;GO:0045214;GO:0060047;GO:0046982;GO:0060216;GO:0003713;GO:0003677;GO:0030099;GO:0016513;GO:0003700;GO:0030018;GO:0045944;GO:0030098	cell maturation|osteoblast differentiation|transcription from RNA polymerase II promoter|RNA polymerase II transcription factor binding transcription factor activity|sarcomerogenesis|sarcomere organization|heart contraction|protein heterodimerization activity|definitive hemopoiesis|transcription coactivator activity|DNA binding|myeloid cell differentiation|core-binding factor complex|sequence-spe…
CL8452Contig1	GO:0004699;GO:0070528;GO:0010744;GO:0034351;GO:0005829;GO:0046872;GO:2000810;GO:0006468;GO:0017160;GO:0060252;GO:0045618;GO:0051092;GO:0005886;GO:0005524;GO:0050861	calcium-independent protein kinase C activity|protein kinase C signaling|positive regulation of macrophage derived foam cell differentiation|negative regulation of glial cell apoptotic process|cytosol|metal ion binding|regulation of tight junction assembly|protein phosphorylation|Ral GTPase binding|positive regulation of glial cell proliferation|positive regulation of keratinocyte differentiation…
CL8450Contig1	GO:0016568;GO:0071565;GO:0042393;GO:0008270;GO:0003676;GO:0006355;GO:0007399;GO:0016514;GO:0055008;GO:0006351	chromatin modification|nBAF complex|histone binding|zinc ion binding|nucleic acid binding|regulation of transcription, DNA-templated|nervous system development|SWI/SNF complex|cardiac muscle tissue morphogenesis|transcription, DNA-templated
CL844Contig1	GO:0010886;GO:0042953;GO:0009615;GO:0045540;GO:0033344;GO:0042159;GO:0034374;GO:0048844;GO:0010744;GO:0009566;GO:0034383;GO:0034361;GO:0007283;GO:0008203;GO:0009791;GO:0050750;GO:0005543;GO:0019433;GO:0030317;GO:0046982;GO:0034363;GO:0008201;GO:0071466;GO:0042158;GO:0007399;GO:0005783;GO:0034359;GO:0019899;GO:0034362;GO:0017127;GO:0001701;GO:0006642;GO:0042632	positive regulation of cholesterol storage|lipoprotein transport|response to virus|regulation of cholesterol biosynthetic process|cholesterol efflux|lipoprotein catabolic process|low-density lipoprotein particle remodeling|artery morphogenesis|positive regulation of macrophage derived foam cell differentiation|fertilization|low-density lipoprotein particle clearance|very-low-density lipoprotein p…
CL8449Contig1	GO:0032755;GO:0006641;GO:0035634;GO:0071447;GO:0032735;GO:0016525;GO:0050830;GO:0019395;GO:0015911;GO:0042953;GO:0002479;GO:0005887;GO:0005901;GO:0043277;GO:0070892;GO:0019934;GO:0034142;GO:0009612;GO:0005783;GO:0001676;GO:0030194;GO:0034694;GO:0007263;GO:0043234;GO:0071221;GO:0006910;GO:2000379;GO:0060416;GO:0045335;GO:0030168;GO:0043410;GO:2000334;GO:0030301;GO:0034383;GO:0048565;GO:0043123;GO:…	positive regulation of interleukin-6 production|triglyceride metabolic process|response to stilbenoid|cellular response to hydroperoxide|positive regulation of interleukin-12 production|negative regulation of angiogenesis|defense response to Gram-positive bacterium|fatty acid oxidation|plasma membrane long-chain fatty acid transport|lipoprotein transport|antigen processing and presentation of exo…
CL8448Contig1	GO:0005829;GO:0005509;GO:0000086;GO:0034453;GO:0005813;GO:0004713;GO:0030335;GO:0030307;GO:0019901;GO:0048471;GO:0061099;GO:0008284;GO:0042803;GO:0030292;GO:0005634	cytosol|calcium ion binding|G2/M transition of mitotic cell cycle|microtubule anchoring|centrosome|protein tyrosine kinase activity|positive regulation of cell migration|positive regulation of cell growth|protein kinase binding|perinuclear region of cytoplasm|negative regulation of protein tyrosine kinase activity|positive regulation of cell proliferation|protein homodimerization activity|protein…
CL8446Contig1	GO:0045893;GO:0007186;GO:0005887;GO:0005515;GO:0001649;GO:0016500;GO:0072224;GO:0050710;GO:0046849;GO:0050673;GO:0007283;GO:0072202;GO:0072282;GO:0090190;GO:0030282;GO:0045892;GO:0090263;GO:0034122;GO:0030539;GO:0061290;GO:0045087	positive regulation of transcription, DNA-templated|G-protein coupled receptor signaling pathway|integral component of plasma membrane|protein binding|osteoblast differentiation|protein-hormone receptor activity|metanephric glomerulus development|negative regulation of cytokine secretion|bone remodeling|epithelial cell proliferation|spermatogenesis|cell differentiation involved in metanephros dev…
CL8445Contig1	GO:0008286;GO:0010510;GO:0006885;GO:0034614;GO:0006111;GO:0072332;GO:0016310;GO:0005967;GO:0031670;GO:0004740;GO:0042803;GO:0005524;GO:0042593	insulin receptor signaling pathway|regulation of acetyl-CoA biosynthetic process from pyruvate|regulation of pH|cellular response to reactive oxygen species|regulation of gluconeogenesis|intrinsic apoptotic signaling pathway by p53 class mediator|phosphorylation|mitochondrial pyruvate dehydrogenase complex|cellular response to nutrient|pyruvate dehydrogenase (acetyl-transferring) kinase activity|…
CL8444Contig1	GO:0005044;GO:0001527;GO:0030247;GO:0004222;GO:0005515;GO:0048251;GO:0006955	scavenger receptor activity|microfibril|polysaccharide binding|metalloendopeptidase activity|protein binding|elastic fiber assembly|immune response
CL8443Contig1	GO:0034220;GO:0005254;GO:0003690;GO:0006821;GO:0034707	ion transmembrane transport|chloride channel activity|double-stranded DNA binding|chloride transport|chloride channel complex
CL8442Contig1	GO:0048286;GO:0048747;GO:0010468;GO:0060447;GO:0009791;GO:0016021	lung alveolus development|muscle fiber development|regulation of gene expression|bud outgrowth involved in lung branching|post-embryonic development|integral component of membrane
CL8441Contig1	GO:0001514;GO:0008430;GO:0045454	selenocysteine incorporation|selenium binding|cell redox homeostasis
CL8440Contig1	GO:0060287;GO:0060271	epithelial cilium movement involved in determination of left/right asymmetry|cilium morphogenesis
CL8439Contig1	GO:0034968;GO:0046425;GO:0018024;GO:0003677;GO:0018022;GO:2000677;GO:0008134;GO:0005634	histone lysine methylation|regulation of JAK-STAT cascade|histone-lysine N-methyltransferase activity|DNA binding|peptidyl-lysine methylation|regulation of transcription regulatory region DNA binding|transcription factor binding|nucleus
CL8438Contig1	GO:0005737;GO:0005615;GO:0004865;GO:0005515;GO:0007165;GO:0005977	cytoplasm|extracellular space|protein serine/threonine phosphatase inhibitor activity|protein binding|signal transduction|glycogen metabolic process
CL8437Contig1	GO:0016787	hydrolase activity
CL8434Contig1	GO:0030170;GO:0008152;GO:0004587;GO:0034214;GO:0005739	pyridoxal phosphate binding|metabolic process|ornithine-oxo-acid transaminase activity|protein hexamerization|mitochondrion
CL8433Contig1	GO:0005737;GO:0004596	cytoplasm|peptide alpha-N-acetyltransferase activity
CL8432Contig1	GO:0060316;GO:0005513;GO:0002027;GO:0048011;GO:0006006;GO:0050804;GO:1901339;GO:0043548;GO:0050998;GO:0000082;GO:1901844;GO:0030426;GO:0032516;GO:0017022;GO:0031997;GO:0006470;GO:0008179;GO:0035307;GO:0005829;GO:0060315;GO:0005654;GO:0034704;GO:0060079;GO:0030168;GO:0001975;GO:0016056;GO:0016310;GO:0008144;GO:0007202;GO:0044325;GO:0005246;GO:0005955;GO:0010881;GO:0032465;GO:0045944;GO:0045087;GO:…	positive regulation of ryanodine-sensitive calcium-release channel activity|detection of calcium ion|regulation of heart rate|neurotrophin TRK receptor signaling pathway|glucose metabolic process|regulation of synaptic transmission|regulation of store-operated calcium channel activity|phosphatidylinositol 3-kinase binding|nitric-oxide synthase binding|G1/S transition of mitotic cell cycle|regulat…
CL8431Contig1	GO:0007292;GO:0007015;GO:0045211;GO:0030054;GO:0060292	female gamete generation|actin filament organization|postsynaptic membrane|cell junction|long term synaptic depression
CL8430Contig1	GO:0016758;GO:0008152	transferase activity, transferring hexosyl groups|metabolic process
CL842Contig1	GO:0005576;GO:0006030;GO:0008061	extracellular region|chitin metabolic process|chitin binding
CL8429Contig1	GO:0016020;GO:0005737	membrane|cytoplasm
CL8427Contig1	GO:0005886;GO:0030218;GO:0006904;GO:0044267;GO:0000145;GO:0015031	plasma membrane|erythrocyte differentiation|vesicle docking involved in exocytosis|cellular protein metabolic process|exocyst|protein transport
CL8425Contig1	GO:0005829;GO:0005739;GO:0006537;GO:0004359;GO:0006543;GO:0002087;GO:0007268;GO:0005515;GO:0001967;GO:0051289	cytosol|mitochondrion|glutamate biosynthetic process|glutaminase activity|glutamine catabolic process|regulation of respiratory gaseous exchange by neurological system process|synaptic transmission|protein binding|suckling behavior|protein homotetramerization
CL8424Contig1	GO:0005925;GO:0005178;GO:0007010;GO:0030032;GO:0030027;GO:0008270;GO:0019901;GO:0034614;GO:0006928;GO:0001756;GO:0006936;GO:0048041;GO:0051435;GO:0030159;GO:0007173;GO:0007229;GO:0007519;GO:0018108;GO:0007172;GO:0005875;GO:0048754;GO:0060396;GO:0017166;GO:0008013;GO:0005886;GO:0000187;GO:0005938	focal adhesion|integrin binding|cytoskeleton organization|lamellipodium assembly|lamellipodium|zinc ion binding|protein kinase binding|cellular response to reactive oxygen species|cellular component movement|somitogenesis|muscle contraction|focal adhesion assembly|BH4 domain binding|receptor signaling complex scaffold activity|epidermal growth factor receptor signaling pathway|integrin-mediated s…
CL8423Contig1	GO:0005730;GO:0003723;GO:0000166	nucleolus|RNA binding|nucleotide binding
CL8422Contig1	GO:0005083;GO:0006468;GO:0004674;GO:0007257;GO:0005524;GO:0005515;GO:0005737;GO:0005886	small GTPase regulator activity|protein phosphorylation|protein serine/threonine kinase activity|activation of JUN kinase activity|ATP binding|protein binding|cytoplasm|plasma membrane
CL8421Contig1	GO:0006668;GO:0006670;GO:0016020;GO:0006915;GO:0005783;GO:0042392	sphinganine-1-phosphate metabolic process|sphingosine metabolic process|membrane|apoptotic process|endoplasmic reticulum|sphingosine-1-phosphate phosphatase activity
CL8420Contig1	GO:0006355;GO:0006351;GO:0003723;GO:0005634;GO:0000166	regulation of transcription, DNA-templated|transcription, DNA-templated|RNA binding|nucleus|nucleotide binding
CL841Contig1	GO:0006915	apoptotic process
CL8418Contig1	GO:0006357;GO:0005730;GO:0046872;GO:0003677;GO:0003700;GO:0005737;GO:0006351	regulation of transcription from RNA polymerase II promoter|nucleolus|metal ion binding|DNA binding|sequence-specific DNA binding transcription factor activity|cytoplasm|transcription, DNA-templated
CL8417Contig1	GO:0031593;GO:0003684;GO:0045070;GO:0043161;GO:0000502;GO:0007283;GO:0005737;GO:0032434;GO:0071942;GO:0000715	polyubiquitin binding|damaged DNA binding|positive regulation of viral genome replication|proteasome-mediated ubiquitin-dependent protein catabolic process|proteasome complex|spermatogenesis|cytoplasm|regulation of proteasomal ubiquitin-dependent protein catabolic process|XPC complex|nucleotide-excision repair, DNA damage recognition
CL8416Contig1	GO:0016021;GO:0015031;GO:0005041;GO:0005509;GO:0006898	integral component of membrane|protein transport|low-density lipoprotein receptor activity|calcium ion binding|receptor-mediated endocytosis
CL8415Contig1	GO:0008284;GO:0045892;GO:0051260;GO:0016604	positive regulation of cell proliferation|negative regulation of transcription, DNA-templated|protein homooligomerization|nuclear body
CL8414Contig1	GO:0005886;GO:0005509;GO:0048854;GO:0016021;GO:0007156;GO:0001841	plasma membrane|calcium ion binding|brain morphogenesis|integral component of membrane|homophilic cell adhesion via plasma membrane adhesion molecules|neural tube formation
CL8412Contig1	GO:0016055;GO:0007163;GO:0032587;GO:0030177;GO:0015629;GO:0006928;GO:0051893;GO:0006620;GO:0005509;GO:0032886;GO:0010632;GO:0005794;GO:0005874;GO:0007050;GO:0008017;GO:0042060;GO:0051015;GO:0016887;GO:0001707;GO:0043001;GO:0006200	Wnt signaling pathway|establishment or maintenance of cell polarity|ruffle membrane|positive regulation of Wnt signaling pathway|actin cytoskeleton|cellular component movement|regulation of focal adhesion assembly|posttranslational protein targeting to membrane|calcium ion binding|regulation of microtubule-based process|regulation of epithelial cell migration|Golgi apparatus|microtubule|cell cycl…
CL8410Contig1	GO:0005975;GO:0051287;GO:0004367;GO:0046168;GO:0009331;GO:0042803;GO:0055114	carbohydrate metabolic process|NAD binding|glycerol-3-phosphate dehydrogenase [NAD+] activity|glycerol-3-phosphate catabolic process|glycerol-3-phosphate dehydrogenase complex|protein homodimerization activity|oxidation-reduction process
CL840Contig1	GO:0005576	extracellular region
CL8407Contig1	GO:0006457;GO:0005743;GO:0005524	protein folding|mitochondrial inner membrane|ATP binding
CL8405Contig1	GO:0006913;GO:0006355;GO:0005741;GO:0003677;GO:0046983;GO:0005634;GO:0006351	nucleocytoplasmic transport|regulation of transcription, DNA-templated|mitochondrial outer membrane|DNA binding|protein dimerization activity|nucleus|transcription, DNA-templated
CL8404Contig1	GO:0005737;GO:0016874;GO:0042787;GO:0004842;GO:0005634	cytoplasm|ligase activity|protein ubiquitination involved in ubiquitin-dependent protein catabolic process|ubiquitin-protein transferase activity|nucleus
CL8403Contig1	GO:0006796;GO:0005739;GO:0003998	phosphate-containing compound metabolic process|mitochondrion|acylphosphatase activity
CL8402Contig1	GO:0005525;GO:0048169;GO:0032402;GO:0048210;GO:0014069;GO:0042384;GO:0055037;GO:0019003;GO:0015031;GO:0032456;GO:0072659;GO:0030670;GO:0051223;GO:0031513;GO:0000139;GO:0007409;GO:0036064;GO:0032869;GO:0005886;GO:0017137;GO:0048471;GO:0007264;GO:0006904;GO:0035845;GO:0019901;GO:0030425;GO:0003924;GO:0006184;GO:0000086;GO:0043025	GTP binding|regulation of long-term neuronal synaptic plasticity|melanosome transport|Golgi vesicle fusion to target membrane|postsynaptic density|cilium assembly|recycling endosome|GDP binding|protein transport|endocytic recycling|protein localization to plasma membrane|phagocytic vesicle membrane|regulation of protein transport|nonmotile primary cilium|Golgi membrane|axonogenesis|ciliary basal …
CL8401Contig1	GO:0003743;GO:0006413;GO:0046777;GO:0005850;GO:0010494;GO:0005851;GO:0043022;GO:0043558;GO:0005515;GO:0005634	translation initiation factor activity|translational initiation|protein autophosphorylation|eukaryotic translation initiation factor 2 complex|cytoplasmic stress granule|eukaryotic translation initiation factor 2B complex|ribosome binding|regulation of translational initiation in response to stress|protein binding|nucleus
CL83Contig1	GO:0030054;GO:0005230;GO:0007214;GO:0034707;GO:0006821;GO:0007268;GO:0004890;GO:0045211;GO:0042493;GO:0005254;GO:0034220	cell junction|extracellular ligand-gated ion channel activity|gamma-aminobutyric acid signaling pathway|chloride channel complex|chloride transport|synaptic transmission|GABA-A receptor activity|postsynaptic membrane|response to drug|chloride channel activity|ion transmembrane transport
CL839Contig1	GO:0004935;GO:0004984;GO:0005886;GO:0071875;GO:0050911;GO:0016021	adrenergic receptor activity|olfactory receptor activity|plasma membrane|adrenergic receptor signaling pathway|detection of chemical stimulus involved in sensory perception of smell|integral component of membrane
CL8399Contig1	GO:0071565;GO:0006357;GO:0048096;GO:0006351;GO:0016514;GO:0006337;GO:0071564;GO:0042921;GO:0030521;GO:0005730;GO:0016922;GO:0003713;GO:0003677;GO:0030520;GO:0000790;GO:0042766;GO:0007399	nBAF complex|regulation of transcription from RNA polymerase II promoter|chromatin-mediated maintenance of transcription|transcription, DNA-templated|SWI/SNF complex|nucleosome disassembly|npBAF complex|glucocorticoid receptor signaling pathway|androgen receptor signaling pathway|nucleolus|ligand-dependent nuclear receptor binding|transcription coactivator activity|DNA binding|intracellular estro…
CL8398Contig1	GO:0001525;GO:0006357;GO:0005730;GO:0001885;GO:0046872;GO:0006968;GO:0003677;GO:0006366	angiogenesis|regulation of transcription from RNA polymerase II promoter|nucleolus|endothelial cell development|metal ion binding|cellular defense response|DNA binding|transcription from RNA polymerase II promoter
CL8397Contig1	GO:0050746;GO:0006629;GO:0004465;GO:0043691;GO:0055091;GO:0008970;GO:0034375;GO:0010983;GO:0032376;GO:0042632;GO:0005576	regulation of lipoprotein metabolic process|lipid metabolic process|lipoprotein lipase activity|reverse cholesterol transport|phospholipid homeostasis|phosphatidylcholine 1-acylhydrolase activity|high-density lipoprotein particle remodeling|positive regulation of high-density lipoprotein particle clearance|positive regulation of cholesterol transport|cholesterol homeostasis|extracellular region
CL8396Contig1	GO:0015031	protein transport
CL8393Contig1	GO:0007585;GO:0030246;GO:0030168;GO:0005515;GO:0006869;GO:0005581;GO:0006919;GO:0043408;GO:0005615;GO:0008047;GO:0005743;GO:0005765;GO:0060736;GO:0071310;GO:0005794;GO:0019216;GO:0005319;GO:0006687;GO:0043065;GO:0016021;GO:0044281;GO:0002576;GO:0008289;GO:0043202;GO:0045161;GO:0060742	respiratory gaseous exchange|carbohydrate binding|platelet activation|protein binding|lipid transport|collagen trimer|activation of cysteine-type endopeptidase activity involved in apoptotic process|regulation of MAPK cascade|extracellular space|enzyme activator activity|mitochondrial inner membrane|lysosomal membrane|prostate gland growth|cellular response to organic substance|Golgi apparatus|re…
CL8391Contig1	GO:0009986;GO:0051371;GO:0005925;GO:0032036;GO:0030864;GO:0001725;GO:0008270;GO:0031005	cell surface|muscle alpha-actinin binding|focal adhesion|myosin heavy chain binding|cortical actin cytoskeleton|stress fiber|zinc ion binding|filamin binding
CL8390Contig1	GO:0005737;GO:0005912;GO:0005923;GO:0006468;GO:0005524;GO:0004674	cytoplasm|adherens junction|tight junction|protein phosphorylation|ATP binding|protein serine/threonine kinase activity
CL8388Contig1	GO:0045773;GO:0009986;GO:0005886;GO:0005515;GO:0016021	positive regulation of axon extension|cell surface|plasma membrane|protein binding|integral component of membrane
CL8387Contig1	GO:0001755;GO:0007155;GO:0007165;GO:0016021	neural crest cell migration|cell adhesion|signal transduction|integral component of membrane
CL8386Contig1	GO:0005634;GO:0016021;GO:0005739	nucleus|integral component of membrane|mitochondrion
CL8384Contig1	GO:0016021;GO:0005261;GO:0006812;GO:0055085	integral component of membrane|cation channel activity|cation transport|transmembrane transport
CL8383Contig1	GO:0097183;GO:0001972;GO:0036030;GO:0010951;GO:0006869;GO:0036024;GO:0036026;GO:0007283;GO:0005615;GO:0004867;GO:0008201;GO:0045861;GO:0031091;GO:0031094;GO:0032190;GO:0031210;GO:0036029;GO:0009897;GO:0036027;GO:0097181;GO:0070062;GO:0002020;GO:0036025;GO:0097182;GO:0036028;GO:0007342;GO:0002080	protein C inhibitor-coagulation factor XI complex|retinoic acid binding|protein C inhibitor-plasma kallikrein complex|negative regulation of endopeptidase activity|lipid transport|protein C inhibitor-TMPRSS7 complex|protein C inhibitor-PLAT complex|spermatogenesis|extracellular space|serine-type endopeptidase inhibitor activity|heparin binding|negative regulation of proteolysis|platelet alpha gra…
CL8382Contig1	GO:0006639;GO:0003841;GO:0005739	acylglycerol metabolic process|1-acylglycerol-3-phosphate O-acyltransferase activity|mitochondrion
CL8381Contig1	GO:0007417;GO:0019722;GO:0005509	central nervous system development|calcium-mediated signaling|calcium ion binding
CL837Contig1	GO:0006007;GO:0003873;GO:0005829;GO:0016311;GO:0004331;GO:0006089;GO:0046835;GO:0005524;GO:0009749;GO:0033133;GO:0019901;GO:0006003;GO:0006000;GO:0006096;GO:0032024	glucose catabolic process|6-phosphofructo-2-kinase activity|cytosol|dephosphorylation|fructose-2,6-bisphosphate 2-phosphatase activity|lactate metabolic process|carbohydrate phosphorylation|ATP binding|response to glucose|positive regulation of glucokinase activity|protein kinase binding|fructose 2,6-bisphosphate metabolic process|fructose metabolic process|glycolytic process|positive regulation …
CL8378Contig1	GO:0047780;GO:0006101;GO:0005506;GO:0005515;GO:0006099;GO:0051539;GO:0003994;GO:0005634;GO:0006102;GO:0005739;GO:0051538;GO:0052633	citrate dehydratase activity|citrate metabolic process|iron ion binding|protein binding|tricarboxylic acid cycle|4 iron, 4 sulfur cluster binding|aconitate hydratase activity|nucleus|isocitrate metabolic process|mitochondrion|3 iron, 4 sulfur cluster binding|isocitrate hydro-lyase (cis-aconitate-forming) activity
CL8377Contig1	GO:0005615;GO:0007417;GO:0070314;GO:0042127;GO:0090398;GO:0008054;GO:0030133	extracellular space|central nervous system development|G1 to G0 transition|regulation of cell proliferation|cellular senescence|cyclin catabolic process|transport vesicle
CL8376Contig1	GO:0003723;GO:0060216;GO:0005730;GO:0000398;GO:0000166;GO:0014902;GO:0005794;GO:0030182	RNA binding|definitive hemopoiesis|nucleolus|mRNA splicing, via spliceosome|nucleotide binding|myotube differentiation|Golgi apparatus|neuron differentiation
CL8375Contig1	GO:0016021;GO:0006508;GO:0005509;GO:0004252	integral component of membrane|proteolysis|calcium ion binding|serine-type endopeptidase activity
CL8374Contig1	GO:0007409;GO:0032281;GO:0030054;GO:0031225;GO:0045202	axonogenesis|alpha-amino-3-hydroxy-5-methyl-4-isoxazolepropionic acid selective glutamate receptor complex|cell junction|anchored component of membrane|synapse
CL8373Contig1	GO:0016874;GO:0003676;GO:0016337;GO:0004842;GO:0045807;GO:0005515;GO:0016567;GO:0030335;GO:0008270;GO:0007162;GO:0000151	ligase activity|nucleic acid binding|single organismal cell-cell adhesion|ubiquitin-protein transferase activity|positive regulation of endocytosis|protein binding|protein ubiquitination|positive regulation of cell migration|zinc ion binding|negative regulation of cell adhesion|ubiquitin ligase complex
CL8372Contig1	GO:0042407;GO:0005743;GO:0005515;GO:0005509;GO:0016021	cristae formation|mitochondrial inner membrane|protein binding|calcium ion binding|integral component of membrane
CL8371Contig1	GO:0030175;GO:0032456;GO:0007264;GO:0006184;GO:0043014;GO:0003924;GO:0005737;GO:0005634;GO:0005525;GO:0005886	filopodium|endocytic recycling|small GTPase mediated signal transduction|GTP catabolic process|alpha-tubulin binding|GTPase activity|cytoplasm|nucleus|GTP binding|plasma membrane
CL8370Contig1	GO:0005634	nucleus
CL836Contig1	GO:0046872;GO:0003676;GO:0005634	metal ion binding|nucleic acid binding|nucleus
CL8368Contig1	GO:0005044;GO:0016020	scavenger receptor activity|membrane
CL8367Contig1	GO:0046872;GO:0004519;GO:0003964;GO:0003677;GO:0006278;GO:0003723	metal ion binding|endonuclease activity|RNA-directed DNA polymerase activity|DNA binding|RNA-dependent DNA replication|RNA binding
CL8366Contig1	GO:0046872	metal ion binding
CL8365Contig1	GO:0006984;GO:0008022;GO:0006874;GO:0045822;GO:0044548;GO:0001947;GO:0033017;GO:0046872;GO:0042493;GO:0016021;GO:0005388;GO:0070588;GO:0002026;GO:0006200;GO:0005524	ER-nucleus signaling pathway|protein C-terminus binding|cellular calcium ion homeostasis|negative regulation of heart contraction|S100 protein binding|heart looping|sarcoplasmic reticulum membrane|metal ion binding|response to drug|integral component of membrane|calcium-transporting ATPase activity|calcium ion transmembrane transport|regulation of the force of heart contraction|ATP catabolic proc…
CL8364Contig1	GO:0051018;GO:0017137;GO:0008270;GO:0000145;GO:0001750;GO:0030133;GO:0045202;GO:0042470;GO:0031045;GO:0003779;GO:0015629;GO:0048471;GO:0006886;GO:0017022;GO:0032024	protein kinase A binding|Rab GTPase binding|zinc ion binding|exocyst|photoreceptor outer segment|transport vesicle|synapse|melanosome|dense core granule|actin binding|actin cytoskeleton|perinuclear region of cytoplasm|intracellular protein transport|myosin binding|positive regulation of insulin secretion
CL8363Contig1	GO:0009303;GO:0005829;GO:0030054;GO:0006362;GO:0005736;GO:0006386;GO:0045087;GO:0003677;GO:0006363;GO:0046983;GO:0006361;GO:0032481;GO:0001054;GO:0005666;GO:0001056;GO:0006385	rRNA transcription|cytosol|cell junction|transcription elongation from RNA polymerase I promoter|DNA-directed RNA polymerase I complex|termination of RNA polymerase III transcription|innate immune response|DNA binding|termination of RNA polymerase I transcription|protein dimerization activity|transcription initiation from RNA polymerase I promoter|positive regulation of type I interferon producti…
CL8362Contig1	GO:0005774;GO:0031307;GO:0071585;GO:0006879;GO:0043190;GO:0006779;GO:0070574;GO:0020037;GO:0015562;GO:0005794;GO:0061072;GO:0007420;GO:0043588;GO:0015886;GO:0005783;GO:0006200;GO:0015439;GO:0005524	vacuolar membrane|integral component of mitochondrial outer membrane|detoxification of cadmium ion|cellular iron ion homeostasis|ATP-binding cassette (ABC) transporter complex|porphyrin-containing compound biosynthetic process|cadmium ion transmembrane transport|heme binding|efflux transmembrane transporter activity|Golgi apparatus|iris morphogenesis|brain development|skin development|heme transp…
CL8361Contig1	GO:0003690;GO:0045944;GO:0048511;GO:0043565;GO:0003700;GO:0046982;GO:0042803;GO:0005634;GO:0006351	double-stranded DNA binding|positive regulation of transcription from RNA polymerase II promoter|rhythmic process|sequence-specific DNA binding|sequence-specific DNA binding transcription factor activity|protein heterodimerization activity|protein homodimerization activity|nucleus|transcription, DNA-templated
CL8360Contig1	GO:0032886;GO:0005829;GO:0042277;GO:0005634;GO:0005515	regulation of microtubule-based process|cytosol|peptide binding|nucleus|protein binding
CL835Contig1	GO:0016651;GO:0008637;GO:0050660;GO:0005515;GO:0005758;GO:0006919;GO:0032981;GO:0005743;GO:0051402;GO:0005829;GO:0005741;GO:0045454;GO:0006309;GO:0003677;GO:0055114;GO:0070059;GO:0004174;GO:0005634;GO:0030182	oxidoreductase activity, acting on NAD(P)H|apoptotic mitochondrial changes|flavin adenine dinucleotide binding|protein binding|mitochondrial intermembrane space|activation of cysteine-type endopeptidase activity involved in apoptotic process|mitochondrial respiratory chain complex I assembly|mitochondrial inner membrane|neuron apoptotic process|cytosol|mitochondrial outer membrane|cell redox home…
CL8359Contig1	GO:0005737;GO:0019673;GO:0050577;GO:0042351;GO:0009055;GO:0007159;GO:0019835;GO:0042356;GO:0016853;GO:0050662	cytoplasm|GDP-mannose metabolic process|GDP-L-fucose synthase activity|'de novo' GDP-L-fucose biosynthetic process|electron carrier activity|leukocyte cell-cell adhesion|cytolysis|GDP-4-dehydro-D-rhamnose reductase activity|isomerase activity|coenzyme binding
CL8357Contig1	GO:0045211;GO:0016021;GO:0030054	postsynaptic membrane|integral component of membrane|cell junction
CL8356Contig1	GO:0070534;GO:0004842;GO:0051260;GO:0070936;GO:0008270;GO:0030165	protein K63-linked ubiquitination|ubiquitin-protein transferase activity|protein homooligomerization|protein K48-linked ubiquitination|zinc ion binding|PDZ domain binding
CL8355Contig1	GO:0005634;GO:0005737	nucleus|cytoplasm
CL8354Contig1	GO:0055085;GO:0016192;GO:0030659;GO:0005516;GO:0017137;GO:0000146;GO:0016459;GO:0051015;GO:0005524;GO:0006833;GO:0008152;GO:0015031	transmembrane transport|vesicle-mediated transport|cytoplasmic vesicle membrane|calmodulin binding|Rab GTPase binding|microfilament motor activity|myosin complex|actin filament binding|ATP binding|water transport|metabolic process|protein transport
CL8353Contig1	GO:0016021;GO:0007186;GO:0004930	integral component of membrane|G-protein coupled receptor signaling pathway|G-protein coupled receptor activity
CL8351Contig1	GO:0006401;GO:0032299;GO:0004523;GO:0090305;GO:0003723	RNA catabolic process|ribonuclease H2 complex|RNA-DNA hybrid ribonuclease activity|nucleic acid phosphodiester bond hydrolysis|RNA binding
CL8350Contig1	GO:0046975;GO:0000122;GO:0000993;GO:0006351;GO:0060023;GO:0018026;GO:0005829;GO:0008285;GO:0046872;GO:0043565;GO:0018027;GO:0042474;GO:0043516;GO:0003700;GO:0009952;GO:0010452;GO:0005634	histone methyltransferase activity (H3-K36 specific)|negative regulation of transcription from RNA polymerase II promoter|RNA polymerase II core binding|transcription, DNA-templated|soft palate development|peptidyl-lysine monomethylation|cytosol|negative regulation of cell proliferation|metal ion binding|sequence-specific DNA binding|peptidyl-lysine dimethylation|middle ear morphogenesis|regulati…
CL834Contig1	GO:0016021;GO:0005509;GO:0004888;GO:0007565;GO:0009986;GO:0045861;GO:0030195;GO:0030246;GO:0007596;GO:0009790	integral component of membrane|calcium ion binding|transmembrane signaling receptor activity|female pregnancy|cell surface|negative regulation of proteolysis|negative regulation of blood coagulation|carbohydrate binding|blood coagulation|embryo development
CL8349Contig1	GO:0005829;GO:0030046;GO:0046549;GO:0032420;GO:0001964;GO:0005856;GO:0000086;GO:0001750;GO:0060122;GO:0050953;GO:0045202;GO:0042472;GO:0050957;GO:0045494;GO:0042491;GO:0005515;GO:0050808;GO:0001917;GO:0007605;GO:0045177;GO:0005886	cytosol|parallel actin filament bundle assembly|retinal cone cell development|stereocilium|startle response|cytoskeleton|G2/M transition of mitotic cell cycle|photoreceptor outer segment|inner ear receptor stereocilium organization|sensory perception of light stimulus|synapse|inner ear morphogenesis|equilibrioception|photoreceptor cell maintenance|auditory receptor cell differentiation|protein bi…
CL8348Contig1	GO:0005223;GO:0001750	intracellular cGMP activated cation channel activity|photoreceptor outer segment
CL8347Contig1	GO:0006200;GO:0005524;GO:0016887	ATP catabolic process|ATP binding|ATPase activity
CL8345Contig1	GO:0043083;GO:0035249;GO:0034329;GO:0009409;GO:0005886;GO:0005509;GO:0016021;GO:0007156;GO:0043679;GO:0034332	synaptic cleft|synaptic transmission, glutamatergic|cell junction assembly|response to cold|plasma membrane|calcium ion binding|integral component of membrane|homophilic cell adhesion via plasma membrane adhesion molecules|axon terminus|adherens junction organization
CL8344Contig1	GO:0008092;GO:0030054;GO:0019897;GO:0006777;GO:0060077;GO:0005856;GO:0032947;GO:0046872;GO:0072579;GO:0045184;GO:0051260;GO:0005102;GO:0005524;GO:0016740;GO:0007529;GO:0045211;GO:0042803;GO:0005737	cytoskeletal protein binding|cell junction|extrinsic component of plasma membrane|Mo-molybdopterin cofactor biosynthetic process|inhibitory synapse|cytoskeleton|protein complex scaffold|metal ion binding|glycine receptor clustering|establishment of protein localization|protein homooligomerization|receptor binding|ATP binding|transferase activity|establishment of synaptic specificity at neuromuscu…
CL8342Contig1	GO:0043010;GO:0005509;GO:0007638;GO:0007229;GO:0045494;GO:0031594;GO:0055074;GO:0001917;GO:0005178;GO:0048884;GO:0016310;GO:0016301;GO:0005927;GO:0042383	camera-type eye development|calcium ion binding|mechanosensory behavior|integrin-mediated signaling pathway|photoreceptor cell maintenance|neuromuscular junction|calcium ion homeostasis|photoreceptor inner segment|integrin binding|neuromast development|phosphorylation|kinase activity|muscle tendon junction|sarcolemma
CL833Contig1	GO:0008277;GO:0000132;GO:0005092;GO:0050790	regulation of G-protein coupled receptor protein signaling pathway|establishment of mitotic spindle orientation|GDP-dissociation inhibitor activity|regulation of catalytic activity
CL8339Contig1	GO:0005158;GO:0007043;GO:0001726;GO:0007016;GO:0045202;GO:0006355;GO:0043565;GO:0007155;GO:0005925;GO:0003779;GO:0015629;GO:0003700;GO:0005200;GO:0005737;GO:0005916;GO:0005886	insulin receptor binding|cell-cell junction assembly|ruffle|cytoskeletal anchoring at plasma membrane|synapse|regulation of transcription, DNA-templated|sequence-specific DNA binding|cell adhesion|focal adhesion|actin binding|actin cytoskeleton|sequence-specific DNA binding transcription factor activity|structural constituent of cytoskeleton|cytoplasm|fascia adherens|plasma membrane
CL8338Contig1	GO:0030036;GO:0016020;GO:0005737;GO:0051015;GO:0015629	actin cytoskeleton organization|membrane|cytoplasm|actin filament binding|actin cytoskeleton
CL8337Contig1	GO:0044070;GO:0005247;GO:0030324;GO:0034765;GO:0030554;GO:0030425;GO:0034707;GO:0006821;GO:0060689;GO:0060041;GO:0034220;GO:0005886;GO:0043204	regulation of anion transport|voltage-gated chloride channel activity|lung development|regulation of ion transmembrane transport|adenyl nucleotide binding|dendrite|chloride channel complex|chloride transport|cell differentiation involved in salivary gland development|retina development in camera-type eye|ion transmembrane transport|plasma membrane|perikaryon
CL8336Contig1	GO:0005815;GO:0005829;GO:0046777;GO:0045859;GO:0008219;GO:0005524;GO:0004715;GO:0005886;GO:0060027	microtubule organizing center|cytosol|protein autophosphorylation|regulation of protein kinase activity|cell death|ATP binding|non-membrane spanning protein tyrosine kinase activity|plasma membrane|convergent extension involved in gastrulation
CL8335Contig1	GO:0008601;GO:0005829;GO:0006470;GO:0008195;GO:0010458;GO:0004722;GO:0007165;GO:0000159;GO:0005654;GO:0043278	protein phosphatase type 2A regulator activity|cytosol|protein dephosphorylation|phosphatidate phosphatase activity|exit from mitosis|protein serine/threonine phosphatase activity|signal transduction|protein phosphatase type 2A complex|nucleoplasm|response to morphine
CL8334Contig1	GO:0016021;GO:0031527;GO:0007420;GO:0004930;GO:0007611;GO:0017147;GO:0009986;GO:0030165;GO:0042813;GO:0001944;GO:0030183;GO:0007405;GO:0060070;GO:0048471;GO:0046982;GO:0042803;GO:0007186;GO:0008406;GO:0009790	integral component of membrane|filopodium membrane|brain development|G-protein coupled receptor activity|learning or memory|Wnt-protein binding|cell surface|PDZ domain binding|Wnt-activated receptor activity|vasculature development|B cell differentiation|neuroblast proliferation|canonical Wnt signaling pathway|perinuclear region of cytoplasm|protein heterodimerization activity|protein homodimeriz…
CL8333Contig1	GO:0007186;GO:0005887;GO:0030168;GO:0005515;GO:0017111;GO:0007155;GO:0045471;GO:0009181;GO:0046688;GO:0005605;GO:0006200;GO:0005524;GO:0017110;GO:0071405	G-protein coupled receptor signaling pathway|integral component of plasma membrane|platelet activation|protein binding|nucleoside-triphosphatase activity|cell adhesion|response to ethanol|purine ribonucleoside diphosphate catabolic process|response to copper ion|basal lamina|ATP catabolic process|ATP binding|nucleoside-diphosphatase activity|cellular response to methanol
CL8332Contig1	GO:0007595;GO:0000122;GO:0007398;GO:0007412;GO:0008542;GO:0033504;GO:0006351;GO:0001756;GO:0061374;GO:0061379;GO:0061381;GO:0001655;GO:0022029;GO:0005667;GO:0061030;GO:0051090;GO:0003705;GO:0043565;GO:0021510;GO:0021794;GO:0003690;GO:0043524;GO:0008134;GO:0005634;GO:0021855;GO:0008301	lactation|negative regulation of transcription from RNA polymerase II promoter|ectoderm development|axon target recognition|visual learning|floor plate development|transcription, DNA-templated|somitogenesis|mammillothalamic axonal tract development|inferior colliculus development|cell migration in diencephalon|urogenital system development|telencephalon cell migration|transcription factor complex…
CL8331Contig1	GO:0030315;GO:0016021;GO:0008016;GO:0034765;GO:0030425;GO:0006813;GO:0030165;GO:0005242;GO:0007268;GO:0043025;GO:0051289;GO:0006936	T-tubule|integral component of membrane|regulation of heart contraction|regulation of ion transmembrane transport|dendrite|potassium ion transport|PDZ domain binding|inward rectifier potassium channel activity|synaptic transmission|neuronal cell body|protein homotetramerization|muscle contraction
CL8330Contig1	GO:0000122;GO:0005929;GO:0042826;GO:0006351;GO:0016592;GO:0045060;GO:0090090;GO:0035108;GO:0005730;GO:0005829;GO:0050767;GO:0046872;GO:0035035;GO:0003677;GO:0046639;GO:0070242;GO:0008013;GO:0046638;GO:0045879	negative regulation of transcription from RNA polymerase II promoter|cilium|histone deacetylase binding|transcription, DNA-templated|mediator complex|negative thymic T cell selection|negative regulation of canonical Wnt signaling pathway|limb morphogenesis|nucleolus|cytosol|regulation of neurogenesis|metal ion binding|histone acetyltransferase binding|DNA binding|negative regulation of alpha-beta…
CL8329Contig1	GO:0016021	integral component of membrane
CL8328Contig1	GO:0016021	integral component of membrane
CL8327Contig1	GO:0019900;GO:0048812	kinase binding|neuron projection morphogenesis
CL8326Contig1	GO:0005515;GO:0005769	protein binding|early endosome
CL8325Contig1	GO:0016042;GO:0016787	lipid catabolic process|hydrolase activity
CL8324Contig1	GO:0008078;GO:0003785;GO:0007190;GO:0000902;GO:0007010;GO:0001756	mesodermal cell migration|actin monomer binding|activation of adenylate cyclase activity|cell morphogenesis|cytoskeleton organization|somitogenesis
CL8323Contig1	GO:0019902;GO:0010923	phosphatase binding|negative regulation of phosphatase activity
CL8322Contig1	GO:0007156;GO:0043005;GO:2000543;GO:0048714;GO:0005887;GO:0031643;GO:0010976;GO:0007165;GO:0048666;GO:0046982;GO:0008152;GO:0042803;GO:0003824;GO:0005737;GO:0032289;GO:0005634	homophilic cell adhesion via plasma membrane adhesion molecules|neuron projection|positive regulation of gastrulation|positive regulation of oligodendrocyte differentiation|integral component of plasma membrane|positive regulation of myelination|positive regulation of neuron projection development|signal transduction|neuron development|protein heterodimerization activity|metabolic process|protein…
CL8321Contig1	GO:0046949;GO:0009081;GO:0048037;GO:0043754;GO:0042645;GO:0015630	fatty-acyl-CoA biosynthetic process|branched-chain amino acid metabolic process|cofactor binding|dihydrolipoyllysine-residue (2-methylpropanoyl)transferase activity|mitochondrial nucleoid|microtubule cytoskeleton
CL8319Contig1	GO:0008270	zinc ion binding
CL8317Contig1	GO:0001938;GO:0001077;GO:0008270;GO:0003707;GO:0006351;GO:0035924;GO:0004879;GO:0046982;GO:0005667;GO:0035914;GO:0043154;GO:0043401;GO:0043565;GO:0045944;GO:0035767;GO:0042803;GO:0030522;GO:0044344;GO:0005634;GO:0002042	positive regulation of endothelial cell proliferation|RNA polymerase II core promoter proximal region sequence-specific DNA binding transcription factor activity involved in positive regulation of transcription|zinc ion binding|steroid hormone receptor activity|transcription, DNA-templated|cellular response to vascular endothelial growth factor stimulus|ligand-activated sequence-specific DNA bind…
CL8316Contig1	GO:0003729;GO:0005845;GO:0006417;GO:0003727;GO:0033391;GO:0007286;GO:0034584;GO:0003677;GO:0031047;GO:0005515;GO:0043186;GO:0034587;GO:0005844;GO:0007275;GO:0009653;GO:0007126	mRNA binding|mRNA cap binding complex|regulation of translation|single-stranded RNA binding|chromatoid body|spermatid development|piRNA binding|DNA binding|gene silencing by RNA|protein binding|P granule|piRNA metabolic process|polysome|multicellular organismal development|anatomical structure morphogenesis|meiotic nuclear division
CL8315Contig1	GO:0005543	phospholipid binding
CL8314Contig1	GO:0008603;GO:0046034;GO:0004550;GO:0009220;GO:0006172;GO:0005829;GO:0006173;GO:0006165;GO:0005813;GO:0007165;GO:0015949;GO:0019206;GO:0009142;GO:0005524;GO:0004017	cAMP-dependent protein kinase regulator activity|ATP metabolic process|nucleoside diphosphate kinase activity|pyrimidine ribonucleotide biosynthetic process|ADP biosynthetic process|cytosol|dADP biosynthetic process|nucleoside diphosphate phosphorylation|centrosome|signal transduction|nucleobase-containing small molecule interconversion|nucleoside kinase activity|nucleoside triphosphate biosynthe…
CL8313Contig1	GO:0005581;GO:0055114;GO:0017137;GO:0072385;GO:0005856;GO:0072393;GO:0031410;GO:0008475;GO:0033334;GO:0031418;GO:0005506;GO:0005794;GO:0005783;GO:0005886	collagen trimer|oxidation-reduction process|Rab GTPase binding|minus-end-directed organelle transport along microtubule|cytoskeleton|microtubule anchoring at microtubule organizing center|cytoplasmic vesicle|procollagen-lysine 5-dioxygenase activity|fin morphogenesis|L-ascorbic acid binding|iron ion binding|Golgi apparatus|endoplasmic reticulum|plasma membrane
CL8311Contig1	GO:0009790;GO:0045087;GO:0008083;GO:0008543;GO:0005886;GO:0007173;GO:0048015;GO:0016021;GO:0005576;GO:0038095;GO:0048011	embryo development|innate immune response|growth factor activity|fibroblast growth factor receptor signaling pathway|plasma membrane|epidermal growth factor receptor signaling pathway|phosphatidylinositol-mediated signaling|integral component of membrane|extracellular region|Fc-epsilon receptor signaling pathway|neurotrophin TRK receptor signaling pathway
CL830Contig1	GO:0046872;GO:0005737;GO:0016787;GO:0016042	metal ion binding|cytoplasm|hydrolase activity|lipid catabolic process
CL8309Contig1	GO:0004704;GO:0038061;GO:0005509;GO:0006468;GO:0005524;GO:0007249;GO:0006955	NF-kappaB-inducing kinase activity|NIK/NF-kappaB signaling|calcium ion binding|protein phosphorylation|ATP binding|I-kappaB kinase/NF-kappaB signaling|immune response
CL8308Contig1	GO:0007166;GO:0030027;GO:0016529;GO:0033138;GO:0031965;GO:0015629;GO:0047485;GO:0019966;GO:0014068;GO:0030833;GO:0005667;GO:0019904;GO:0050731;GO:0071345;GO:0051897;GO:0030854;GO:0045944;GO:0030136;GO:2000251;GO:0016324;GO:0005739	cell surface receptor signaling pathway|lamellipodium|sarcoplasmic reticulum|positive regulation of peptidyl-serine phosphorylation|nuclear membrane|actin cytoskeleton|protein N-terminus binding|interleukin-1 binding|positive regulation of phosphatidylinositol 3-kinase signaling|regulation of actin filament polymerization|transcription factor complex|protein domain specific binding|positive regul…
CL8307Contig1	GO:0016021;GO:0005923;GO:0005198;GO:0005886	integral component of membrane|tight junction|structural molecule activity|plasma membrane
CL8305Contig1	GO:0001750;GO:0007605;GO:0030048;GO:0051904;GO:0007040;GO:0042470;GO:0001845;GO:0005765;GO:0050974;GO:0006886;GO:0005829;GO:0000146;GO:0019904;GO:0007601;GO:0048563;GO:0032391;GO:0051015;GO:0032420;GO:0060088;GO:0005516;GO:0001917;GO:0050957;GO:0005524;GO:0016459;GO:0045202;GO:0016324	photoreceptor outer segment|sensory perception of sound|actin filament-based movement|pigment granule transport|lysosome organization|melanosome|phagolysosome assembly|lysosomal membrane|detection of mechanical stimulus involved in sensory perception|intracellular protein transport|cytosol|microfilament motor activity|protein domain specific binding|visual perception|post-embryonic organ morphoge…
CL8304Contig1	GO:0001569;GO:0001764;GO:0002027;GO:0048755;GO:0016020;GO:1902285;GO:0061549;GO:0048813;GO:0030215;GO:0010633;GO:0097490;GO:0005615;GO:0006915;GO:0097491;GO:0030425;GO:0045499;GO:0030424;GO:0060666;GO:0050919;GO:0048846;GO:0008045;GO:0007413;GO:0004872;GO:2001224;GO:0021772;GO:0060385;GO:0048843	patterning of blood vessels|neuron migration|regulation of heart rate|branching morphogenesis of a nerve|membrane|semaphorin-plexin signaling pathway involved in neuron projection guidance|sympathetic ganglion development|dendrite morphogenesis|semaphorin receptor binding|negative regulation of epithelial cell migration|sympathetic neuron projection extension|extracellular space|apoptotic process…
CL8303Contig1	GO:0021522;GO:0008026;GO:0031069;GO:0006915;GO:0071335;GO:0055013;GO:0048754;GO:2000630;GO:0004525;GO:0030422;GO:0046872;GO:0021987;GO:0048713;GO:0016442;GO:0010070;GO:0045069;GO:0051726;GO:0009791;GO:0006200;GO:0035264;GO:0051607;GO:0045664;GO:0021591;GO:0045944;GO:0003725;GO:0031054;GO:0048536;GO:0005737;GO:0021889;GO:0031643;GO:0000122;GO:0003677;GO:0005524;GO:0060119;GO:0035198;GO:0030423;GO:…	spinal cord motor neuron differentiation|ATP-dependent helicase activity|hair follicle morphogenesis|apoptotic process|hair follicle cell proliferation|cardiac muscle cell development|branching morphogenesis of an epithelial tube|positive regulation of miRNA metabolic process|ribonuclease III activity|production of siRNA involved in RNA interference|metal ion binding|cerebral cortex development|r…
CL8302Contig1	GO:0003730;GO:0002151;GO:0017148;GO:0043034;GO:0005730;GO:0006915;GO:0007517;GO:0030154;GO:0005844	mRNA 3'-UTR binding|G-quadruplex RNA binding|negative regulation of translation|costamere|nucleolus|apoptotic process|muscle organ development|cell differentiation|polysome
CL8301Contig1	GO:0046872	metal ion binding
CL8300Contig1	GO:0005737;GO:0016567;GO:0016874	cytoplasm|protein ubiquitination|ligase activity
CL82Contig1	GO:0035094;GO:0007204;GO:0045760;GO:0060083;GO:0002526;GO:0007218;GO:0045471;GO:0003051;GO:0048660;GO:0042755;GO:0044297;GO:0035106;GO:0048266;GO:0014910;GO:0032355;GO:0016496;GO:0045907;GO:0008306;GO:0007616;GO:0005737;GO:0032230;GO:0002687;GO:0002118;GO:0009986;GO:0046887;GO:0030425;GO:0032224;GO:0043278;GO:0007217;GO:0046878;GO:0045777;GO:0070474;GO:0007268;GO:0045778;GO:0016021;GO:0050679;GO:…	response to nicotine|positive regulation of cytosolic calcium ion concentration|positive regulation of action potential|smooth muscle contraction involved in micturition|acute inflammatory response|neuropeptide signaling pathway|response to ethanol|angiotensin-mediated drinking behavior|regulation of smooth muscle cell proliferation|eating behavior|cell body|operant conditioning|behavioral respon…
CL8299Contig1	GO:0006184;GO:0003924;GO:0005525	GTP catabolic process|GTPase activity|GTP binding
CL8298Contig1	GO:0021987;GO:0004725;GO:0021772;GO:0021510;GO:0021549;GO:0021766;GO:0022038;GO:0035335	cerebral cortex development|protein tyrosine phosphatase activity|olfactory bulb development|spinal cord development|cerebellum development|hippocampus development|corpus callosum development|peptidyl-tyrosine dephosphorylation
CL8297Contig1	GO:0043231;GO:0001726;GO:0007264;GO:0030675;GO:0005737;GO:0032855;GO:0005886;GO:0017124	intracellular membrane-bounded organelle|ruffle|small GTPase mediated signal transduction|Rac GTPase activator activity|cytoplasm|positive regulation of Rac GTPase activity|plasma membrane|SH3 domain binding
CL8296Contig1	GO:0009986;GO:0030165	cell surface|PDZ domain binding
CL8295Contig1	GO:0071028;GO:0090305;GO:0016075;GO:0003723;GO:0006396;GO:0004534;GO:0000723;GO:0000932;GO:0045111;GO:0003677;GO:0007569;GO:0007126;GO:0071044;GO:0005794;GO:0005886	nuclear mRNA surveillance|nucleic acid phosphodiester bond hydrolysis|rRNA catabolic process|RNA binding|RNA processing|5'-3' exoribonuclease activity|telomere maintenance|cytoplasmic mRNA processing body|intermediate filament cytoskeleton|DNA binding|cell aging|meiotic nuclear division|histone mRNA catabolic process|Golgi apparatus|plasma membrane
CL8294Contig1	GO:0007492;GO:0045893;GO:0000122;GO:0008094;GO:0008270;GO:0006351;GO:0001892;GO:0005737;GO:0005730;GO:0016589;GO:0007420;GO:0043565;GO:0006338;GO:0009952;GO:0008134	endoderm development|positive regulation of transcription, DNA-templated|negative regulation of transcription from RNA polymerase II promoter|DNA-dependent ATPase activity|zinc ion binding|transcription, DNA-templated|embryonic placenta development|cytoplasm|nucleolus|NURF complex|brain development|sequence-specific DNA binding|chromatin remodeling|anterior/posterior pattern specification|transcr…
CL8292Contig1	GO:0018105;GO:0000217;GO:0010997;GO:0006281;GO:0032147;GO:0031572;GO:0033314;GO:0005694;GO:0005634	peptidyl-serine phosphorylation|DNA secondary structure binding|anaphase-promoting complex binding|DNA repair|activation of protein kinase activity|G2 DNA damage checkpoint|mitotic DNA replication checkpoint|chromosome|nucleus
CL8291Contig1	GO:0005789;GO:0046872;GO:0046951;GO:0004419;GO:0005829;GO:0048471	endoplasmic reticulum membrane|metal ion binding|ketone body biosynthetic process|hydroxymethylglutaryl-CoA lyase activity|cytosol|perinuclear region of cytoplasm
CL8290Contig1	GO:0005789;GO:0004310;GO:0016491;GO:0008299;GO:0051996;GO:0006695;GO:0016021	endoplasmic reticulum membrane|farnesyl-diphosphate farnesyltransferase activity|oxidoreductase activity|isoprenoid biosynthetic process|squalene synthase activity|cholesterol biosynthetic process|integral component of membrane
CL828Contig1	GO:0016021	integral component of membrane
CL8288Contig1	GO:0033320;GO:0030198;GO:0051216;GO:0001503;GO:0006468;GO:0004674;GO:0050662;GO:0015012;GO:0016021;GO:0032580;GO:0048040;GO:0030206;GO:0005524;GO:0005739	UDP-D-xylose biosynthetic process|extracellular matrix organization|cartilage development|ossification|protein phosphorylation|protein serine/threonine kinase activity|coenzyme binding|heparan sulfate proteoglycan biosynthetic process|integral component of membrane|Golgi cisterna membrane|UDP-glucuronate decarboxylase activity|chondroitin sulfate biosynthetic process|ATP binding|mitochondrion
CL8287Contig1	GO:0016021;GO:0015175;GO:0035725;GO:0042470;GO:0017153;GO:0006835;GO:0005794;GO:0005886	integral component of membrane|neutral amino acid transmembrane transporter activity|sodium ion transmembrane transport|melanosome|sodium:dicarboxylate symporter activity|dicarboxylic acid transport|Golgi apparatus|plasma membrane
CL8286Contig1	GO:0008270;GO:0003676	zinc ion binding|nucleic acid binding
CL8285Contig1	GO:0015467;GO:0034765;GO:0008076;GO:0071805;GO:0007268;GO:0005515	G-protein activated inward rectifier potassium channel activity|regulation of ion transmembrane transport|voltage-gated potassium channel complex|potassium ion transmembrane transport|synaptic transmission|protein binding
CL8284Contig1	GO:0004620;GO:0009395	phospholipase activity|phospholipid catabolic process
CL8283Contig1	GO:0046872;GO:0004519;GO:0090305;GO:0005634;GO:0008033;GO:0005739	metal ion binding|endonuclease activity|nucleic acid phosphodiester bond hydrolysis|nucleus|tRNA processing|mitochondrion
CL8282Contig1	GO:0005829;GO:0007049;GO:0031965;GO:0005730;GO:0000307;GO:0045737;GO:0051301;GO:0000785;GO:0019901	cytosol|cell cycle|nuclear membrane|nucleolus|cyclin-dependent protein kinase holoenzyme complex|positive regulation of cyclin-dependent protein serine/threonine kinase activity|cell division|chromatin|protein kinase binding
[truncated: 13,473 more rows]

## Sheet: Table B
gene_id	go_id	go_term
[truncated: 15,197 more rows]
