# Supplementary material for: De Novo Transcriptome Analysis of Two Seahorse Species (Hippocampus erectus and H. mohnikei) and the Development of Molecular Markers for Population Genetics
Source: PLoS One. 2016 Apr 29;11(4):e0154096. doi: 10.1371/journal.pone.0154096 (PMC4851356; doi:10.1371/journal.pone.0154096)
Supplement: S4 File — The file contains 6,403 unigenes for H. erectus (Table A in S4 File) and 6,601 unigenes for H. mohnikei (Table B in S4 File) mapped to the KEGG pathway database. (XLS) [file pone.0154096.s004.xls]

## Sheet: Table A
Unigene	KO_ENTRY	KO_name	Definition	EC	Pathway	Pathway_Des	Pathway_hit_numbers
CL10006Contig1	K02187	CASP3	caspase 3	EC:3.4.22.56	ko04115;ko04210;ko04010;ko04668;ko05200;ko05203;ko05205;ko05206;ko05210;ko05416;ko04932;ko05120;ko05133;ko05134;ko05145;ko05146;ko05152;ko05161;ko05168;ko05010;ko05012;ko05014;ko05016;ko04650;ko04726	p53 signaling pathway|Apoptosis|MAPK signaling pathway|TNF signaling pathway|Pathways in cancer|Viral carcinogenesis|Proteoglycans in cancer|MicroRNAs in cancer|Colorectal cancer|Viral myocarditis|Non-alcoholic fatty liver disease (NAFLD)|Epithelial cell signaling in Helicobacter pylori infection|Pertussis|Legionellosis|Toxoplasmosis|Amoebiasis|Tuberculosis|Hepatitis B|Herpes simplex infection|Al…	25
CL10008Contig1	K12200	PDCD6IP, ALIX, RIM20	programmed cell death 6-interacting protein	NA	ko04144	Endocytosis	1
CL10021Contig1	K12581	CNOT7_8, CAF1, POP2	CCR4-NOT transcription complex subunit 7/8	NA	ko03018	RNA degradation	1
CL10023Contig1	K11703	GLT25D	collagen beta-1,O-galactosyltransferase	EC:2.4.1.50	ko00310;ko00514	Lysine degradation|Other types of O-glycan biosynthesis	2
CL10029Contig1	K00234	SDHA, SDH1	succinate dehydrogenase (ubiquinone) flavoprotein subunit	EC:1.3.5.1	ko04932;ko05010;ko05012;ko05016;ko00020;ko00190;ko01200	Non-alcoholic fatty liver disease (NAFLD)|Alzheimer's disease|Parkinson's disease|Huntington's disease|Citrate cycle (TCA cycle)|Oxidative phosphorylation|Carbon metabolism	7
CL10057Contig1	K10603	AIRE	autoimmune regulator	NA	ko04120;ko05340	Ubiquitin mediated proteolysis|Primary immunodeficiency	2
CL10072Contig1	K00181	PPN	porcupine	NA	ko04310	Wnt signaling pathway	1
CL10073Contig1	K12480	RABEP1	Rab GTPase-binding effector protein 1	NA	ko04144	Endocytosis	1
CL10074Contig1	K09479	ACADVL	very long chain acyl-CoA dehydrogenase	EC:1.3.8.9	ko00071;ko01212	Fatty acid degradation|Fatty acid metabolism	2
CL10075Contig1	K05863	SLC25A4S, ANT	solute carrier family 25 (mitochondrial adenine nucleotide translocator), member 4/5/6/31	NA	ko04020;ko04022;ko05166;ko05012;ko05016	Calcium signaling pathway|cGMP - PKG signaling pathway|HTLV-I infection|Parkinson's disease|Huntington's disease	5
CL10077Contig1	K07374	TUBA	tubulin alpha	NA	ko04540;ko04145;ko05130	Gap junction|Phagosome|Pathogenic Escherichia coli infection	3
CL10091Contig1	K01689	ENO, eno	enolase	EC:4.2.1.11	ko04066;ko03018;ko00010;ko00680;ko01200;ko01230	HIF-1 signaling pathway|RNA degradation|Glycolysis / Gluconeogenesis|Methane metabolism|Carbon metabolism|Biosynthesis of amino acids	6
CL10108Contig1	K04739	PRKAR	cAMP-dependent protein kinase regulator	NA	ko04210;ko04910	Apoptosis|Insulin signaling pathway	2
CL1010Contig1	K06724	NRP1	neuropilin 1	NA	ko05166;ko04360	HTLV-I infection|Axon guidance	2
CL10110Contig1	K00816	CCBL	kynurenine---oxoglutarate transaminase / cysteine-S-conjugate beta-lyase / glutamine---phenylpyruvate transaminase	EC:2.6.1.7 4.4.1.13 2.6.1.64	ko05204;ko00380;ko00450	Chemical carcinogenesis|Tryptophan metabolism|Selenocompound metabolism	3
CL10115Contig1	K02321	POLA2	DNA polymerase alpha subunit B	NA	ko03030;ko00230;ko00240	DNA replication|Purine metabolism|Pyrimidine metabolism	3
CL10118Contig1	K04504	NR1C2, PPARD	peroxisome proliferator-activated receptor delta	NA	ko04310;ko05200;ko05221;ko03320	Wnt signaling pathway|Pathways in cancer|Acute myeloid leukemia|PPAR signaling pathway	4
CL10126Contig1	K04630	GNAI	guanine nucleotide-binding protein G(i) subunit alpha	NA	ko04530;ko04540;ko04015;ko04022;ko04024;ko05200;ko05133;ko05142;ko05145;ko05012;ko05030;ko05032;ko05034;ko04261;ko04360;ko04971;ko04914;ko04915;ko04916;ko04921;ko04713;ko04062;ko04611;ko04670;ko04723;ko04724;ko04725;ko04726;ko04727;ko04728;ko04730	Tight junction|Gap junction|Rap1 signaling pathway|cGMP - PKG signaling pathway|cAMP signaling pathway|Pathways in cancer|Pertussis|Chagas disease (American trypanosomiasis)|Toxoplasmosis|Parkinson's disease|Cocaine addiction|Morphine addiction|Alcoholism|Adrenergic signaling in cardiomyocytes|Axon guidance|Gastric acid secretion|Progesterone-mediated oocyte maturation|Estrogen signaling pathway|…	31
CL10140Contig1	K00629	GPAT1_2	glycerol-3-phosphate O-acyltransferase 1/2	EC:2.3.1.15	ko00561;ko00564	Glycerolipid metabolism|Glycerophospholipid metabolism	2
CL10143Contig1	K07522	NTNG1	netrin-G1	NA	ko04514;ko04360	Cell adhesion molecules (CAMs)|Axon guidance	2
CL10145Contig1	K09288	CCDC6, PTC	coiled-coil domain-containing protein 6	NA	ko05200;ko05216	Pathways in cancer|Thyroid cancer	2
CL10150Contig1	K01490	AMPD	AMP deaminase	EC:3.5.4.6	ko00230	Purine metabolism	1
CL10155Contig1	K12882	NCBP1, CBP80	nuclear cap-binding protein subunit 1	NA	ko03040;ko03013;ko03015	Spliceosome|RNA transport|mRNA surveillance pathway	3
CL1017Contig1	K04511	PRICKLE	prickle	NA	ko04310	Wnt signaling pathway	1
CL10183Contig1	K08746	SLC27A2, FACVL1, FATP2	solute carrier family 27 (fatty acid transporter), member 2	EC:6.2.1.- 6.2.1.3	ko04146;ko03320	Peroxisome|PPAR signaling pathway	2
CL1018Contig1	K00501	TH	tyrosine 3-monooxygenase	EC:1.14.16.2	ko05012;ko05030;ko05031;ko05034;ko00350;ko00950;ko04917;ko04728	Parkinson's disease|Cocaine addiction|Amphetamine addiction|Alcoholism|Tyrosine metabolism|Isoquinoline alkaloid biosynthesis|Prolactin signaling pathway|Dopaminergic synapse	8
CL10193Contig1	K06821	PLXNB	plexin B	NA	ko04360	Axon guidance	1
CL10195Contig1	K00873	PK, pyk	pyruvate kinase	EC:2.7.1.40	ko05203;ko05230;ko04930;ko00010;ko00620;ko00230;ko01200;ko01230	Viral carcinogenesis|Central carbon metabolism in cancer|Type II diabetes mellitus|Glycolysis / Gluconeogenesis|Pyruvate metabolism|Purine metabolism|Carbon metabolism|Biosynthesis of amino acids	8
CL101Contig1	K06481	ITGA2	integrin alpha 2	NA	ko04810;ko04510;ko04145;ko04151;ko04512;ko05200;ko05205;ko05222;ko05410;ko05412;ko05414;ko04611;ko04640	Regulation of actin cytoskeleton|Focal adhesion|Phagosome|PI3K-Akt signaling pathway|ECM-receptor interaction|Pathways in cancer|Proteoglycans in cancer|Small cell lung cancer|Hypertrophic cardiomyopathy (HCM)|Arrhythmogenic right ventricular cardiomyopathy (ARVC)|Dilated cardiomyopathy (DCM)|Platelet activation|Hematopoietic cell lineage	13
CL10201Contig1	K02649	PIK3R	phosphoinositide-3-kinase, regulatory subunit	NA	ko04210;ko04810;ko04510;ko04550;ko04012;ko04014;ko04015;ko04022;ko04024;ko04066;ko04068;ko04070;ko04150;ko04151;ko04152;ko04370;ko04630;ko04668;ko05200;ko05203;ko05205;ko05210;ko05211;ko05212;ko05213;ko05214;ko05215;ko05218;ko05220;ko05221;ko05222;ko05223;ko05230;ko05231;ko04930;ko04932;ko05100;ko05142;ko05145;ko05146;ko05160;ko05161;ko05162;ko05164;ko05166;ko05169;ko04261;ko04380;ko04973;ko04910…	Apoptosis|Regulation of actin cytoskeleton|Focal adhesion|Signaling pathways regulating pluripotency of stem cells|ErbB signaling pathway|Ras signaling pathway|Rap1 signaling pathway|cGMP - PKG signaling pathway|cAMP signaling pathway|HIF-1 signaling pathway|FoxO signaling pathway|Phosphatidylinositol signaling system|mTOR signaling pathway|PI3K-Akt signaling pathway|AMPK signaling pathway|VEGF s…	68
CL10208Contig1	K12653	NLRX1	NLR family member X1	NA	ko05164;ko04622	Influenza A|RIG-I-like receptor signaling pathway	2
CL1020Contig1	K05288	PIGO	phosphatidylinositol glycan, class O	NA	ko00563	Glycosylphosphatidylinositol(GPI)-anchor biosynthesis	1
CL10211Contig1	K12483	EHD1	EH domain-containing protein 1	NA	ko04144	Endocytosis	1
CL10219Contig1	K12488	ASAP	Arf-GAP with SH3 domain, ANK repeat and PH domain-containing protein	NA	ko04144;ko04666	Endocytosis|Fc gamma R-mediated phagocytosis	2
CL10221Contig1	K04456	AKT	RAC serine/threonine-protein kinase	EC:2.7.11.1	ko04210;ko04510;ko04530;ko04550;ko04010;ko04012;ko04014;ko04015;ko04022;ko04024;ko04066;ko04068;ko04150;ko04151;ko04152;ko04370;ko04630;ko04668;ko05200;ko05205;ko05210;ko05211;ko05212;ko05213;ko05214;ko05215;ko05218;ko05220;ko05221;ko05222;ko05223;ko05230;ko05231;ko04932;ko05142;ko05145;ko05152;ko05160;ko05161;ko05162;ko05164;ko05166;ko05169;ko04261;ko04380;ko04973;ko04910;ko04914;ko04915;ko04917…	Apoptosis|Focal adhesion|Tight junction|Signaling pathways regulating pluripotency of stem cells|MAPK signaling pathway|ErbB signaling pathway|Ras signaling pathway|Rap1 signaling pathway|cGMP - PKG signaling pathway|cAMP signaling pathway|HIF-1 signaling pathway|FoxO signaling pathway|mTOR signaling pathway|PI3K-Akt signaling pathway|AMPK signaling pathway|VEGF signaling pathway|Jak-STAT signali…	62
CL10229Contig1	K12820	DHX15, PRP43	pre-mRNA-splicing factor ATP-dependent RNA helicase DHX15/PRP43	EC:3.6.4.13	ko03040	Spliceosome	1
CL10234Contig1	K12314	ACTC1	actin, alpha cardiac muscle	NA	ko05410;ko05414;ko04260;ko04261	Hypertrophic cardiomyopathy (HCM)|Dilated cardiomyopathy (DCM)|Cardiac muscle contraction|Adrenergic signaling in cardiomyocytes	4
CL10238Contig1	K00725	B4GALNT1, GALGT	(N-Acetylneuraminyl)-galactosylglucosylceramide N-acetylgalactosaminyltransferase	EC:2.4.1.92	ko00604	Glycosphingolipid biosynthesis - ganglio series	1
CL10243Contig1	K04739	PRKAR	cAMP-dependent protein kinase regulator	NA	ko04210;ko04910	Apoptosis|Insulin signaling pathway	2
CL10250Contig1	K00382	DLD, lpd, pdhD	dihydrolipoamide dehydrogenase	EC:1.8.1.4	ko00260;ko00280;ko00010;ko00020;ko00620;ko01200	Glycine, serine and threonine metabolism|Valine, leucine and isoleucine degradation|Glycolysis / Gluconeogenesis|Citrate cycle (TCA cycle)|Pyruvate metabolism|Carbon metabolism	6
CL10251Contig1	K15296	NAPA, SNAPA, SEC17	alpha-soluble NSF attachment protein	NA	ko04721	Synaptic vesicle cycle	1
CL10255Contig1	K04441	P38	p38 MAP kinase	EC:2.7.11.24	ko04550;ko04010;ko04011;ko04015;ko04068;ko04370;ko04668;ko05205;ko05120;ko05131;ko05132;ko05133;ko05140;ko05142;ko05145;ko05152;ko05160;ko05164;ko05169;ko05014;ko04261;ko04380;ko04912;ko04914;ko04917;ko04611;ko04620;ko04621;ko04622;ko04660;ko04664;ko04670;ko04722;ko04723;ko04728;ko04750	Signaling pathways regulating pluripotency of stem cells|MAPK signaling pathway|MAPK signaling pathway - yeast|Rap1 signaling pathway|FoxO signaling pathway|VEGF signaling pathway|TNF signaling pathway|Proteoglycans in cancer|Epithelial cell signaling in Helicobacter pylori infection|Shigellosis|Salmonella infection|Pertussis|Leishmaniasis|Chagas disease (American trypanosomiasis)|Toxoplasmosis|T…	36
CL1028Contig1	K06054	HES1	hairy and enhancer of split 1	NA	ko04330;ko03460;ko04950	Notch signaling pathway|Fanconi anemia pathway|Maturity onset diabetes of the young	3
CL10293Contig1	K04261	PTGER4	prostaglandin E receptor 4	NA	ko04080;ko05200;ko04750	Neuroactive ligand-receptor interaction|Pathways in cancer|Inflammatory mediator regulation of TRP channels	3
CL10300Contig1	K08670	ST14, PRSS14	suppressor of tumorigenicity protein 14	EC:3.4.21.109	ko05206	MicroRNAs in cancer	1
CL10306Contig1	K02105	CTNNB1	catenin beta 1	NA	ko04510;ko04520;ko04530;ko04550;ko04015;ko04310;ko04390;ko05200;ko05205;ko05210;ko05213;ko05215;ko05216;ko05217;ko05412;ko05100;ko05130;ko05166;ko04916;ko04919;ko04670	Focal adhesion|Adherens junction|Tight junction|Signaling pathways regulating pluripotency of stem cells|Rap1 signaling pathway|Wnt signaling pathway|Hippo signaling pathway|Pathways in cancer|Proteoglycans in cancer|Colorectal cancer|Endometrial cancer|Prostate cancer|Thyroid cancer|Basal cell carcinoma|Arrhythmogenic right ventricular cardiomyopathy (ARVC)|Bacterial invasion of epithelial cells…	21
CL10309Contig1	K06619	ABL1	abelson tyrosine-protein kinase 1	EC:2.7.10.2	ko04110;ko04012;ko04014;ko05200;ko05206;ko05220;ko05416;ko05130;ko05131;ko04360;ko04722	Cell cycle|ErbB signaling pathway|Ras signaling pathway|Pathways in cancer|MicroRNAs in cancer|Chronic myeloid leukemia|Viral myocarditis|Pathogenic Escherichia coli infection|Shigellosis|Axon guidance|Neurotrophin signaling pathway	11
CL1030Contig1	K05157	TNFRSF21, DR6	tumor necrosis factor receptor superfamily member 21	NA	ko04060	Cytokine-cytokine receptor interaction	1
CL10314Contig1	K00913	ITPK1	inositol-1,3,4-trisphosphate 5/6-kinase / inositol-tetrakisphosphate 1-kinase	EC:2.7.1.159 2.7.1.134	ko04070;ko00562	Phosphatidylinositol signaling system|Inositol phosphate metabolism	2
CL10325Contig1	K07603	COL17A, BP180	collagen, type XVII, alpha	NA	ko04974	Protein digestion and absorption	1
CL10327Contig1	K10408	DNAH	dynein heavy chain, axonemal	NA	ko05016	Huntington's disease	1
CL10329Contig1	K01122	ENPP2	ectonucleotide pyrophosphatase/phosphodiesterase family member 2	EC:3.1.4.39	ko00565	Ether lipid metabolism	1
CL10344Contig1	K03253	EIF3B	translation initiation factor 3 subunit B	NA	ko03013	RNA transport	1
CL10346Contig1	K05656	ABCB9, TAPL	ATP-binding cassette, subfamily B (MDR/TAP), member 9	NA	ko04142;ko02010	Lysosome|ABC transporters	2
CL10352Contig1	K00710	GALNT	polypeptide N-acetylgalactosaminyltransferase	EC:2.4.1.41	ko00512	Mucin type O-glycan biosynthesis	1
CL10356Contig1	K18625	SHROOM	protein Shroom	NA	ko04530	Tight junction	1
CL10361Contig1	K12867	SYF1, XAB2	pre-mRNA-splicing factor SYF1	NA	ko03040	Spliceosome	1
CL1036Contig1	K10396	KIF5	kinesin family member 5	NA	ko04728	Dopaminergic synapse	1
CL10373Contig1	K06531	PVRL2	poliovirus receptor-related protein 2	NA	ko04520;ko04514;ko05168	Adherens junction|Cell adhesion molecules (CAMs)|Herpes simplex infection	3
CL10376Contig1	K05849	SLC8A, NCX	solute carrier family 8 (sodium/calcium exchanger)	NA	ko04020;ko04022;ko04974	Calcium signaling pathway|cGMP - PKG signaling pathway|Protein digestion and absorption	3
CL10381Contig1	K03372	ACATN, SLC33A1	MFS transporter, PAT family, solute carrier family 33 (acetyl-CoA transportor), member 1	EC:2.3.1.-	ko00604	Glycosphingolipid biosynthesis - ganglio series	1
CL10383Contig1	K02105	CTNNB1	catenin beta 1	NA	ko04510;ko04520;ko04530;ko04550;ko04015;ko04310;ko04390;ko05200;ko05205;ko05210;ko05213;ko05215;ko05216;ko05217;ko05412;ko05100;ko05130;ko05166;ko04916;ko04919;ko04670	Focal adhesion|Adherens junction|Tight junction|Signaling pathways regulating pluripotency of stem cells|Rap1 signaling pathway|Wnt signaling pathway|Hippo signaling pathway|Pathways in cancer|Proteoglycans in cancer|Colorectal cancer|Endometrial cancer|Prostate cancer|Thyroid cancer|Basal cell carcinoma|Arrhythmogenic right ventricular cardiomyopathy (ARVC)|Bacterial invasion of epithelial cells…	21
CL10387Contig1	K00654	E2.3.1.50	serine palmitoyltransferase	EC:2.3.1.50	ko00600	Sphingolipid metabolism	1
CL10388Contig1	K06560	MRC	mannose receptor, C type	NA	ko04145;ko05152	Phagosome|Tuberculosis	2
CL10391Contig1	K01103	PFKFB	6-phosphofructo-2-kinase / fructose-2,6-bisphosphatase	EC:2.7.1.105 3.1.3.46	ko04066;ko04152;ko00051	HIF-1 signaling pathway|AMPK signaling pathway|Fructose and mannose metabolism	3
CL10392Contig1	K09905	B4GALT5	beta-1,4-galactosyltransferase 5	EC:2.4.1.-	ko00512	Mucin type O-glycan biosynthesis	1
CL10396Contig1	K15516	FMR	fragile X mental retardation protein	NA	ko03013	RNA transport	1
CL103Contig1	K05664	ABCB11	ATP-binding cassette, subfamily B (MDR/TAP), member 11	NA	ko02010;ko04976	ABC transporters|Bile secretion	2
CL10406Contig1	K08058	TAPBP	TAP binding protein (tapasin)	NA	ko04612	Antigen processing and presentation	1
CL10411Contig1	K15292	STXBP1, MUNC18-1	syntaxin-binding protein 1	NA	ko04721	Synaptic vesicle cycle	1
CL10412Contig1	K06082	FARP2, FRG	FERM, RhoGEF and pleckstrin domain protein 2	NA	ko04520;ko04015	Adherens junction|Rap1 signaling pathway	2
CL10416Contig1	K18681	DIS3L	DIS3-like exonuclease 1	EC:3.1.13.-	ko03018	RNA degradation	1
CL10418Contig1	K12307	MSFD8, CLN7	MFS transporter, ceroid-lipofuscinosis neuronal protein 7	NA	ko04142	Lysosome	1
CL1041Contig1	K13353	PEX11C	peroxin-11C	NA	ko04146	Peroxisome	1
CL10429Contig1	K06236	COL1AS	collagen, type I/II/III/V/XI/XXIV/XXVII, alpha	NA	ko04510;ko04151;ko04512;ko05146;ko04974;ko04611	Focal adhesion|PI3K-Akt signaling pathway|ECM-receptor interaction|Amoebiasis|Protein digestion and absorption|Platelet activation	6
CL1042Contig1	K14575	AFG2, DRG1, SPATA5	AAA family ATPase	NA	ko03008	Ribosome biogenesis in eukaryotes	1
CL1043Contig1	K04459	DUSP, MKP	dual specificity MAP kinase phosphatase	EC:3.1.3.16 3.1.3.48	ko04010	MAPK signaling pathway	1
CL10440Contig1	K07374	TUBA	tubulin alpha	NA	ko04540;ko04145;ko05130	Gap junction|Phagosome|Pathogenic Escherichia coli infection	3
CL10445Contig1	K01059	LPL	lipoprotein lipase	EC:3.1.1.34	ko05010;ko00561;ko03320	Alzheimer's disease|Glycerolipid metabolism|PPAR signaling pathway	3
CL10448Contig1	K06736	CDH2, NCAD	cadherin 2, type 1, N-cadherin	NA	ko04514;ko05412	Cell adhesion molecules (CAMs)|Arrhythmogenic right ventricular cardiomyopathy (ARVC)	2
CL10449Contig1	K14157	AASS	alpha-aminoadipic semialdehyde synthase	EC:1.5.1.8 1.5.1.9	ko00310	Lysine degradation	1
CL10455Contig1	K10352	MYH	myosin heavy chain	NA	ko04530	Tight junction	1
CL10473Contig1	K03032	PSMD1, RPN2	26S proteasome regulatory subunit N2	NA	ko03050;ko05169	Proteasome|Epstein-Barr virus infection	2
CL10475Contig1	K05677	ABCD3, PMP70	ATP-binding cassette, subfamily D (ALD), member 3	NA	ko04146;ko02010	Peroxisome|ABC transporters	2
CL10477Contig1	K08734	MLH1	DNA mismatch repair protein MLH1	NA	ko03430;ko03460;ko05200;ko05210;ko05213	Mismatch repair|Fanconi anemia pathway|Pathways in cancer|Colorectal cancer|Endometrial cancer	5
CL10480Contig1	K05061	CSF3R	granulocyte colony-stimulating factor receptor	NA	ko04151;ko04630;ko04060;ko05200;ko04640	PI3K-Akt signaling pathway|Jak-STAT signaling pathway|Cytokine-cytokine receptor interaction|Pathways in cancer|Hematopoietic cell lineage	5
CL10493Contig1	K03243	EIF5B	translation initiation factor 5B	NA	ko03013	RNA transport	1
CL10497Contig1	K12617	PATL1, PAT1	DNA topoisomerase 2-associated protein PAT1	NA	ko03018	RNA degradation	1
CL104Contig1	K00911	E2.7.1.127, ITPK	1D-myo-inositol-triphosphate 3-kinase	EC:2.7.1.127	ko04020;ko04070;ko00562	Calcium signaling pathway|Phosphatidylinositol signaling system|Inositol phosphate metabolism	3
CL10501Contig1	K08019	RAPGEF5	Rap guanine nucleotide exchange factor 5	NA	ko04014;ko04015	Ras signaling pathway|Rap1 signaling pathway	2
CL10504Contig1	K10416	DYNC1LI, DNCLI	dynein light intermediate chain 1, cytosolic	NA	ko04145;ko05132;ko04962	Phagosome|Salmonella infection|Vasopressin-regulated water reabsorption	3
CL10505Contig1	K04526	INS	insulin	NA	ko04114;ko04810;ko04140;ko04014;ko04015;ko04022;ko04066;ko04068;ko04150;ko04151;ko04152;ko05215;ko04930;ko04932;ko04940;ko04950;ko04910;ko04911;ko04913;ko04914;ko04917;ko04960	Oocyte meiosis|Regulation of actin cytoskeleton|Regulation of autophagy|Ras signaling pathway|Rap1 signaling pathway|cGMP - PKG signaling pathway|HIF-1 signaling pathway|FoxO signaling pathway|mTOR signaling pathway|PI3K-Akt signaling pathway|AMPK signaling pathway|Prostate cancer|Type II diabetes mellitus|Non-alcoholic fatty liver disease (NAFLD)|Type I diabetes mellitus|Maturity onset diabetes …	22
CL10507Contig1	K04288	S1PR1, EDG1	sphingosine 1-phosphate receptor 1	NA	ko04068;ko04080	FoxO signaling pathway|Neuroactive ligand-receptor interaction	2
CL1050Contig1	K02324	POLE1	DNA polymerase epsilon subunit 1	EC:2.7.7.7	ko03030;ko03410;ko03420;ko05166;ko00230;ko00240	DNA replication|Base excision repair|Nucleotide excision repair|HTLV-I infection|Purine metabolism|Pyrimidine metabolism	6
CL10514Contig1	K12380	RASA3	Ras GTPase-activating protein 3	NA	ko04013;ko04014	MAPK signaling pathway - fly|Ras signaling pathway	2
CL10516Contig1	K06098	TJP2, ZO2	tight junction protein 2	NA	ko04530;ko05110	Tight junction|Vibrio cholerae infection	2
CL10517Contig1	K05635	LAMC1	laminin, gamma 1	NA	ko04510;ko04151;ko04512;ko05200;ko05222;ko05145;ko05146;ko05020	Focal adhesion|PI3K-Akt signaling pathway|ECM-receptor interaction|Pathways in cancer|Small cell lung cancer|Toxoplasmosis|Amoebiasis|Prion diseases	8
CL10519Contig1	K03252	EIF3C	translation initiation factor 3 subunit C	NA	ko03013	RNA transport	1
CL10521Contig1	K00968	PCYT1	choline-phosphate cytidylyltransferase	EC:2.7.7.15	ko05231;ko00564;ko00440	Choline metabolism in cancer|Glycerophospholipid metabolism|Phosphonate and phosphinate metabolism	3
CL10531Contig1	K09183	GATA4	GATA-binding protein 4	NA	ko04022;ko04919	cGMP - PKG signaling pathway|Thyroid hormone signaling pathway	2
CL1053Contig1	K00889	PIP5K	1-phosphatidylinositol-4-phosphate 5-kinase	EC:2.7.1.68	ko04810;ko04144;ko04070;ko05231;ko00562;ko04666	Regulation of actin cytoskeleton|Endocytosis|Phosphatidylinositol signaling system|Choline metabolism in cancer|Inositol phosphate metabolism|Fc gamma R-mediated phagocytosis	6
CL10557Contig1	K16056	ORAI1	calcium release-activated calcium channel protein 1	NA	ko04020;ko04024;ko05340;ko04611	Calcium signaling pathway|cAMP signaling pathway|Primary immunodeficiency|Platelet activation	4
CL10559Contig1	K07189	PPP1R3	protein phosphatase 1 regulatory subunit 3A/B/C/D/E	NA	ko04910	Insulin signaling pathway	1
CL10561Contig1	K16819	AMOT	angiomotin	NA	ko04390	Hippo signaling pathway	1
CL10563Contig1	K11644	SIN3A	paired amphipathic helix protein Sin3a	NA	ko05202;ko05016;ko04919	Transcriptional misregulation in cancers|Huntington's disease|Thyroid hormone signaling pathway	3
CL10567Contig1	K12354	ENPP7	ectonucleotide pyrophosphatase/phosphodiesterase family member 7	EC:3.1.4.12	ko00600	Sphingolipid metabolism	1
CL1056Contig1	K09378	ATBF1	AT-binding transcription factor 1	NA	ko04550	Signaling pathways regulating pluripotency of stem cells	1
CL10572Contig1	K01367	CAPN1	calpain-1	EC:3.4.22.52	ko04210;ko04141;ko05010	Apoptosis|Protein processing in endoplasmic reticulum|Alzheimer's disease	3
CL10597Contig1	K00315	DMGDH	dimethylglycine dehydrogenase	EC:1.5.8.4	ko00260	Glycine, serine and threonine metabolism	1
CL10599Contig1	K04131	CHRM3	muscarinic acetylcholine receptor M3	NA	ko04810;ko04020;ko04080;ko04970;ko04971;ko04972;ko04911;ko04725	Regulation of actin cytoskeleton|Calcium signaling pathway|Neuroactive ligand-receptor interaction|Salivary secretion|Gastric acid secretion|Pancreatic secretion|Insulin secretion|Cholinergic synapse	8
CL1060Contig1	K04739	PRKAR	cAMP-dependent protein kinase regulator	NA	ko04210;ko04910	Apoptosis|Insulin signaling pathway	2
CL10610Contig1	K04634	GNAQ	guanine nucleotide-binding protein G(q) subunit alpha	NA	ko04540;ko04015;ko04020;ko04022;ko05200;ko05142;ko05143;ko05146;ko05010;ko05016;ko04261;ko04270;ko04970;ko04971;ko04972;ko04911;ko04912;ko04915;ko04916;ko04918;ko04921;ko04713;ko04961;ko04611;ko04720;ko04723;ko04724;ko04725;ko04726;ko04728;ko04730;ko04745;ko04750	Gap junction|Rap1 signaling pathway|Calcium signaling pathway|cGMP - PKG signaling pathway|Pathways in cancer|Chagas disease (American trypanosomiasis)|African trypanosomiasis|Amoebiasis|Alzheimer's disease|Huntington's disease|Adrenergic signaling in cardiomyocytes|Vascular smooth muscle contraction|Salivary secretion|Gastric acid secretion|Pancreatic secretion|Insulin secretion|GnRH signaling p…	33
CL10622Contig1	K06560	MRC	mannose receptor, C type	NA	ko04145;ko05152	Phagosome|Tuberculosis	2
CL10625Contig1	K13525	VCP, CDC48	transitional endoplasmic reticulum ATPase	NA	ko04141;ko05134	Protein processing in endoplasmic reticulum|Legionellosis	2
CL1062Contig1	K04140	ADRA2C	adrenergic receptor alpha-2C	NA	ko04022;ko04080	cGMP - PKG signaling pathway|Neuroactive ligand-receptor interaction	2
CL10638Contig1	K18499	SKIL	Ski-like protein	NA	ko04550	Signaling pathways regulating pluripotency of stem cells	1
CL1063Contig1	K03021	RPC2, POLR3B	DNA-directed RNA polymerase III subunit RPC2	EC:2.7.7.6	ko03020;ko05169;ko00230;ko00240;ko04623	RNA polymerase|Epstein-Barr virus infection|Purine metabolism|Pyrimidine metabolism|Cytosolic DNA-sensing pathway	5
CL10640Contig1	K10408	DNAH	dynein heavy chain, axonemal	NA	ko05016	Huntington's disease	1
CL10655Contig1	K10798	PARP	poly ADP-ribose polymerase	NA	ko03410	Base excision repair	1
CL10666Contig1	K05625	TGM2	transglutaminase 2	EC:2.3.2.13	ko05016	Huntington's disease	1
CL10669Contig1	K12332	CALCA	calcitonin	NA	ko04270	Vascular smooth muscle contraction	1
CL1066Contig1	K10889	FANCB	fanconi anemia group B protein	NA	ko03460	Fanconi anemia pathway	1
CL10670Contig1	K12486	SMAP	stromal membrane-associated protein	NA	ko04144	Endocytosis	1
CL10677Contig1	K02147	ATPeV1B, ATP6B	V-type H+transporting ATPase subunit B	NA	ko04145;ko05323;ko05110;ko05120;ko00190;ko04966;ko04721	Phagosome|Rheumatoid arthritis|Vibrio cholerae infection|Epithelial cell signaling in Helicobacter pylori infection|Oxidative phosphorylation|Collecting duct acid secretion|Synaptic vesicle cycle	7
CL10679Contig1	K10889	FANCB	fanconi anemia group B protein	NA	ko03460	Fanconi anemia pathway	1
CL106Contig1	K04885	KCNB1	potassium voltage-gated channel Shab-related subfamily B member 1	NA	ko04742	Taste transduction	1
CL10707Contig1	K10599	PRPF19, PRP19	pre-mRNA-processing factor 19	EC:6.3.2.19	ko04120;ko03040	Ubiquitin mediated proteolysis|Spliceosome	2
CL1070Contig1	K16669	FAT4	protocadherin Fat 4	NA	ko04391	Hippo signaling pathway -fly	1
CL10713Contig1	K00736	MGAT2	alpha-1,6-mannosyl-glycoprotein beta-1,2-N-acetylglucosaminyltransferase	EC:2.4.1.143	ko00510;ko00513	N-Glycan biosynthesis|Various types of N-glycan biosynthesis	2
CL1072Contig1	K00726	MGAT1	alpha-1,3-mannosyl-glycoprotein beta-1,2-N-acetylglucosaminyltransferase	EC:2.4.1.101	ko00510;ko00513	N-Glycan biosynthesis|Various types of N-glycan biosynthesis	2
CL10736Contig1	K04514	ROCK1	Rho-associated protein kinase 1	EC:2.7.11.1	ko04810;ko04510;ko04022;ko04024;ko04350;ko05200;ko05205;ko05206;ko05130;ko05131;ko05132;ko04270;ko04360;ko04921;ko04062;ko04611;ko04670	Regulation of actin cytoskeleton|Focal adhesion|cGMP - PKG signaling pathway|cAMP signaling pathway|TGF-beta signaling pathway|Pathways in cancer|Proteoglycans in cancer|MicroRNAs in cancer|Pathogenic Escherichia coli infection|Shigellosis|Salmonella infection|Vascular smooth muscle contraction|Axon guidance|Oxytocin signaling pathway|Chemokine signaling pathway|Platelet activation|Leukocyte tran…	17
CL10738Contig1	K05195	GLRA3	glycine receptor alpha-3	NA	ko04080	Neuroactive ligand-receptor interaction	1
CL10740Contig1	K05746	ENAH, MENA	enabled	NA	ko04810	Regulation of actin cytoskeleton	1
CL10742Contig1	K14621	PLB1, PLB	phospholipase B1, membrane-associated	EC:3.1.1.4 3.1.1.5	ko00564;ko00565;ko00590;ko00591;ko00592;ko04977	Glycerophospholipid metabolism|Ether lipid metabolism|Arachidonic acid metabolism|Linoleic acid metabolism|alpha-Linolenic acid metabolism|Vitamin digestion and absorption	6
CL10749Contig1	K17399	DNMT3B	DNA (cytosine-5)-methyltransferase 3B	EC:2.1.1.37	ko05206;ko00270	MicroRNAs in cancer|Cysteine and methionine metabolism	2
CL10755Contig1	K16669	FAT4	protocadherin Fat 4	NA	ko04391	Hippo signaling pathway -fly	1
CL10773Contig1	K07376	PRKG	protein kinase, cGMP-dependent	EC:2.7.11.12	ko04540;ko04022;ko04970;ko04713;ko04611;ko04730;ko04740	Gap junction|cGMP - PKG signaling pathway|Salivary secretion|Circadian entrainment|Platelet activation|Long-term depression|Olfactory transduction	7
CL10783Contig1	K13755	PDE1	calcium/calmodulin-dependent 3',5'-cyclic nucleotide phosphodiesterase	EC:3.1.4.17	ko04020;ko05032;ko00230	Calcium signaling pathway|Morphine addiction|Purine metabolism	3
CL1078Contig1	K11478	JARID2, JMJ	protein Jumonji	NA	ko04550	Signaling pathways regulating pluripotency of stem cells	1
CL10794Contig1	K06838	SLIT1	slit 1	NA	ko04360	Axon guidance	1
CL10799Contig1	K05871	PTK2B, FAK2	focal adhesion kinase 2	EC:2.7.10.2	ko04020;ko05161;ko04912;ko04062;ko04650;ko04670	Calcium signaling pathway|Hepatitis B|GnRH signaling pathway|Chemokine signaling pathway|Natural killer cell mediated cytotoxicity|Leukocyte transendothelial migration	6
CL1079Contig1	K08747	SLCO1C	solute carrier organic anion transporter family, member 1C	NA	ko04919	Thyroid hormone signaling pathway	1
CL10800Contig1	K06943	NOG1	nucleolar GTP-binding protein	NA	ko03008	Ribosome biogenesis in eukaryotes	1
CL10801Contig1	K04354	PPP2R2	serine/threonine-protein phosphatase 2A regulatory subunit B	NA	ko04111;ko04530;ko04151;ko04152;ko04390;ko04391;ko03015;ko05142;ko05160;ko04261;ko04728	Cell cycle - yeast|Tight junction|PI3K-Akt signaling pathway|AMPK signaling pathway|Hippo signaling pathway|Hippo signaling pathway -fly|mRNA surveillance pathway|Chagas disease (American trypanosomiasis)|Hepatitis C|Adrenergic signaling in cardiomyocytes|Dopaminergic synapse	11
CL10809Contig1	K14007	SEC24	protein transport protein SEC24	NA	ko04141	Protein processing in endoplasmic reticulum	1
CL10810Contig1	K12617	PATL1, PAT1	DNA topoisomerase 2-associated protein PAT1	NA	ko03018	RNA degradation	1
CL10812Contig1	K06071	PKN	protein kinase N	EC:2.7.11.13	ko04151;ko05132	PI3K-Akt signaling pathway|Salmonella infection	2
CL10813Contig1	K03353	APC6, CDC16	anaphase-promoting complex subunit 6	NA	ko04110;ko04111;ko04113;ko04114;ko04120;ko05166;ko04914	Cell cycle|Cell cycle - yeast|Meiosis - yeast|Oocyte meiosis|Ubiquitin mediated proteolysis|HTLV-I infection|Progesterone-mediated oocyte maturation	7
CL1081Contig1	K10366	DMD	dystrophin	NA	ko05410;ko05412;ko05414;ko05416	Hypertrophic cardiomyopathy (HCM)|Arrhythmogenic right ventricular cardiomyopathy (ARVC)|Dilated cardiomyopathy (DCM)|Viral myocarditis	4
CL10824Contig1	K10408	DNAH	dynein heavy chain, axonemal	NA	ko05016	Huntington's disease	1
CL10832Contig1	K05212	GRIN2D	glutamate receptor ionotropic, NMDA 2D	NA	ko04020;ko04024;ko04080;ko05010;ko05014;ko05030;ko05031;ko05033;ko05034;ko04713;ko04720;ko04724	Calcium signaling pathway|cAMP signaling pathway|Neuroactive ligand-receptor interaction|Alzheimer's disease|Amyotrophic lateral sclerosis (ALS)|Cocaine addiction|Amphetamine addiction|Nicotine addiction|Alcoholism|Circadian entrainment|Long-term potentiation|Glutamatergic synapse	12
CL10836Contig1	K04348	PPP3C, CNA	serine/threonine-protein phosphatase 2B catalytic subunit	EC:3.1.3.16	ko04114;ko04210;ko04010;ko04020;ko04022;ko04310;ko04370;ko05152;ko05166;ko05010;ko05014;ko05031;ko04360;ko04380;ko04921;ko04650;ko04660;ko04662;ko04720;ko04724;ko04728	Oocyte meiosis|Apoptosis|MAPK signaling pathway|Calcium signaling pathway|cGMP - PKG signaling pathway|Wnt signaling pathway|VEGF signaling pathway|Tuberculosis|HTLV-I infection|Alzheimer's disease|Amyotrophic lateral sclerosis (ALS)|Amphetamine addiction|Axon guidance|Osteoclast differentiation|Oxytocin signaling pathway|Natural killer cell mediated cytotoxicity|T cell receptor signaling pathway…	21
CL10840Contig1	K17532	STRADB	STE20-related kinase adapter protein beta	NA	ko04152	AMPK signaling pathway	1
CL10845Contig1	K03267	ERF3, GSPT	peptide chain release factor subunit 3	NA	ko03015	mRNA surveillance pathway	1
CL10848Contig1	K09355	PBX1	pre-B-cell leukemia transcription factor 1	NA	ko05202	Transcriptional misregulation in cancers	1
CL1084Contig1	K16617	COL13A	collagen, type XIII, alpha	NA	ko04974	Protein digestion and absorption	1
CL10857Contig1	K01476	E3.5.3.1, rocF, arg	arginase	EC:3.5.3.1	ko05146;ko00330;ko01230	Amoebiasis|Arginine and proline metabolism|Biosynthesis of amino acids	3
CL10858Contig1	K04495	SOX17	transcription factor SOX17 (SOX group F)	NA	ko04310	Wnt signaling pathway	1
CL1085Contig1	K00623	CHAT	choline O-acetyltransferase	EC:2.3.1.6	ko00564;ko04725	Glycerophospholipid metabolism|Cholinergic synapse	2
CL10876Contig1	K13504	VAMP2	vesicle-associated membrane protein 2	NA	ko04130;ko04970;ko04911;ko04962;ko04721	SNARE interactions in vesicular transport|Salivary secretion|Insulin secretion|Vasopressin-regulated water reabsorption|Synaptic vesicle cycle	5
CL10878Contig1	K12607	CNOT10	CCR4-NOT transcription complex subunit 10	NA	ko03018	RNA degradation	1
CL10880Contig1	K05034	SLC6A1	solute carrier family 6 (neurotransmitter transporter, GABA) member 1	NA	ko04727	GABAergic synapse	1
CL10898Contig1	K06757	NFASC	neurofascin	NA	ko04514	Cell adhesion molecules (CAMs)	1
CL1089Contig1	K13298	PDE11	dual 3',5'-cyclic-AMP and -GMP phosphodiesterase 11	EC:3.1.4.17 3.1.4.35	ko05032;ko00230	Morphine addiction|Purine metabolism	2
CL10904Contig1	K04467	IKBKA, IKKA, CHUK	inhibitor of nuclear factor kappa-B kinase subunit alpha	EC:2.7.11.10	ko04210;ko04010;ko04014;ko04064;ko04068;ko04151;ko04668;ko05200;ko05212;ko05215;ko05220;ko05221;ko05222;ko05120;ko05131;ko05142;ko05145;ko05160;ko05161;ko05162;ko05166;ko05168;ko05169;ko04380;ko04920;ko04062;ko04620;ko04621;ko04622;ko04623;ko04660;ko04662	Apoptosis|MAPK signaling pathway|Ras signaling pathway|NF-kappa B signaling pathway|FoxO signaling pathway|PI3K-Akt signaling pathway|TNF signaling pathway|Pathways in cancer|Pancreatic cancer|Prostate cancer|Chronic myeloid leukemia|Acute myeloid leukemia|Small cell lung cancer|Epithelial cell signaling in Helicobacter pylori infection|Shigellosis|Chagas disease (American trypanosomiasis)|Toxopl…	32
CL10907Contig1	K00939	adk, AK	adenylate kinase	EC:2.7.4.3	ko00230	Purine metabolism	1
CL10913Contig1	K02145	ATPeV1A, ATP6A	V-type H+transporting ATPase subunit A	EC:3.6.3.14	ko04145;ko05323;ko05110;ko05120;ko00190;ko04966;ko04721	Phagosome|Rheumatoid arthritis|Vibrio cholerae infection|Epithelial cell signaling in Helicobacter pylori infection|Oxidative phosphorylation|Collecting duct acid secretion|Synaptic vesicle cycle	7
CL10930Contig1	K15412	CFP	complement factor properdin	NA	ko05168	Herpes simplex infection	1
CL10933Contig1	K07515	HADHA	enoyl-CoA hydratase / long-chain 3-hydroxyacyl-CoA dehydrogenase	EC:4.2.1.17 1.1.1.211	ko00280;ko00310;ko00380;ko00640;ko00650;ko00062;ko00071;ko01040;ko00410;ko01200;ko01212;ko00362;ko00627;ko00930	Valine, leucine and isoleucine degradation|Lysine degradation|Tryptophan metabolism|Propanoate metabolism|Butanoate metabolism|Fatty acid elongation|Fatty acid degradation|Biosynthesis of unsaturated fatty acids|beta-Alanine metabolism|Carbon metabolism|Fatty acid metabolism|Benzoate degradation|Aminobenzoate degradation|Caprolactam degradation	14
CL10934Contig1	K01158	DNASE2	deoxyribonuclease II	EC:3.1.22.1	ko04142	Lysosome	1
CL10935Contig1	K04864	CACNB3	voltage-dependent calcium channel beta-3	NA	ko04010;ko05410;ko05412;ko05414;ko04260;ko04261;ko04921	MAPK signaling pathway|Hypertrophic cardiomyopathy (HCM)|Arrhythmogenic right ventricular cardiomyopathy (ARVC)|Dilated cardiomyopathy (DCM)|Cardiac muscle contraction|Adrenergic signaling in cardiomyocytes|Oxytocin signaling pathway	7
CL10939Contig1	K02308	DAXX	death-associated protein 6	NA	ko04010;ko05168;ko05014	MAPK signaling pathway|Herpes simplex infection|Amyotrophic lateral sclerosis (ALS)	3
CL10940Contig1	K06013	STE24	STE24 endopeptidase	EC:3.4.24.84	ko00900	Terpenoid backbone biosynthesis	1
CL10947Contig1	K02154	ATPeV0A, ATP6N	V-type H+transporting ATPase subunit a	NA	ko04142;ko04145;ko05323;ko05110;ko05120;ko05152;ko00190;ko04966;ko04721	Lysosome|Phagosome|Rheumatoid arthritis|Vibrio cholerae infection|Epithelial cell signaling in Helicobacter pylori infection|Tuberculosis|Oxidative phosphorylation|Collecting duct acid secretion|Synaptic vesicle cycle	9
CL10952Contig1	K05156	TNFRSF19L, RELT	tumor necrosis factor receptor superfamily member 19-like	NA	ko04060	Cytokine-cytokine receptor interaction	1
CL10954Contig1	K04943	KCNN2	potassium intermediate/small conductance calcium-activated channel subfamily N member 2	NA	ko04976;ko04911;ko04726	Bile secretion|Insulin secretion|Serotonergic synapse	3
CL10969Contig1	K06724	NRP1	neuropilin 1	NA	ko05166;ko04360	HTLV-I infection|Axon guidance	2
CL10975Contig1	K01893	NARS, asnS	asparaginyl-tRNA synthetase	EC:6.1.1.22	ko00970	Aminoacyl-tRNA biosynthesis	1
CL10978Contig1	K03231	EEF1A	elongation factor 1-alpha	NA	ko03013;ko05134	RNA transport|Legionellosis	2
CL10985Contig1	K18211	SNAP25	synaptosomal-associated protein 25	NA	ko04911;ko04721	Insulin secretion|Synaptic vesicle cycle	2
CL10998Contig1	K07360	ZAP70	tyrosine-protein kinase ZAP-70	EC:2.7.10.2	ko04014;ko04064;ko05340;ko04650;ko04660	Ras signaling pathway|NF-kappa B signaling pathway|Primary immunodeficiency|Natural killer cell mediated cytotoxicity|T cell receptor signaling pathway	5
CL109Contig1	K05031	CFTR	cystic fibrosis transmembrane conductance regulator	EC:3.6.3.49	ko02010;ko04024;ko04152;ko05110;ko04971;ko04972;ko04976	ABC transporters|cAMP signaling pathway|AMPK signaling pathway|Vibrio cholerae infection|Gastric acid secretion|Pancreatic secretion|Bile secretion	7
CL11000Contig1	K00297	metF, MTHFR	methylenetetrahydrofolate reductase (NADPH)	EC:1.5.1.20	ko00720;ko00670;ko01200	Carbon fixation pathways in prokaryotes|One carbon pool by folate|Carbon metabolism	3
CL11004Contig1	K17065	DNM1L	dynamin 1-like protein	EC:3.6.5.5	ko04668	TNF signaling pathway	1
CL11005Contig1	K06087	CLDN	claudin	NA	ko04530;ko04514;ko05160;ko04670	Tight junction|Cell adhesion molecules (CAMs)|Hepatitis C|Leukocyte transendothelial migration	4
CL11010Contig1	K01466	allB	allantoinase	EC:3.5.2.5	ko00230	Purine metabolism	1
CL11011Contig1	K15485	BCL2L13, BCL-RAMBO	Bcl-2-like protein 13	NA	ko05134	Legionellosis	1
CL11013Contig1	K01064	WNT9	wingless-type MMTV integration site family, member 9	NA	ko04550;ko04310;ko04340;ko04390;ko05200;ko05205;ko05217;ko05166;ko04916	Signaling pathways regulating pluripotency of stem cells|Wnt signaling pathway|Hedgehog signaling pathway|Hippo signaling pathway|Pathways in cancer|Proteoglycans in cancer|Basal cell carcinoma|HTLV-I infection|Melanogenesis	9
CL11016Contig1	K00431	TPO	thyroid peroxidase	EC:1.11.1.8	ko05320;ko00350;ko04918	Autoimmune thyroid disease|Tyrosine metabolism|Thyroid hormone synthesis	3
CL11017Contig1	K18439	ARAP1	Arf-GAP with Rho-GAP domain, ANK repeat and PH domain-containing protein 1	NA	ko04144	Endocytosis	1
CL11020Contig1	K08766	CPT2	carnitine O-palmitoyltransferase 2	EC:2.3.1.21	ko00071;ko01212;ko03320	Fatty acid degradation|Fatty acid metabolism|PPAR signaling pathway	3
CL11028Contig1	K09054	ATF6A	cyclic AMP-dependent transcription factor ATF-6 alpha	NA	ko04141;ko05010	Protein processing in endoplasmic reticulum|Alzheimer's disease	2
CL11029Contig1	K06820	PLXNA	plexin A	NA	ko04360	Axon guidance	1
CL11035Contig1	K04630	GNAI	guanine nucleotide-binding protein G(i) subunit alpha	NA	ko04530;ko04540;ko04015;ko04022;ko04024;ko05200;ko05133;ko05142;ko05145;ko05012;ko05030;ko05032;ko05034;ko04261;ko04360;ko04971;ko04914;ko04915;ko04916;ko04921;ko04713;ko04062;ko04611;ko04670;ko04723;ko04724;ko04725;ko04726;ko04727;ko04728;ko04730	Tight junction|Gap junction|Rap1 signaling pathway|cGMP - PKG signaling pathway|cAMP signaling pathway|Pathways in cancer|Pertussis|Chagas disease (American trypanosomiasis)|Toxoplasmosis|Parkinson's disease|Cocaine addiction|Morphine addiction|Alcoholism|Adrenergic signaling in cardiomyocytes|Axon guidance|Gastric acid secretion|Progesterone-mediated oocyte maturation|Estrogen signaling pathway|…	31
CL11037Contig1	K12641	LMNA	lamin A/C	NA	ko05410;ko05412;ko05414	Hypertrophic cardiomyopathy (HCM)|Arrhythmogenic right ventricular cardiomyopathy (ARVC)|Dilated cardiomyopathy (DCM)	3
CL11043Contig1	K06055	HES5	hairy and enhancer of split 5	NA	ko04330	Notch signaling pathway	1
CL11057Contig1	K13863	SLC7A1, ATRC1	solute carrier family 7 (cationic amino acid transporter), member 1	NA	ko05206	MicroRNAs in cancer	1
CL11065Contig1	K07359	CAMKK	calcium/calmodulin-dependent protein kinase kinase	EC:2.7.11.17	ko04152;ko05034;ko04920;ko04921	AMPK signaling pathway|Alcoholism|Adipocytokine signaling pathway|Oxytocin signaling pathway	4
CL11088Contig1	K06058	DTX	deltex	NA	ko04330	Notch signaling pathway	1
CL11089Contig1	K06464	ITGB2	integrin beta 2	NA	ko04810;ko04145;ko04015;ko04390;ko04514;ko05416;ko05323;ko05133;ko05134;ko05140;ko05144;ko05146;ko05150;ko05152;ko05166;ko04650;ko04670	Regulation of actin cytoskeleton|Phagosome|Rap1 signaling pathway|Hippo signaling pathway|Cell adhesion molecules (CAMs)|Viral myocarditis|Rheumatoid arthritis|Pertussis|Legionellosis|Leishmaniasis|Malaria|Amoebiasis|Staphylococcus aureus infection|Tuberculosis|HTLV-I infection|Natural killer cell mediated cytotoxicity|Leukocyte transendothelial migration	17
CL11093Contig1	K13575	SLC4A4, NBC1	solute carrier family 4 (sodium bicarbonate cotransporter), member 4	NA	ko04972;ko04976;ko04964	Pancreatic secretion|Bile secretion|Proximal tubule bicarbonate reclamation	3
CL11094Contig1	K04723	IL1RAP	interleukin 1 receptor accessory protein	NA	ko04210;ko04060;ko04750	Apoptosis|Cytokine-cytokine receptor interaction|Inflammatory mediator regulation of TRP channels	3
CL11097Contig1	K08268	HIF1A	hypoxia-inducible factor 1 alpha	NA	ko04066;ko04150;ko05200;ko05205;ko05211;ko05230;ko05231;ko04919	HIF-1 signaling pathway|mTOR signaling pathway|Pathways in cancer|Proteoglycans in cancer|Renal cell carcinoma|Central carbon metabolism in cancer|Choline metabolism in cancer|Thyroid hormone signaling pathway	8
CL1109Contig1	K05948	FNG	fringe	EC:2.4.1.222	ko04330;ko00514	Notch signaling pathway|Other types of O-glycan biosynthesis	2
CL110Contig1	K06225	PTCH1	patched 1	NA	ko04024;ko04340;ko05200;ko05205;ko05217	cAMP signaling pathway|Hedgehog signaling pathway|Pathways in cancer|Proteoglycans in cancer|Basal cell carcinoma	5
CL11102Contig1	K06521	SEMA4	semaphorin 4	NA	ko04360	Axon guidance	1
CL11115Contig1	K08031	PAX6	paired box protein 6	NA	ko04550;ko04950	Signaling pathways regulating pluripotency of stem cells|Maturity onset diabetes of the young	2
CL11116Contig1	K04189	CXCR4	C-X-C chemokine receptor type 4	NA	ko04144;ko04060;ko05200;ko04360;ko04062;ko04670;ko04672	Endocytosis|Cytokine-cytokine receptor interaction|Pathways in cancer|Axon guidance|Chemokine signaling pathway|Leukocyte transendothelial migration|Intestinal immune network for IgA production	7
CL11122Contig1	K15184	AFF1	AF4/FMR2 family member 1	NA	ko05202	Transcriptional misregulation in cancers	1
CL11127Contig1	K00844	HK	hexokinase	EC:2.7.1.1	ko04066;ko05230;ko04930;ko00521;ko00524;ko00010;ko00051;ko00052;ko00500;ko00520;ko01200;ko04973;ko04910	HIF-1 signaling pathway|Central carbon metabolism in cancer|Type II diabetes mellitus|Streptomycin biosynthesis|Butirosin and neomycin biosynthesis|Glycolysis / Gluconeogenesis|Fructose and mannose metabolism|Galactose metabolism|Starch and sucrose metabolism|Amino sugar and nucleotide sugar metabolism|Carbon metabolism|Carbohydrate digestion and absorption|Insulin signaling pathway	13
CL1112Contig1	K04153	HTR1	5-hydroxytryptamine receptor 1	NA	ko04024;ko04080;ko04726	cAMP signaling pathway|Neuroactive ligand-receptor interaction|Serotonergic synapse	3
CL11132Contig1	K04829	ASIC1, ACCN2, BNAC2	acid-sensing ion channel 1	NA	ko04750	Inflammatory mediator regulation of TRP channels	1
CL11137Contig1	K07209	IKBKB, IKKB	inhibitor of nuclear factor kappa-B kinase subunit beta	EC:2.7.11.10	ko04210;ko04010;ko04014;ko04064;ko04068;ko04150;ko04151;ko04668;ko05200;ko05206;ko05212;ko05215;ko05220;ko05221;ko05222;ko04930;ko04932;ko05120;ko05131;ko05142;ko05145;ko05160;ko05161;ko05164;ko05166;ko05168;ko05169;ko04380;ko04910;ko04920;ko04062;ko04620;ko04621;ko04622;ko04623;ko04660;ko04662;ko04722	Apoptosis|MAPK signaling pathway|Ras signaling pathway|NF-kappa B signaling pathway|FoxO signaling pathway|mTOR signaling pathway|PI3K-Akt signaling pathway|TNF signaling pathway|Pathways in cancer|MicroRNAs in cancer|Pancreatic cancer|Prostate cancer|Chronic myeloid leukemia|Acute myeloid leukemia|Small cell lung cancer|Type II diabetes mellitus|Non-alcoholic fatty liver disease (NAFLD)|Epitheli…	38
CL11139Contig1	K14620	RFT2	riboflavin transporter 2	NA	ko04977	Vitamin digestion and absorption	1
CL11140Contig1	K00771	XYLT	protein xylosyltransferase	EC:2.4.2.26	ko00532;ko00534	Glycosaminoglycan biosynthesis - chondroitin sulfate / dermatan sulfate|Glycosaminoglycan biosynthesis - heparan sulfate / heparin	2
CL11142Contig1	K06225	PTCH1	patched 1	NA	ko04024;ko04340;ko05200;ko05205;ko05217	cAMP signaling pathway|Hedgehog signaling pathway|Pathways in cancer|Proteoglycans in cancer|Basal cell carcinoma	5
CL1115Contig1	K04270	P2RY1	purinergic receptor P2Y, G protein-coupled, 1	NA	ko04015;ko04080;ko04611	Rap1 signaling pathway|Neuroactive ligand-receptor interaction|Platelet activation	3
CL11171Contig1	K04429	TAO	thousand and one amino acid protein kinase	EC:2.7.11.1	ko04010	MAPK signaling pathway	1
CL11173Contig1	K04979	TRPM4	transient receptor potential cation channel subfamily M member 4	NA	ko04911	Insulin secretion	1
CL11179Contig1	K06766	NEO1	neogenin	NA	ko04514	Cell adhesion molecules (CAMs)	1
CL11181Contig1	K12657	ALDH18A1, P5CS	delta-1-pyrroline-5-carboxylate synthetase	EC:2.7.2.11 1.2.1.41	ko00330;ko01230	Arginine and proline metabolism|Biosynthesis of amino acids	2
CL11187Contig1	K12354	ENPP7	ectonucleotide pyrophosphatase/phosphodiesterase family member 7	EC:3.1.4.12	ko00600	Sphingolipid metabolism	1
CL11201Contig1	K06252	TN	tenascin	NA	ko04510;ko04151;ko04512;ko05206	Focal adhesion|PI3K-Akt signaling pathway|ECM-receptor interaction|MicroRNAs in cancer	4
CL11206Contig1	K00318	PRODH	proline dehydrogenase	EC:1.5.-.-	ko00330	Arginine and proline metabolism	1
CL11211Contig1	K14018	PLAA, DOA1, UFD3	phospholipase A-2-activating protein	NA	ko04141	Protein processing in endoplasmic reticulum	1
CL11213Contig1	K00933	E2.7.3.2	creatine kinase	EC:2.7.3.2	ko00330	Arginine and proline metabolism	1
CL11217Contig1	K05201	GRIK1	glutamate receptor, ionotropic kainate 1	NA	ko04080;ko04724	Neuroactive ligand-receptor interaction|Glutamatergic synapse	2
CL1122Contig1	K10858	PMS2	DNA mismatch repair protein PMS2	NA	ko03430;ko03460	Mismatch repair|Fanconi anemia pathway	2
CL11231Contig1	K03904	FGB	fibrinogen beta chain	NA	ko04610;ko04611	Complement and coagulation cascades|Platelet activation	2
CL11234Contig1	K00993	EPT1	ethanolaminephosphotransferase	EC:2.7.8.1	ko00564;ko00565;ko00440	Glycerophospholipid metabolism|Ether lipid metabolism|Phosphonate and phosphinate metabolism	3
CL11239Contig1	K14292	TGS1	trimethylguanosine synthase	EC:2.1.1.-	ko03013	RNA transport	1
CL11241Contig1	K00738	MGAT4A_B	alpha-1,3-mannosylglycoprotein beta-1,4-N-acetylglucosaminyltransferase A/B	EC:2.4.1.145	ko00510;ko00513	N-Glycan biosynthesis|Various types of N-glycan biosynthesis	2
CL11244Contig1	K03364	CDH1	cell division cycle 20-like protein 1, cofactor of APC complex	NA	ko04110;ko04111;ko04120;ko04914	Cell cycle|Cell cycle - yeast|Ubiquitin mediated proteolysis|Progesterone-mediated oocyte maturation	4
CL1124Contig1	K00049	GRHPR	glyoxylate/hydroxypyruvate reductase	EC:1.1.1.79 1.1.1.81	ko00260;ko00620;ko00630	Glycine, serine and threonine metabolism|Pyruvate metabolism|Glyoxylate and dicarboxylate metabolism	3
CL11274Contig1	K14319	RANGAP1	Ran GTPase-activating protein 1	NA	ko03013	RNA transport	1
CL11285Contig1	K09385	FOXG	forkhead box protein G	NA	ko04068	FoxO signaling pathway	1
CL11295Contig1	K05200	GRIA4	glutamate receptor 4	NA	ko04024;ko04080;ko05031;ko05033;ko04713;ko04723;ko04724;ko04728	cAMP signaling pathway|Neuroactive ligand-receptor interaction|Amphetamine addiction|Nicotine addiction|Circadian entrainment|Retrograde endocannabinoid signaling|Glutamatergic synapse|Dopaminergic synapse	8
CL1129Contig1	K06271	TLN	talin	NA	ko04510;ko04015;ko05166;ko04611	Focal adhesion|Rap1 signaling pathway|HTLV-I infection|Platelet activation	4
CL112Contig1	K10352	MYH	myosin heavy chain	NA	ko04530	Tight junction	1
CL11302Contig1	K02209	MCM5, CDC46	DNA replication licensing factor MCM5	EC:3.6.4.12	ko04110;ko04111;ko04113;ko03030	Cell cycle|Cell cycle - yeast|Meiosis - yeast|DNA replication	4
CL11304Contig1	K10456	KLHL19, KEAP1, INRF2	kelch-like protein 19	NA	ko04120	Ubiquitin mediated proteolysis	1
CL11307Contig1	K14570	REX1, REXO1, RNH70	RNA exonuclease 1	EC:3.1.-.-	ko03008	Ribosome biogenesis in eukaryotes	1
CL11315Contig1	K01106	E3.1.3.56	inositol-1,4,5-trisphosphate 5-phosphatase	EC:3.1.3.56	ko04070;ko00562	Phosphatidylinositol signaling system|Inositol phosphate metabolism	2
CL11316Contig1	K01847	MUT	methylmalonyl-CoA mutase	EC:5.4.99.2	ko00280;ko00630;ko00640;ko00720;ko01200	Valine, leucine and isoleucine degradation|Glyoxylate and dicarboxylate metabolism|Propanoate metabolism|Carbon fixation pathways in prokaryotes|Carbon metabolism	5
CL11318Contig1	K17698	FYB, ADAP	FYN binding protein	NA	ko04015	Rap1 signaling pathway	1
CL1131Contig1	K06760	CNTN2	contactin 2	NA	ko04514	Cell adhesion molecules (CAMs)	1
CL11331Contig1	K05437	EPO	erythropoietin	NA	ko04066;ko04151;ko04630;ko04060;ko04640	HIF-1 signaling pathway|PI3K-Akt signaling pathway|Jak-STAT signaling pathway|Cytokine-cytokine receptor interaction|Hematopoietic cell lineage	5
CL11349Contig1	K04913	KCNK2	potassium channel subfamily K member 2	NA	ko04971	Gastric acid secretion	1
CL1134Contig1	K04510	VANGL	vang-like	NA	ko04310	Wnt signaling pathway	1
CL11358Contig1	K05482	IL18, IL1F4	interleukin 18	NA	ko04060;ko05321;ko05323;ko05132;ko05134;ko05143;ko05144;ko05152;ko05164;ko04621;ko04623	Cytokine-cytokine receptor interaction|Inflammatiory bowel disease (IBD)|Rheumatoid arthritis|Salmonella infection|Legionellosis|African trypanosomiasis|Malaria|Tuberculosis|Influenza A|NOD-like receptor signaling pathway|Cytosolic DNA-sensing pathway	11
CL11361Contig1	K15759	IMPAD1, IMPA3	inositol monophosphatase 3	EC:3.1.3.25 3.1.3.7	ko04070;ko00562;ko00920	Phosphatidylinositol signaling system|Inositol phosphate metabolism|Sulfur metabolism	3
CL11371Contig1	K00669	AANAT	arylalkylamine N-acetyltransferase	EC:2.3.1.87	ko00380	Tryptophan metabolism	1
CL11377Contig1	K11430	EZH2	histone-lysine N-methyltransferase EZH2	EC:2.1.1.43	ko05206	MicroRNAs in cancer	1
CL11389Contig1	K07521	UNC5	netrin receptor unc-5	NA	ko04360	Axon guidance	1
CL1140Contig1	K05084	ERBB3, HER3	receptor tyrosine-protein kinase erbB-3	EC:2.7.10.1	ko04144;ko04012;ko04020;ko05205;ko05206	Endocytosis|ErbB signaling pathway|Calcium signaling pathway|Proteoglycans in cancer|MicroRNAs in cancer	5
CL11410Contig1	K00940	ndk, NME	nucleoside-diphosphate kinase	EC:2.7.4.6	ko00230;ko00240	Purine metabolism|Pyrimidine metabolism	2
CL11413Contig1	K09385	FOXG	forkhead box protein G	NA	ko04068	FoxO signaling pathway	1
CL11430Contig1	K16185	RRAGA_B	Ras-related GTP-binding protein A/B	NA	ko04150	mTOR signaling pathway	1
CL11438Contig1	K02210	MCM7, CDC47	DNA replication licensing factor MCM7	EC:3.6.4.12	ko04110;ko04111;ko04113;ko03030	Cell cycle|Cell cycle - yeast|Meiosis - yeast|DNA replication	4
CL11448Contig1	K10062	COLEC12	collectin sub-family member 12	NA	ko04145	Phagosome	1
CL1144Contig1	K14020	WFS1	wolfamin	NA	ko04141	Protein processing in endoplasmic reticulum	1
CL11454Contig1	K14567	UTP14	U3 small nucleolar RNA-associated protein 14	NA	ko03008	Ribosome biogenesis in eukaryotes	1
CL11458Contig1	K12881	THOC4, ALY	THO complex subunit 4	NA	ko03040;ko03013;ko03015;ko05168	Spliceosome|RNA transport|mRNA surveillance pathway|Herpes simplex infection	4
CL11472Contig1	K12318	GUCY1A	guanylate cyclase soluble subunit alpha	EC:4.6.1.2	ko04540;ko04022;ko00230;ko04270;ko04970;ko04921;ko04713;ko04611;ko04730	Gap junction|cGMP - PKG signaling pathway|Purine metabolism|Vascular smooth muscle contraction|Salivary secretion|Oxytocin signaling pathway|Circadian entrainment|Platelet activation|Long-term depression	9
CL11481Contig1	K10600	UBOX5, UIP5	U-box domain-containing protein 5	NA	ko04120	Ubiquitin mediated proteolysis	1
CL11488Contig1	K00933	E2.7.3.2	creatine kinase	EC:2.7.3.2	ko00330	Arginine and proline metabolism	1
CL11493Contig1	K05417	IL11	interleukin 11	NA	ko04630;ko04060;ko05323;ko04640	Jak-STAT signaling pathway|Cytokine-cytokine receptor interaction|Rheumatoid arthritis|Hematopoietic cell lineage	4
CL11495Contig1	K04440	JNK	c-Jun N-terminal kinase	EC:2.7.11.24	ko04510;ko04010;ko04012;ko04014;ko04024;ko04068;ko04310;ko04391;ko04668;ko04141;ko05200;ko05210;ko05212;ko05231;ko04930;ko04932;ko05120;ko05131;ko05132;ko05133;ko05142;ko05145;ko05152;ko05160;ko05161;ko05164;ko05168;ko05169;ko04380;ko04910;ko04912;ko04914;ko04917;ko04920;ko04620;ko04621;ko04622;ko04664;ko04722;ko04723;ko04728;ko04750	Focal adhesion|MAPK signaling pathway|ErbB signaling pathway|Ras signaling pathway|cAMP signaling pathway|FoxO signaling pathway|Wnt signaling pathway|Hippo signaling pathway -fly|TNF signaling pathway|Protein processing in endoplasmic reticulum|Pathways in cancer|Colorectal cancer|Pancreatic cancer|Choline metabolism in cancer|Type II diabetes mellitus|Non-alcoholic fatty liver disease (NAFLD)|E…	42
CL11496Contig1	K04463	MAP2K5, MEK5	mitogen-activated protein kinase kinase 5	EC:2.7.12.2	ko04540;ko04010;ko04921;ko04722	Gap junction|MAPK signaling pathway|Oxytocin signaling pathway|Neurotrophin signaling pathway	4
CL114Contig1	K08874	TRRAP	transformation/transcription domain-associated protein	NA	ko05166	HTLV-I infection	1
CL11509Contig1	K00253	IVD, ivd	isovaleryl-CoA dehydrogenase	EC:1.3.8.4	ko00280	Valine, leucine and isoleucine degradation	1
CL11514Contig1	K17890	ATG16L	autophagy-related protein 16, animal type	NA	ko04140	Regulation of autophagy	1
CL11529Contig1	K10408	DNAH	dynein heavy chain, axonemal	NA	ko05016	Huntington's disease	1
CL11545Contig1	K12494	PSD	PH and SEC7 domain-containing protein	NA	ko04144	Endocytosis	1
CL11550Contig1	K12837	U2AF2	splicing factor U2AF 65 kDa subunit	NA	ko03040	Spliceosome	1
CL11556Contig1	K08107	GPC1	glypican 1	NA	ko05205	Proteoglycans in cancer	1
CL1155Contig1	K10606	FANCL, PHF9	E3 ubiquitin-protein ligase FANCL	EC:6.3.2.19	ko04120;ko03460	Ubiquitin mediated proteolysis|Fanconi anemia pathway	2
CL1156Contig1	K02296	ARNTL, BMAL1, CYC	aryl hydrocarbon receptor nuclear translocator-like protein 1	NA	ko05168;ko04710;ko04711;ko04728	Herpes simplex infection|Circadian rhythm|Circadian rhythm - fly|Dopaminergic synapse	4
CL11570Contig1	K05948	FNG	fringe	EC:2.4.1.222	ko04330;ko00514	Notch signaling pathway|Other types of O-glycan biosynthesis	2
CL11582Contig1	K01456	E3.5.1.52, NGLY1, PNG1	peptide-N4-(N-acetyl-beta-glucosaminyl)asparagine amidase	EC:3.5.1.52	ko04141	Protein processing in endoplasmic reticulum	1
CL11583Contig1	K00710	GALNT	polypeptide N-acetylgalactosaminyltransferase	EC:2.4.1.41	ko00512	Mucin type O-glycan biosynthesis	1
CL11589Contig1	K10807	RRM1	ribonucleoside-diphosphate reductase subunit M1	EC:1.17.4.1	ko00480;ko00230;ko00240	Glutathione metabolism|Purine metabolism|Pyrimidine metabolism	3
CL11602Contig1	K03944	NDUFV3	NADH dehydrogenase (ubiquinone) flavoprotein 3	NA	ko04932;ko05010;ko05012;ko05016;ko00190	Non-alcoholic fatty liver disease (NAFLD)|Alzheimer's disease|Parkinson's disease|Huntington's disease|Oxidative phosphorylation	5
CL11619Contig1	K01092	E3.1.3.25, IMPA, suhB	myo-inositol-1(or 4)-monophosphatase	EC:3.1.3.25	ko04070;ko00521;ko00562	Phosphatidylinositol signaling system|Streptomycin biosynthesis|Inositol phosphate metabolism	3
CL11631Contig1	K00710	GALNT	polypeptide N-acetylgalactosaminyltransferase	EC:2.4.1.41	ko00512	Mucin type O-glycan biosynthesis	1
CL1165Contig1	K16197	YWHAB_Q_Z	14-3-3 protein beta/theta/zeta	NA	ko04110;ko04114;ko04151;ko04390;ko04391;ko05203;ko05161;ko05169	Cell cycle|Oocyte meiosis|PI3K-Akt signaling pathway|Hippo signaling pathway|Hippo signaling pathway -fly|Viral carcinogenesis|Hepatitis B|Epstein-Barr virus infection	8
CL11664Contig1	K00901	E2.7.1.107, DGK, dgkA	diacylglycerol kinase (ATP dependent)	EC:2.7.1.107	ko04070;ko05231;ko00561;ko00564	Phosphatidylinositol signaling system|Choline metabolism in cancer|Glycerolipid metabolism|Glycerophospholipid metabolism	4
CL11672Contig1	K13298	PDE11	dual 3',5'-cyclic-AMP and -GMP phosphodiesterase 11	EC:3.1.4.17 3.1.4.35	ko05032;ko00230	Morphine addiction|Purine metabolism	2
CL11673Contig1	K14462	APOB	apolipoprotein B	NA	ko04975;ko04977	Fat digestion and absorption|Vitamin digestion and absorption	2
CL11682Contig1	K15009	SHANK	SH3 and multiple ankyrin repeat domains protein	NA	ko04724	Glutamatergic synapse	1
CL11683Contig1	K08746	SLC27A2, FACVL1, FATP2	solute carrier family 27 (fatty acid transporter), member 2	EC:6.2.1.- 6.2.1.3	ko04146;ko03320	Peroxisome|PPAR signaling pathway	2
CL1168Contig1	K00725	B4GALNT1, GALGT	(N-Acetylneuraminyl)-galactosylglucosylceramide N-acetylgalactosaminyltransferase	EC:2.4.1.92	ko00604	Glycosphingolipid biosynthesis - ganglio series	1
CL11719Contig1	K14704	SLC26A6	solute carrier family 26 (sulfate anion transporter), member 6	NA	ko04978	Mineral absorption	1
CL11738Contig1	K13575	SLC4A4, NBC1	solute carrier family 4 (sodium bicarbonate cotransporter), member 4	NA	ko04972;ko04976;ko04964	Pancreatic secretion|Bile secretion|Proximal tubule bicarbonate reclamation	3
CL11739Contig1	K05096	FLT1, VEGFR1	FMS-like tyrosine kinase 1	EC:2.7.10.1	ko04510;ko04144;ko04014;ko04015;ko04066;ko04151;ko04060;ko05202;ko05323	Focal adhesion|Endocytosis|Ras signaling pathway|Rap1 signaling pathway|HIF-1 signaling pathway|PI3K-Akt signaling pathway|Cytokine-cytokine receptor interaction|Transcriptional misregulation in cancers|Rheumatoid arthritis	9
CL11750Contig1	K04579	CRHR2	corticotropin releasing hormone receptor 2	NA	ko04080	Neuroactive ligand-receptor interaction	1
CL11751Contig1	K04296	LTB4R1	leukotriene B4 receptor 1	NA	ko04080	Neuroactive ligand-receptor interaction	1
CL11753Contig1	K04718	SPHK	sphingosine kinase	EC:2.7.1.91	ko04020;ko04370;ko05152;ko00600;ko04666	Calcium signaling pathway|VEGF signaling pathway|Tuberculosis|Sphingolipid metabolism|Fc gamma R-mediated phagocytosis	5
CL11756Contig1	K04532	APPBP1	amyloid beta precursor protein binding protein 1	NA	ko05010	Alzheimer's disease	1
CL11764Contig1	K00710	GALNT	polypeptide N-acetylgalactosaminyltransferase	EC:2.4.1.41	ko00512	Mucin type O-glycan biosynthesis	1
CL1176Contig1	K16172	IRS1	insulin receptor substrate 1	NA	ko04022;ko04068;ko04150;ko04151;ko04152;ko05206;ko04930;ko04932;ko04910;ko04920;ko04960;ko04722	cGMP - PKG signaling pathway|FoxO signaling pathway|mTOR signaling pathway|PI3K-Akt signaling pathway|AMPK signaling pathway|MicroRNAs in cancer|Type II diabetes mellitus|Non-alcoholic fatty liver disease (NAFLD)|Insulin signaling pathway|Adipocytokine signaling pathway|Aldosterone-regulated sodium reabsorption|Neurotrophin signaling pathway	12
CL11770Contig1	K03234	EEF2	elongation factor 2	NA	ko04152;ko04921	AMPK signaling pathway|Oxytocin signaling pathway	2
CL11772Contig1	K00889	PIP5K	1-phosphatidylinositol-4-phosphate 5-kinase	EC:2.7.1.68	ko04810;ko04144;ko04070;ko05231;ko00562;ko04666	Regulation of actin cytoskeleton|Endocytosis|Phosphatidylinositol signaling system|Choline metabolism in cancer|Inositol phosphate metabolism|Fc gamma R-mediated phagocytosis	6
CL11785Contig1	K09186	MLL1	histone-lysine N-methyltransferase MLL1	EC:2.1.1.43	ko05202;ko00310	Transcriptional misregulation in cancers|Lysine degradation	2
CL11798Contig1	K05087	IGF1R	insulin-like growth factor 1 receptor	EC:2.7.10.1	ko04114;ko04510;ko04520;ko04550;ko04144;ko04014;ko04015;ko04066;ko04068;ko04151;ko04152;ko05200;ko05202;ko05205;ko05214;ko05215;ko05218;ko04913;ko04914;ko04730	Oocyte meiosis|Focal adhesion|Adherens junction|Signaling pathways regulating pluripotency of stem cells|Endocytosis|Ras signaling pathway|Rap1 signaling pathway|HIF-1 signaling pathway|FoxO signaling pathway|PI3K-Akt signaling pathway|AMPK signaling pathway|Pathways in cancer|Transcriptional misregulation in cancers|Proteoglycans in cancer|Glioma|Prostate cancer|Melanoma|Ovarian Steroidogenesis|…	20
CL11800Contig1	K00261	GLUD1_2, gdhA	glutamate dehydrogenase (NAD(P))	EC:1.4.1.3	ko00250;ko00330;ko00910;ko00471;ko04964	Alanine, aspartate and glutamate metabolism|Arginine and proline metabolism|Nitrogen metabolism|D-Glutamine and D-glutamate metabolism|Proximal tubule bicarbonate reclamation	5
CL11804Contig1	K03376	SIAT7F, ST6GalNAc VI	N-acetylgalactosaminide alpha-2,6-sialyltransferase (sialyltransferase 7F)	EC:2.4.99.-	ko00604	Glycosphingolipid biosynthesis - ganglio series	1
CL1180Contig1	K05644	ABCA4	ATP-binding cassette, subfamily A (ABC1), member 4	NA	ko02010	ABC transporters	1
CL1181Contig1	K05080	GHR	growth hormone receptor	NA	ko04151;ko04630;ko04060;ko04080	PI3K-Akt signaling pathway|Jak-STAT signaling pathway|Cytokine-cytokine receptor interaction|Neuroactive ligand-receptor interaction	4
CL11836Contig1	K04241	UTS2R	urotensin 2 receptor	NA	ko04080	Neuroactive ligand-receptor interaction	1
CL11839Contig1	K02602	CPEB, ORB	cytoplasmic polyadenylation element-binding protein	NA	ko04114;ko04320;ko04914	Oocyte meiosis|Dorso-ventral axis formation|Progesterone-mediated oocyte maturation	3
CL11842Contig1	K14409	SMG7, EST1C	protein SMG7	NA	ko03015	mRNA surveillance pathway	1
CL11851Contig1	K09580	PDIA1, P4HB	protein disulfide-isomerase A1	EC:5.3.4.1	ko04141	Protein processing in endoplasmic reticulum	1
CL11852Contig1	K13990	FTCD	glutamate formiminotransferase / formiminotetrahydrofolate cyclodeaminase	EC:2.1.2.5 4.3.1.4	ko00340;ko00670	Histidine metabolism|One carbon pool by folate	2
CL11859Contig1	K07904	RAB11A	Ras-related protein Rab-11A	NA	ko04144;ko04972;ko04961;ko04962	Endocytosis|Pancreatic secretion|Endocrine and other factor-regulated calcium reabsorption|Vasopressin-regulated water reabsorption	4
CL1185Contig1	K07294	NR1C1, PPARA	peroxisome proliferator-activated receptor alpha	NA	ko04024;ko04932;ko05160;ko03320;ko04920	cAMP signaling pathway|Non-alcoholic fatty liver disease (NAFLD)|Hepatitis C|PPAR signaling pathway|Adipocytokine signaling pathway	5
CL11866Contig1	K04497	GROUCHO	groucho	NA	ko04310;ko04330	Wnt signaling pathway|Notch signaling pathway	2
CL11875Contig1	K06251	VTN	vitronectin	NA	ko04510;ko04151;ko04512;ko05205	Focal adhesion|PI3K-Akt signaling pathway|ECM-receptor interaction|Proteoglycans in cancer	4
CL11884Contig1	K03231	EEF1A	elongation factor 1-alpha	NA	ko03013;ko05134	RNA transport|Legionellosis	2
CL1188Contig1	K07293	PTPN11	tyrosine-protein phosphatase non-receptor type 11	EC:3.1.3.48	ko04013;ko04014;ko04630;ko05205;ko05211;ko05220;ko05120;ko05168;ko04920;ko04650;ko04670;ko04722	MAPK signaling pathway - fly|Ras signaling pathway|Jak-STAT signaling pathway|Proteoglycans in cancer|Renal cell carcinoma|Chronic myeloid leukemia|Epithelial cell signaling in Helicobacter pylori infection|Herpes simplex infection|Adipocytokine signaling pathway|Natural killer cell mediated cytotoxicity|Leukocyte transendothelial migration|Neurotrophin signaling pathway	12
CL11893Contig1	K16796	SOX2	transcription factor SOX2 (SOX group B)	NA	ko04550;ko04390	Signaling pathways regulating pluripotency of stem cells|Hippo signaling pathway	2
CL118Contig1	K05668	ABCC5	ATP-binding cassette, subfamily C (CFTR/MRP), member 5	NA	ko02010	ABC transporters	1
CL11907Contig1	K01164	POP1	ribonuclease P/MRP protein subunit POP1	EC:3.1.26.5	ko03008;ko03013	Ribosome biogenesis in eukaryotes|RNA transport	2
CL11909Contig1	K03902	F5	coagulation factor V (labile factor)	NA	ko04610	Complement and coagulation cascades	1
CL11915Contig1	K06255	HSPG2	heparan sulfate proteoglycan 2 (perlecan)	NA	ko04512;ko05205;ko05161	ECM-receptor interaction|Proteoglycans in cancer|Hepatitis B	3
CL11919Contig1	K05644	ABCA4	ATP-binding cassette, subfamily A (ABC1), member 4	NA	ko02010	ABC transporters	1
CL1191Contig1	K00901	E2.7.1.107, DGK, dgkA	diacylglycerol kinase (ATP dependent)	EC:2.7.1.107	ko04070;ko05231;ko00561;ko00564	Phosphatidylinositol signaling system|Choline metabolism in cancer|Glycerolipid metabolism|Glycerophospholipid metabolism	4
CL11935Contig1	K10408	DNAH	dynein heavy chain, axonemal	NA	ko05016	Huntington's disease	1
CL11949Contig1	K05701	TJP1, ZO1	tight junction protein 1	NA	ko04520;ko04530;ko04540;ko05110;ko05120;ko05132	Adherens junction|Tight junction|Gap junction|Vibrio cholerae infection|Epithelial cell signaling in Helicobacter pylori infection|Salmonella infection	6
CL1194Contig1	K09448	TEAD	transcriptional enhancer factor	NA	ko04011;ko04390;ko04391	MAPK signaling pathway - yeast|Hippo signaling pathway|Hippo signaling pathway -fly	3
CL11957Contig1	K13988	NUDT9	ADP-ribose pyrophosphatase	EC:3.6.1.13	ko00230	Purine metabolism	1
CL11960Contig1	K16194	EIF2AK1	eukaryotic translation initiation factor 2-alpha kinase 1	EC:2.7.11.1	ko04141;ko05160;ko05162;ko05164;ko05168;ko05169	Protein processing in endoplasmic reticulum|Hepatitis C|Measles|Influenza A|Herpes simplex infection|Epstein-Barr virus infection	6
CL11961Contig1	K10408	DNAH	dynein heavy chain, axonemal	NA	ko05016	Huntington's disease	1
CL1197Contig1	K05079	EPOR	erythropoietin receptor	NA	ko04151;ko04630;ko04060;ko04640	PI3K-Akt signaling pathway|Jak-STAT signaling pathway|Cytokine-cytokine receptor interaction|Hematopoietic cell lineage	4
CL11983Contig1	K07900	RAB9B	Ras-related protein Rab-9B	NA	ko05162	Measles	1
CL11995Contig1	K04683	TFDP1	transcription factor Dp-1	NA	ko04110;ko04350	Cell cycle|TGF-beta signaling pathway	2
CL12011Contig1	K12331	ARHGEF11	Rho guanine nucleotide exchange factor 11	NA	ko05200;ko04270	Pathways in cancer|Vascular smooth muscle contraction	2
CL12034Contig1	K02861	RIPK1, RIP1	receptor-interacting serine/threonine-protein kinase 1	EC:2.7.11.1	ko04210;ko04064;ko04668;ko05160;ko05169;ko04620;ko04622;ko04623	Apoptosis|NF-kappa B signaling pathway|TNF signaling pathway|Hepatitis C|Epstein-Barr virus infection|Toll-like receptor signaling pathway|RIG-I-like receptor signaling pathway|Cytosolic DNA-sensing pathway	8
CL12040Contig1	K05099	MET, HGFR	proto-oncogene tyrosine-protein kinase Met	EC:2.7.10.1	ko04510;ko04520;ko04144;ko04014;ko04015;ko04151;ko04060;ko05200;ko05202;ko05205;ko05206;ko05211;ko05218;ko05230;ko05100;ko05120;ko05144;ko04360	Focal adhesion|Adherens junction|Endocytosis|Ras signaling pathway|Rap1 signaling pathway|PI3K-Akt signaling pathway|Cytokine-cytokine receptor interaction|Pathways in cancer|Transcriptional misregulation in cancers|Proteoglycans in cancer|MicroRNAs in cancer|Renal cell carcinoma|Melanoma|Central carbon metabolism in cancer|Bacterial invasion of epithelial cells|Epithelial cell signaling in Helic…	18
CL12045Contig1	K04658	NOG	noggin	NA	ko04350	TGF-beta signaling pathway	1
CL12049Contig1	K00717	FUT8	glycoprotein 6-alpha-L-fucosyltransferase	EC:2.4.1.68	ko05202;ko00510;ko00513;ko00533	Transcriptional misregulation in cancers|N-Glycan biosynthesis|Various types of N-glycan biosynthesis|Glycosaminoglycan biosynthesis - keratan sulfate	4
CL1204Contig1	K11143	DNAI2	dynein intermediate chain 2, axonemal	NA	ko05016	Huntington's disease	1
CL1205Contig1	K04510	VANGL	vang-like	NA	ko04310	Wnt signaling pathway	1
CL12075Contig1	K07901	RAB8A, MEL	Ras-related protein Rab-8A	NA	ko04152;ko04972	AMPK signaling pathway|Pancreatic secretion	2
CL12076Contig1	K12815	DHX38, PRP16	pre-mRNA-splicing factor ATP-dependent RNA helicase DHX38/PRP16	EC:3.6.4.13	ko03040	Spliceosome	1
CL12077Contig1	K16673	LIX1L	LIX1-like protein	NA	ko04391	Hippo signaling pathway -fly	1
CL12083Contig1	K00502	TPH1_2	tryptophan 5-monooxygenase	EC:1.14.16.4	ko00380;ko04726	Tryptophan metabolism|Serotonergic synapse	2
CL12084Contig1	K14462	APOB	apolipoprotein B	NA	ko04975;ko04977	Fat digestion and absorption|Vitamin digestion and absorption	2
CL12088Contig1	K01195	uidA, GUSB	beta-glucuronidase	EC:3.2.1.31	ko04142;ko00944;ko00040;ko00500;ko00531;ko00860;ko00983	Lysosome|Flavone and flavonol biosynthesis|Pentose and glucuronate interconversions|Starch and sucrose metabolism|Glycosaminoglycan degradation|Porphyrin and chlorophyll metabolism|Drug metabolism - other enzymes	7
CL12098Contig1	K03910	A2M	alpha-2-macroglobulin	NA	ko04610	Complement and coagulation cascades	1
CL120Contig1	K11583	PPP2R3	serine/threonine-protein phosphatase 2A regulatory subunit B''	NA	ko04151;ko04152;ko03015;ko04261;ko04728	PI3K-Akt signaling pathway|AMPK signaling pathway|mRNA surveillance pathway|Adrenergic signaling in cardiomyocytes|Dopaminergic synapse	5
CL12104Contig1	K07374	TUBA	tubulin alpha	NA	ko04540;ko04145;ko05130	Gap junction|Phagosome|Pathogenic Escherichia coli infection	3
CL12109Contig1	K01831	PTGIS, CYP8A	prostacyclin synthase	EC:5.3.99.4	ko00590	Arachidonic acid metabolism	1
CL12113Contig1	K01333	CFI	complement factor I	EC:3.4.21.45	ko05150;ko04610	Staphylococcus aureus infection|Complement and coagulation cascades	2
CL12120Contig1	K03262	EIF5	translation initiation factor 5	NA	ko03013	RNA transport	1
CL12123Contig1	K06230	GLI3	zinc finger protein GLI3	NA	ko04024;ko04340;ko05200;ko05217	cAMP signaling pathway|Hedgehog signaling pathway|Pathways in cancer|Basal cell carcinoma	4
CL12127Contig1	K09383	PAX5	paired box protein 5	NA	ko05202	Transcriptional misregulation in cancers	1
CL1212Contig1	K01321	F9	coagulation factor IX (Christmas factor)	EC:3.4.21.22	ko04610	Complement and coagulation cascades	1
CL12133Contig1	K14020	WFS1	wolfamin	NA	ko04141	Protein processing in endoplasmic reticulum	1
CL12134Contig1	K09222	REST	RE1-silencing transcription factor	NA	ko04550;ko05016	Signaling pathways regulating pluripotency of stem cells|Huntington's disease	2
CL12135Contig1	K03783	punA	purine-nucleoside phosphorylase	EC:2.4.2.1	ko00760;ko00230;ko00240	Nicotinate and nicotinamide metabolism|Purine metabolism|Pyrimidine metabolism	3
CL1213Contig1	K06704	ADAM10	disintegrin and metalloproteinase domain-containing protein 10	EC:3.4.24.81	ko05120;ko05010	Epithelial cell signaling in Helicobacter pylori infection|Alzheimer's disease	2
CL12145Contig1	K04696	SOCS3, CIS3	suppressor of cytokine signaling 3	NA	ko04630;ko04668;ko04120;ko04930;ko04932;ko05160;ko05164;ko05168;ko04380;ko04910;ko04917;ko04920	Jak-STAT signaling pathway|TNF signaling pathway|Ubiquitin mediated proteolysis|Type II diabetes mellitus|Non-alcoholic fatty liver disease (NAFLD)|Hepatitis C|Influenza A|Herpes simplex infection|Osteoclast differentiation|Insulin signaling pathway|Prolactin signaling pathway|Adipocytokine signaling pathway	12
CL12146Contig1	K07820	B3GALT2	beta-1,3-galactosyltransferase 2	EC:2.4.1.-	ko00601	Glycosphingolipid biosynthesis - lacto and neolacto series	1
CL12148Contig1	K04955	HCN2	hyperpolarization activated cyclic nucleotide-gated potassium channel 2	NA	ko04024	cAMP signaling pathway	1
CL12160Contig1	K05096	FLT1, VEGFR1	FMS-like tyrosine kinase 1	EC:2.7.10.1	ko04510;ko04144;ko04014;ko04015;ko04066;ko04151;ko04060;ko05202;ko05323	Focal adhesion|Endocytosis|Ras signaling pathway|Rap1 signaling pathway|HIF-1 signaling pathway|PI3K-Akt signaling pathway|Cytokine-cytokine receptor interaction|Transcriptional misregulation in cancers|Rheumatoid arthritis	9
CL1216Contig1	K04733	IRAK4	interleukin-1 receptor-associated kinase 4	EC:2.7.11.1	ko04210;ko04064;ko05133;ko05140;ko05142;ko05145;ko05152;ko05162;ko05164;ko04620;ko04722	Apoptosis|NF-kappa B signaling pathway|Pertussis|Leishmaniasis|Chagas disease (American trypanosomiasis)|Toxoplasmosis|Tuberculosis|Measles|Influenza A|Toll-like receptor signaling pathway|Neurotrophin signaling pathway	11
CL12172Contig1	K18669	DYRK2_3_4	dual specificity tyrosine-phosphorylation-regulated kinase 2/3/4	EC:2.7.12.1	ko04111	Cell cycle - yeast	1
CL12187Contig1	K06521	SEMA4	semaphorin 4	NA	ko04360	Axon guidance	1
CL12202Contig1	K18441	CYTH	cytohesin	NA	ko04144	Endocytosis	1
CL12206Contig1	K00710	GALNT	polypeptide N-acetylgalactosaminyltransferase	EC:2.4.1.41	ko00512	Mucin type O-glycan biosynthesis	1
CL12209Contig1	K05680	ABCG4	ATP-binding cassette, subfamily G (WHITE), member 4	NA	ko02010	ABC transporters	1
CL12210Contig1	K06638	MAD1L	mitotic spindle assembly checkpoint protein MAD1	NA	ko04110;ko05203;ko04914	Cell cycle|Viral carcinogenesis|Progesterone-mediated oocyte maturation	3
CL12217Contig1	K00876	udk, UCK	uridine kinase	EC:2.7.1.48	ko00240;ko00983	Pyrimidine metabolism|Drug metabolism - other enzymes	2
CL1221Contig1	K05148	TNFRSF11B, OPG	tumor necrosis factor receptor superfamily member 11B	NA	ko04060;ko04380	Cytokine-cytokine receptor interaction|Osteoclast differentiation	2
CL12236Contig1	K15009	SHANK	SH3 and multiple ankyrin repeat domains protein	NA	ko04724	Glutamatergic synapse	1
CL12242Contig1	K03997	C8A	complement component 8 subunit alpha	NA	ko05322;ko05146;ko05020;ko04610	Systemic lupus erythematosus|Amoebiasis|Prion diseases|Complement and coagulation cascades	4
CL12244Contig1	K10251	HSD17B12, KAR, IFA38	17beta-estradiol 17-dehydrogenase / very-long-chain 3-oxoacyl-CoA reductase	EC:1.1.1.62 1.1.1.330	ko00062;ko00140;ko01040;ko01212	Fatty acid elongation|Steroid hormone biosynthesis|Biosynthesis of unsaturated fatty acids|Fatty acid metabolism	4
CL12246Contig1	K01081	E3.1.3.5	5'-nucleotidase	EC:3.1.3.5	ko00760;ko00230;ko00240	Nicotinate and nicotinamide metabolism|Purine metabolism|Pyrimidine metabolism	3
CL12247Contig1	K12491	AGAP1_3	Arf-GAP with GTPase, ANK repeat and PH domain-containing protein 1/3	NA	ko04144	Endocytosis	1
CL12251Contig1	K10318	FBXO43, EMI2	F-box protein 43	NA	ko04114	Oocyte meiosis	1
CL12255Contig1	K10742	DNA2	DNA replication ATP-dependent helicase Dna2	EC:3.6.4.12	ko03030	DNA replication	1
CL12270Contig1	K08536	NR1H3, LXRA	liver X receptor alpha	NA	ko04932;ko05160;ko03320	Non-alcoholic fatty liver disease (NAFLD)|Hepatitis C|PPAR signaling pathway	3
CL12271Contig1	K08155	SLC18A1_2, VMAT	MFS transporter, DHA1 family, solute carrier family 18 (vesicular amine transporter), member 1/2	NA	ko05012;ko05030;ko05031;ko05034;ko04721;ko04726;ko04728	Parkinson's disease|Cocaine addiction|Amphetamine addiction|Alcoholism|Synaptic vesicle cycle|Serotonergic synapse|Dopaminergic synapse	7
CL12272Contig1	K00288	MTHFD	methylenetetrahydrofolate dehydrogenase (NADP) / methenyltetrahydrofolate cyclohydrolase / formyltetrahydrofolate synthetase	EC:1.5.1.5 3.5.4.9 6.3.4.3	ko00670	One carbon pool by folate	1
CL12275Contig1	K07430	CYP7B	oxysterol 7-alpha-hydroxylase	EC:1.14.13.100	ko00120;ko00140	Primary bile acid biosynthesis|Steroid hormone biosynthesis	2
CL12280Contig1	K03257	EIF4A	translation initiation factor 4A	NA	ko03013	RNA transport	1
CL12286Contig1	K04634	GNAQ	guanine nucleotide-binding protein G(q) subunit alpha	NA	ko04540;ko04015;ko04020;ko04022;ko05200;ko05142;ko05143;ko05146;ko05010;ko05016;ko04261;ko04270;ko04970;ko04971;ko04972;ko04911;ko04912;ko04915;ko04916;ko04918;ko04921;ko04713;ko04961;ko04611;ko04720;ko04723;ko04724;ko04725;ko04726;ko04728;ko04730;ko04745;ko04750	Gap junction|Rap1 signaling pathway|Calcium signaling pathway|cGMP - PKG signaling pathway|Pathways in cancer|Chagas disease (American trypanosomiasis)|African trypanosomiasis|Amoebiasis|Alzheimer's disease|Huntington's disease|Adrenergic signaling in cardiomyocytes|Vascular smooth muscle contraction|Salivary secretion|Gastric acid secretion|Pancreatic secretion|Insulin secretion|GnRH signaling p…	33
CL12288Contig1	K04382	PPP2C	serine/threonine-protein phosphatase 2A catalytic subunit	EC:3.1.3.16	ko04111;ko04113;ko04114;ko04530;ko04151;ko04152;ko04350;ko04390;ko04391;ko03015;ko05142;ko05160;ko04261;ko04728;ko04730	Cell cycle - yeast|Meiosis - yeast|Oocyte meiosis|Tight junction|PI3K-Akt signaling pathway|AMPK signaling pathway|TGF-beta signaling pathway|Hippo signaling pathway|Hippo signaling pathway -fly|mRNA surveillance pathway|Chagas disease (American trypanosomiasis)|Hepatitis C|Adrenergic signaling in cardiomyocytes|Dopaminergic synapse|Long-term depression	15
CL1231Contig1	K08132	COL12A	collagen, type XII, alpha	NA	ko04974	Protein digestion and absorption	1
CL12326Contig1	K12077	PDK1	pyruvate dehydrogenase kinase isoform 1	EC:2.7.11.2	ko04066;ko05230	HIF-1 signaling pathway|Central carbon metabolism in cancer	2
CL12331Contig1	K12562	AMPH	amphiphysin	NA	ko04666	Fc gamma R-mediated phagocytosis	1
CL12333Contig1	K04949	CNGA2	cyclic nucleotide gated channel alpha 2	NA	ko04024	cAMP signaling pathway	1
CL12349Contig1	K04448	JUN	transcription factor AP-1	NA	ko04510;ko04010;ko04012;ko04024;ko04310;ko04668;ko05200;ko05203;ko05210;ko05211;ko05231;ko04932;ko05321;ko05323;ko05120;ko05132;ko05133;ko05140;ko05142;ko05161;ko05164;ko05166;ko05168;ko05169;ko05030;ko05031;ko04380;ko04912;ko04915;ko04921;ko04620;ko04660;ko04662;ko04722	Focal adhesion|MAPK signaling pathway|ErbB signaling pathway|cAMP signaling pathway|Wnt signaling pathway|TNF signaling pathway|Pathways in cancer|Viral carcinogenesis|Colorectal cancer|Renal cell carcinoma|Choline metabolism in cancer|Non-alcoholic fatty liver disease (NAFLD)|Inflammatiory bowel disease (IBD)|Rheumatoid arthritis|Epithelial cell signaling in Helicobacter pylori infection|Salmone…	34
CL12356Contig1	K08202	SLC22A4_5, OCTN	MFS transporter, OCT family, solute carrier family 22 (organic cation transporter), member 4/5	NA	ko05231	Choline metabolism in cancer	1
CL12359Contig1	K01809	manA, MPI	mannose-6-phosphate isomerase	EC:5.3.1.8	ko00051;ko00520	Fructose and mannose metabolism|Amino sugar and nucleotide sugar metabolism	2
CL12369Contig1	K00757	udp, UPP	uridine phosphorylase	EC:2.4.2.3	ko00240;ko00983	Pyrimidine metabolism|Drug metabolism - other enzymes	2
CL1237Contig1	K13756	PDE6B	rod cGMP-specific 3',5'-cyclic phosphodiesterase subunit beta	EC:3.1.4.35	ko00230;ko04744	Purine metabolism|Phototransduction	2
CL12384Contig1	K18211	SNAP25	synaptosomal-associated protein 25	NA	ko04911;ko04721	Insulin secretion|Synaptic vesicle cycle	2
CL1239Contig1	K05625	TGM2	transglutaminase 2	EC:2.3.2.13	ko05016	Huntington's disease	1
CL12401Contig1	K05455	NRG1	neuregulin 1	NA	ko04012	ErbB signaling pathway	1
CL12404Contig1	K00948	PRPS, prsA	ribose-phosphate pyrophosphokinase	EC:2.7.6.1	ko00030;ko00230;ko01200;ko01230	Pentose phosphate pathway|Purine metabolism|Carbon metabolism|Biosynthesis of amino acids	4
CL1241Contig1	K05099	MET, HGFR	proto-oncogene tyrosine-protein kinase Met	EC:2.7.10.1	ko04510;ko04520;ko04144;ko04014;ko04015;ko04151;ko04060;ko05200;ko05202;ko05205;ko05206;ko05211;ko05218;ko05230;ko05100;ko05120;ko05144;ko04360	Focal adhesion|Adherens junction|Endocytosis|Ras signaling pathway|Rap1 signaling pathway|PI3K-Akt signaling pathway|Cytokine-cytokine receptor interaction|Pathways in cancer|Transcriptional misregulation in cancers|Proteoglycans in cancer|MicroRNAs in cancer|Renal cell carcinoma|Melanoma|Central carbon metabolism in cancer|Bacterial invasion of epithelial cells|Epithelial cell signaling in Helic…	18
CL12423Contig1	K06244	LAMB3	laminin, beta 3	NA	ko04510;ko04151;ko04512;ko05200;ko05222;ko05145;ko05146	Focal adhesion|PI3K-Akt signaling pathway|ECM-receptor interaction|Pathways in cancer|Small cell lung cancer|Toxoplasmosis|Amoebiasis	7
CL12426Contig1	K08764	SCP2, SCPX	sterol carrier protein 2	EC:2.3.1.176	ko04146;ko00120;ko03320	Peroxisome|Primary bile acid biosynthesis|PPAR signaling pathway	3
CL12427Contig1	K10601	SYVN1, HRD1	E3 ubiquitin-protein ligase synoviolin	EC:6.3.2.19	ko04120;ko04141	Ubiquitin mediated proteolysis|Protein processing in endoplasmic reticulum	2
CL12432Contig1	K06753	ROBO1	roundabout, axon guidance receptor 1	NA	ko04360	Axon guidance	1
CL12434Contig1	K14463	MTTP, MTP	microsomal triglyceride transfer protein large subunit	NA	ko04975	Fat digestion and absorption	1
CL12437Contig1	K03138	TFIIF1, GTF2F1, TFG1	transcription initiation factor TFIIF subunit alpha	NA	ko03022	Basal transcription factors	1
CL12438Contig1	K01907	AACS, acsA	acetoacetyl-CoA synthetase	EC:6.2.1.16	ko00280;ko00650	Valine, leucine and isoleucine degradation|Butanoate metabolism	2
CL1243Contig1	K17454	E2F1	transcription factor E2F1	NA	ko04110;ko05200;ko05206;ko05212;ko05214;ko05215;ko05218;ko05219;ko05220;ko05222;ko05223;ko05161;ko05166	Cell cycle|Pathways in cancer|MicroRNAs in cancer|Pancreatic cancer|Glioma|Prostate cancer|Melanoma|Bladder cancer|Chronic myeloid leukemia|Small cell lung cancer|Non-small cell lung cancer|Hepatitis B|HTLV-I infection	13
CL12447Contig1	K05199	GRIA3	glutamate receptor 3	NA	ko04024;ko04080;ko05202;ko05031;ko05033;ko04713;ko04723;ko04724;ko04728;ko04730	cAMP signaling pathway|Neuroactive ligand-receptor interaction|Transcriptional misregulation in cancers|Amphetamine addiction|Nicotine addiction|Circadian entrainment|Retrograde endocannabinoid signaling|Glutamatergic synapse|Dopaminergic synapse|Long-term depression	10
CL12463Contig1	K04814	CHRNB3	nicotinic acetylcholine receptor beta-3	NA	ko04080	Neuroactive ligand-receptor interaction	1
CL12468Contig1	K06067	HDAC1_2	histone deacetylase 1/2	EC:3.5.1.98	ko04110;ko04330;ko05200;ko05202;ko05203;ko05220;ko05169;ko05016;ko05034;ko04919	Cell cycle|Notch signaling pathway|Pathways in cancer|Transcriptional misregulation in cancers|Viral carcinogenesis|Chronic myeloid leukemia|Epstein-Barr virus infection|Huntington's disease|Alcoholism|Thyroid hormone signaling pathway	10
CL12475Contig1	K06521	SEMA4	semaphorin 4	NA	ko04360	Axon guidance	1
CL12492Contig1	K04447	JAK2	Janus kinase 2	EC:2.7.10.2	ko04550;ko04151;ko04630;ko05140;ko05145;ko05152;ko05162;ko05164;ko05168;ko04917;ko04920;ko04062;ko04725	Signaling pathways regulating pluripotency of stem cells|PI3K-Akt signaling pathway|Jak-STAT signaling pathway|Leishmaniasis|Toxoplasmosis|Tuberculosis|Measles|Influenza A|Herpes simplex infection|Prolactin signaling pathway|Adipocytokine signaling pathway|Chemokine signaling pathway|Cholinergic synapse	13
CL12498Contig1	K10575	UBE2G1, UBC7	ubiquitin-conjugating enzyme E2 G1	EC:6.3.2.19	ko04120;ko04141;ko05012	Ubiquitin mediated proteolysis|Protein processing in endoplasmic reticulum|Parkinson's disease	3
CL12503Contig1	K04437	FLNA	filamin	NA	ko04510;ko04010;ko05205;ko05132	Focal adhesion|MAPK signaling pathway|Proteoglycans in cancer|Salmonella infection	4
CL12512Contig1	K14325	RNPS1	RNA-binding protein with serine-rich domain 1	NA	ko03013;ko03015	RNA transport|mRNA surveillance pathway	2
CL12516Contig1	K02259	COX15	cytochrome c oxidase assembly protein subunit 15	NA	ko02020;ko00190;ko00860	Two-component system|Oxidative phosphorylation|Porphyrin and chlorophyll metabolism	3
CL12518Contig1	K00933	E2.7.3.2	creatine kinase	EC:2.7.3.2	ko00330	Arginine and proline metabolism	1
CL12535Contig1	K09291	TPR, MLP1, MLP2	nucleoprotein TPR	NA	ko04011;ko03013;ko05200;ko05216	MAPK signaling pathway - yeast|RNA transport|Pathways in cancer|Thyroid cancer	4
CL1253Contig1	K06237	COL4A	collagen, type IV, alpha	NA	ko04510;ko04151;ko04512;ko05200;ko05222;ko05146;ko04974	Focal adhesion|PI3K-Akt signaling pathway|ECM-receptor interaction|Pathways in cancer|Small cell lung cancer|Amoebiasis|Protein digestion and absorption	7
CL12541Contig1	K00710	GALNT	polypeptide N-acetylgalactosaminyltransferase	EC:2.4.1.41	ko00512	Mucin type O-glycan biosynthesis	1
CL12556Contig1	K01852	E5.4.99.7, LSS, ERG7	lanosterol synthase	EC:5.4.99.7	ko00100	Steroid biosynthesis	1
CL12582Contig1	K01001	ALG7	UDP-N-acetylglucosamine--dolichyl-phosphate N-acetylglucosaminephosphotransferase	EC:2.7.8.15	ko00510	N-Glycan biosynthesis	1
CL12584Contig1	K11583	PPP2R3	serine/threonine-protein phosphatase 2A regulatory subunit B''	NA	ko04151;ko04152;ko03015;ko04261;ko04728	PI3K-Akt signaling pathway|AMPK signaling pathway|mRNA surveillance pathway|Adrenergic signaling in cardiomyocytes|Dopaminergic synapse	5
CL12586Contig1	K01540	ATP1B	sodium/potassium-transporting ATPase subunit beta	NA	ko04022;ko04024;ko04260;ko04261;ko04970;ko04971;ko04972;ko04973;ko04974;ko04976;ko04978;ko04911;ko04918;ko04919;ko04960;ko04961;ko04964	cGMP - PKG signaling pathway|cAMP signaling pathway|Cardiac muscle contraction|Adrenergic signaling in cardiomyocytes|Salivary secretion|Gastric acid secretion|Pancreatic secretion|Carbohydrate digestion and absorption|Protein digestion and absorption|Bile secretion|Mineral absorption|Insulin secretion|Thyroid hormone synthesis|Thyroid hormone signaling pathway|Aldosterone-regulated sodium reabso…	17
CL12591Contig1	K08131	COL9A	collagen, type IX, alpha	NA	ko04974	Protein digestion and absorption	1
CL12599Contig1	K06560	MRC	mannose receptor, C type	NA	ko04145;ko05152	Phagosome|Tuberculosis	2
CL12600Contig1	K03841	FBP, fbp	fructose-1,6-bisphosphatase I	EC:3.1.3.11	ko04152;ko00010;ko00030;ko00051;ko00680;ko00710;ko01200;ko04910	AMPK signaling pathway|Glycolysis / Gluconeogenesis|Pentose phosphate pathway|Fructose and mannose metabolism|Methane metabolism|Carbon fixation in photosynthetic organisms|Carbon metabolism|Insulin signaling pathway	8
CL12606Contig1	K10408	DNAH	dynein heavy chain, axonemal	NA	ko05016	Huntington's disease	1
CL12610Contig1	K06252	TN	tenascin	NA	ko04510;ko04151;ko04512;ko05206	Focal adhesion|PI3K-Akt signaling pathway|ECM-receptor interaction|MicroRNAs in cancer	4
CL12613Contig1	K01810	GPI, pgi	glucose-6-phosphate isomerase	EC:5.3.1.9	ko00010;ko00030;ko00500;ko00520;ko01200	Glycolysis / Gluconeogenesis|Pentose phosphate pathway|Starch and sucrose metabolism|Amino sugar and nucleotide sugar metabolism|Carbon metabolism	5
CL12625Contig1	K16797	GLI1	zinc finger protein GLI1	NA	ko04024;ko04340;ko05200;ko05217	cAMP signaling pathway|Hedgehog signaling pathway|Pathways in cancer|Basal cell carcinoma	4
CL12631Contig1	K12824	TCERG1, CA150	transcription elongation regulator 1	NA	ko03040	Spliceosome	1
CL12636Contig1	K02891	RP-L22e, RPL22	large subunit ribosomal protein L22e	NA	ko03010	Ribosome	1
CL1264Contig1	K16669	FAT4	protocadherin Fat 4	NA	ko04391	Hippo signaling pathway -fly	1
CL12653Contig1	K00763	pncB, NAPRT1	nicotinate phosphoribosyltransferase	EC:6.3.4.21	ko00760	Nicotinate and nicotinamide metabolism	1
CL12655Contig1	K13137	STRAP, UNRIP	serine-threonine kinase receptor-associated protein	NA	ko03013	RNA transport	1
CL1265Contig1	K10949	KDELR	ER lumen protein retaining receptor	NA	ko05110	Vibrio cholerae infection	1
CL12665Contig1	K11248	SH3GLB	endophilin-B	NA	ko04144	Endocytosis	1
CL12666Contig1	K04258	PTGER1	prostaglandin E receptor 1	NA	ko04020;ko04080;ko05200	Calcium signaling pathway|Neuroactive ligand-receptor interaction|Pathways in cancer	3
CL1266Contig1	K06052	JAGGED	jagged	NA	ko04330	Notch signaling pathway	1
CL12670Contig1	K14462	APOB	apolipoprotein B	NA	ko04975;ko04977	Fat digestion and absorption|Vitamin digestion and absorption	2
CL12673Contig1	K06620	E2F3	transcription factor E2F3	NA	ko04110;ko05200;ko05206;ko05212;ko05214;ko05215;ko05218;ko05219;ko05220;ko05222;ko05223;ko05161;ko05166	Cell cycle|Pathways in cancer|MicroRNAs in cancer|Pancreatic cancer|Glioma|Prostate cancer|Melanoma|Bladder cancer|Chronic myeloid leukemia|Small cell lung cancer|Non-small cell lung cancer|Hepatitis B|HTLV-I infection	13
CL12674Contig1	K03283	HSPA1_8	heat shock 70kDa protein 1/8	NA	ko04144;ko04010;ko04141;ko03040;ko05134;ko05145;ko05162;ko05164;ko05169;ko04915;ko04612	Endocytosis|MAPK signaling pathway|Protein processing in endoplasmic reticulum|Spliceosome|Legionellosis|Toxoplasmosis|Measles|Influenza A|Epstein-Barr virus infection|Estrogen signaling pathway|Antigen processing and presentation	11
CL12677Contig1	K04230	GALR1	galanin receptor 1	NA	ko04080	Neuroactive ligand-receptor interaction	1
CL12682Contig1	K03265	ETF1, ERF1	peptide chain release factor subunit 1	NA	ko03015	mRNA surveillance pathway	1
CL12686Contig1	K08794	CAMK1	calcium/calmodulin-dependent protein kinase I	EC:2.7.11.17	ko04921	Oxytocin signaling pathway	1
CL12697Contig1	K04229	OXTR	oxytocin receptor	NA	ko04020;ko04024;ko04080;ko04921	Calcium signaling pathway|cAMP signaling pathway|Neuroactive ligand-receptor interaction|Oxytocin signaling pathway	4
CL12711Contig1	K18211	SNAP25	synaptosomal-associated protein 25	NA	ko04911;ko04721	Insulin secretion|Synaptic vesicle cycle	2
CL12712Contig1	K07830	RRAS2, TC21	Ras-related protein R-Ras2	NA	ko04810;ko04530;ko04010;ko04014;ko04024;ko05205;ko05166	Regulation of actin cytoskeleton|Tight junction|MAPK signaling pathway|Ras signaling pathway|cAMP signaling pathway|Proteoglycans in cancer|HTLV-I infection	7
CL12714Contig1	K12666	OST1, RPN1	oligosaccharyltransferase complex subunit alpha (ribophorin I)	NA	ko04141;ko00510;ko00513	Protein processing in endoplasmic reticulum|N-Glycan biosynthesis|Various types of N-glycan biosynthesis	3
CL12715Contig1	K09254	REL	c-Rel proto-oncogene protein	NA	ko04014;ko05202;ko05203	Ras signaling pathway|Transcriptional misregulation in cancers|Viral carcinogenesis	3
CL1271Contig1	K13645	PLOD2	procollagen-lysine,2-oxoglutarate 5-dioxygenase 2	EC:1.14.11.4	ko00310	Lysine degradation	1
CL12721Contig1	K10802	HMGB1	high mobility group protein B1	NA	ko03410	Base excision repair	1
CL12723Contig1	K02991	RP-S6e, RPS6	small subunit ribosomal protein S6e	NA	ko04066;ko04150;ko04151;ko03010;ko05205;ko04910	HIF-1 signaling pathway|mTOR signaling pathway|PI3K-Akt signaling pathway|Ribosome|Proteoglycans in cancer|Insulin signaling pathway	6
CL12726Contig1	K03267	ERF3, GSPT	peptide chain release factor subunit 3	NA	ko03015	mRNA surveillance pathway	1
CL1272Contig1	K06231	HHIP	hedgehog interacting protein	NA	ko04024;ko04340;ko05200;ko05217	cAMP signaling pathway|Hedgehog signaling pathway|Pathways in cancer|Basal cell carcinoma	4
CL12742Contig1	K06236	COL1AS	collagen, type I/II/III/V/XI/XXIV/XXVII, alpha	NA	ko04510;ko04151;ko04512;ko05146;ko04974;ko04611	Focal adhesion|PI3K-Akt signaling pathway|ECM-receptor interaction|Amoebiasis|Protein digestion and absorption|Platelet activation	6
CL12754Contig1	K01202	GALC	galactosylceramidase	EC:3.2.1.46	ko04142;ko00600	Lysosome|Sphingolipid metabolism	2
CL12756Contig1	K04141	ADRB1	adrenergic receptor beta-1	NA	ko04540;ko04144;ko04020;ko04022;ko04024;ko04080;ko05414;ko04261;ko04970	Gap junction|Endocytosis|Calcium signaling pathway|cGMP - PKG signaling pathway|cAMP signaling pathway|Neuroactive ligand-receptor interaction|Dilated cardiomyopathy (DCM)|Adrenergic signaling in cardiomyocytes|Salivary secretion	9
CL12760Contig1	K05262	ADCYAP	adenylate cyclase activating polypeptide	NA	ko04080;ko04911	Neuroactive ligand-receptor interaction|Insulin secretion	2
CL12766Contig1	K06519	SLC3A2, MDU1	solute carrier family 3, member 2	NA	ko04974	Protein digestion and absorption	1
CL1276Contig1	K06070	PKD	protein kinase D	EC:2.7.11.13	ko04015	Rap1 signaling pathway	1
CL12791Contig1	K04296	LTB4R1	leukotriene B4 receptor 1	NA	ko04080	Neuroactive ligand-receptor interaction	1
CL1280Contig1	K06797	CDH4	cadherin 4, type 1, R-cadherin	NA	ko04514	Cell adhesion molecules (CAMs)	1
CL12818Contig1	K16797	GLI1	zinc finger protein GLI1	NA	ko04024;ko04340;ko05200;ko05217	cAMP signaling pathway|Hedgehog signaling pathway|Pathways in cancer|Basal cell carcinoma	4
CL12835Contig1	K06484	ITGA5	integrin alpha 5	NA	ko04810;ko04510;ko04145;ko04151;ko04512;ko05205;ko05206;ko05410;ko05412;ko05414;ko05100;ko05131;ko05133;ko04640	Regulation of actin cytoskeleton|Focal adhesion|Phagosome|PI3K-Akt signaling pathway|ECM-receptor interaction|Proteoglycans in cancer|MicroRNAs in cancer|Hypertrophic cardiomyopathy (HCM)|Arrhythmogenic right ventricular cardiomyopathy (ARVC)|Dilated cardiomyopathy (DCM)|Bacterial invasion of epithelial cells|Shigellosis|Pertussis|Hematopoietic cell lineage	14
CL1283Contig1	K14958	KSR1	kinase suppressor of Ras 1	NA	ko04014;ko05152	Ras signaling pathway|Tuberculosis	2
CL1284Contig1	K13809	CMPK2	UMP-CMP kinase 2, mitochondrial	EC:2.7.4.14	ko00240	Pyrimidine metabolism	1
CL12854Contig1	K00605	gcvT, AMT	aminomethyltransferase	EC:2.1.2.10	ko00260;ko00670;ko01200	Glycine, serine and threonine metabolism|One carbon pool by folate|Carbon metabolism	3
CL12859Contig1	K10086	EDEM3	ER degradation enhancer, mannosidase alpha-like 3	NA	ko04141	Protein processing in endoplasmic reticulum	1
CL12865Contig1	K08010	NCF2, P67PHOX	neutrophil cytosolic factor 2	NA	ko04145;ko05140;ko04380;ko04670	Phagosome|Leishmaniasis|Osteoclast differentiation|Leukocyte transendothelial migration	4
CL12868Contig1	K13358	SLC9A3R2, NHERF2	Na()/H() exchange regulatory cofactor NHE-RF2	NA	ko04960	Aldosterone-regulated sodium reabsorption	1
CL1286Contig1	K06840	SEMA3	semaphorin 3	NA	ko04360	Axon guidance	1
CL12880Contig1	K11428	SETD8	histone-lysine N-methyltransferase SETD8	EC:2.1.1.43	ko00310	Lysine degradation	1
CL12883Contig1	K04646	CLTC	clathrin heavy chain	NA	ko04142;ko04144;ko05100;ko05016;ko04961;ko04721	Lysosome|Endocytosis|Bacterial invasion of epithelial cells|Huntington's disease|Endocrine and other factor-regulated calcium reabsorption|Synaptic vesicle cycle	6
CL12887Contig1	K11219	TYK2	non-receptor tyrosine-protein kinase TYK2	EC:2.7.10.2	ko04630;ko05145;ko05160;ko05162;ko05164;ko05168;ko05169;ko04380	Jak-STAT signaling pathway|Toxoplasmosis|Hepatitis C|Measles|Influenza A|Herpes simplex infection|Epstein-Barr virus infection|Osteoclast differentiation	8
CL12888Contig1	K11406	HDAC4_5	histone deacetylase 4/5	EC:3.5.1.98	ko05203;ko05169;ko05034	Viral carcinogenesis|Epstein-Barr virus infection|Alcoholism	3
CL12890Contig1	K01897	ACSL, fadD	long-chain acyl-CoA synthetase	EC:6.2.1.3	ko04146;ko00061;ko00071;ko01212;ko03320;ko04920	Peroxisome|Fatty acid biosynthesis|Fatty acid degradation|Fatty acid metabolism|PPAR signaling pathway|Adipocytokine signaling pathway	6
CL12892Contig1	K02329	FZD3	frizzled 3	NA	ko04550;ko04310;ko04390;ko05200;ko05205;ko05206;ko05217;ko05166;ko04916	Signaling pathways regulating pluripotency of stem cells|Wnt signaling pathway|Hippo signaling pathway|Pathways in cancer|Proteoglycans in cancer|MicroRNAs in cancer|Basal cell carcinoma|HTLV-I infection|Melanogenesis	9
CL1290Contig1	K16507	DCHS1_2, PCDH16_23	protocadherin-16/23	NA	ko04391	Hippo signaling pathway -fly	1
CL12924Contig1	K16628	COL7A	collagen, type VII, alpha	NA	ko04974	Protein digestion and absorption	1
CL12929Contig1	K01230	MAN1	mannosyl-oligosaccharide alpha-1,2-mannosidase	EC:3.2.1.113	ko04141;ko00510;ko00513	Protein processing in endoplasmic reticulum|N-Glycan biosynthesis|Various types of N-glycan biosynthesis	3
CL1292Contig1	K05181	GABRB	gamma-aminobutyric acid receptor subunit beta	NA	ko04080;ko05032;ko05033;ko04723;ko04726;ko04727	Neuroactive ligand-receptor interaction|Morphine addiction|Nicotine addiction|Retrograde endocannabinoid signaling|Serotonergic synapse|GABAergic synapse	6
CL12931Contig1	K05743	LIMK1	LIM domain kinase 1	EC:2.7.11.1	ko04810;ko04360;ko04666	Regulation of actin cytoskeleton|Axon guidance|Fc gamma R-mediated phagocytosis	3
CL12938Contig1	K04218	SSTR2	somatostatin receptor 2	NA	ko04024;ko04080;ko04971	cAMP signaling pathway|Neuroactive ligand-receptor interaction|Gastric acid secretion	3
CL12946Contig1	K17989	SDS, SDH, CHA1	L-serine/L-threonine ammonia-lyase	EC:4.3.1.17 4.3.1.19	ko00260;ko00270;ko00290;ko01200;ko01230	Glycine, serine and threonine metabolism|Cysteine and methionine metabolism|Valine, leucine and isoleucine biosynthesis|Carbon metabolism|Biosynthesis of amino acids	5
CL12951Contig1	K13132	GEMIN4	gem associated protein 4	NA	ko03013	RNA transport	1
CL12956Contig1	K18341	TBC1D1	TBC1 domain family member 1	NA	ko04152	AMPK signaling pathway	1
CL12964Contig1	K10581	UBE2O	ubiquitin-conjugating enzyme E2 O	EC:6.3.2.19	ko04120	Ubiquitin mediated proteolysis	1
CL12974Contig1	K00688	E2.4.1.1, glgP, PYG	starch phosphorylase	EC:2.4.1.1	ko00500;ko04910	Starch and sucrose metabolism|Insulin signaling pathway	2
CL12980Contig1	K06228	FU	fused	EC:2.7.11.1	ko04340;ko05200;ko05217	Hedgehog signaling pathway|Pathways in cancer|Basal cell carcinoma	3
CL12981Contig1	K04852	CACNA1E	voltage-dependent calcium channel R type alpha-1E	NA	ko04010;ko04020;ko04930	MAPK signaling pathway|Calcium signaling pathway|Type II diabetes mellitus	3
CL12983Contig1	K02605	ORC3	origin recognition complex subunit 3	NA	ko04110;ko04111;ko04113	Cell cycle|Cell cycle - yeast|Meiosis - yeast	3
CL12984Contig1	K16681	CRB	protein crumbs	NA	ko04390;ko04391	Hippo signaling pathway|Hippo signaling pathway -fly	2
CL12986Contig1	K01106	E3.1.3.56	inositol-1,4,5-trisphosphate 5-phosphatase	EC:3.1.3.56	ko04070;ko00562	Phosphatidylinositol signaling system|Inositol phosphate metabolism	2
CL1298Contig1	K11449	JMJD1C	jumonji domain-containing protein 1C	EC:1.14.11.-	ko05202	Transcriptional misregulation in cancers	1
CL12994Contig1	K01875	SARS, serS	seryl-tRNA synthetase	EC:6.1.1.11	ko00970	Aminoacyl-tRNA biosynthesis	1
CL12Contig1	K05646	ABCA12	ATP-binding cassette, subfamily A (ABC1), member 12	NA	ko02010	ABC transporters	1
CL13000Contig1	K12827	SF3A3, SAP61, PRP9	splicing factor 3A subunit 3	NA	ko03040	Spliceosome	1
CL13001Contig1	K05304	NANS, SAS	sialic acid synthase	EC:2.5.1.56 2.5.1.57	ko00520	Amino sugar and nucleotide sugar metabolism	1
CL13013Contig1	K05692	ACTB_G1	actin beta/gamma 1	NA	ko04810;ko04510;ko04520;ko04530;ko04145;ko04015;ko04390;ko04391;ko05205;ko05410;ko05412;ko05414;ko05416;ko05100;ko05110;ko05130;ko05131;ko05132;ko05164;ko04919;ko04921;ko04611;ko04670;ko04745	Regulation of actin cytoskeleton|Focal adhesion|Adherens junction|Tight junction|Phagosome|Rap1 signaling pathway|Hippo signaling pathway|Hippo signaling pathway -fly|Proteoglycans in cancer|Hypertrophic cardiomyopathy (HCM)|Arrhythmogenic right ventricular cardiomyopathy (ARVC)|Dilated cardiomyopathy (DCM)|Viral myocarditis|Bacterial invasion of epithelial cells|Vibrio cholerae infection|Pathoge…	24
CL13018Contig1	K07359	CAMKK	calcium/calmodulin-dependent protein kinase kinase	EC:2.7.11.17	ko04152;ko05034;ko04920;ko04921	AMPK signaling pathway|Alcoholism|Adipocytokine signaling pathway|Oxytocin signaling pathway	4
CL13036Contig1	K11248	SH3GLB	endophilin-B	NA	ko04144	Endocytosis	1
CL13038Contig1	K11255	NCOA2, TIF2, KAT13C	nuclear receptor coactivator 2	NA	ko04919	Thyroid hormone signaling pathway	1
CL13044Contig1	K03997	C8A	complement component 8 subunit alpha	NA	ko05322;ko05146;ko05020;ko04610	Systemic lupus erythematosus|Amoebiasis|Prion diseases|Complement and coagulation cascades	4
CL13047Contig1	K10366	DMD	dystrophin	NA	ko05410;ko05412;ko05414;ko05416	Hypertrophic cardiomyopathy (HCM)|Arrhythmogenic right ventricular cardiomyopathy (ARVC)|Dilated cardiomyopathy (DCM)|Viral myocarditis	4
CL13052Contig1	K12329	PPP1R12B, MYPT2	protein phosphatase 1 regulatory subunit 12B	NA	ko04810;ko04510;ko05205;ko04270;ko04921	Regulation of actin cytoskeleton|Focal adhesion|Proteoglycans in cancer|Vascular smooth muscle contraction|Oxytocin signaling pathway	5
CL13060Contig1	K00710	GALNT	polypeptide N-acetylgalactosaminyltransferase	EC:2.4.1.41	ko00512	Mucin type O-glycan biosynthesis	1
CL13061Contig1	K14455	GOT2	aspartate aminotransferase, mitochondrial	EC:2.6.1.1	ko00250;ko00270;ko00330;ko00350;ko00360;ko00400;ko00950;ko00960;ko00710;ko01200;ko01210;ko01230;ko04975	Alanine, aspartate and glutamate metabolism|Cysteine and methionine metabolism|Arginine and proline metabolism|Tyrosine metabolism|Phenylalanine metabolism|Phenylalanine, tyrosine and tryptophan biosynthesis|Isoquinoline alkaloid biosynthesis|Tropane, piperidine and pyridine alkaloid biosynthesis|Carbon fixation in photosynthetic organisms|Carbon metabolism|2-Oxocarboxylic acid metabolism|Biosynt…	13
CL13063Contig1	K00873	PK, pyk	pyruvate kinase	EC:2.7.1.40	ko05203;ko05230;ko04930;ko00010;ko00620;ko00230;ko01200;ko01230	Viral carcinogenesis|Central carbon metabolism in cancer|Type II diabetes mellitus|Glycolysis / Gluconeogenesis|Pyruvate metabolism|Purine metabolism|Carbon metabolism|Biosynthesis of amino acids	8
CL13066Contig1	K16340	PHLPP	PH domain and leucine-rich repeat-containing protein phosphatase	EC:3.1.3.16	ko04151	PI3K-Akt signaling pathway	1
CL13068Contig1	K15297	RIMS2, RIM2	regulating synaptic membrane exocytosis protein 2	NA	ko04911	Insulin secretion	1
CL13069Contig1	K04957	HCN4	hyperpolarization activated cyclic nucleotide-gated potassium channel 4	NA	ko04024	cAMP signaling pathway	1
CL13071Contig1	K14408	CSTF3, RNA14	cleavage stimulation factor subunit 3	NA	ko03015	mRNA surveillance pathway	1
CL13078Contig1	K01136	IDS	iduronate 2-sulfatase	EC:3.1.6.13	ko04142;ko00531	Lysosome|Glycosaminoglycan degradation	2
CL13084Contig1	K10380	ANK	ankyrin	NA	ko05205	Proteoglycans in cancer	1
CL13098Contig1	K08893	HCK	hemopoietic cell kinase	EC:2.7.10.2	ko04062;ko04666	Chemokine signaling pathway|Fc gamma R-mediated phagocytosis	2
CL13099Contig1	K05211	GRIN2C	glutamate receptor ionotropic, NMDA 2C	NA	ko04020;ko04024;ko04080;ko05010;ko05014;ko05030;ko05031;ko05033;ko05034;ko04713;ko04720;ko04724	Calcium signaling pathway|cAMP signaling pathway|Neuroactive ligand-receptor interaction|Alzheimer's disease|Amyotrophic lateral sclerosis (ALS)|Cocaine addiction|Amphetamine addiction|Nicotine addiction|Alcoholism|Circadian entrainment|Long-term potentiation|Glutamatergic synapse	12
CL1309Contig1	K00021	HMGCR	hydroxymethylglutaryl-CoA reductase (NADPH)	EC:1.1.1.34	ko04152;ko00900;ko04976	AMPK signaling pathway|Terpenoid backbone biosynthesis|Bile secretion	3
CL13105Contig1	K06678	YCG1, CAPG	condensin complex subunit 3	NA	ko04111	Cell cycle - yeast	1
CL13107Contig1	K15009	SHANK	SH3 and multiple ankyrin repeat domains protein	NA	ko04724	Glutamatergic synapse	1
CL13116Contig1	K04411	STK4, MST1	serine/threonine kinase 4	NA	ko04010;ko04014;ko04068;ko05200;ko05223	MAPK signaling pathway|Ras signaling pathway|FoxO signaling pathway|Pathways in cancer|Non-small cell lung cancer	5
CL13118Contig1	K06751	MHC1	major histocompatibility complex, class I	NA	ko04144;ko04145;ko04514;ko05203;ko05416;ko04940;ko05320;ko05330;ko05332;ko05166;ko05168;ko05169;ko04612;ko04650	Endocytosis|Phagosome|Cell adhesion molecules (CAMs)|Viral carcinogenesis|Viral myocarditis|Type I diabetes mellitus|Autoimmune thyroid disease|Allograft rejection|Graft-versus-host disease|HTLV-I infection|Herpes simplex infection|Epstein-Barr virus infection|Antigen processing and presentation|Natural killer cell mediated cytotoxicity	14
CL13123Contig1	K16676	LPP	lipoma-prefererred partner	NA	ko04391	Hippo signaling pathway -fly	1
CL1312Contig1	K16340	PHLPP	PH domain and leucine-rich repeat-containing protein phosphatase	EC:3.1.3.16	ko04151	PI3K-Akt signaling pathway	1
CL13139Contig1	K05863	SLC25A4S, ANT	solute carrier family 25 (mitochondrial adenine nucleotide translocator), member 4/5/6/31	NA	ko04020;ko04022;ko05166;ko05012;ko05016	Calcium signaling pathway|cGMP - PKG signaling pathway|HTLV-I infection|Parkinson's disease|Huntington's disease	5
CL1313Contig1	K06584	ITGA8	integrin alpha 8	NA	ko04810;ko04510;ko04151;ko04512;ko04514;ko05410;ko05412;ko05414	Regulation of actin cytoskeleton|Focal adhesion|PI3K-Akt signaling pathway|ECM-receptor interaction|Cell adhesion molecules (CAMs)|Hypertrophic cardiomyopathy (HCM)|Arrhythmogenic right ventricular cardiomyopathy (ARVC)|Dilated cardiomyopathy (DCM)	8
CL13142Contig1	K15042	KPNA1	importin subunit alpha-1	NA	ko05164	Influenza A	1
CL13143Contig1	K07874	RAB1A	Ras-related protein Rab-1A	NA	ko05134	Legionellosis	1
CL13163Contig1	K07201	FOXO1	forkhead box protein O1	NA	ko04068;ko04152;ko05200;ko05202;ko05215;ko04910;ko04919	FoxO signaling pathway|AMPK signaling pathway|Pathways in cancer|Transcriptional misregulation in cancers|Prostate cancer|Insulin signaling pathway|Thyroid hormone signaling pathway	7
CL13167Contig1	K11420	EHMT	euchromatic histone-lysine N-methyltransferase	EC:2.1.1.43	ko00310	Lysine degradation	1
CL1316Contig1	K00780	SIAT4A	beta-galactoside alpha-2,3-sialyltransferase (sialyltransferase 4A)	EC:2.4.99.4	ko00512;ko00533;ko00603;ko00604	Mucin type O-glycan biosynthesis|Glycosaminoglycan biosynthesis - keratan sulfate|Glycosphingolipid biosynthesis - globo series|Glycosphingolipid biosynthesis - ganglio series	4
CL13176Contig1	K12471	EPN	epsin	NA	ko04144	Endocytosis	1
CL13183Contig1	K02132	ATPeF1A, ATP5A1, ATP1	F-type H+transporting ATPase subunit alpha	NA	ko05010;ko05012;ko05016;ko00190	Alzheimer's disease|Parkinson's disease|Huntington's disease|Oxidative phosphorylation	4
CL13189Contig1	K04819	HTR3	5-hydroxytryptamine receptor 3	NA	ko04726	Serotonergic synapse	1
CL1318Contig1	K01763	SCLY	selenocysteine lyase	EC:4.4.1.16	ko00450	Selenocompound metabolism	1
CL13199Contig1	K10134	EI24	etoposide-induced 2.4 mRNA	NA	ko04115	p53 signaling pathway	1
CL13200Contig1	K04671	BMPR2	bone morphogenetic protein receptor type-2	EC:2.7.11.30	ko04550;ko04350;ko04390;ko04060;ko05206	Signaling pathways regulating pluripotency of stem cells|TGF-beta signaling pathway|Hippo signaling pathway|Cytokine-cytokine receptor interaction|MicroRNAs in cancer	5
CL13208Contig1	K01191	E3.2.1.24	alpha-mannosidase	EC:3.2.1.24	ko00511	Other glycan degradation	1
CL13225Contig1	K04930	KCNQ5	potassium voltage-gated channel KQT-like subfamily member 5	NA	ko04725	Cholinergic synapse	1
CL13238Contig1	K00286	E1.5.1.2, proC	pyrroline-5-carboxylate reductase	EC:1.5.1.2	ko00330;ko01230	Arginine and proline metabolism|Biosynthesis of amino acids	2
CL13239Contig1	K13645	PLOD2	procollagen-lysine,2-oxoglutarate 5-dioxygenase 2	EC:1.14.11.4	ko00310	Lysine degradation	1
CL13244Contig1	K00161	PDHA, pdhA	pyruvate dehydrogenase E1 component alpha subunit	EC:1.2.4.1	ko04066;ko05230;ko00010;ko00020;ko00620;ko01200	HIF-1 signaling pathway|Central carbon metabolism in cancer|Glycolysis / Gluconeogenesis|Citrate cycle (TCA cycle)|Pyruvate metabolism|Carbon metabolism	6
CL13247Contig1	K09661	MGAT5B	mannosyl alpha-1,6-glycoprotein beta-1,6-N-acetyl-glucosaminyltransferase, isozyme B	EC:2.4.1.-	ko00510;ko00514	N-Glycan biosynthesis|Other types of O-glycan biosynthesis	2
CL13248Contig1	K06240	LAMA3_5	laminin, alpha 3/5	NA	ko04510;ko04151;ko04512;ko05200;ko05222;ko05145;ko05146	Focal adhesion|PI3K-Akt signaling pathway|ECM-receptor interaction|Pathways in cancer|Small cell lung cancer|Toxoplasmosis|Amoebiasis	7
CL13251Contig1	K11423	SETD2, SET2	histone-lysine N-methyltransferase SETD2	EC:2.1.1.43	ko00310	Lysine degradation	1
CL1325Contig1	K16855	NUDT16	U8 snoRNA-decapping enzyme	EC:3.6.1.62 3.6.1.64	ko03018;ko00230	RNA degradation|Purine metabolism	2
CL13260Contig1	K05244	GAL	galanin	NA	ko04080	Neuroactive ligand-receptor interaction	1
CL13267Contig1	K16669	FAT4	protocadherin Fat 4	NA	ko04391	Hippo signaling pathway -fly	1
CL13273Contig1	K10408	DNAH	dynein heavy chain, axonemal	NA	ko05016	Huntington's disease	1
CL13283Contig1	K07603	COL17A, BP180	collagen, type XVII, alpha	NA	ko04974	Protein digestion and absorption	1
CL13284Contig1	K04860	CACNA2D3	voltage-dependent calcium channel alpha-2/delta-3	NA	ko04010;ko05410;ko05412;ko05414;ko04260;ko04261;ko04921	MAPK signaling pathway|Hypertrophic cardiomyopathy (HCM)|Arrhythmogenic right ventricular cardiomyopathy (ARVC)|Dilated cardiomyopathy (DCM)|Cardiac muscle contraction|Adrenergic signaling in cardiomyocytes|Oxytocin signaling pathway	7
CL13294Contig1	K16669	FAT4	protocadherin Fat 4	NA	ko04391	Hippo signaling pathway -fly	1
CL13296Contig1	K07436	CYP24A1	vitamin D3 24-hydroxylase	EC:1.14.13.126	ko05206;ko00100	MicroRNAs in cancer|Steroid biosynthesis	2
CL13299Contig1	K03510	POLI	DNA polymerase iota	EC:2.7.7.7	ko03460	Fanconi anemia pathway	1
CL13302Contig1	K06103	CASK	calcium/calmodulin-dependent serine protein kinase	EC:2.7.11.1	ko04530	Tight junction	1
CL13317Contig1	K06129	LYPLA3	lysophospholipase III	EC:3.1.1.5	ko04142;ko00564	Lysosome|Glycerophospholipid metabolism	2
CL13334Contig1	K07359	CAMKK	calcium/calmodulin-dependent protein kinase kinase	EC:2.7.11.17	ko04152;ko05034;ko04920;ko04921	AMPK signaling pathway|Alcoholism|Adipocytokine signaling pathway|Oxytocin signaling pathway	4
CL13342Contig1	K07376	PRKG	protein kinase, cGMP-dependent	EC:2.7.11.12	ko04540;ko04022;ko04970;ko04713;ko04611;ko04730;ko04740	Gap junction|cGMP - PKG signaling pathway|Salivary secretion|Circadian entrainment|Platelet activation|Long-term depression|Olfactory transduction	7
CL13348Contig1	K12384	SCARB2, LIMP2, CD36L2	lysosome membrane protein 2	NA	ko04142	Lysosome	1
CL13350Contig1	K18211	SNAP25	synaptosomal-associated protein 25	NA	ko04911;ko04721	Insulin secretion|Synaptic vesicle cycle	2
CL13356Contig1	K04860	CACNA2D3	voltage-dependent calcium channel alpha-2/delta-3	NA	ko04010;ko05410;ko05412;ko05414;ko04260;ko04261;ko04921	MAPK signaling pathway|Hypertrophic cardiomyopathy (HCM)|Arrhythmogenic right ventricular cardiomyopathy (ARVC)|Dilated cardiomyopathy (DCM)|Cardiac muscle contraction|Adrenergic signaling in cardiomyocytes|Oxytocin signaling pathway	7
CL13357Contig1	K00901	E2.7.1.107, DGK, dgkA	diacylglycerol kinase (ATP dependent)	EC:2.7.1.107	ko04070;ko05231;ko00561;ko00564	Phosphatidylinositol signaling system|Choline metabolism in cancer|Glycerolipid metabolism|Glycerophospholipid metabolism	4
CL13362Contig1	K08291	GRK4_5_6	G protein-coupled receptor kinase	EC:2.7.11.16	ko04144;ko05032;ko04062	Endocytosis|Morphine addiction|Chemokine signaling pathway	3
CL13379Contig1	K03845	ALG3	alpha-1,3-mannosyltransferase	EC:2.4.1.258	ko00510;ko00513	N-Glycan biosynthesis|Various types of N-glycan biosynthesis	2
CL1338Contig1	K05632	AIP4, ITCH	atrophin-1 interacting protein 4	EC:6.3.2.19	ko04144;ko04668;ko04120;ko04932	Endocytosis|TNF signaling pathway|Ubiquitin mediated proteolysis|Non-alcoholic fatty liver disease (NAFLD)	4
CL13391Contig1	K16674	FJX1	four-jointed box protein 1	NA	ko04391	Hippo signaling pathway -fly	1
CL133Contig1	K08670	ST14, PRSS14	suppressor of tumorigenicity protein 14	EC:3.4.21.109	ko05206	MicroRNAs in cancer	1
CL13402Contig1	K05398	TLR1	toll-like receptor 1	NA	ko05152;ko04620	Tuberculosis|Toll-like receptor signaling pathway	2
CL13405Contig1	K04402	GADD45	growth arrest and DNA-damage-inducible protein	NA	ko04110;ko04115;ko04010;ko04068	Cell cycle|p53 signaling pathway|MAPK signaling pathway|FoxO signaling pathway	4
CL13415Contig1	K15293	UNC13, MUNC13	protein unc-13	NA	ko04721	Synaptic vesicle cycle	1
CL13416Contig1	K14399	CLP1, HERB	polyribonucleotide 5'-hydroxyl-kinase	EC:2.7.1.78	ko03015	mRNA surveillance pathway	1
CL13419Contig1	K00940	ndk, NME	nucleoside-diphosphate kinase	EC:2.7.4.6	ko00230;ko00240	Purine metabolism|Pyrimidine metabolism	2
CL13428Contig1	K01539	ATP1A	sodium/potassium-transporting ATPase subunit alpha	EC:3.6.3.9	ko04022;ko04024;ko04260;ko04261;ko04970;ko04971;ko04972;ko04973;ko04974;ko04976;ko04978;ko04911;ko04918;ko04919;ko04960;ko04961;ko04964	cGMP - PKG signaling pathway|cAMP signaling pathway|Cardiac muscle contraction|Adrenergic signaling in cardiomyocytes|Salivary secretion|Gastric acid secretion|Pancreatic secretion|Carbohydrate digestion and absorption|Protein digestion and absorption|Bile secretion|Mineral absorption|Insulin secretion|Thyroid hormone synthesis|Thyroid hormone signaling pathway|Aldosterone-regulated sodium reabso…	17
CL1342Contig1	K16340	PHLPP	PH domain and leucine-rich repeat-containing protein phosphatase	EC:3.1.3.16	ko04151	PI3K-Akt signaling pathway	1
CL13432Contig1	K06238	COL6A	collagen, type VI, alpha	NA	ko04510;ko04151;ko04512;ko04974	Focal adhesion|PI3K-Akt signaling pathway|ECM-receptor interaction|Protein digestion and absorption	4
CL13438Contig1	K05871	PTK2B, FAK2	focal adhesion kinase 2	EC:2.7.10.2	ko04020;ko05161;ko04912;ko04062;ko04650;ko04670	Calcium signaling pathway|Hepatitis B|GnRH signaling pathway|Chemokine signaling pathway|Natural killer cell mediated cytotoxicity|Leukocyte transendothelial migration	6
CL13442Contig1	K05205	GRIK5	glutamate receptor, ionotropic kainate 5	NA	ko04080;ko04724	Neuroactive ligand-receptor interaction|Glutamatergic synapse	2
CL13446Contig1	K06053	RBPSUH, RBPJK	recombining binding protein suppressor of hairless	NA	ko04330;ko05203;ko05169	Notch signaling pathway|Viral carcinogenesis|Epstein-Barr virus infection	3
CL13449Contig1	K01189	GLA	alpha-galactosidase	EC:3.2.1.22	ko04142;ko00052;ko00603;ko00561;ko00600	Lysosome|Galactose metabolism|Glycosphingolipid biosynthesis - globo series|Glycerolipid metabolism|Sphingolipid metabolism	5
CL13452Contig1	K00261	GLUD1_2, gdhA	glutamate dehydrogenase (NAD(P))	EC:1.4.1.3	ko00250;ko00330;ko00910;ko00471;ko04964	Alanine, aspartate and glutamate metabolism|Arginine and proline metabolism|Nitrogen metabolism|D-Glutamine and D-glutamate metabolism|Proximal tubule bicarbonate reclamation	5
CL13456Contig1	K07521	UNC5	netrin receptor unc-5	NA	ko04360	Axon guidance	1
CL13463Contig1	K05459	IGF1	insulin-like growth factor 1	NA	ko04114;ko04115;ko04510;ko04550;ko04014;ko04015;ko04066;ko04068;ko04150;ko04151;ko04152;ko05200;ko05202;ko05205;ko05214;ko05215;ko05218;ko05410;ko05414;ko04913;ko04914;ko04960;ko04730;ko04750	Oocyte meiosis|p53 signaling pathway|Focal adhesion|Signaling pathways regulating pluripotency of stem cells|Ras signaling pathway|Rap1 signaling pathway|HIF-1 signaling pathway|FoxO signaling pathway|mTOR signaling pathway|PI3K-Akt signaling pathway|AMPK signaling pathway|Pathways in cancer|Transcriptional misregulation in cancers|Proteoglycans in cancer|Glioma|Prostate cancer|Melanoma|Hypertrop…	24
CL13476Contig1	K02207	UBE2R, UBC3, CDC34	ubiquitin-conjugating enzyme E2 R	EC:6.3.2.19	ko04120;ko05168	Ubiquitin mediated proteolysis|Herpes simplex infection	2
CL13486Contig1	K17901	RCAN1, MCIP1	calcipressin-1	NA	ko04919;ko04921	Thyroid hormone signaling pathway|Oxytocin signaling pathway	2
CL13489Contig1	K14462	APOB	apolipoprotein B	NA	ko04975;ko04977	Fat digestion and absorption|Vitamin digestion and absorption	2
CL13492Contig1	K04393	CDC42	cell division control protein 42	NA	ko04810;ko04510;ko04520;ko04530;ko04144;ko04010;ko04011;ko04014;ko04015;ko04370;ko05200;ko05203;ko05205;ko05211;ko05212;ko04932;ko05100;ko05120;ko05130;ko05131;ko05132;ko04360;ko04912;ko04062;ko04660;ko04666;ko04670;ko04722	Regulation of actin cytoskeleton|Focal adhesion|Adherens junction|Tight junction|Endocytosis|MAPK signaling pathway|MAPK signaling pathway - yeast|Ras signaling pathway|Rap1 signaling pathway|VEGF signaling pathway|Pathways in cancer|Viral carcinogenesis|Proteoglycans in cancer|Renal cell carcinoma|Pancreatic cancer|Non-alcoholic fatty liver disease (NAFLD)|Bacterial invasion of epithelial cells|…	28
CL1349Contig1	K07514	EHHADH	enoyl-CoA hydratase / 3-hydroxyacyl-CoA dehydrogenase / 3,2-trans-enoyl-CoA isomerase	EC:4.2.1.17 1.1.1.35 5.3.3.8	ko04146;ko00280;ko00310;ko00380;ko00640;ko00650;ko00071;ko00410;ko01200;ko01212;ko00362;ko00627;ko00930;ko03320	Peroxisome|Valine, leucine and isoleucine degradation|Lysine degradation|Tryptophan metabolism|Propanoate metabolism|Butanoate metabolism|Fatty acid degradation|beta-Alanine metabolism|Carbon metabolism|Fatty acid metabolism|Benzoate degradation|Aminobenzoate degradation|Caprolactam degradation|PPAR signaling pathway	14
CL134Contig1	K06051	DLL	delta	NA	ko04330	Notch signaling pathway	1
CL13505Contig1	K12655	OTUD5, DUBA	OTU domain-containing protein 5	EC:3.4.19.12	ko04622	RIG-I-like receptor signaling pathway	1
CL13512Contig1	K05740	DIAPH1	diaphanous 1	NA	ko04810;ko04510;ko05131	Regulation of actin cytoskeleton|Focal adhesion|Shigellosis	3
CL13514Contig1	K05196	GLRB	glycine receptor beta	NA	ko04080	Neuroactive ligand-receptor interaction	1
CL13515Contig1	K10801	MBD4	methyl-CpG-binding domain protein 4	EC:3.2.2.-	ko03410	Base excision repair	1
CL1351Contig1	K06271	TLN	talin	NA	ko04510;ko04015;ko05166;ko04611	Focal adhesion|Rap1 signaling pathway|HTLV-I infection|Platelet activation	4
CL13525Contig1	K12565	SGCA	alpha-sarcoglycan	NA	ko05410;ko05412;ko05414;ko05416	Hypertrophic cardiomyopathy (HCM)|Arrhythmogenic right ventricular cardiomyopathy (ARVC)|Dilated cardiomyopathy (DCM)|Viral myocarditis	4
CL13533Contig1	K06521	SEMA4	semaphorin 4	NA	ko04360	Axon guidance	1
CL13542Contig1	K04457	PPM1A, PP2CA	protein phosphatase 1A	EC:3.1.3.16	ko04010	MAPK signaling pathway	1
CL13553Contig1	K08074	ADPGK	ADP-dependent glucokinase	EC:2.7.1.147	ko00010;ko01200	Glycolysis / Gluconeogenesis|Carbon metabolism	2
CL13555Contig1	K08854	BMP2K, BIKE	BMP2 inducible kinase	EC:2.7.11.1	ko05202	Transcriptional misregulation in cancers	1
CL13564Contig1	K07369	MALT1	mucosa-associated lymphoid tissue lymphoma translocation protein 1	EC:3.4.22.-	ko04064;ko05152;ko04660;ko04662	NF-kappa B signaling pathway|Tuberculosis|T cell receptor signaling pathway|B cell receptor signaling pathway	4
CL13570Contig1	K04849	CACNA1B	voltage-dependent calcium channel N type alpha-1B	NA	ko04010;ko04020;ko04930;ko05032;ko05033;ko04721;ko04723;ko04725;ko04726;ko04727;ko04728;ko04742	MAPK signaling pathway|Calcium signaling pathway|Type II diabetes mellitus|Morphine addiction|Nicotine addiction|Synaptic vesicle cycle|Retrograde endocannabinoid signaling|Cholinergic synapse|Serotonergic synapse|GABAergic synapse|Dopaminergic synapse|Taste transduction	12
CL13582Contig1	K08764	SCP2, SCPX	sterol carrier protein 2	EC:2.3.1.176	ko04146;ko00120;ko03320	Peroxisome|Primary bile acid biosynthesis|PPAR signaling pathway	3
CL13588Contig1	K06845	NTN4	netrin 4	NA	ko04360	Axon guidance	1
CL13589Contig1	K04206	NPY4R	neuropeptide Y receptor type 4	NA	ko04080	Neuroactive ligand-receptor interaction	1
CL13612Contig1	K14385	SLC5A5, NIS	solute carrier family 5 (sodium/iodide cotransporter), member 5	NA	ko04918	Thyroid hormone synthesis	1
CL13615Contig1	K12667	SWP1, RPN2	oligosaccharyltransferase complex subunit delta (ribophorin II)	NA	ko04141;ko00510;ko00513	Protein processing in endoplasmic reticulum|N-Glycan biosynthesis|Various types of N-glycan biosynthesis	3
CL13616Contig1	K06083	WASF3	WAS protein family, member 3	NA	ko04520;ko05231;ko04666	Adherens junction|Choline metabolism in cancer|Fc gamma R-mediated phagocytosis	3
CL13618Contig1	K05730	VAV	guanine nucleotide exchange factor VAV	NA	ko04810;ko04510;ko04024;ko04062;ko04650;ko04660;ko04662;ko04664;ko04666;ko04670	Regulation of actin cytoskeleton|Focal adhesion|cAMP signaling pathway|Chemokine signaling pathway|Natural killer cell mediated cytotoxicity|T cell receptor signaling pathway|B cell receptor signaling pathway|Fc epsilon RI signaling pathway|Fc gamma R-mediated phagocytosis|Leukocyte transendothelial migration	10
CL13624Contig1	K04296	LTB4R1	leukotriene B4 receptor 1	NA	ko04080	Neuroactive ligand-receptor interaction	1
CL13625Contig1	K04854	CACNA1G	voltage-dependent calcium channel T type alpha-1G	NA	ko04010;ko04020;ko04930;ko04713	MAPK signaling pathway|Calcium signaling pathway|Type II diabetes mellitus|Circadian entrainment	4
CL13627Contig1	K14564	NOP56	nucleolar protein 56	NA	ko03008	Ribosome biogenesis in eukaryotes	1
CL13628Contig1	K00658	DLST, sucB	2-oxoglutarate dehydrogenase E2 component (dihydrolipoamide succinyltransferase)	EC:2.3.1.61	ko00310;ko00020;ko01200	Lysine degradation|Citrate cycle (TCA cycle)|Carbon metabolism	3
CL13631Contig1	K05698	PTPRJ, DEP1	receptor-type tyrosine-protein phosphatase eta	EC:3.1.3.48	ko04520	Adherens junction	1
CL13635Contig1	K06584	ITGA8	integrin alpha 8	NA	ko04810;ko04510;ko04151;ko04512;ko04514;ko05410;ko05412;ko05414	Regulation of actin cytoskeleton|Focal adhesion|PI3K-Akt signaling pathway|ECM-receptor interaction|Cell adhesion molecules (CAMs)|Hypertrophic cardiomyopathy (HCM)|Arrhythmogenic right ventricular cardiomyopathy (ARVC)|Dilated cardiomyopathy (DCM)	8
CL13648Contig1	K12408	HSD3B7	cholest-5-ene-3beta,7alpha-diol 3beta-dehydrogenase	EC:1.1.1.181	ko00120	Primary bile acid biosynthesis	1
CL13655Contig1	K03131	TAF6	transcription initiation factor TFIID subunit 6	NA	ko03022;ko05168	Basal transcription factors|Herpes simplex infection	2
CL13661Contig1	K04499	RUVBL1, RVB1, INO80H	RuvB-like protein 1 (pontin 52)	NA	ko04310	Wnt signaling pathway	1
CL13665Contig1	K05693	PTPRM	receptor-type tyrosine-protein phosphatase mu	EC:3.1.3.48	ko04520;ko04514	Adherens junction|Cell adhesion molecules (CAMs)	2
CL13676Contig1	K05866	CDC25B	M-phase inducer phosphatase 2	EC:3.1.3.48	ko04110;ko04010;ko05206;ko04914	Cell cycle|MAPK signaling pathway|MicroRNAs in cancer|Progesterone-mediated oocyte maturation	4
CL1367Contig1	K06671	STAG1_2, SCC3, IRR1	cohesin complex subunit SA-1/2	NA	ko04110;ko04111;ko04113	Cell cycle|Cell cycle - yeast|Meiosis - yeast	3
CL13687Contig1	K00109	E1.1.99.2	2-hydroxyglutarate dehydrogenase	EC:1.1.99.2	ko00650	Butanoate metabolism	1
CL13689Contig1	K01915	glnA, GLUL	glutamine synthetase	EC:6.3.1.2	ko02020;ko00250;ko00330;ko00630;ko00910;ko01230;ko04724;ko04727	Two-component system|Alanine, aspartate and glutamate metabolism|Arginine and proline metabolism|Glyoxylate and dicarboxylate metabolism|Nitrogen metabolism|Biosynthesis of amino acids|Glutamatergic synapse|GABAergic synapse	8
CL13690Contig1	K17638	RIN1	Ras and Rab interactor 1	NA	ko04014	Ras signaling pathway	1
CL13703Contig1	K10894	FANCG	fanconi anemia group G protein	NA	ko03460	Fanconi anemia pathway	1
CL13709Contig1	K01623	ALDO	fructose-bisphosphate aldolase, class I	EC:4.1.2.13	ko00010;ko00030;ko00051;ko00680;ko00710;ko01200;ko01230	Glycolysis / Gluconeogenesis|Pentose phosphate pathway|Fructose and mannose metabolism|Methane metabolism|Carbon fixation in photosynthetic organisms|Carbon metabolism|Biosynthesis of amino acids	7
CL13712Contig1	K15008	DLGAP1, GKAP	discs, large-associated protein 1	NA	ko04724	Glutamatergic synapse	1
CL13720Contig1	K10884	XRCC6, KU70, G22P1	ATP-dependent DNA helicase 2 subunit 1	NA	ko03450	Non-homologous end-joining	1
CL13721Contig1	K05743	LIMK1	LIM domain kinase 1	EC:2.7.11.1	ko04810;ko04360;ko04666	Regulation of actin cytoskeleton|Axon guidance|Fc gamma R-mediated phagocytosis	3
CL13725Contig1	K06057	NUMBL	numb	NA	ko04330	Notch signaling pathway	1
CL13732Contig1	K08774	TGFA	transforming growth factor, alpha	NA	ko04012;ko05200;ko05211;ko05212;ko05214;ko05215;ko05223	ErbB signaling pathway|Pathways in cancer|Renal cell carcinoma|Pancreatic cancer|Glioma|Prostate cancer|Non-small cell lung cancer	7
CL13734Contig1	K10582	UBE2Q	ubiquitin-conjugating enzyme E2 Q	EC:6.3.2.19	ko04120	Ubiquitin mediated proteolysis	1
CL13743Contig1	K01520	dut, DUT	dUTP pyrophosphatase	EC:3.6.1.23	ko00240	Pyrimidine metabolism	1
CL13752Contig1	K04703	SPRED	sprouty-related, EVH1 domain-containing protein	NA	ko04630	Jak-STAT signaling pathway	1
CL13757Contig1	K06236	COL1AS	collagen, type I/II/III/V/XI/XXIV/XXVII, alpha	NA	ko04510;ko04151;ko04512;ko05146;ko04974;ko04611	Focal adhesion|PI3K-Akt signaling pathway|ECM-receptor interaction|Amoebiasis|Protein digestion and absorption|Platelet activation	6
CL13760Contig1	K00771	XYLT	protein xylosyltransferase	EC:2.4.2.26	ko00532;ko00534	Glycosaminoglycan biosynthesis - chondroitin sulfate / dermatan sulfate|Glycosaminoglycan biosynthesis - heparan sulfate / heparin	2
CL13762Contig1	K01581	E4.1.1.17, ODC1, speC, speF	ornithine decarboxylase	EC:4.1.1.17	ko00330;ko00480	Arginine and proline metabolism|Glutathione metabolism	2
CL13770Contig1	K00700	glgB	1,4-alpha-glucan branching enzyme	EC:2.4.1.18	ko00500	Starch and sucrose metabolism	1
CL13783Contig1	K10865	MRE11	double-strand break repair protein MRE11	NA	ko03440;ko03450	Homologous recombination|Non-homologous end-joining	2
CL1378Contig1	K08122	LUM	lumican	NA	ko05205	Proteoglycans in cancer	1
CL13808Contig1	K13293	PDE4	cAMP-specific phosphodiesterase 4	EC:3.1.4.53	ko04024;ko05032;ko00230	cAMP signaling pathway|Morphine addiction|Purine metabolism	3
CL13810Contig1	K04226	AVPR1A	arginine vasopressin receptor 1A	NA	ko04020;ko04080;ko04270	Calcium signaling pathway|Neuroactive ligand-receptor interaction|Vascular smooth muscle contraction	3
CL13811Contig1	K05665	ABCC1	ATP-binding cassette, subfamily C (CFTR/MRP), member 1	NA	ko02010;ko05206;ko04977	ABC transporters|MicroRNAs in cancer|Vitamin digestion and absorption	3
CL13812Contig1	K08285	TRIM18, MID1	midline 1	EC:6.3.2.19	ko04120	Ubiquitin mediated proteolysis	1
CL13819Contig1	K12798	NLRP1, CARD7	NACHT, LRR and PYD domains-containing protein 1	NA	ko04621	NOD-like receptor signaling pathway	1
CL13822Contig1	K08749	SLC27A6, FATP6	solute carrier family 27 (fatty acid transporter), member 6	NA	ko03320	PPAR signaling pathway	1
CL13829Contig1	K12387	LAPTM	lysosomal-associated transmembrane protein	NA	ko04142	Lysosome	1
CL13830Contig1	K05547	NR1A1, THRA	thyroid hormone receptor alpha	NA	ko04080;ko04919	Neuroactive ligand-receptor interaction|Thyroid hormone signaling pathway	2
CL13849Contig1	K08342	ATG4	cysteine protease ATG4	EC:3.4.22.-	ko04140	Regulation of autophagy	1
CL1384Contig1	K05457	NRG3	neuregulin 3	NA	ko04012	ErbB signaling pathway	1
CL13855Contig1	K12505	PDSS2	decaprenyl-diphosphate synthase subunit 2	EC:2.5.1.91	ko00900	Terpenoid backbone biosynthesis	1
CL13856Contig1	K06630	YWHAE	14-3-3 protein epsilon	NA	ko04110;ko04114;ko04151;ko04390;ko04391;ko05203;ko05169;ko04722	Cell cycle|Oocyte meiosis|PI3K-Akt signaling pathway|Hippo signaling pathway|Hippo signaling pathway -fly|Viral carcinogenesis|Epstein-Barr virus infection|Neurotrophin signaling pathway	8
CL13866Contig1	K11866	STAMBP, AMSH	STAM-binding protein	EC:3.4.19.12	ko04144	Endocytosis	1
CL13868Contig1	K04515	CAMK2	calcium/calmodulin-dependent protein kinase (CaM kinase) II	EC:2.7.11.17	ko04114;ko04012;ko04020;ko04024;ko04066;ko04310;ko05205;ko05214;ko05152;ko05031;ko04261;ko04971;ko04911;ko04912;ko04916;ko04921;ko04713;ko04720;ko04722;ko04725;ko04728;ko04740;ko04745;ko04750	Oocyte meiosis|ErbB signaling pathway|Calcium signaling pathway|cAMP signaling pathway|HIF-1 signaling pathway|Wnt signaling pathway|Proteoglycans in cancer|Glioma|Tuberculosis|Amphetamine addiction|Adrenergic signaling in cardiomyocytes|Gastric acid secretion|Insulin secretion|GnRH signaling pathway|Melanogenesis|Oxytocin signaling pathway|Circadian entrainment|Long-term potentiation|Neurotrophi…	24
CL13869Contig1	K10652	TRIM25, EFP	tripartite motif-containing protein 25	EC:6.3.2.19	ko04064;ko05164;ko04622	NF-kappa B signaling pathway|Influenza A|RIG-I-like receptor signaling pathway	3
CL1386Contig1	K06560	MRC	mannose receptor, C type	NA	ko04145;ko05152	Phagosome|Tuberculosis	2
CL13872Contig1	K07897	RAB7A	Ras-related protein Rab-7A	NA	ko04144;ko04145;ko05132;ko05146;ko05152	Endocytosis|Phagosome|Salmonella infection|Amoebiasis|Tuberculosis	5
CL13879Contig1	K00624	E2.3.1.7	carnitine O-acetyltransferase	EC:2.3.1.7	ko04146	Peroxisome	1
CL13896Contig1	K05856	LCK	lymphocyte cell-specific protein tyrosine kinase	EC:2.7.10.2	ko04064;ko05340;ko05166;ko04380;ko04650;ko04660	NF-kappa B signaling pathway|Primary immunodeficiency|HTLV-I infection|Osteoclast differentiation|Natural killer cell mediated cytotoxicity|T cell receptor signaling pathway	6
CL138Contig1	K00207	DPYD	dihydropyrimidine dehydrogenase (NADP)	EC:1.3.1.2	ko00770;ko00410;ko00240;ko00983	Pantothenate and CoA biosynthesis|beta-Alanine metabolism|Pyrimidine metabolism|Drug metabolism - other enzymes	4
CL13901Contig1	K11478	JARID2, JMJ	protein Jumonji	NA	ko04550	Signaling pathways regulating pluripotency of stem cells	1
CL13907Contig1	K06110	EXOC3, SEC6L1	exocyst complex component 3	NA	ko04530	Tight junction	1
CL13916Contig1	K08046	ADCY6	adenylate cyclase 6	EC:4.6.1.1	ko04114;ko04540;ko04015;ko04022;ko04024;ko05200;ko05414;ko05166;ko05032;ko00230;ko04261;ko04270;ko04970;ko04971;ko04972;ko04976;ko04911;ko04912;ko04913;ko04914;ko04915;ko04916;ko04918;ko04921;ko04713;ko04961;ko04962;ko04062;ko04611;ko04723;ko04724;ko04725;ko04727;ko04742;ko04750	Oocyte meiosis|Gap junction|Rap1 signaling pathway|cGMP - PKG signaling pathway|cAMP signaling pathway|Pathways in cancer|Dilated cardiomyopathy (DCM)|HTLV-I infection|Morphine addiction|Purine metabolism|Adrenergic signaling in cardiomyocytes|Vascular smooth muscle contraction|Salivary secretion|Gastric acid secretion|Pancreatic secretion|Bile secretion|Insulin secretion|GnRH signaling pathway|O…	35
CL13922Contig1	K06258	SV2	MFS transporter, VNT family, synaptic vesicle glycoprotein 2	NA	ko04512	ECM-receptor interaction	1
CL13924Contig1	K08014	RAPGEF3, EPAC1	Rap guanine nucleotide exchange factor 3	NA	ko04015;ko04024;ko04261;ko04670;ko04720;ko04726	Rap1 signaling pathway|cAMP signaling pathway|Adrenergic signaling in cardiomyocytes|Leukocyte transendothelial migration|Long-term potentiation|Serotonergic synapse	6
CL13929Contig1	K15290	SYT1	synaptotagmin-1	NA	ko04721	Synaptic vesicle cycle	1
CL13932Contig1	K06842	SEMA6	semaphorin 6	NA	ko04360	Axon guidance	1
CL13940Contig1	K01137	GNS	N-acetylglucosamine-6-sulfatase	EC:3.1.6.14	ko04142;ko00531	Lysosome|Glycosaminoglycan degradation	2
CL13945Contig1	K07594	IPF1, PDX1	insulin promoter factor 1	NA	ko04930;ko04950;ko04911	Type II diabetes mellitus|Maturity onset diabetes of the young|Insulin secretion	3
CL1394Contig1	K09672	CHST8	carbohydrate 4-sulfotransferase 8	EC:2.8.2.-	ko00513	Various types of N-glycan biosynthesis	1
CL13955Contig1	K06627	CCNA	cyclin A	NA	ko04110;ko04152;ko05203;ko05161;ko05169;ko04914	Cell cycle|AMPK signaling pathway|Viral carcinogenesis|Hepatitis B|Epstein-Barr virus infection|Progesterone-mediated oocyte maturation	6
CL13959Contig1	K05604	CNDP1	beta-Ala-His dipeptidase	EC:3.4.13.20	ko00330;ko00340;ko00410	Arginine and proline metabolism|Histidine metabolism|beta-Alanine metabolism	3
CL1395Contig1	K01103	PFKFB	6-phosphofructo-2-kinase / fructose-2,6-bisphosphatase	EC:2.7.1.105 3.1.3.46	ko04066;ko04152;ko00051	HIF-1 signaling pathway|AMPK signaling pathway|Fructose and mannose metabolism	3
CL13978Contig1	K10089	M6PR	cation-dependent mannose-6-phosphate receptor	NA	ko04142;ko04145	Lysosome|Phagosome	2
CL13989Contig1	K16942	2015-09-02	septin 2	NA	ko05100	Bacterial invasion of epithelial cells	1
CL13997Contig1	K06560	MRC	mannose receptor, C type	NA	ko04145;ko05152	Phagosome|Tuberculosis	2
CL14000Contig1	K06258	SV2	MFS transporter, VNT family, synaptic vesicle glycoprotein 2	NA	ko04512	ECM-receptor interaction	1
CL14012Contig1	K08733	APPL, DIP13A	DCC-interacting protein 13 alpha	NA	ko05200;ko05210	Pathways in cancer|Colorectal cancer	2
CL14016Contig1	K00802	SMS	spermine synthase	EC:2.5.1.22	ko00270;ko00330;ko00410;ko00480	Cysteine and methionine metabolism|Arginine and proline metabolism|beta-Alanine metabolism|Glutathione metabolism	4
CL1401Contig1	K06481	ITGA2	integrin alpha 2	NA	ko04810;ko04510;ko04145;ko04151;ko04512;ko05200;ko05205;ko05222;ko05410;ko05412;ko05414;ko04611;ko04640	Regulation of actin cytoskeleton|Focal adhesion|Phagosome|PI3K-Akt signaling pathway|ECM-receptor interaction|Pathways in cancer|Proteoglycans in cancer|Small cell lung cancer|Hypertrophic cardiomyopathy (HCM)|Arrhythmogenic right ventricular cardiomyopathy (ARVC)|Dilated cardiomyopathy (DCM)|Platelet activation|Hematopoietic cell lineage	13
CL14023Contig1	K05293	PIGU	phosphatidylinositol glycan, class U	NA	ko00563	Glycosylphosphatidylinositol(GPI)-anchor biosynthesis	1
CL14028Contig1	K09383	PAX5	paired box protein 5	NA	ko05202	Transcriptional misregulation in cancers	1
CL14043Contig1	K04487	iscS, NFS1	cysteine desulfurase	EC:2.8.1.7	ko04122;ko00730	Sulfur relay system|Thiamine metabolism	2
CL1404Contig1	K06061	MAML	mastermind	NA	ko04330	Notch signaling pathway	1
CL14055Contig1	K00901	E2.7.1.107, DGK, dgkA	diacylglycerol kinase (ATP dependent)	EC:2.7.1.107	ko04070;ko05231;ko00561;ko00564	Phosphatidylinositol signaling system|Choline metabolism in cancer|Glycerolipid metabolism|Glycerophospholipid metabolism	4
CL14057Contig1	K18441	CYTH	cytohesin	NA	ko04144	Endocytosis	1
CL14061Contig1	K12890	SFRS1_9	splicing factor, arginine/serine-rich 1/9	NA	ko03040;ko05168	Spliceosome|Herpes simplex infection	2
CL14062Contig1	K05762	RDX	radixin	NA	ko04810;ko05205;ko05206	Regulation of actin cytoskeleton|Proteoglycans in cancer|MicroRNAs in cancer	3
CL14068Contig1	K12302	SLC17A6_7_8	MFS transporter, ACS family, solute carrier family 17 (sodium-dependent inorganic phosphate cotransporter), member 6/7/8	NA	ko05033;ko04721;ko04723;ko04724	Nicotine addiction|Synaptic vesicle cycle|Retrograde endocannabinoid signaling|Glutamatergic synapse	4
CL14077Contig1	K10888	FANCA	fanconi anemia group A protein	NA	ko03460	Fanconi anemia pathway	1
CL14087Contig1	K14546	UTP5, WDR43	U3 small nucleolar RNA-associated protein 5	NA	ko03008	Ribosome biogenesis in eukaryotes	1
CL14092Contig1	K15410	EEF1D	elongation factor 1-delta	NA	ko05168	Herpes simplex infection	1
CL14097Contig1	K11984	SART1, HAF, SNU66	U4/U6.U5 tri-snRNP-associated protein 1	NA	ko03040	Spliceosome	1
CL1409Contig1	K06051	DLL	delta	NA	ko04330	Notch signaling pathway	1
CL14108Contig1	K16617	COL13A	collagen, type XIII, alpha	NA	ko04974	Protein digestion and absorption	1
CL14109Contig1	K14571	RIX7, NVL	ribosome biogenesis ATPase	NA	ko03008	Ribosome biogenesis in eukaryotes	1
CL14119Contig1	K06492	CD58, LFA3	CD58 antigen	NA	ko04514;ko05169	Cell adhesion molecules (CAMs)|Epstein-Barr virus infection	2
CL14130Contig1	K06095	MPDZ, MUPP1, Patj	multiple PDZ domain protein	NA	ko04530;ko04391	Tight junction|Hippo signaling pathway -fly	2
CL14132Contig1	K08285	TRIM18, MID1	midline 1	EC:6.3.2.19	ko04120	Ubiquitin mediated proteolysis	1
CL14146Contig1	K14442	DHX36, RHAU	ATP-dependent RNA helicase DHX36	EC:3.6.4.13	ko03018	RNA degradation	1
CL14152Contig1	K18437	PDE8	high affinity cAMP-specific and IBMX-insensitive 3',5'-cyclic phosphodiesterase 8	EC:3.1.4.53	ko05032;ko00230	Morphine addiction|Purine metabolism	2
CL14153Contig1	K09055	CEBPA	CCAAT/enhancer binding protein (C/EBP), alpha	NA	ko05200;ko05202;ko05221;ko04932	Pathways in cancer|Transcriptional misregulation in cancers|Acute myeloid leukemia|Non-alcoholic fatty liver disease (NAFLD)	4
CL14155Contig1	K11140	ANPEP	aminopeptidase N	EC:3.4.11.2	ko00480;ko04614;ko04640	Glutathione metabolism|Renin-angiotensin system|Hematopoietic cell lineage	3
CL14157Contig1	K09523	DNAJC3	DnaJ homolog subfamily C member 3	NA	ko04141;ko05164	Protein processing in endoplasmic reticulum|Influenza A	2
CL14163Contig1	K04445	MSK1, RPS6KA5	ribosomal protein S6 kinase alpha-5	EC:2.7.11.1	ko04010;ko04668;ko05206;ko05219;ko04261;ko04713;ko04722	MAPK signaling pathway|TNF signaling pathway|MicroRNAs in cancer|Bladder cancer|Adrenergic signaling in cardiomyocytes|Circadian entrainment|Neurotrophin signaling pathway	7
CL14174Contig1	K12653	NLRX1	NLR family member X1	NA	ko05164;ko04622	Influenza A|RIG-I-like receptor signaling pathway	2
CL14175Contig1	K09592	EGLN, HPH	hypoxia-inducible factor prolyl hydroxylase	EC:1.14.11.29	ko04066;ko05200;ko05211	HIF-1 signaling pathway|Pathways in cancer|Renal cell carcinoma	3
CL1417Contig1	K10587	UBE3A, E6AP	ubiquitin-protein ligase E3 A	EC:6.3.2.19	ko04120;ko05203	Ubiquitin mediated proteolysis|Viral carcinogenesis	2
CL14188Contig1	K07371	BLNK	B-cell linker protein	NA	ko04064;ko05340;ko04380;ko04662	NF-kappa B signaling pathway|Primary immunodeficiency|Osteoclast differentiation|B cell receptor signaling pathway	4
CL1418Contig1	K06106	CTTN, EMS1	cortactin	NA	ko04530;ko05205;ko05100;ko05130;ko05131	Tight junction|Proteoglycans in cancer|Bacterial invasion of epithelial cells|Pathogenic Escherichia coli infection|Shigellosis	5
CL14194Contig1	K00543	ASMT	acetylserotonin N-methyltransferase	EC:2.1.1.4	ko00380	Tryptophan metabolism	1
CL14197Contig1	K09850	RASSF1	Ras association domain-containing protein 1	NA	ko04014;ko04390;ko05200;ko05206;ko05219;ko05223	Ras signaling pathway|Hippo signaling pathway|Pathways in cancer|MicroRNAs in cancer|Bladder cancer|Non-small cell lung cancer	6
CL14214Contig1	K06491	NCAM	neural cell adhesion molecule	NA	ko04514;ko05020	Cell adhesion molecules (CAMs)|Prion diseases	2
CL14219Contig1	K09448	TEAD	transcriptional enhancer factor	NA	ko04011;ko04390;ko04391	MAPK signaling pathway - yeast|Hippo signaling pathway|Hippo signaling pathway -fly	3
CL1421Contig1	K04926	KCNQ1	potassium voltage-gated channel KQT-like subfamily member 1	NA	ko05110;ko04261;ko04971;ko04972;ko04974;ko04725	Vibrio cholerae infection|Adrenergic signaling in cardiomyocytes|Gastric acid secretion|Pancreatic secretion|Protein digestion and absorption|Cholinergic synapse	6
CL14220Contig1	K07151	STT3	dolichyl-diphosphooligosaccharide--protein glycosyltransferase	EC:2.4.99.18	ko04141;ko00510;ko00513	Protein processing in endoplasmic reticulum|N-Glycan biosynthesis|Various types of N-glycan biosynthesis	3
CL14225Contig1	K05857	PLCD	phosphatidylinositol phospholipase C, delta	EC:3.1.4.11	ko04020;ko04070;ko00562;ko04919	Calcium signaling pathway|Phosphatidylinositol signaling system|Inositol phosphate metabolism|Thyroid hormone signaling pathway	4
CL1422Contig1	K17706	RGS14	regulator of G-protein signaling 14	NA	ko04015	Rap1 signaling pathway	1
CL14240Contig1	K00382	DLD, lpd, pdhD	dihydrolipoamide dehydrogenase	EC:1.8.1.4	ko00260;ko00280;ko00010;ko00020;ko00620;ko01200	Glycine, serine and threonine metabolism|Valine, leucine and isoleucine degradation|Glycolysis / Gluconeogenesis|Citrate cycle (TCA cycle)|Pyruvate metabolism|Carbon metabolism	6
CL14241Contig1	K04513	RHOA	Ras homolog gene family, member A	NA	ko04810;ko04510;ko04520;ko04530;ko04144;ko04011;ko04014;ko04015;ko04022;ko04024;ko04310;ko04350;ko05200;ko05203;ko05205;ko05206;ko05210;ko05100;ko05130;ko05133;ko05152;ko04270;ko04360;ko04972;ko04921;ko04062;ko04611;ko04660;ko04670;ko04722	Regulation of actin cytoskeleton|Focal adhesion|Adherens junction|Tight junction|Endocytosis|MAPK signaling pathway - yeast|Ras signaling pathway|Rap1 signaling pathway|cGMP - PKG signaling pathway|cAMP signaling pathway|Wnt signaling pathway|TGF-beta signaling pathway|Pathways in cancer|Viral carcinogenesis|Proteoglycans in cancer|MicroRNAs in cancer|Colorectal cancer|Bacterial invasion of epith…	30
CL14247Contig1	K14736	TF	transferrin	NA	ko04066;ko04978	HIF-1 signaling pathway|Mineral absorption	2
CL14251Contig1	K09101	NCOA1, SRC1, KAT13A	nuclear receptor coactivator 1	EC:2.3.1.48	ko04919	Thyroid hormone signaling pathway	1
CL14261Contig1	K08015	RASSF5, RAPL	Ras association domain-containing protein 5	NA	ko04014;ko04015;ko05200;ko05223;ko04670	Ras signaling pathway|Rap1 signaling pathway|Pathways in cancer|Non-small cell lung cancer|Leukocyte transendothelial migration	5
CL1426Contig1	K13338	PEX1	peroxin-1	NA	ko04146	Peroxisome	1
CL1427Contig1	K12563	SGCD	delta-sarcoglycan	NA	ko05410;ko05412;ko05414;ko05416	Hypertrophic cardiomyopathy (HCM)|Arrhythmogenic right ventricular cardiomyopathy (ARVC)|Dilated cardiomyopathy (DCM)|Viral myocarditis	4
CL14291Contig1	K04235	F2RL2, PAR3	coagulation factor II (thrombin) receptor-like 2	NA	ko04080	Neuroactive ligand-receptor interaction	1
CL14298Contig1	K09048	CREB3	cyclic AMP-responsive element-binding protein 3	NA	ko04022;ko04024;ko04151;ko04152;ko04668;ko05203;ko05215;ko05161;ko05016;ko05030;ko05031;ko05034;ko04261;ko04911;ko04915;ko04916;ko04918;ko04962;ko04725;ko04728	cGMP - PKG signaling pathway|cAMP signaling pathway|PI3K-Akt signaling pathway|AMPK signaling pathway|TNF signaling pathway|Viral carcinogenesis|Prostate cancer|Hepatitis B|Huntington's disease|Cocaine addiction|Amphetamine addiction|Alcoholism|Adrenergic signaling in cardiomyocytes|Insulin secretion|Estrogen signaling pathway|Melanogenesis|Thyroid hormone synthesis|Vasopressin-regulated water re…	20
CL14300Contig1	K12321	GUCY2D_E_F	guanylate cyclase 2D/E/F	EC:4.6.1.2	ko00230;ko04744	Purine metabolism|Phototransduction	2
CL14308Contig1	K10177	TBX3	T-box protein 3	NA	ko04550	Signaling pathways regulating pluripotency of stem cells	1
CL14314Contig1	K00626	E2.3.1.9, atoB	acetyl-CoA C-acetyltransferase	EC:2.3.1.9	ko02020;ko00280;ko00310;ko00380;ko00620;ko00630;ko00640;ko00650;ko00720;ko00071;ko00072;ko00900;ko01200;ko01212;ko00362	Two-component system|Valine, leucine and isoleucine degradation|Lysine degradation|Tryptophan metabolism|Pyruvate metabolism|Glyoxylate and dicarboxylate metabolism|Propanoate metabolism|Butanoate metabolism|Carbon fixation pathways in prokaryotes|Fatty acid degradation|Synthesis and degradation of ketone bodies|Terpenoid backbone biosynthesis|Carbon metabolism|Fatty acid metabolism|Benzoate degr…	15
CL14316Contig1	K15618	BCL6	B-cell lymphoma 6 protein	NA	ko04068;ko05202	FoxO signaling pathway|Transcriptional misregulation in cancers	2
CL14318Contig1	K12311	MAN2B1, LAMAN	lysosomal alpha-mannosidase	EC:3.2.1.24	ko04142;ko00511	Lysosome|Other glycan degradation	2
CL14324Contig1	K10886	XRCC4	DNA-repair protein XRCC4	NA	ko03450	Non-homologous end-joining	1
CL14325Contig1	K00710	GALNT	polypeptide N-acetylgalactosaminyltransferase	EC:2.4.1.41	ko00512	Mucin type O-glycan biosynthesis	1
CL14327Contig1	K05462	EFNA	ephrin-A	NA	ko04014;ko04015;ko04151;ko04360	Ras signaling pathway|Rap1 signaling pathway|PI3K-Akt signaling pathway|Axon guidance	4
CL14328Contig1	K12866	WBP11, NPWBP	WW domain-binding protein 11	NA	ko03040	Spliceosome	1
CL14335Contig1	K13237	DECR2	peroxisomal 2,4-dienoyl-CoA reductase	EC:1.3.1.34	ko04146	Peroxisome	1
CL14345Contig1	K04004	HF1	complement factor H	NA	ko05150;ko04610	Staphylococcus aureus infection|Complement and coagulation cascades	2
CL14346Contig1	K14027	HERPUD1, HERP	homocysteine-responsive endoplasmic reticulum-resident ubiquitin-like domain member 1 protein	NA	ko04141	Protein processing in endoplasmic reticulum	1
CL14350Contig1	K04936	KCNMA1	potassium large conductance calcium-activated channel subfamily M alpha member 1	NA	ko04022;ko04270;ko04970;ko04972;ko04911	cGMP - PKG signaling pathway|Vascular smooth muscle contraction|Salivary secretion|Pancreatic secretion|Insulin secretion	5
CL14355Contig1	K05849	SLC8A, NCX	solute carrier family 8 (sodium/calcium exchanger)	NA	ko04020;ko04022;ko04974	Calcium signaling pathway|cGMP - PKG signaling pathway|Protein digestion and absorption	3
CL14357Contig1	K04853	CACNA1F	voltage-dependent calcium channel L type alpha-1F	NA	ko04010;ko04020;ko04022;ko04024;ko05410;ko05412;ko05414;ko05010;ko04260;ko04261;ko04270;ko04911;ko04912;ko04921;ko04723;ko04725;ko04726;ko04727	MAPK signaling pathway|Calcium signaling pathway|cGMP - PKG signaling pathway|cAMP signaling pathway|Hypertrophic cardiomyopathy (HCM)|Arrhythmogenic right ventricular cardiomyopathy (ARVC)|Dilated cardiomyopathy (DCM)|Alzheimer's disease|Cardiac muscle contraction|Adrenergic signaling in cardiomyocytes|Vascular smooth muscle contraction|Insulin secretion|GnRH signaling pathway|Oxytocin signaling…	18
CL14358Contig1	K01810	GPI, pgi	glucose-6-phosphate isomerase	EC:5.3.1.9	ko00010;ko00030;ko00500;ko00520;ko01200	Glycolysis / Gluconeogenesis|Pentose phosphate pathway|Starch and sucrose metabolism|Amino sugar and nucleotide sugar metabolism|Carbon metabolism	5
CL1436Contig1	K06587	ITGA11	integrin alpha 11	NA	ko04810;ko04510;ko04151;ko04512;ko05410;ko05412;ko05414	Regulation of actin cytoskeleton|Focal adhesion|PI3K-Akt signaling pathway|ECM-receptor interaction|Hypertrophic cardiomyopathy (HCM)|Arrhythmogenic right ventricular cardiomyopathy (ARVC)|Dilated cardiomyopathy (DCM)	7
CL14388Contig1	K15010	HOMER	homer	NA	ko04068;ko04724	FoxO signaling pathway|Glutamatergic synapse	2
CL14398Contig1	K12320	GUCY2C	heat-stable enterotoxin receptor	EC:4.6.1.2	ko00230	Purine metabolism	1
CL143Contig1	K08042	ADCY2	adenylate cyclase 2	EC:4.6.1.1	ko04114;ko04540;ko04015;ko04020;ko04022;ko04024;ko05200;ko05414;ko05166;ko05032;ko00230;ko04261;ko04270;ko04970;ko04971;ko04972;ko04976;ko04911;ko04912;ko04913;ko04914;ko04915;ko04916;ko04918;ko04921;ko04713;ko04062;ko04611;ko04723;ko04724;ko04725;ko04727;ko04750	Oocyte meiosis|Gap junction|Rap1 signaling pathway|Calcium signaling pathway|cGMP - PKG signaling pathway|cAMP signaling pathway|Pathways in cancer|Dilated cardiomyopathy (DCM)|HTLV-I infection|Morphine addiction|Purine metabolism|Adrenergic signaling in cardiomyocytes|Vascular smooth muscle contraction|Salivary secretion|Gastric acid secretion|Pancreatic secretion|Bile secretion|Insulin secretio…	33
CL14402Contig1	K16816	PNPLA2, ATGL	patatin-like phospholipase domain-containing protein 2	EC:3.1.1.3	ko00561	Glycerolipid metabolism	1
CL1440Contig1	K17497	PMM	phosphomannomutase	EC:5.4.2.8	ko00051;ko00520	Fructose and mannose metabolism|Amino sugar and nucleotide sugar metabolism	2
CL14414Contig1	K13358	SLC9A3R2, NHERF2	Na()/H() exchange regulatory cofactor NHE-RF2	NA	ko04960	Aldosterone-regulated sodium reabsorption	1
CL14415Contig1	K13855	SLC4A2, AE2	solute carrier family 4 (anion exchanger), member 2	NA	ko04970;ko04971;ko04972;ko04976	Salivary secretion|Gastric acid secretion|Pancreatic secretion|Bile secretion	4
CL14418Contig1	K18499	SKIL	Ski-like protein	NA	ko04550	Signaling pathways regulating pluripotency of stem cells	1
CL14421Contig1	K08736	MSH3	DNA mismatch repair protein MSH3	NA	ko03430;ko05200;ko05210	Mismatch repair|Pathways in cancer|Colorectal cancer	3
CL14423Contig1	K04266	ADORA2A, ADOR	adenosine receptor A2a	NA	ko04015;ko04020;ko04024;ko04080;ko05012;ko05034;ko04270	Rap1 signaling pathway|Calcium signaling pathway|cAMP signaling pathway|Neuroactive ligand-receptor interaction|Parkinson's disease|Alcoholism|Vascular smooth muscle contraction	7
CL14426Contig1	K04219	SSTR3	somatostatin receptor 3	NA	ko04080	Neuroactive ligand-receptor interaction	1
CL14435Contig1	K07523	LRRC4C, NGL1	netrin-G1 ligand	NA	ko04514;ko04360	Cell adhesion molecules (CAMs)|Axon guidance	2
CL14438Contig1	K16343	PLA2G6, IPLA2	calcium-independent phospholipase A2	EC:3.1.1.4	ko04014;ko00564;ko00565;ko00590;ko00591;ko00592;ko04270;ko04750	Ras signaling pathway|Glycerophospholipid metabolism|Ether lipid metabolism|Arachidonic acid metabolism|Linoleic acid metabolism|alpha-Linolenic acid metabolism|Vascular smooth muscle contraction|Inflammatory mediator regulation of TRP channels	8
CL14449Contig1	K05648	ABCA5	ATP-binding cassette, subfamily A (ABC1), member 5	NA	ko02010	ABC transporters	1
CL1444Contig1	K01047	PLA2G, SPLA2	secretory phospholipase A2	EC:3.1.1.4	ko04014;ko00564;ko00565;ko00590;ko00591;ko00592;ko04270;ko04972;ko04975	Ras signaling pathway|Glycerophospholipid metabolism|Ether lipid metabolism|Arachidonic acid metabolism|Linoleic acid metabolism|alpha-Linolenic acid metabolism|Vascular smooth muscle contraction|Pancreatic secretion|Fat digestion and absorption	9
CL14458Contig1	K13302	SGK1	serum/glucocorticoid-regulated kinase 1	EC:2.7.11.1	ko04068;ko04151;ko04960	FoxO signaling pathway|PI3K-Akt signaling pathway|Aldosterone-regulated sodium reabsorption	3
CL1445Contig1	K15605	KLF3	krueppel-like factor 3	NA	ko05202	Transcriptional misregulation in cancers	1
CL14468Contig1	K11251	H2A	histone H2A	NA	ko05322;ko05034	Systemic lupus erythematosus|Alcoholism	2
CL14470Contig1	K02540	MCM2	DNA replication licensing factor MCM2	EC:3.6.4.12	ko04110;ko04111;ko04113;ko03030	Cell cycle|Cell cycle - yeast|Meiosis - yeast|DNA replication	4
CL14486Contig1	K12347	SLC11A, NRAMP	natural resistance-associated macrophage protein	NA	ko04142;ko04978	Lysosome|Mineral absorption	2
CL1448Contig1	K00515	BCMO1, BCDO1	beta-carotene 15,15'-monooxygenase	EC:1.14.99.36	ko00830	Retinol metabolism	1
CL14500Contig1	K04153	HTR1	5-hydroxytryptamine receptor 1	NA	ko04024;ko04080;ko04726	cAMP signaling pathway|Neuroactive ligand-receptor interaction|Serotonergic synapse	3
CL14513Contig1	K07527	FES, FPS	tyrosine-protein kinase Fes/Fps	EC:2.7.10.2	ko04360	Axon guidance	1
CL14514Contig1	K15789	TDH	threonine 3-dehydrogenase	EC:1.1.1.103	ko00260	Glycine, serine and threonine metabolism	1
CL1451Contig1	K05087	IGF1R	insulin-like growth factor 1 receptor	EC:2.7.10.1	ko04114;ko04510;ko04520;ko04550;ko04144;ko04014;ko04015;ko04066;ko04068;ko04151;ko04152;ko05200;ko05202;ko05205;ko05214;ko05215;ko05218;ko04913;ko04914;ko04730	Oocyte meiosis|Focal adhesion|Adherens junction|Signaling pathways regulating pluripotency of stem cells|Endocytosis|Ras signaling pathway|Rap1 signaling pathway|HIF-1 signaling pathway|FoxO signaling pathway|PI3K-Akt signaling pathway|AMPK signaling pathway|Pathways in cancer|Transcriptional misregulation in cancers|Proteoglycans in cancer|Glioma|Prostate cancer|Melanoma|Ovarian Steroidogenesis|…	20
CL14532Contig1	K03456	PPP2R1	serine/threonine-protein phosphatase 2A regulatory subunit A	NA	ko04111;ko04113;ko04114;ko04530;ko04151;ko04152;ko04350;ko04390;ko04391;ko03015;ko05142;ko05160;ko04261;ko04728;ko04730	Cell cycle - yeast|Meiosis - yeast|Oocyte meiosis|Tight junction|PI3K-Akt signaling pathway|AMPK signaling pathway|TGF-beta signaling pathway|Hippo signaling pathway|Hippo signaling pathway -fly|mRNA surveillance pathway|Chagas disease (American trypanosomiasis)|Hepatitis C|Adrenergic signaling in cardiomyocytes|Dopaminergic synapse|Long-term depression	15
CL14534Contig1	K01892	HARS, hisS	histidyl-tRNA synthetase	EC:6.1.1.21	ko00970	Aminoacyl-tRNA biosynthesis	1
CL14535Contig1	K06087	CLDN	claudin	NA	ko04530;ko04514;ko05160;ko04670	Tight junction|Cell adhesion molecules (CAMs)|Hepatitis C|Leukocyte transendothelial migration	4
CL14536Contig1	K02542	MCM6	DNA replication licensing factor MCM6	EC:3.6.4.12	ko04110;ko04111;ko04113;ko03030	Cell cycle|Cell cycle - yeast|Meiosis - yeast|DNA replication	4
CL14555Contig1	K04855	CACNA1H	voltage-dependent calcium channel T type alpha-1H	NA	ko04010;ko04020;ko04713	MAPK signaling pathway|Calcium signaling pathway|Circadian entrainment	3
CL14559Contig1	K06491	NCAM	neural cell adhesion molecule	NA	ko04514;ko05020	Cell adhesion molecules (CAMs)|Prion diseases	2
CL14563Contig1	K03036	PSMD11, RPN6	26S proteasome regulatory subunit N6	NA	ko03050;ko05169	Proteasome|Epstein-Barr virus infection	2
CL14569Contig1	K09880	mtnC, ENOPH1	enolase-phosphatase E1	EC:3.1.3.77	ko00270	Cysteine and methionine metabolism	1
CL14570Contig1	K09035	CMAF, MAF	transcription factor Maf	NA	ko05202;ko05321	Transcriptional misregulation in cancers|Inflammatiory bowel disease (IBD)	2
CL14571Contig1	K08131	COL9A	collagen, type IX, alpha	NA	ko04974	Protein digestion and absorption	1
CL14574Contig1	K05691	CTNNA	catenin alpha	NA	ko04520;ko04530;ko04390;ko05200;ko05213;ko05412;ko05100;ko04670	Adherens junction|Tight junction|Hippo signaling pathway|Pathways in cancer|Endometrial cancer|Arrhythmogenic right ventricular cardiomyopathy (ARVC)|Bacterial invasion of epithelial cells|Leukocyte transendothelial migration	8
CL14577Contig1	K01580	E4.1.1.15, gadB, gadA, GAD	glutamate decarboxylase	EC:4.1.1.15	ko04940;ko00250;ko00650;ko00410;ko00430;ko04727	Type I diabetes mellitus|Alanine, aspartate and glutamate metabolism|Butanoate metabolism|beta-Alanine metabolism|Taurine and hypotaurine metabolism|GABAergic synapse	6
CL1457Contig1	K09593	GAB1	GRB2-associated-binding protein 1	NA	ko04012;ko04014;ko05205;ko05211;ko05100;ko04722	ErbB signaling pathway|Ras signaling pathway|Proteoglycans in cancer|Renal cell carcinoma|Bacterial invasion of epithelial cells|Neurotrophin signaling pathway	6
CL14582Contig1	K12185	VPS37	ESCRT-I complex subunit VPS37	NA	ko04144	Endocytosis	1
CL1458Contig1	K01122	ENPP2	ectonucleotide pyrophosphatase/phosphodiesterase family member 2	EC:3.1.4.39	ko00565	Ether lipid metabolism	1
CL14590Contig1	K00889	PIP5K	1-phosphatidylinositol-4-phosphate 5-kinase	EC:2.7.1.68	ko04810;ko04144;ko04070;ko05231;ko00562;ko04666	Regulation of actin cytoskeleton|Endocytosis|Phosphatidylinositol signaling system|Choline metabolism in cancer|Inositol phosphate metabolism|Fc gamma R-mediated phagocytosis	6
CL145Contig1	K12316	GAA	lysosomal alpha-glucosidase	EC:3.2.1.20	ko04142;ko00052;ko00500	Lysosome|Galactose metabolism|Starch and sucrose metabolism	3
CL14602Contig1	K12619	XRN2, RAT1	5'-3' exoribonuclease 2	EC:3.1.13.-	ko03018;ko03008	RNA degradation|Ribosome biogenesis in eukaryotes	2
CL14604Contig1	K01197	hya	hyaluronoglucosaminidase	EC:3.2.1.35	ko00531	Glycosaminoglycan degradation	1
CL14605Contig1	K12319	GUCY1B	guanylate cyclase soluble subunit beta	EC:4.6.1.2	ko04540;ko04022;ko00230;ko04270;ko04970;ko04921;ko04713;ko04611;ko04730	Gap junction|cGMP - PKG signaling pathway|Purine metabolism|Vascular smooth muscle contraction|Salivary secretion|Oxytocin signaling pathway|Circadian entrainment|Platelet activation|Long-term depression	9
CL14608Contig1	K14552	NAN1, UTP17, WDR75	NET1-associated nuclear protein 1 (U3 small nucleolar RNA-associated protein 17)	NA	ko03008	Ribosome biogenesis in eukaryotes	1
CL1460Contig1	K06084	LMO7, FBXO20	F-box protein 20	NA	ko04520	Adherens junction	1
CL14623Contig1	K06236	COL1AS	collagen, type I/II/III/V/XI/XXIV/XXVII, alpha	NA	ko04510;ko04151;ko04512;ko05146;ko04974;ko04611	Focal adhesion|PI3K-Akt signaling pathway|ECM-receptor interaction|Amoebiasis|Protein digestion and absorption|Platelet activation	6
CL14626Contig1	K05091	KIT, SCFR	proto-oncogene tyrosine-protein kinase Kit	EC:2.7.10.1	ko04144;ko04014;ko04015;ko04151;ko04060;ko05200;ko05221;ko05230;ko04916;ko04640	Endocytosis|Ras signaling pathway|Rap1 signaling pathway|PI3K-Akt signaling pathway|Cytokine-cytokine receptor interaction|Pathways in cancer|Acute myeloid leukemia|Central carbon metabolism in cancer|Melanogenesis|Hematopoietic cell lineage	10
CL1462Contig1	K16341	BCL2L11, BIM	Bcl-2-like protein 11	NA	ko04068;ko04151;ko05206;ko04932	FoxO signaling pathway|PI3K-Akt signaling pathway|MicroRNAs in cancer|Non-alcoholic fatty liver disease (NAFLD)	4
CL14633Contig1	K06087	CLDN	claudin	NA	ko04530;ko04514;ko05160;ko04670	Tight junction|Cell adhesion molecules (CAMs)|Hepatitis C|Leukocyte transendothelial migration	4
CL14634Contig1	K06210	NMNAT	nicotinamide mononucleotide adenylyltransferase	EC:2.7.7.1 2.7.7.18	ko00760	Nicotinate and nicotinamide metabolism	1
CL14635Contig1	K04358	FGF	fibroblast growth factor	NA	ko04810;ko04010;ko04014;ko04015;ko04151;ko05200;ko05218	Regulation of actin cytoskeleton|MAPK signaling pathway|Ras signaling pathway|Rap1 signaling pathway|PI3K-Akt signaling pathway|Pathways in cancer|Melanoma	7
CL1463Contig1	K04198	EDNRB	endothelin receptor type B	NA	ko04020;ko04022;ko04080;ko05200;ko04916	Calcium signaling pathway|cGMP - PKG signaling pathway|Neuroactive ligand-receptor interaction|Pathways in cancer|Melanogenesis	5
CL14642Contig1	K01950	E6.3.5.1, NADSYN1, QNS1, nadE	NAD synthase (glutamine-hydrolysing)	EC:6.3.5.1	ko00760	Nicotinate and nicotinamide metabolism	1
CL14644Contig1	K00873	PK, pyk	pyruvate kinase	EC:2.7.1.40	ko05203;ko05230;ko04930;ko00010;ko00620;ko00230;ko01200;ko01230	Viral carcinogenesis|Central carbon metabolism in cancer|Type II diabetes mellitus|Glycolysis / Gluconeogenesis|Pyruvate metabolism|Purine metabolism|Carbon metabolism|Biosynthesis of amino acids	8
CL14645Contig1	K05633	AIP5, WWP1	atrophin-1 interacting protein 5 (WW domain containing E3 ubiquitin protein ligase 1)	EC:6.3.2.19	ko04144;ko04120	Endocytosis|Ubiquitin mediated proteolysis	2
CL14656Contig1	K10145	CCNG1	cyclin G1	NA	ko04115;ko05206	p53 signaling pathway|MicroRNAs in cancer	2
CL14667Contig1	K04936	KCNMA1	potassium large conductance calcium-activated channel subfamily M alpha member 1	NA	ko04022;ko04270;ko04970;ko04972;ko04911	cGMP - PKG signaling pathway|Vascular smooth muscle contraction|Salivary secretion|Pancreatic secretion|Insulin secretion	5
CL1467Contig1	K04197	EDNRA	endothelin receptor type A	NA	ko04020;ko04022;ko04024;ko04080;ko05200;ko04270	Calcium signaling pathway|cGMP - PKG signaling pathway|cAMP signaling pathway|Neuroactive ligand-receptor interaction|Pathways in cancer|Vascular smooth muscle contraction	6
CL14682Contig1	K10596	UBE4A	ubiquitin conjugation factor E4 A	EC:6.3.2.19	ko04120	Ubiquitin mediated proteolysis	1
CL14689Contig1	K10056	JUP	junction plakoglobin	NA	ko05200;ko05202;ko05221;ko05412	Pathways in cancer|Transcriptional misregulation in cancers|Acute myeloid leukemia|Arrhythmogenic right ventricular cardiomyopathy (ARVC)	4
CL14694Contig1	K14609	SLC19A1, RFC1	solute carrier family 19 (folate transporter), member 1	NA	ko04977	Vitamin digestion and absorption	1
CL14696Contig1	K00873	PK, pyk	pyruvate kinase	EC:2.7.1.40	ko05203;ko05230;ko04930;ko00010;ko00620;ko00230;ko01200;ko01230	Viral carcinogenesis|Central carbon metabolism in cancer|Type II diabetes mellitus|Glycolysis / Gluconeogenesis|Pyruvate metabolism|Purine metabolism|Carbon metabolism|Biosynthesis of amino acids	8
CL1469Contig1	K05674	ABCC10	ATP-binding cassette, subfamily C (CFTR/MRP), member 10	NA	ko02010	ABC transporters	1
CL146Contig1	K06236	COL1AS	collagen, type I/II/III/V/XI/XXIV/XXVII, alpha	NA	ko04510;ko04151;ko04512;ko05146;ko04974;ko04611	Focal adhesion|PI3K-Akt signaling pathway|ECM-receptor interaction|Amoebiasis|Protein digestion and absorption|Platelet activation	6
CL14722Contig1	K02329	FZD3	frizzled 3	NA	ko04550;ko04310;ko04390;ko05200;ko05205;ko05206;ko05217;ko05166;ko04916	Signaling pathways regulating pluripotency of stem cells|Wnt signaling pathway|Hippo signaling pathway|Pathways in cancer|Proteoglycans in cancer|MicroRNAs in cancer|Basal cell carcinoma|HTLV-I infection|Melanogenesis	9
CL14727Contig1	K04659	THBS2S	thrombospondin 2/3/4/5	NA	ko04510;ko04145;ko04151;ko04512;ko05144	Focal adhesion|Phagosome|PI3K-Akt signaling pathway|ECM-receptor interaction|Malaria	5
CL14735Contig1	K05654	ABCB3, TAP2	ATP-binding cassette, subfamily B (MDR/TAP), member 3	NA	ko04145;ko02010;ko05340;ko05168;ko04612	Phagosome|ABC transporters|Primary immunodeficiency|Herpes simplex infection|Antigen processing and presentation	5
CL14737Contig1	K03019	RPC11, POLR3K	DNA-directed RNA polymerase III subunit RPC10	NA	ko03020;ko05169;ko00230;ko00240;ko04623	RNA polymerase|Epstein-Barr virus infection|Purine metabolism|Pyrimidine metabolism|Cytosolic DNA-sensing pathway	5
CL14741Contig1	K02885	RP-L19e, RPL19	large subunit ribosomal protein L19e	NA	ko03010	Ribosome	1
CL14749Contig1	K06236	COL1AS	collagen, type I/II/III/V/XI/XXIV/XXVII, alpha	NA	ko04510;ko04151;ko04512;ko05146;ko04974;ko04611	Focal adhesion|PI3K-Akt signaling pathway|ECM-receptor interaction|Amoebiasis|Protein digestion and absorption|Platelet activation	6
CL14752Contig1	K04960	ITPR3	inositol 1,4,5-triphosphate receptor type 3	NA	ko04114;ko04540;ko04020;ko04022;ko04070;ko05205;ko05010;ko04270;ko04970;ko04971;ko04972;ko04911;ko04912;ko04915;ko04918;ko04921;ko04713;ko04611;ko04720;ko04723;ko04724;ko04725;ko04726;ko04728;ko04730;ko04742;ko04750	Oocyte meiosis|Gap junction|Calcium signaling pathway|cGMP - PKG signaling pathway|Phosphatidylinositol signaling system|Proteoglycans in cancer|Alzheimer's disease|Vascular smooth muscle contraction|Salivary secretion|Gastric acid secretion|Pancreatic secretion|Insulin secretion|GnRH signaling pathway|Estrogen signaling pathway|Thyroid hormone synthesis|Oxytocin signaling pathway|Circadian entra…	27
CL14759Contig1	K07372	GJA1, CX43	gap junction protein, alpha 1	NA	ko04540;ko05412	Gap junction|Arrhythmogenic right ventricular cardiomyopathy (ARVC)	2
CL14760Contig1	K14454	GOT1	aspartate aminotransferase, cytoplasmic	EC:2.6.1.1	ko00250;ko00270;ko00330;ko00350;ko00360;ko00400;ko00950;ko00960;ko00710;ko01200;ko01210;ko01230	Alanine, aspartate and glutamate metabolism|Cysteine and methionine metabolism|Arginine and proline metabolism|Tyrosine metabolism|Phenylalanine metabolism|Phenylalanine, tyrosine and tryptophan biosynthesis|Isoquinoline alkaloid biosynthesis|Tropane, piperidine and pyridine alkaloid biosynthesis|Carbon fixation in photosynthetic organisms|Carbon metabolism|2-Oxocarboxylic acid metabolism|Biosynt…	12
CL14761Contig1	K03902	F5	coagulation factor V (labile factor)	NA	ko04610	Complement and coagulation cascades	1
CL14765Contig1	K08266	GBL	G protein beta subunit-like	NA	ko04150;ko04151	mTOR signaling pathway|PI3K-Akt signaling pathway	2
CL1476Contig1	K13375	TGFB1	transforming growth factor beta-1	NA	ko04110;ko04144;ko04010;ko04068;ko04350;ko04390;ko04060;ko05200;ko05205;ko05210;ko05211;ko05212;ko05220;ko05410;ko05414;ko04932;ko05321;ko05323;ko05140;ko05142;ko05144;ko05145;ko05146;ko05152;ko05161;ko05166;ko04380;ko04672	Cell cycle|Endocytosis|MAPK signaling pathway|FoxO signaling pathway|TGF-beta signaling pathway|Hippo signaling pathway|Cytokine-cytokine receptor interaction|Pathways in cancer|Proteoglycans in cancer|Colorectal cancer|Renal cell carcinoma|Pancreatic cancer|Chronic myeloid leukemia|Hypertrophic cardiomyopathy (HCM)|Dilated cardiomyopathy (DCM)|Non-alcoholic fatty liver disease (NAFLD)|Inflammati…	28
CL14784Contig1	K07193	APS, SH2B2	SH2B adapter protein 2	NA	ko04910;ko04722	Insulin signaling pathway|Neurotrophin signaling pathway	2
CL14787Contig1	K10408	DNAH	dynein heavy chain, axonemal	NA	ko05016	Huntington's disease	1
CL14793Contig1	K03128	TAF2	transcription initiation factor TFIID subunit 2	NA	ko03022	Basal transcription factors	1
CL14802Contig1	K00384	trxB	thioredoxin reductase (NADPH)	EC:1.8.1.9	ko00450;ko00240	Selenocompound metabolism|Pyrimidine metabolism	2
CL14803Contig1	K06236	COL1AS	collagen, type I/II/III/V/XI/XXIV/XXVII, alpha	NA	ko04510;ko04151;ko04512;ko05146;ko04974;ko04611	Focal adhesion|PI3K-Akt signaling pathway|ECM-receptor interaction|Amoebiasis|Protein digestion and absorption|Platelet activation	6
CL14804Contig1	K06529	SEMA7, CD108	semaphorin 7	NA	ko04360	Axon guidance	1
CL14808Contig1	K08171	SLC37A4	MFS transporter, OPA family, solute carrier family 37 (glycerol-6-phosphate transporter), member 4	NA	ko04973	Carbohydrate digestion and absorption	1
CL14811Contig1	K05189	GABRP	gamma-aminobutyric acid receptor subunit pi	NA	ko04080;ko05032;ko05033;ko04723;ko04727	Neuroactive ligand-receptor interaction|Morphine addiction|Nicotine addiction|Retrograde endocannabinoid signaling|GABAergic synapse	5
CL14820Contig1	K16681	CRB	protein crumbs	NA	ko04390;ko04391	Hippo signaling pathway|Hippo signaling pathway -fly	2
CL14831Contig1	K06483	ITGA4	integrin alpha 4	NA	ko04810;ko04510;ko04151;ko04512;ko04514;ko05410;ko05412;ko05414;ko05140;ko04640;ko04670;ko04672	Regulation of actin cytoskeleton|Focal adhesion|PI3K-Akt signaling pathway|ECM-receptor interaction|Cell adhesion molecules (CAMs)|Hypertrophic cardiomyopathy (HCM)|Arrhythmogenic right ventricular cardiomyopathy (ARVC)|Dilated cardiomyopathy (DCM)|Leishmaniasis|Hematopoietic cell lineage|Leukocyte transendothelial migration|Intestinal immune network for IgA production	12
CL14835Contig1	K01915	glnA, GLUL	glutamine synthetase	EC:6.3.1.2	ko02020;ko00250;ko00330;ko00630;ko00910;ko01230;ko04724;ko04727	Two-component system|Alanine, aspartate and glutamate metabolism|Arginine and proline metabolism|Glyoxylate and dicarboxylate metabolism|Nitrogen metabolism|Biosynthesis of amino acids|Glutamatergic synapse|GABAergic synapse	8
CL14841Contig1	K07597	DSG2	desmoglein 2	NA	ko05412	Arrhythmogenic right ventricular cardiomyopathy (ARVC)	1
CL14877Contig1	K11406	HDAC4_5	histone deacetylase 4/5	EC:3.5.1.98	ko05203;ko05169;ko05034	Viral carcinogenesis|Epstein-Barr virus infection|Alcoholism	3
CL14886Contig1	K10408	DNAH	dynein heavy chain, axonemal	NA	ko05016	Huntington's disease	1
CL14888Contig1	K05119	ALK	anaplastic lymphoma kinase	EC:2.7.10.1	ko05223	Non-small cell lung cancer	1
CL14893Contig1	K10798	PARP	poly ADP-ribose polymerase	NA	ko03410	Base excision repair	1
CL14898Contig1	K04955	HCN2	hyperpolarization activated cyclic nucleotide-gated potassium channel 2	NA	ko04024	cAMP signaling pathway	1
CL14899Contig1	K14309	NUP93, NIC96	nuclear pore complex protein Nup93	NA	ko03013	RNA transport	1
CL14901Contig1	K04351	RAPGEF4, EPAC2	Rap guanine nucleotide exchange factor 4	NA	ko04015;ko04024;ko04261;ko04911;ko04670	Rap1 signaling pathway|cAMP signaling pathway|Adrenergic signaling in cardiomyocytes|Insulin secretion|Leukocyte transendothelial migration	5
CL14910Contig1	K04163	HTR7	5-hydroxytryptamine receptor 7	NA	ko04014;ko04020;ko04080;ko04726	Ras signaling pathway|Calcium signaling pathway|Neuroactive ligand-receptor interaction|Serotonergic synapse	4
CL14912Contig1	K01596	E4.1.1.32, pckA, PEPCK	phosphoenolpyruvate carboxykinase (GTP)	EC:4.1.1.32	ko04068;ko04151;ko04152;ko00010;ko00020;ko00620;ko03320;ko04910;ko04920;ko04964	FoxO signaling pathway|PI3K-Akt signaling pathway|AMPK signaling pathway|Glycolysis / Gluconeogenesis|Citrate cycle (TCA cycle)|Pyruvate metabolism|PPAR signaling pathway|Insulin signaling pathway|Adipocytokine signaling pathway|Proximal tubule bicarbonate reclamation	10
CL14918Contig1	K10396	KIF5	kinesin family member 5	NA	ko04728	Dopaminergic synapse	1
CL14919Contig1	K14156	CHK	choline/ethanolamine kinase	EC:2.7.1.32 2.7.1.82	ko05231;ko00564	Choline metabolism in cancer|Glycerophospholipid metabolism	2
CL14920Contig1	K07371	BLNK	B-cell linker protein	NA	ko04064;ko05340;ko04380;ko04662	NF-kappa B signaling pathway|Primary immunodeficiency|Osteoclast differentiation|B cell receptor signaling pathway	4
CL14921Contig1	K13126	PABPC	polyadenylate-binding protein	NA	ko03018;ko03013;ko03015	RNA degradation|RNA transport|mRNA surveillance pathway	3
CL14927Contig1	K04809	CHRNA7	nicotinic acetylcholine receptor alpha-7	NA	ko04020;ko04080;ko05204;ko05033;ko04725	Calcium signaling pathway|Neuroactive ligand-receptor interaction|Chemical carcinogenesis|Nicotine addiction|Cholinergic synapse	5
CL14938Contig1	K12893	SFRS4_5_6	splicing factor, arginine/serine-rich 4/5/6	NA	ko03040;ko05168	Spliceosome|Herpes simplex infection	2
CL14939Contig1	K06110	EXOC3, SEC6L1	exocyst complex component 3	NA	ko04530	Tight junction	1
CL14941Contig1	K13349	MPV17L	Mpv17-like protein	NA	ko04146	Peroxisome	1
CL14944Contig1	K02603	ORC1	origin recognition complex subunit 1	NA	ko04110;ko04111;ko04113	Cell cycle|Cell cycle - yeast|Meiosis - yeast	3
CL14946Contig1	K05137	IL20RB	interleukin 20 receptor beta	NA	ko04630;ko04060	Jak-STAT signaling pathway|Cytokine-cytokine receptor interaction	2
CL14948Contig1	K11124	SMG6, EST1A	protein SMG6	EC:3.1.-.-	ko03015	mRNA surveillance pathway	1
CL14953Contig1	K07817	PTPRN	receptor-type tyrosine-protein phosphatase N	EC:3.1.3.48	ko04940	Type I diabetes mellitus	1
CL14955Contig1	K12657	ALDH18A1, P5CS	delta-1-pyrroline-5-carboxylate synthetase	EC:2.7.2.11 1.2.1.41	ko00330;ko01230	Arginine and proline metabolism|Biosynthesis of amino acids	2
CL14956Contig1	K13855	SLC4A2, AE2	solute carrier family 4 (anion exchanger), member 2	NA	ko04970;ko04971;ko04972;ko04976	Salivary secretion|Gastric acid secretion|Pancreatic secretion|Bile secretion	4
CL1495Contig1	K04710	CERS	ceramide synthetase	EC:2.3.1.24	ko00600	Sphingolipid metabolism	1
CL1496Contig1	K01623	ALDO	fructose-bisphosphate aldolase, class I	EC:4.1.2.13	ko00010;ko00030;ko00051;ko00680;ko00710;ko01200;ko01230	Glycolysis / Gluconeogenesis|Pentose phosphate pathway|Fructose and mannose metabolism|Methane metabolism|Carbon fixation in photosynthetic organisms|Carbon metabolism|Biosynthesis of amino acids	7
CL14971Contig1	K13302	SGK1	serum/glucocorticoid-regulated kinase 1	EC:2.7.11.1	ko04068;ko04151;ko04960	FoxO signaling pathway|PI3K-Akt signaling pathway|Aldosterone-regulated sodium reabsorption	3
CL14977Contig1	K10605	BRCA1	breast cancer type 1 susceptibility protein	NA	ko04151;ko04120;ko03460;ko05206	PI3K-Akt signaling pathway|Ubiquitin mediated proteolysis|Fanconi anemia pathway|MicroRNAs in cancer	4
CL14981Contig1	K00939	adk, AK	adenylate kinase	EC:2.7.4.3	ko00230	Purine metabolism	1
CL14982Contig1	K00731	C1GALT1	glycoprotein-N-acetylgalactosamine 3-beta-galactosyltransferase	EC:2.4.1.122	ko00512	Mucin type O-glycan biosynthesis	1
CL14998Contig1	K06094	LLGL	lethal(2) giant larvae protein	NA	ko04530;ko04390;ko04391	Tight junction|Hippo signaling pathway|Hippo signaling pathway -fly	3
CL14999Contig1	K04429	TAO	thousand and one amino acid protein kinase	EC:2.7.11.1	ko04010	MAPK signaling pathway	1
CL1499Contig1	K06243	LAMB2	laminin, beta 2	NA	ko04510;ko04151;ko04512;ko05200;ko05222;ko05145;ko05146	Focal adhesion|PI3K-Akt signaling pathway|ECM-receptor interaction|Pathways in cancer|Small cell lung cancer|Toxoplasmosis|Amoebiasis	7
CL15005Contig1	K10408	DNAH	dynein heavy chain, axonemal	NA	ko05016	Huntington's disease	1
CL15016Contig1	K05636	LAMB1	laminin, beta 1	NA	ko04510;ko04151;ko04512;ko05200;ko05222;ko05145;ko05146	Focal adhesion|PI3K-Akt signaling pathway|ECM-receptor interaction|Pathways in cancer|Small cell lung cancer|Toxoplasmosis|Amoebiasis	7
CL15019Contig1	K02884	RP-L19, MRPL19, rplS	large subunit ribosomal protein L19	NA	ko03010	Ribosome	1
CL15021Contig1	K05217	P2RX3	P2X purinoceptor 3	NA	ko04020;ko04080	Calcium signaling pathway|Neuroactive ligand-receptor interaction	2
CL15022Contig1	K09101	NCOA1, SRC1, KAT13A	nuclear receptor coactivator 1	EC:2.3.1.48	ko04919	Thyroid hormone signaling pathway	1
CL15023Contig1	K00710	GALNT	polypeptide N-acetylgalactosaminyltransferase	EC:2.4.1.41	ko00512	Mucin type O-glycan biosynthesis	1
CL15031Contig1	K06070	PKD	protein kinase D	EC:2.7.11.13	ko04015	Rap1 signaling pathway	1
CL15036Contig1	K07374	TUBA	tubulin alpha	NA	ko04540;ko04145;ko05130	Gap junction|Phagosome|Pathogenic Escherichia coli infection	3
CL15040Contig1	K05119	ALK	anaplastic lymphoma kinase	EC:2.7.10.1	ko05223	Non-small cell lung cancer	1
CL15044Contig1	K00922	PIK3C	phosphatidylinositol-4,5-bisphosphate 3-kinase	EC:2.7.1.153	ko04210;ko04810;ko04510;ko04550;ko04012;ko04014;ko04015;ko04022;ko04024;ko04066;ko04068;ko04070;ko04150;ko04151;ko04152;ko04370;ko04630;ko04668;ko05200;ko05203;ko05205;ko05210;ko05211;ko05212;ko05213;ko05214;ko05215;ko05218;ko05220;ko05221;ko05222;ko05223;ko05230;ko05231;ko04930;ko04932;ko05100;ko05142;ko05145;ko05146;ko05160;ko05161;ko05162;ko05164;ko05166;ko05169;ko00562;ko04261;ko04380;ko04973…	Apoptosis|Regulation of actin cytoskeleton|Focal adhesion|Signaling pathways regulating pluripotency of stem cells|ErbB signaling pathway|Ras signaling pathway|Rap1 signaling pathway|cGMP - PKG signaling pathway|cAMP signaling pathway|HIF-1 signaling pathway|FoxO signaling pathway|Phosphatidylinositol signaling system|mTOR signaling pathway|PI3K-Akt signaling pathway|AMPK signaling pathway|VEGF s…	69
CL15046Contig1	K02154	ATPeV0A, ATP6N	V-type H+transporting ATPase subunit a	NA	ko04142;ko04145;ko05323;ko05110;ko05120;ko05152;ko00190;ko04966;ko04721	Lysosome|Phagosome|Rheumatoid arthritis|Vibrio cholerae infection|Epithelial cell signaling in Helicobacter pylori infection|Tuberculosis|Oxidative phosphorylation|Collecting duct acid secretion|Synaptic vesicle cycle	9
CL15052Contig1	K17846	KLF4	krueppel-like factor 4	NA	ko04550	Signaling pathways regulating pluripotency of stem cells	1
CL15059Contig1	K16507	DCHS1_2, PCDH16_23	protocadherin-16/23	NA	ko04391	Hippo signaling pathway -fly	1
CL1505Contig1	K10408	DNAH	dynein heavy chain, axonemal	NA	ko05016	Huntington's disease	1
CL15063Contig1	K06240	LAMA3_5	laminin, alpha 3/5	NA	ko04510;ko04151;ko04512;ko05200;ko05222;ko05145;ko05146	Focal adhesion|PI3K-Akt signaling pathway|ECM-receptor interaction|Pathways in cancer|Small cell lung cancer|Toxoplasmosis|Amoebiasis	7
CL15068Contig1	K05213	GRIN3A	glutamate receptor ionotropic, NMDA 3A	NA	ko04024;ko04080;ko05030;ko05031;ko05033;ko05034;ko04724	cAMP signaling pathway|Neuroactive ligand-receptor interaction|Cocaine addiction|Amphetamine addiction|Nicotine addiction|Alcoholism|Glutamatergic synapse	7
CL15078Contig1	K01641	E2.3.3.10	hydroxymethylglutaryl-CoA synthase	EC:2.3.3.10	ko00280;ko00650;ko00072;ko00900	Valine, leucine and isoleucine degradation|Butanoate metabolism|Synthesis and degradation of ketone bodies|Terpenoid backbone biosynthesis	4
CL15093Contig1	K06236	COL1AS	collagen, type I/II/III/V/XI/XXIV/XXVII, alpha	NA	ko04510;ko04151;ko04512;ko05146;ko04974;ko04611	Focal adhesion|PI3K-Akt signaling pathway|ECM-receptor interaction|Amoebiasis|Protein digestion and absorption|Platelet activation	6
CL15097Contig1	K18439	ARAP1	Arf-GAP with Rho-GAP domain, ANK repeat and PH domain-containing protein 1	NA	ko04144	Endocytosis	1
CL15105Contig1	K14394	ACP1	low molecular weight phosphotyrosine protein phosphatase	EC:3.1.3.2 3.1.3.48	ko00740	Riboflavin metabolism	1
CL1510Contig1	K04928	KCNQ3	potassium voltage-gated channel KQT-like subfamily member 3	NA	ko04725	Cholinergic synapse	1
CL15131Contig1	K10594	HERC1	E3 ubiquitin-protein ligase HERC1	EC:6.3.2.19	ko04120	Ubiquitin mediated proteolysis	1
CL15144Contig1	K10756	RFC3_5	replication factor C subunit 3/5	NA	ko03030;ko03420;ko03430	DNA replication|Nucleotide excision repair|Mismatch repair	3
CL15153Contig1	K12841	CHERP	calcium homeostasis endoplasmic reticulum protein	NA	ko03040	Spliceosome	1
CL1515Contig1	K03511	POLK	DNA polymerase kappa	EC:2.7.7.7	ko03460	Fanconi anemia pathway	1
CL15164Contig1	K14704	SLC26A6	solute carrier family 26 (sulfate anion transporter), member 6	NA	ko04978	Mineral absorption	1
CL15166Contig1	K04421	MAP3K3, MEKK3	mitogen-activated protein kinase kinase kinase 3	EC:2.7.11.25	ko04010;ko05166;ko04912;ko04722	MAPK signaling pathway|HTLV-I infection|GnRH signaling pathway|Neurotrophin signaling pathway	4
CL15174Contig1	K10352	MYH	myosin heavy chain	NA	ko04530	Tight junction	1
CL15179Contig1	K04952	CNGB1	cyclic nucleotide gated channel beta 1	NA	ko04022;ko04024;ko04740;ko04744	cGMP - PKG signaling pathway|cAMP signaling pathway|Olfactory transduction|Phototransduction	4
CL1517Contig1	K10956	SEC61A	protein transport protein SEC61 subunit alpha	NA	ko04145;ko03060;ko04141;ko05110	Phagosome|Protein export|Protein processing in endoplasmic reticulum|Vibrio cholerae infection	4
CL15197Contig1	K12350	SMPD1, ASM	sphingomyelin phosphodiesterase	EC:3.1.4.12	ko04142;ko00600	Lysosome|Sphingolipid metabolism	2
CL15198Contig1	K04270	P2RY1	purinergic receptor P2Y, G protein-coupled, 1	NA	ko04015;ko04080;ko04611	Rap1 signaling pathway|Neuroactive ligand-receptor interaction|Platelet activation	3
CL151Contig1	K00888	PI4K	phosphatidylinositol 4-kinase	EC:2.7.1.67	ko04070;ko00562	Phosphatidylinositol signaling system|Inositol phosphate metabolism	2
CL15207Contig1	K08449	RAMP3	receptor activity modifying protein 3	NA	ko04270	Vascular smooth muscle contraction	1
CL15210Contig1	K03139	TFIIF2, GTF2F2, TFG2	transcription initiation factor TFIIF subunit beta	EC:3.6.4.12	ko03022	Basal transcription factors	1
CL15213Contig1	K05126	RET	proto-oncogene tyrosine-protein kinase Ret	EC:2.7.10.1	ko04144;ko05200;ko05216;ko05230	Endocytosis|Pathways in cancer|Thyroid cancer|Central carbon metabolism in cancer	4
CL15220Contig1	K16669	FAT4	protocadherin Fat 4	NA	ko04391	Hippo signaling pathway -fly	1
CL15225Contig1	K12309	GLB1, ELNR1	beta-galactosidase	EC:3.2.1.23	ko04142;ko00052;ko00511;ko00531;ko00604;ko00600	Lysosome|Galactose metabolism|Other glycan degradation|Glycosaminoglycan degradation|Glycosphingolipid biosynthesis - ganglio series|Sphingolipid metabolism	6
CL15230Contig1	K15290	SYT1	synaptotagmin-1	NA	ko04721	Synaptic vesicle cycle	1
CL15234Contig1	K04462	EVI1	ecotropic virus integration site 1 protein	NA	ko04010;ko05200;ko05220	MAPK signaling pathway|Pathways in cancer|Chronic myeloid leukemia	3
CL15236Contig1	K03648	UNG, UDG	uracil-DNA glycosylase	EC:3.2.2.27	ko03410;ko05340	Base excision repair|Primary immunodeficiency	2
CL15237Contig1	K06840	SEMA3	semaphorin 3	NA	ko04360	Axon guidance	1
CL15239Contig1	K13855	SLC4A2, AE2	solute carrier family 4 (anion exchanger), member 2	NA	ko04970;ko04971;ko04972;ko04976	Salivary secretion|Gastric acid secretion|Pancreatic secretion|Bile secretion	4
CL15243Contig1	K04662	BMP2_4	bone morphogenetic protein 2/4	NA	ko04550;ko04340;ko04350;ko04390;ko04060;ko05200;ko05217	Signaling pathways regulating pluripotency of stem cells|Hedgehog signaling pathway|TGF-beta signaling pathway|Hippo signaling pathway|Cytokine-cytokine receptor interaction|Pathways in cancer|Basal cell carcinoma	7
CL15244Contig1	K07424	CYP3A	cytochrome P450, family 3, subfamily A	EC:1.14.14.1	ko05204;ko00140;ko00591;ko00830	Chemical carcinogenesis|Steroid hormone biosynthesis|Linoleic acid metabolism|Retinol metabolism	4
CL15256Contig1	K03992	MASP1	mannan-binding lectin serine protease 1	EC:3.4.21.-	ko05150;ko04610	Staphylococcus aureus infection|Complement and coagulation cascades	2
CL15259Contig1	K14443	TOB	protein Tob/BTG	NA	ko03018	RNA degradation	1
CL15271Contig1	K14360	OSTALPHA, OSTA, SLC51A1	organic solute transporter subunit alpha	NA	ko04976	Bile secretion	1
CL15272Contig1	K00111	glpA, glpD	glycerol-3-phosphate dehydrogenase	EC:1.1.5.3	ko00564	Glycerophospholipid metabolism	1
CL15275Contig1	K09421	MYBL	myb-related protein	NA	ko05166	HTLV-I infection	1
CL15280Contig1	K12183	TSG101, STP22, VPS23	ESCRT-I complex subunit TSG101	NA	ko04144	Endocytosis	1
CL15289Contig1	K05719	ITGB1	integrin beta 1	NA	ko04810;ko04510;ko04145;ko04015;ko04151;ko04512;ko04514;ko05200;ko05205;ko05222;ko05410;ko05412;ko05414;ko05100;ko05130;ko05131;ko05133;ko05140;ko05145;ko04360;ko04611;ko04670	Regulation of actin cytoskeleton|Focal adhesion|Phagosome|Rap1 signaling pathway|PI3K-Akt signaling pathway|ECM-receptor interaction|Cell adhesion molecules (CAMs)|Pathways in cancer|Proteoglycans in cancer|Small cell lung cancer|Hypertrophic cardiomyopathy (HCM)|Arrhythmogenic right ventricular cardiomyopathy (ARVC)|Dilated cardiomyopathy (DCM)|Bacterial invasion of epithelial cells|Pathogenic E…	22
CL15294Contig1	K01346	CELA2	pancreatic elastase II	EC:3.4.21.71	ko04972;ko04974	Pancreatic secretion|Protein digestion and absorption	2
CL15297Contig1	K05693	PTPRM	receptor-type tyrosine-protein phosphatase mu	EC:3.1.3.48	ko04520;ko04514	Adherens junction|Cell adhesion molecules (CAMs)	2
CL15300Contig1	K06247	LAMC3	laminin, gamma 3	NA	ko04510;ko04151;ko04512;ko05200;ko05222;ko05145;ko05146	Focal adhesion|PI3K-Akt signaling pathway|ECM-receptor interaction|Pathways in cancer|Small cell lung cancer|Toxoplasmosis|Amoebiasis	7
CL15303Contig1	K09421	MYBL	myb-related protein	NA	ko05166	HTLV-I infection	1
CL15305Contig1	K03260	EIF4G	translation initiation factor 4G	NA	ko03013;ko05416	RNA transport|Viral myocarditis	2
CL15306Contig1	K03373	SIAT7C, ST6GalNAc III	N-acetylgalactosaminide alpha-2,6-sialyltransferase (sialyltransferase 7C)	EC:2.4.99.-	ko00604	Glycosphingolipid biosynthesis - ganglio series	1
CL15309Contig1	K07297	ADIPOR	adiponectin receptor	NA	ko04152;ko04932;ko04920	AMPK signaling pathway|Non-alcoholic fatty liver disease (NAFLD)|Adipocytokine signaling pathway	3
CL15314Contig1	K00546	HNMT	histamine N-methyltransferase	EC:2.1.1.8	ko00340	Histidine metabolism	1
CL15327Contig1	K11826	AP2M1	AP-2 complex subunit mu-1	NA	ko04144;ko05016;ko04961;ko04721	Endocytosis|Huntington's disease|Endocrine and other factor-regulated calcium reabsorption|Synaptic vesicle cycle	4
CL15328Contig1	K02366	EXT1	glucuronyl/N-acetylglucosaminyl transferase EXT1	EC:2.4.1.224 2.4.1.225	ko00534	Glycosaminoglycan biosynthesis - heparan sulfate / heparin	1
CL15335Contig1	K00894	ETNK, EKI	ethanolamine kinase	EC:2.7.1.82	ko00564	Glycerophospholipid metabolism	1
CL15341Contig1	K12886	HNRNPK	heterogeneous nuclear ribonucleoprotein K	NA	ko03040;ko05203;ko05206;ko05168	Spliceosome|Viral carcinogenesis|MicroRNAs in cancer|Herpes simplex infection	4
CL15344Contig1	K08202	SLC22A4_5, OCTN	MFS transporter, OCT family, solute carrier family 22 (organic cation transporter), member 4/5	NA	ko05231	Choline metabolism in cancer	1
CL15350Contig1	K03509	POLH	DNA polymerase eta	EC:2.7.7.7	ko03460	Fanconi anemia pathway	1
CL1535Contig1	K06237	COL4A	collagen, type IV, alpha	NA	ko04510;ko04151;ko04512;ko05200;ko05222;ko05146;ko04974	Focal adhesion|PI3K-Akt signaling pathway|ECM-receptor interaction|Pathways in cancer|Small cell lung cancer|Amoebiasis|Protein digestion and absorption	7
CL1536Contig1	K14442	DHX36, RHAU	ATP-dependent RNA helicase DHX36	EC:3.6.4.13	ko03018	RNA degradation	1
CL15375Contig1	K08065	NFYB	nuclear transcription Y subunit beta	NA	ko05152;ko05166;ko04612	Tuberculosis|HTLV-I infection|Antigen processing and presentation	3
CL15382Contig1	K10407	KLC	kinesin light chain	NA	ko05132	Salmonella infection	1
CL15385Contig1	K04218	SSTR2	somatostatin receptor 2	NA	ko04024;ko04080;ko04971	cAMP signaling pathway|Neuroactive ligand-receptor interaction|Gastric acid secretion	3
CL15387Contig1	K06097	TJP3, ZO3	tight junction protein 3	NA	ko04530	Tight junction	1
CL15399Contig1	K05252	GNRH	gonadotropin-releasing hormone	NA	ko04080;ko04912	Neuroactive ligand-receptor interaction|GnRH signaling pathway	2
CL1539Contig1	K04717	SGPP2	sphingosine-1-phosphate phosphotase 2	EC:3.1.3.-	ko00600	Sphingolipid metabolism	1
CL15407Contig1	K02602	CPEB, ORB	cytoplasmic polyadenylation element-binding protein	NA	ko04114;ko04320;ko04914	Oocyte meiosis|Dorso-ventral axis formation|Progesterone-mediated oocyte maturation	3
CL15408Contig1	K04661	FST	follistatin	NA	ko04350	TGF-beta signaling pathway	1
CL15416Contig1	K04388	TGFBR2	TGF-beta receptor type-2	EC:2.7.11.30	ko04520;ko04144;ko04010;ko04068;ko04350;ko04390;ko04060;ko05200;ko05202;ko05210;ko05212;ko05220;ko05142;ko05166;ko04380	Adherens junction|Endocytosis|MAPK signaling pathway|FoxO signaling pathway|TGF-beta signaling pathway|Hippo signaling pathway|Cytokine-cytokine receptor interaction|Pathways in cancer|Transcriptional misregulation in cancers|Colorectal cancer|Pancreatic cancer|Chronic myeloid leukemia|Chagas disease (American trypanosomiasis)|HTLV-I infection|Osteoclast differentiation	15
CL15420Contig1	K10408	DNAH	dynein heavy chain, axonemal	NA	ko05016	Huntington's disease	1
CL15426Contig1	K04657	CHRD	chordin	NA	ko04350	TGF-beta signaling pathway	1
CL15439Contig1	K12619	XRN2, RAT1	5'-3' exoribonuclease 2	EC:3.1.13.-	ko03018;ko03008	RNA degradation|Ribosome biogenesis in eukaryotes	2
CL1544Contig1	K04498	EP300, CREBBP, KAT3	E1A/CREB-binding protein	EC:2.3.1.48	ko04110;ko04520;ko04024;ko04066;ko04068;ko04310;ko04330;ko04350;ko04630;ko05200;ko05203;ko05206;ko05211;ko05215;ko05152;ko05161;ko05164;ko05166;ko05168;ko05169;ko05016;ko04916;ko04919;ko04720	Cell cycle|Adherens junction|cAMP signaling pathway|HIF-1 signaling pathway|FoxO signaling pathway|Wnt signaling pathway|Notch signaling pathway|TGF-beta signaling pathway|Jak-STAT signaling pathway|Pathways in cancer|Viral carcinogenesis|MicroRNAs in cancer|Renal cell carcinoma|Prostate cancer|Tuberculosis|Hepatitis B|Influenza A|HTLV-I infection|Herpes simplex infection|Epstein-Barr virus infec…	24
CL15450Contig1	K03350	APC3, CDC27	anaphase-promoting complex subunit 3	NA	ko04110;ko04111;ko04113;ko04114;ko04120;ko05166;ko04914	Cell cycle|Cell cycle - yeast|Meiosis - yeast|Oocyte meiosis|Ubiquitin mediated proteolysis|HTLV-I infection|Progesterone-mediated oocyte maturation	7
CL15453Contig1	K06845	NTN4	netrin 4	NA	ko04360	Axon guidance	1
CL15461Contig1	K04817	CHRNE	nicotinic acetylcholine receptor epsilon	NA	ko04080	Neuroactive ligand-receptor interaction	1
CL15467Contig1	K02564	nagB, GNPDA	glucosamine-6-phosphate deaminase	EC:3.5.99.6	ko00520	Amino sugar and nucleotide sugar metabolism	1
CL15472Contig1	K17697	DOCK4	dedicator of cytokinesis protein 4	NA	ko04015	Rap1 signaling pathway	1
CL15478Contig1	K00981	E2.7.7.41, CDS1, CDS2, cdsA	phosphatidate cytidylyltransferase	EC:2.7.7.41	ko04070;ko00564	Phosphatidylinositol signaling system|Glycerophospholipid metabolism	2
CL1547Contig1	K01080	PPAP2	phosphatidate phosphatase	EC:3.1.3.4	ko05231;ko00561;ko00564;ko00565;ko00600;ko04975;ko04666	Choline metabolism in cancer|Glycerolipid metabolism|Glycerophospholipid metabolism|Ether lipid metabolism|Sphingolipid metabolism|Fat digestion and absorption|Fc gamma R-mediated phagocytosis	7
CL15494Contig1	K12485	RAB11FIP3_4	Rab11 family-interacting protein 3/4	NA	ko04144	Endocytosis	1
CL15495Contig1	K18050	PRKCE	novel protein kinase C epsilon type	EC:2.7.11.13	ko04530;ko04022;ko05206;ko04930;ko04270;ko04666;ko04750	Tight junction|cGMP - PKG signaling pathway|MicroRNAs in cancer|Type II diabetes mellitus|Vascular smooth muscle contraction|Fc gamma R-mediated phagocytosis|Inflammatory mediator regulation of TRP channels	7
CL15498Contig1	K00963	UGP2, galU, galF	UTP--glucose-1-phosphate uridylyltransferase	EC:2.7.7.9	ko00040;ko00052;ko00500;ko00520	Pentose and glucuronate interconversions|Galactose metabolism|Starch and sucrose metabolism|Amino sugar and nucleotide sugar metabolism	4
CL154Contig1	K18533	AK9	adenylate/nucleoside-diphosphate kinase	EC:2.7.4.3 2.7.4.6	ko00230;ko00240	Purine metabolism|Pyrimidine metabolism	2
CL15507Contig1	K05675	ABCD1, ALD	ATP-binding cassette, subfamily D (ALD), member 1	NA	ko04146;ko02010	Peroxisome|ABC transporters	2
CL15531Contig1	K12196	VPS4	vacuolar protein-sorting-associated protein 4	NA	ko04144	Endocytosis	1
CL15537Contig1	K04344	CACNA1A	voltage-dependent calcium channel P/Q type alpha-1A	NA	ko04010;ko04020;ko04930;ko05032;ko05033;ko04721;ko04723;ko04724;ko04725;ko04726;ko04727;ko04728;ko04730;ko04742	MAPK signaling pathway|Calcium signaling pathway|Type II diabetes mellitus|Morphine addiction|Nicotine addiction|Synaptic vesicle cycle|Retrograde endocannabinoid signaling|Glutamatergic synapse|Cholinergic synapse|Serotonergic synapse|GABAergic synapse|Dopaminergic synapse|Long-term depression|Taste transduction	14
CL1554Contig1	K13855	SLC4A2, AE2	solute carrier family 4 (anion exchanger), member 2	NA	ko04970;ko04971;ko04972;ko04976	Salivary secretion|Gastric acid secretion|Pancreatic secretion|Bile secretion	4
CL15572Contig1	K04079	htpG, HSP90A	molecular chaperone HtpG	NA	ko04151;ko04141;ko05200;ko05215;ko04914;ko04915;ko04626;ko04612;ko04621	PI3K-Akt signaling pathway|Protein processing in endoplasmic reticulum|Pathways in cancer|Prostate cancer|Progesterone-mediated oocyte maturation|Estrogen signaling pathway|Plant-pathogen interaction|Antigen processing and presentation|NOD-like receptor signaling pathway	9
CL15586Contig1	K10408	DNAH	dynein heavy chain, axonemal	NA	ko05016	Huntington's disease	1
CL15589Contig1	K01895	ACSS, acs	acetyl-CoA synthetase	EC:6.2.1.1	ko00010;ko00620;ko00640;ko00680;ko00720;ko01200	Glycolysis / Gluconeogenesis|Pyruvate metabolism|Propanoate metabolism|Methane metabolism|Carbon fixation pathways in prokaryotes|Carbon metabolism	6
CL15605Contig1	K10408	DNAH	dynein heavy chain, axonemal	NA	ko05016	Huntington's disease	1
CL15607Contig1	K09095	HIF2A, EPAS1	hypoxia-inducible factor 2 alpha	NA	ko05200;ko05211	Pathways in cancer|Renal cell carcinoma	2
CL1560Contig1	K01435	BTD	biotinidase	EC:3.5.1.12	ko00780;ko04977	Biotin metabolism|Vitamin digestion and absorption	2
CL15610Contig1	K01345	CELA3	pancreatic endopeptidase E	EC:3.4.21.70	ko04972;ko04974	Pancreatic secretion|Protein digestion and absorption	2
CL15619Contig1	K06265	DAG1	dystroglycan 1	NA	ko04512;ko05410;ko05412;ko05414;ko05416	ECM-receptor interaction|Hypertrophic cardiomyopathy (HCM)|Arrhythmogenic right ventricular cardiomyopathy (ARVC)|Dilated cardiomyopathy (DCM)|Viral myocarditis	5
CL15626Contig1	K06461	ITGAM	integrin alpha M	NA	ko04810;ko04145;ko04015;ko04514;ko05202;ko05133;ko05134;ko05140;ko05146;ko05150;ko05152;ko04640;ko04670	Regulation of actin cytoskeleton|Phagosome|Rap1 signaling pathway|Cell adhesion molecules (CAMs)|Transcriptional misregulation in cancers|Pertussis|Legionellosis|Leishmaniasis|Amoebiasis|Staphylococcus aureus infection|Tuberculosis|Hematopoietic cell lineage|Leukocyte transendothelial migration	13
CL15635Contig1	K02599	NOTCH	Notch	NA	ko04330;ko05206;ko04320;ko04919	Notch signaling pathway|MicroRNAs in cancer|Dorso-ventral axis formation|Thyroid hormone signaling pathway	4
CL1563Contig1	K05108	EPHA7, EHK3, HEK11	EphA7	EC:2.7.10.1	ko04360	Axon guidance	1
CL15649Contig1	K05461	KITLG	KIT ligand	NA	ko04014;ko04015;ko04151;ko04060;ko05200;ko04916;ko04640	Ras signaling pathway|Rap1 signaling pathway|PI3K-Akt signaling pathway|Cytokine-cytokine receptor interaction|Pathways in cancer|Melanogenesis|Hematopoietic cell lineage	7
CL15662Contig1	K06236	COL1AS	collagen, type I/II/III/V/XI/XXIV/XXVII, alpha	NA	ko04510;ko04151;ko04512;ko05146;ko04974;ko04611	Focal adhesion|PI3K-Akt signaling pathway|ECM-receptor interaction|Amoebiasis|Protein digestion and absorption|Platelet activation	6
CL15666Contig1	K04818	CHRNG	nicotinic acetylcholine receptor gamma	NA	ko04080	Neuroactive ligand-receptor interaction	1
CL15674Contig1	K09525	DNAJC5	DnaJ homolog subfamily C member 5	NA	ko04141	Protein processing in endoplasmic reticulum	1
CL15675Contig1	K04377	MYC	Myc proto-oncogene protein	NA	ko04110;ko04550;ko04010;ko04012;ko04151;ko04310;ko04350;ko04390;ko04391;ko04630;ko05200;ko05202;ko05205;ko05206;ko05210;ko05213;ko05216;ko05219;ko05220;ko05221;ko05222;ko05230;ko05161;ko05166;ko05169;ko04919	Cell cycle|Signaling pathways regulating pluripotency of stem cells|MAPK signaling pathway|ErbB signaling pathway|PI3K-Akt signaling pathway|Wnt signaling pathway|TGF-beta signaling pathway|Hippo signaling pathway|Hippo signaling pathway -fly|Jak-STAT signaling pathway|Pathways in cancer|Transcriptional misregulation in cancers|Proteoglycans in cancer|MicroRNAs in cancer|Colorectal cancer|Endomet…	26
CL15692Contig1	K01052	LIPA	lysosomal acid lipase/cholesteryl ester hydrolase	EC:3.1.1.13	ko04142;ko00100	Lysosome|Steroid biosynthesis	2
CL15693Contig1	K06573	SLC4A1, AE1	solute carrier family 4 (anion exchanger), member 1	NA	ko04966	Collecting duct acid secretion	1
CL15694Contig1	K10151	CCND2	cyclin D2	NA	ko04110;ko04115;ko04510;ko04068;ko04151;ko04310;ko04390;ko04630;ko05202;ko05203;ko05206;ko05162;ko05166;ko04917	Cell cycle|p53 signaling pathway|Focal adhesion|FoxO signaling pathway|PI3K-Akt signaling pathway|Wnt signaling pathway|Hippo signaling pathway|Jak-STAT signaling pathway|Transcriptional misregulation in cancers|Viral carcinogenesis|MicroRNAs in cancer|Measles|HTLV-I infection|Prolactin signaling pathway	14
CL15696Contig1	K04688	RPS6KB	p70 ribosomal S6 kinase	EC:2.7.11.1	ko04012;ko04066;ko04150;ko04151;ko04152;ko04350;ko05205;ko05221;ko05231;ko04910;ko04666	ErbB signaling pathway|HIF-1 signaling pathway|mTOR signaling pathway|PI3K-Akt signaling pathway|AMPK signaling pathway|TGF-beta signaling pathway|Proteoglycans in cancer|Acute myeloid leukemia|Choline metabolism in cancer|Insulin signaling pathway|Fc gamma R-mediated phagocytosis	11
CL1570Contig1	K01490	AMPD	AMP deaminase	EC:3.5.4.6	ko00230	Purine metabolism	1
CL15717Contig1	K02256	COX1	cytochrome c oxidase subunit 1	EC:1.9.3.1	ko04932;ko05010;ko05012;ko05016;ko00190;ko04260	Non-alcoholic fatty liver disease (NAFLD)|Alzheimer's disease|Parkinson's disease|Huntington's disease|Oxidative phosphorylation|Cardiac muscle contraction	6
CL15718Contig1	K05212	GRIN2D	glutamate receptor ionotropic, NMDA 2D	NA	ko04020;ko04024;ko04080;ko05010;ko05014;ko05030;ko05031;ko05033;ko05034;ko04713;ko04720;ko04724	Calcium signaling pathway|cAMP signaling pathway|Neuroactive ligand-receptor interaction|Alzheimer's disease|Amyotrophic lateral sclerosis (ALS)|Cocaine addiction|Amphetamine addiction|Nicotine addiction|Alcoholism|Circadian entrainment|Long-term potentiation|Glutamatergic synapse	12
CL1572Contig1	K00909	GRK1_7	rhodopsin kinase	EC:2.7.11.14	ko04144;ko04062;ko04744	Endocytosis|Chemokine signaling pathway|Phototransduction	3
CL15731Contig1	K16334	CRTC3, TORC3	CREB-regulated transcription coactivator 3	NA	ko05166	HTLV-I infection	1
CL15744Contig1	K08527	NR1B1, RARA	retinoic acid receptor alpha	NA	ko05200;ko05202;ko05221	Pathways in cancer|Transcriptional misregulation in cancers|Acute myeloid leukemia	3
CL15750Contig1	K00781	SIAT6	N-acetyllactosaminide alpha-2,3-sialyltransferase (sialyltransferase 6)	EC:2.4.99.6	ko00513;ko00514;ko00533;ko00601	Various types of N-glycan biosynthesis|Other types of O-glycan biosynthesis|Glycosaminoglycan biosynthesis - keratan sulfate|Glycosphingolipid biosynthesis - lacto and neolacto series	4
CL15758Contig1	K03871	VHL	von Hippel-Lindau disease tumor supressor	NA	ko04066;ko04120;ko05200;ko05211	HIF-1 signaling pathway|Ubiquitin mediated proteolysis|Pathways in cancer|Renal cell carcinoma	4
CL15759Contig1	K08109	GPC3	glypican 3 (OCI-5)	NA	ko05205	Proteoglycans in cancer	1
CL1577Contig1	K14296	NUP153	nuclear pore complex protein Nup153	NA	ko03013	RNA transport	1
CL15783Contig1	K15044	AGFG1	Arf-GAP domain and FG repeats-containing protein 1	NA	ko05164	Influenza A	1
CL15786Contig1	K05673	ABCC4	ATP-binding cassette, subfamily C (CFTR/MRP), member 4	NA	ko02010;ko04024;ko04976	ABC transporters|cAMP signaling pathway|Bile secretion	3
CL15796Contig1	K01528	DNM	dynamin GTPase	EC:3.6.5.5	ko04144;ko05100;ko04961;ko04721	Endocytosis|Bacterial invasion of epithelial cells|Endocrine and other factor-regulated calcium reabsorption|Synaptic vesicle cycle	4
CL15810Contig1	K07249	E1.2.1.36	retinal dehydrogenase	EC:1.2.1.36	ko00830	Retinol metabolism	1
CL15828Contig1	K05673	ABCC4	ATP-binding cassette, subfamily C (CFTR/MRP), member 4	NA	ko02010;ko04024;ko04976	ABC transporters|cAMP signaling pathway|Bile secretion	3
CL1582Contig1	K07527	FES, FPS	tyrosine-protein kinase Fes/Fps	EC:2.7.10.2	ko04360	Axon guidance	1
CL15832Contig1	K08011	NCF1, P47PHOX	neutrophil cytosolic factor 1	NA	ko04145;ko05140;ko04380;ko04062;ko04666;ko04670	Phagosome|Leishmaniasis|Osteoclast differentiation|Chemokine signaling pathway|Fc gamma R-mediated phagocytosis|Leukocyte transendothelial migration	6
CL15838Contig1	K06063	SNW1, SKIIP, SKIP	SNW domain-containing protein 1	NA	ko04330;ko03040;ko05203;ko05169	Notch signaling pathway|Spliceosome|Viral carcinogenesis|Epstein-Barr virus infection	4
CL15848Contig1	K09851	RASSF2_4	Ras association domain-containing protein 2/4	NA	ko04391	Hippo signaling pathway -fly	1
CL1584Contig1	K14525	RPP25	ribonucleases P/MRP protein subunit RPP25	EC:3.1.26.5	ko03008;ko03013	Ribosome biogenesis in eukaryotes|RNA transport	2
CL15865Contig1	K13510	LPCAT1_2	lysophosphatidylcholine acyltransferase / lyso-PAF acetyltransferase	EC:2.3.1.23 2.3.1.67	ko00564;ko00565	Glycerophospholipid metabolism|Ether lipid metabolism	2
CL15866Contig1	K14557	UTP6	U3 small nucleolar RNA-associated protein 6	NA	ko03008	Ribosome biogenesis in eukaryotes	1
CL15870Contig1	K06583	ITGA7	integrin alpha 7	NA	ko04810;ko04510;ko04151;ko04512;ko05410;ko05412;ko05414	Regulation of actin cytoskeleton|Focal adhesion|PI3K-Akt signaling pathway|ECM-receptor interaction|Hypertrophic cardiomyopathy (HCM)|Arrhythmogenic right ventricular cardiomyopathy (ARVC)|Dilated cardiomyopathy (DCM)	7
CL15876Contig1	K14736	TF	transferrin	NA	ko04066;ko04978	HIF-1 signaling pathway|Mineral absorption	2
CL15878Contig1	K05455	NRG1	neuregulin 1	NA	ko04012	ErbB signaling pathway	1
CL15889Contig1	K10955	MUC2	intestinal mucin-2	NA	ko05110;ko05146	Vibrio cholerae infection|Amoebiasis	2
CL15903Contig1	K04548	GNGT1	guanine nucleotide-binding protein G(T) subunit gamma-T1	NA	ko04014;ko04151;ko05200;ko05032;ko05034;ko04713;ko04062;ko04723;ko04724;ko04725;ko04726;ko04727;ko04728;ko04744	Ras signaling pathway|PI3K-Akt signaling pathway|Pathways in cancer|Morphine addiction|Alcoholism|Circadian entrainment|Chemokine signaling pathway|Retrograde endocannabinoid signaling|Glutamatergic synapse|Cholinergic synapse|Serotonergic synapse|GABAergic synapse|Dopaminergic synapse|Phototransduction	14
CL1590Contig1	K05199	GRIA3	glutamate receptor 3	NA	ko04024;ko04080;ko05202;ko05031;ko05033;ko04713;ko04723;ko04724;ko04728;ko04730	cAMP signaling pathway|Neuroactive ligand-receptor interaction|Transcriptional misregulation in cancers|Amphetamine addiction|Nicotine addiction|Circadian entrainment|Retrograde endocannabinoid signaling|Glutamatergic synapse|Dopaminergic synapse|Long-term depression	10
CL15913Contig1	K05098	KDR, VEGFR2	kinase insert domain protein receptor	EC:2.7.10.1	ko04510;ko04144;ko04014;ko04015;ko04151;ko04370;ko04060;ko05205	Focal adhesion|Endocytosis|Ras signaling pathway|Rap1 signaling pathway|PI3K-Akt signaling pathway|VEGF signaling pathway|Cytokine-cytokine receptor interaction|Proteoglycans in cancer	8
CL15914Contig1	K07187	IRS2	insulin receptor substrate 2	NA	ko04022;ko04068;ko04152;ko05206;ko04930;ko04932;ko04910;ko04920	cGMP - PKG signaling pathway|FoxO signaling pathway|AMPK signaling pathway|MicroRNAs in cancer|Type II diabetes mellitus|Non-alcoholic fatty liver disease (NAFLD)|Insulin signaling pathway|Adipocytokine signaling pathway	8
CL15928Contig1	K05618	SLC1A7, EAAT5	solute carrier family 1 (glutamate transporter), member 7	NA	ko04724	Glutamatergic synapse	1
CL15939Contig1	K12391	AP1G1	AP-1 complex subunit gamma-1	NA	ko04142	Lysosome	1
CL15942Contig1	K03910	A2M	alpha-2-macroglobulin	NA	ko04610	Complement and coagulation cascades	1
CL15944Contig1	K15542	PFS2	polyadenylation factor subunit 2	NA	ko03015	mRNA surveillance pathway	1
CL15958Contig1	K08863	PLK4	polo-like kinase 4	EC:2.7.11.21	ko04068	FoxO signaling pathway	1
CL15969Contig1	K05060	IL6ST, GP130	interleukin 6 signal transducer	NA	ko04550;ko04630;ko04060;ko05203	Signaling pathways regulating pluripotency of stem cells|Jak-STAT signaling pathway|Cytokine-cytokine receptor interaction|Viral carcinogenesis	4
CL15994Contig1	K14461	NPC1L1	Niemann-Pick C1-like protein 1	NA	ko04975	Fat digestion and absorption	1
CL159Contig1	K05005	KCNJ12	potassium inwardly-rectifying channel subfamily J member 12	NA	ko04921;ko04725	Oxytocin signaling pathway|Cholinergic synapse	2
CL16016Contig1	K13855	SLC4A2, AE2	solute carrier family 4 (anion exchanger), member 2	NA	ko04970;ko04971;ko04972;ko04976	Salivary secretion|Gastric acid secretion|Pancreatic secretion|Bile secretion	4
CL16059Contig1	K00558	DNMT1, dcm	DNA (cytosine-5)-methyltransferase 1	EC:2.1.1.37	ko05206;ko00270	MicroRNAs in cancer|Cysteine and methionine metabolism	2
CL16066Contig1	K09708	ACEH, ACE2	angiotensin-converting enzyme 2	EC:3.4.17.23	ko04974;ko04614	Protein digestion and absorption|Renin-angiotensin system	2
CL16067Contig1	K08049	ADCY9	adenylate cyclase 9	EC:4.6.1.1	ko04114;ko04540;ko04015;ko04020;ko04022;ko04024;ko05200;ko05414;ko05110;ko05166;ko05032;ko00230;ko04261;ko04270;ko04970;ko04971;ko04972;ko04976;ko04911;ko04912;ko04913;ko04914;ko04915;ko04916;ko04918;ko04921;ko04713;ko04961;ko04962;ko04062;ko04611;ko04723;ko04724;ko04725;ko04727;ko04750	Oocyte meiosis|Gap junction|Rap1 signaling pathway|Calcium signaling pathway|cGMP - PKG signaling pathway|cAMP signaling pathway|Pathways in cancer|Dilated cardiomyopathy (DCM)|Vibrio cholerae infection|HTLV-I infection|Morphine addiction|Purine metabolism|Adrenergic signaling in cardiomyocytes|Vascular smooth muscle contraction|Salivary secretion|Gastric acid secretion|Pancreatic secretion|Bile …	36
CL16075Contig1	K04863	CACNB2	voltage-dependent calcium channel beta-2	NA	ko04010;ko05410;ko05412;ko05414;ko04260;ko04261;ko04921	MAPK signaling pathway|Hypertrophic cardiomyopathy (HCM)|Arrhythmogenic right ventricular cardiomyopathy (ARVC)|Dilated cardiomyopathy (DCM)|Cardiac muscle contraction|Adrenergic signaling in cardiomyocytes|Oxytocin signaling pathway	7
CL16091Contig1	K08733	APPL, DIP13A	DCC-interacting protein 13 alpha	NA	ko05200;ko05210	Pathways in cancer|Colorectal cancer	2
CL16093Contig1	K02576	NDST1	heparan sulfate N-deacetylase/N-sulfotransferase NDST1	EC:3.1.1.- 2.8.2.-	ko00534	Glycosaminoglycan biosynthesis - heparan sulfate / heparin	1
CL16098Contig1	K13577	SLC25A10, DIC	solute carrier family 25 (mitochondrial dicarboxylate transporter), member 10	NA	ko04964	Proximal tubule bicarbonate reclamation	1
CL1609Contig1	K06640	ATR	serine/threonine-protein kinase ATR	EC:2.7.11.1	ko04110;ko04115;ko03460;ko05166	Cell cycle|p53 signaling pathway|Fanconi anemia pathway|HTLV-I infection	4
CL16118Contig1	K05702	AF6, MLLT4	afadin	NA	ko04520;ko04530;ko04014;ko04015;ko04024;ko04670	Adherens junction|Tight junction|Ras signaling pathway|Rap1 signaling pathway|cAMP signaling pathway|Leukocyte transendothelial migration	6
CL1612Contig1	K03211	ETV6_7, yan	ETS translocation variant 6/7	NA	ko04013;ko05202;ko04320	MAPK signaling pathway - fly|Transcriptional misregulation in cancers|Dorso-ventral axis formation	3
CL16131Contig1	K13289	CTSA	cathepsin A (carboxypeptidase C)	EC:3.4.16.5	ko04142;ko04614	Lysosome|Renin-angiotensin system	2
CL16136Contig1	K10597	UBE4B, UFD2	ubiquitin conjugation factor E4 B	EC:6.3.2.19	ko04120;ko04141	Ubiquitin mediated proteolysis|Protein processing in endoplasmic reticulum	2
CL16145Contig1	K11143	DNAI2	dynein intermediate chain 2, axonemal	NA	ko05016	Huntington's disease	1
CL16150Contig1	K02354	FZD4, fz4	frizzled 4	NA	ko04550;ko04310;ko04390;ko05200;ko05205;ko05217;ko05166;ko04916	Signaling pathways regulating pluripotency of stem cells|Wnt signaling pathway|Hippo signaling pathway|Pathways in cancer|Proteoglycans in cancer|Basal cell carcinoma|HTLV-I infection|Melanogenesis	8
CL16155Contig1	K04151	HRH3	histamine receptor H3	NA	ko04080	Neuroactive ligand-receptor interaction	1
CL16157Contig1	K15009	SHANK	SH3 and multiple ankyrin repeat domains protein	NA	ko04724	Glutamatergic synapse	1
CL16167Contig1	K02999	RPA1, POLR1A	DNA-directed RNA polymerase I subunit RPA1	EC:2.7.7.6	ko03020;ko00230;ko00240	RNA polymerase|Purine metabolism|Pyrimidine metabolism	3
CL1616Contig1	K06787	ESAM	endothelial cell adhesion molecule	NA	ko04514;ko04670	Cell adhesion molecules (CAMs)|Leukocyte transendothelial migration	2
CL16173Contig1	K14439	SMARCAD1	SWI/SNF-related matrix-associated actin-dependent regulator of chromatin subfamily A containing DEAD/H box 1	EC:3.6.4.12	ko04550	Signaling pathways regulating pluripotency of stem cells	1
CL1618Contig1	K01348	PLAU	urokinase plasminogen activator	EC:3.4.21.73	ko04064;ko05202;ko05205;ko05206;ko04610	NF-kappa B signaling pathway|Transcriptional misregulation in cancers|Proteoglycans in cancer|MicroRNAs in cancer|Complement and coagulation cascades	5
CL16191Contig1	K04447	JAK2	Janus kinase 2	EC:2.7.10.2	ko04550;ko04151;ko04630;ko05140;ko05145;ko05152;ko05162;ko05164;ko05168;ko04917;ko04920;ko04062;ko04725	Signaling pathways regulating pluripotency of stem cells|PI3K-Akt signaling pathway|Jak-STAT signaling pathway|Leishmaniasis|Toxoplasmosis|Tuberculosis|Measles|Influenza A|Herpes simplex infection|Prolactin signaling pathway|Adipocytokine signaling pathway|Chemokine signaling pathway|Cholinergic synapse	13
CL16196Contig1	K10410	DNALI	dynein light intermediate chain, axonemal	NA	ko05016	Huntington's disease	1
CL161Contig1	K07190	PHKA_B	phosphorylase kinase alpha/beta subunit	NA	ko04020;ko04910	Calcium signaling pathway|Insulin signaling pathway	2
CL16200Contig1	K00923	PIK3C2	phosphatidylinositol-4-phosphate 3-kinase	EC:2.7.1.154	ko04070;ko00562	Phosphatidylinositol signaling system|Inositol phosphate metabolism	2
CL16206Contig1	K12830	SF3B3, SAP130, RSE1	splicing factor 3B subunit 3	NA	ko03040	Spliceosome	1
CL16210Contig1	K13351	PEX11A	peroxin-11A	NA	ko04146	Peroxisome	1
CL16215Contig1	K06482	ITGA3	integrin alpha 3	NA	ko04810;ko04510;ko04151;ko04512;ko05200;ko05222;ko05410;ko05412;ko05414;ko04640	Regulation of actin cytoskeleton|Focal adhesion|PI3K-Akt signaling pathway|ECM-receptor interaction|Pathways in cancer|Small cell lung cancer|Hypertrophic cardiomyopathy (HCM)|Arrhythmogenic right ventricular cardiomyopathy (ARVC)|Dilated cardiomyopathy (DCM)|Hematopoietic cell lineage	10
CL16227Contig1	K07190	PHKA_B	phosphorylase kinase alpha/beta subunit	NA	ko04020;ko04910	Calcium signaling pathway|Insulin signaling pathway	2
CL16231Contig1	K14290	XPO1, CRM1	exportin-1	NA	ko03008;ko03013;ko05164;ko05166;ko05169	Ribosome biogenesis in eukaryotes|RNA transport|Influenza A|HTLV-I infection|Epstein-Barr virus infection	5
CL16243Contig1	K04943	KCNN2	potassium intermediate/small conductance calcium-activated channel subfamily N member 2	NA	ko04976;ko04911;ko04726	Bile secretion|Insulin secretion|Serotonergic synapse	3
CL16245Contig1	K18625	SHROOM	protein Shroom	NA	ko04530	Tight junction	1
CL16246Contig1	K14625	CCL20	C-C motif chemokine 20	NA	ko04668;ko04060;ko05323;ko04062	TNF signaling pathway|Cytokine-cytokine receptor interaction|Rheumatoid arthritis|Chemokine signaling pathway	4
CL16254Contig1	K10408	DNAH	dynein heavy chain, axonemal	NA	ko05016	Huntington's disease	1
CL16258Contig1	K05644	ABCA4	ATP-binding cassette, subfamily A (ABC1), member 4	NA	ko02010	ABC transporters	1
CL16272Contig1	K06236	COL1AS	collagen, type I/II/III/V/XI/XXIV/XXVII, alpha	NA	ko04510;ko04151;ko04512;ko05146;ko04974;ko04611	Focal adhesion|PI3K-Akt signaling pathway|ECM-receptor interaction|Amoebiasis|Protein digestion and absorption|Platelet activation	6
CL16276Contig1	K05690	CTNND1	catenin (cadherin-associated protein), delta 1	NA	ko04520;ko04015;ko04670	Adherens junction|Rap1 signaling pathway|Leukocyte transendothelial migration	3
CL1627Contig1	K05666	ABCC2	ATP-binding cassette, subfamily C (CFTR/MRP), member 2	NA	ko02010;ko04976	ABC transporters|Bile secretion	2
CL16284Contig1	K04437	FLNA	filamin	NA	ko04510;ko04010;ko05205;ko05132	Focal adhesion|MAPK signaling pathway|Proteoglycans in cancer|Salmonella infection	4
CL16327Contig1	K01634	E4.1.2.27	sphinganine-1-phosphate aldolase	EC:4.1.2.27	ko00600	Sphingolipid metabolism	1
CL1633Contig1	K10408	DNAH	dynein heavy chain, axonemal	NA	ko05016	Huntington's disease	1
CL16344Contig1	K06669	SMC3, CSPG6	structural maintenance of chromosome 3 (chondroitin sulfate proteoglycan 6)	NA	ko04110;ko04111;ko04113;ko04114	Cell cycle|Cell cycle - yeast|Meiosis - yeast|Oocyte meiosis	4
CL1634Contig1	K12321	GUCY2D_E_F	guanylate cyclase 2D/E/F	EC:4.6.1.2	ko00230;ko04744	Purine metabolism|Phototransduction	2
CL16353Contig1	K14005	SEC31	protein transport protein SEC31	NA	ko04141	Protein processing in endoplasmic reticulum	1
CL16360Contig1	K06675	SMC4	structural maintenance of chromosome 4	NA	ko04111	Cell cycle - yeast	1
CL16362Contig1	K16628	COL7A	collagen, type VII, alpha	NA	ko04974	Protein digestion and absorption	1
CL16363Contig1	K04459	DUSP, MKP	dual specificity MAP kinase phosphatase	EC:3.1.3.16 3.1.3.48	ko04010	MAPK signaling pathway	1
CL1636Contig1	K06840	SEMA3	semaphorin 3	NA	ko04360	Axon guidance	1
CL16371Contig1	K02295	CRY	cryptochrome	NA	ko04710	Circadian rhythm	1
CL16388Contig1	K05213	GRIN3A	glutamate receptor ionotropic, NMDA 3A	NA	ko04024;ko04080;ko05030;ko05031;ko05033;ko05034;ko04724	cAMP signaling pathway|Neuroactive ligand-receptor interaction|Cocaine addiction|Amphetamine addiction|Nicotine addiction|Alcoholism|Glutamatergic synapse	7
CL16391Contig1	K12495	IQSEC	IQ motif and SEC7 domain-containing protein	NA	ko04144	Endocytosis	1
CL16397Contig1	K08074	ADPGK	ADP-dependent glucokinase	EC:2.7.1.147	ko00010;ko01200	Glycolysis / Gluconeogenesis|Carbon metabolism	2
CL16399Contig1	K14443	TOB	protein Tob/BTG	NA	ko03018	RNA degradation	1
CL163Contig1	K14462	APOB	apolipoprotein B	NA	ko04975;ko04977	Fat digestion and absorption|Vitamin digestion and absorption	2
CL16403Contig1	K06533	CDH5	cadherin 5, type 2, VE-cadherin	NA	ko04514;ko04670	Cell adhesion molecules (CAMs)|Leukocyte transendothelial migration	2
CL16406Contig1	K04703	SPRED	sprouty-related, EVH1 domain-containing protein	NA	ko04630	Jak-STAT signaling pathway	1
CL16408Contig1	K15292	STXBP1, MUNC18-1	syntaxin-binding protein 1	NA	ko04721	Synaptic vesicle cycle	1
CL1640Contig1	K06236	COL1AS	collagen, type I/II/III/V/XI/XXIV/XXVII, alpha	NA	ko04510;ko04151;ko04512;ko05146;ko04974;ko04611	Focal adhesion|PI3K-Akt signaling pathway|ECM-receptor interaction|Amoebiasis|Protein digestion and absorption|Platelet activation	6
CL1641Contig1	K03900	VWF	von Willebrand factor	NA	ko04510;ko04151;ko04512;ko04610;ko04611	Focal adhesion|PI3K-Akt signaling pathway|ECM-receptor interaction|Complement and coagulation cascades|Platelet activation	5
CL16424Contig1	K08272	CAB39, MO25	calcium binding protein 39	NA	ko04150;ko04152	mTOR signaling pathway|AMPK signaling pathway	2
CL1642Contig1	K04298	P2RY12	purinergic receptor P2Y, G protein-coupled, 12	NA	ko04611	Platelet activation	1
CL16435Contig1	K04385	AXIN2	axin 2	NA	ko04550;ko04310;ko04390;ko05200;ko05210;ko05213;ko05217	Signaling pathways regulating pluripotency of stem cells|Wnt signaling pathway|Hippo signaling pathway|Pathways in cancer|Colorectal cancer|Endometrial cancer|Basal cell carcinoma	7
CL16445Contig1	K04678	SMURF	E3 ubiquitin ligase SMURF1/2	EC:6.3.2.19	ko04144;ko04350;ko04120	Endocytosis|TGF-beta signaling pathway|Ubiquitin mediated proteolysis	3
CL16456Contig1	K06052	JAGGED	jagged	NA	ko04330	Notch signaling pathway	1
CL1645Contig1	K03016	RPB8, POLR2H	DNA-directed RNA polymerases I, II, and III subunit RPABC3	NA	ko03020;ko05169;ko05016;ko00230;ko00240;ko04623	RNA polymerase|Epstein-Barr virus infection|Huntington's disease|Purine metabolism|Pyrimidine metabolism|Cytosolic DNA-sensing pathway	6
CL16469Contig1	K01869	LARS, leuS	leucyl-tRNA synthetase	EC:6.1.1.4	ko00970	Aminoacyl-tRNA biosynthesis	1
CL16476Contig1	K07968	B4GALT3	beta-1,4-galactosyltransferase 3	EC:2.4.1.90 2.4.1.38 2.4.1.-	ko00510;ko00513;ko00514;ko00533;ko00601	N-Glycan biosynthesis|Various types of N-glycan biosynthesis|Other types of O-glycan biosynthesis|Glycosaminoglycan biosynthesis - keratan sulfate|Glycosphingolipid biosynthesis - lacto and neolacto series	5
CL16481Contig1	K12460	KIDINS220, ARMS	ankyrin repeat-rich membrane spanning protein	NA	ko04722	Neurotrophin signaling pathway	1
CL16492Contig1	K00615	E2.2.1.1, tktA, tktB	transketolase	EC:2.2.1.1	ko00030;ko00710;ko01051;ko01200;ko01230	Pentose phosphate pathway|Carbon fixation in photosynthetic organisms|Biosynthesis of ansamycins|Carbon metabolism|Biosynthesis of amino acids	5
CL164Contig1	K00315	DMGDH	dimethylglycine dehydrogenase	EC:1.5.8.4	ko00260	Glycine, serine and threonine metabolism	1
CL16504Contig1	K07189	PPP1R3	protein phosphatase 1 regulatory subunit 3A/B/C/D/E	NA	ko04910	Insulin signaling pathway	1
CL16513Contig1	K04681	RBL1	retinoblastoma-like protein 1	NA	ko04110;ko04350;ko05203	Cell cycle|TGF-beta signaling pathway|Viral carcinogenesis	3
CL16524Contig1	K07375	TUBB	tubulin beta	NA	ko04540;ko04145;ko05130	Gap junction|Phagosome|Pathogenic Escherichia coli infection	3
CL16525Contig1	K05641	ABCA1	ATP-binding cassette, subfamily A (ABC1), member 1	NA	ko02010;ko04975	ABC transporters|Fat digestion and absorption	2
CL16536Contig1	K01897	ACSL, fadD	long-chain acyl-CoA synthetase	EC:6.2.1.3	ko04146;ko00061;ko00071;ko01212;ko03320;ko04920	Peroxisome|Fatty acid biosynthesis|Fatty acid degradation|Fatty acid metabolism|PPAR signaling pathway|Adipocytokine signaling pathway	6
CL16541Contig1	K01257	LNPEP	cystinyl aminopeptidase	EC:3.4.11.3	ko04614	Renin-angiotensin system	1
CL16545Contig1	K10610	DDB1	DNA damage-binding protein 1	NA	ko04120;ko03420;ko05203;ko05161	Ubiquitin mediated proteolysis|Nucleotide excision repair|Viral carcinogenesis|Hepatitis B	4
CL16548Contig1	K05763	MSN	moesin	NA	ko04810;ko05205;ko05162;ko04670	Regulation of actin cytoskeleton|Proteoglycans in cancer|Measles|Leukocyte transendothelial migration	4
CL16561Contig1	K07359	CAMKK	calcium/calmodulin-dependent protein kinase kinase	EC:2.7.11.17	ko04152;ko05034;ko04920;ko04921	AMPK signaling pathway|Alcoholism|Adipocytokine signaling pathway|Oxytocin signaling pathway	4
CL16563Contig1	K06236	COL1AS	collagen, type I/II/III/V/XI/XXIV/XXVII, alpha	NA	ko04510;ko04151;ko04512;ko05146;ko04974;ko04611	Focal adhesion|PI3K-Akt signaling pathway|ECM-receptor interaction|Amoebiasis|Protein digestion and absorption|Platelet activation	6
CL16565Contig1	K11787	GART	phosphoribosylamine--glycine ligase / phosphoribosylglycinamide formyltransferase / phosphoribosylformylglycinamidine cyclo-ligase	EC:6.3.4.13 2.1.2.2 6.3.3.1	ko00670;ko00230	One carbon pool by folate|Purine metabolism	2
CL16575Contig1	K06087	CLDN	claudin	NA	ko04530;ko04514;ko05160;ko04670	Tight junction|Cell adhesion molecules (CAMs)|Hepatitis C|Leukocyte transendothelial migration	4
CL16582Contig1	K03730	BHLHB3, DEC2	class B basic helix-loop-helix protein 3	NA	ko04710	Circadian rhythm	1
CL16587Contig1	K03260	EIF4G	translation initiation factor 4G	NA	ko03013;ko05416	RNA transport|Viral myocarditis	2
CL16595Contig1	K06241	LAMA4	laminin, alpha 4	NA	ko04510;ko04151;ko04512;ko05200;ko05222;ko05143;ko05145;ko05146	Focal adhesion|PI3K-Akt signaling pathway|ECM-receptor interaction|Pathways in cancer|Small cell lung cancer|African trypanosomiasis|Toxoplasmosis|Amoebiasis	8
CL16597Contig1	K12488	ASAP	Arf-GAP with SH3 domain, ANK repeat and PH domain-containing protein	NA	ko04144;ko04666	Endocytosis|Fc gamma R-mediated phagocytosis	2
CL16599Contig1	K14012	SHP1, UBX1, NSFL1C	UBX domain-containing protein 1	NA	ko04141	Protein processing in endoplasmic reticulum	1
CL1659Contig1	K05674	ABCC10	ATP-binding cassette, subfamily C (CFTR/MRP), member 10	NA	ko02010	ABC transporters	1
CL1660Contig1	K05733	PAK3, MRX30	p21-activated kinase 3	EC:2.7.11.1	ko04810;ko04510;ko04012;ko04014;ko05211;ko04360;ko04660	Regulation of actin cytoskeleton|Focal adhesion|ErbB signaling pathway|Ras signaling pathway|Renal cell carcinoma|Axon guidance|T cell receptor signaling pathway	7
CL16617Contig1	K15363	FAN1, MTMR15	fanconi-associated nuclease 1	EC:3.1.21.- 3.1.4.1	ko03460	Fanconi anemia pathway	1
CL16618Contig1	K05613	SLC1A2, EAAT2	solute carrier family 1 (glial high affinity glutamate transporter), member 2	NA	ko05014;ko04724	Amyotrophic lateral sclerosis (ALS)|Glutamatergic synapse	2
CL16619Contig1	K07512	MECR, NRBF1	mitochondrial trans-2-enoyl-CoA reductase	EC:1.3.1.38	ko00062;ko01212	Fatty acid elongation|Fatty acid metabolism	2
CL16620Contig1	K05641	ABCA1	ATP-binding cassette, subfamily A (ABC1), member 1	NA	ko02010;ko04975	ABC transporters|Fat digestion and absorption	2
CL16623Contig1	K00771	XYLT	protein xylosyltransferase	EC:2.4.2.26	ko00532;ko00534	Glycosaminoglycan biosynthesis - chondroitin sulfate / dermatan sulfate|Glycosaminoglycan biosynthesis - heparan sulfate / heparin	2
CL16625Contig1	K00699	UGT	glucuronosyltransferase	EC:2.4.1.17	ko05204;ko00040;ko00053;ko00500;ko00140;ko00830;ko00860;ko00980;ko00982;ko00983	Chemical carcinogenesis|Pentose and glucuronate interconversions|Ascorbate and aldarate metabolism|Starch and sucrose metabolism|Steroid hormone biosynthesis|Retinol metabolism|Porphyrin and chlorophyll metabolism|Metabolism of xenobiotics by cytochrome P450|Drug metabolism - cytochrome P450|Drug metabolism - other enzymes	10
CL1662Contig1	K13293	PDE4	cAMP-specific phosphodiesterase 4	EC:3.1.4.53	ko04024;ko05032;ko00230	cAMP signaling pathway|Morphine addiction|Purine metabolism	3
CL16638Contig1	K06636	SMC1	structural maintenance of chromosome 1	NA	ko04110;ko04111;ko04113;ko04114	Cell cycle|Cell cycle - yeast|Meiosis - yeast|Oocyte meiosis	4
CL16639Contig1	K16351	LRRC4, NGL2	netrin-G2 ligand	NA	ko04514;ko04360	Cell adhesion molecules (CAMs)|Axon guidance	2
CL1663Contig1	K04803	CHRNA1	nicotinic acetylcholine receptor alpha-1	NA	ko04080	Neuroactive ligand-receptor interaction	1
CL16645Contig1	K04372	MKNK, MNK	MAP kinase interacting serine/threonine kinase	EC:2.7.11.1	ko04010;ko04066;ko04910	MAPK signaling pathway|HIF-1 signaling pathway|Insulin signaling pathway	3
CL1664Contig1	K11406	HDAC4_5	histone deacetylase 4/5	EC:3.5.1.98	ko05203;ko05169;ko05034	Viral carcinogenesis|Epstein-Barr virus infection|Alcoholism	3
CL16650Contig1	K04437	FLNA	filamin	NA	ko04510;ko04010;ko05205;ko05132	Focal adhesion|MAPK signaling pathway|Proteoglycans in cancer|Salmonella infection	4
CL16652Contig1	K00780	SIAT4A	beta-galactoside alpha-2,3-sialyltransferase (sialyltransferase 4A)	EC:2.4.99.4	ko00512;ko00533;ko00603;ko00604	Mucin type O-glycan biosynthesis|Glycosaminoglycan biosynthesis - keratan sulfate|Glycosphingolipid biosynthesis - globo series|Glycosphingolipid biosynthesis - ganglio series	4
CL16655Contig1	K03990	C3	complement component 3	NA	ko04145;ko05203;ko05322;ko05133;ko05134;ko05140;ko05142;ko05150;ko05152;ko05168;ko04610	Phagosome|Viral carcinogenesis|Systemic lupus erythematosus|Pertussis|Legionellosis|Leishmaniasis|Chagas disease (American trypanosomiasis)|Staphylococcus aureus infection|Tuberculosis|Herpes simplex infection|Complement and coagulation cascades	11
CL16669Contig1	K08027	NR5A2, FTF	nuclear receptor subfamily 5 group A member 2	NA	ko04950	Maturity onset diabetes of the young	1
CL16673Contig1	K15292	STXBP1, MUNC18-1	syntaxin-binding protein 1	NA	ko04721	Synaptic vesicle cycle	1
CL16686Contig1	K12298	CEL	bile salt-stimulated lipase	EC:3.1.1.3 3.1.1.13	ko00100;ko00561;ko04972;ko04975	Steroid biosynthesis|Glycerolipid metabolism|Pancreatic secretion|Fat digestion and absorption	4
CL16697Contig1	K04279	PTAFR	platelet-activating factor receptor	NA	ko04020;ko04080;ko05150	Calcium signaling pathway|Neuroactive ligand-receptor interaction|Staphylococcus aureus infection	3
CL1670Contig1	K06751	MHC1	major histocompatibility complex, class I	NA	ko04144;ko04145;ko04514;ko05203;ko05416;ko04940;ko05320;ko05330;ko05332;ko05166;ko05168;ko05169;ko04612;ko04650	Endocytosis|Phagosome|Cell adhesion molecules (CAMs)|Viral carcinogenesis|Viral myocarditis|Type I diabetes mellitus|Autoimmune thyroid disease|Allograft rejection|Graft-versus-host disease|HTLV-I infection|Herpes simplex infection|Epstein-Barr virus infection|Antigen processing and presentation|Natural killer cell mediated cytotoxicity	14
CL16719Contig1	K04679	MADHIP, SARA	MAD, mothers against decapentaplegic interacting protein	NA	ko04144;ko04350	Endocytosis|TGF-beta signaling pathway	2
CL16722Contig1	K05870	CREB1	cyclic AMP-responsive element-binding protein 1	NA	ko04022;ko04024;ko04151;ko04152;ko04668;ko05203;ko05215;ko05152;ko05161;ko05166;ko05016;ko05030;ko05031;ko05034;ko04261;ko04380;ko04911;ko04915;ko04916;ko04918;ko04710;ko04713;ko04962;ko04612;ko04725;ko04728	cGMP - PKG signaling pathway|cAMP signaling pathway|PI3K-Akt signaling pathway|AMPK signaling pathway|TNF signaling pathway|Viral carcinogenesis|Prostate cancer|Tuberculosis|Hepatitis B|HTLV-I infection|Huntington's disease|Cocaine addiction|Amphetamine addiction|Alcoholism|Adrenergic signaling in cardiomyocytes|Osteoclast differentiation|Insulin secretion|Estrogen signaling pathway|Melanogenesis…	26
CL16726Contig1	K04314	PRLHR, GPR10	prolactin releasing hormone receptor	NA	ko04080	Neuroactive ligand-receptor interaction	1
CL16732Contig1	K12486	SMAP	stromal membrane-associated protein	NA	ko04144	Endocytosis	1
CL16734Contig1	K10866	RAD50	DNA repair protein RAD50	EC:3.6.-.-	ko03440;ko03450	Homologous recombination|Non-homologous end-joining	2
CL16755Contig1	K01469	OPLAH, OXP1, oplAH	5-oxoprolinase (ATP-hydrolysing)	EC:3.5.2.9	ko00480	Glutathione metabolism	1
CL16764Contig1	K12484	RAB11FIP1_2_5	Rab11 family-interacting protein 1/2/5	NA	ko04144	Endocytosis	1
CL16773Contig1	K06271	TLN	talin	NA	ko04510;ko04015;ko05166;ko04611	Focal adhesion|Rap1 signaling pathway|HTLV-I infection|Platelet activation	4
CL16786Contig1	K05618	SLC1A7, EAAT5	solute carrier family 1 (glutamate transporter), member 7	NA	ko04724	Glutamatergic synapse	1
CL16789Contig1	K00820	glmS, GFPT	glucosamine--fructose-6-phosphate aminotransferase (isomerizing)	EC:2.6.1.16	ko00250;ko00520	Alanine, aspartate and glutamate metabolism|Amino sugar and nucleotide sugar metabolism	2
CL16796Contig1	K12801	CARD8, CARDINAL	caspase recruitment domain-containing protein 8	NA	ko04621	NOD-like receptor signaling pathway	1
CL16810Contig1	K05290	PIGK	phosphatidylinositol glycan, class K	EC:2.6.-.-	ko00563	Glycosylphosphatidylinositol(GPI)-anchor biosynthesis	1
CL16820Contig1	K03234	EEF2	elongation factor 2	NA	ko04152;ko04921	AMPK signaling pathway|Oxytocin signaling pathway	2
CL16822Contig1	K09378	ATBF1	AT-binding transcription factor 1	NA	ko04550	Signaling pathways regulating pluripotency of stem cells	1
CL16825Contig1	K00181	PPN	porcupine	NA	ko04310	Wnt signaling pathway	1
CL1684Contig1	K02599	NOTCH	Notch	NA	ko04330;ko05206;ko04320;ko04919	Notch signaling pathway|MicroRNAs in cancer|Dorso-ventral axis formation|Thyroid hormone signaling pathway	4
CL16851Contig1	K12463	PRDM4	PR domain zinc finger protein 4	NA	ko04722	Neurotrophin signaling pathway	1
CL16855Contig1	K14020	WFS1	wolfamin	NA	ko04141	Protein processing in endoplasmic reticulum	1
CL16875Contig1	K13098	TLS, FUS	RNA-binding protein FUS	NA	ko05202	Transcriptional misregulation in cancers	1
CL16880Contig1	K06111	EXOC4, SEC8L1	exocyst complex component 4	NA	ko04530	Tight junction	1
CL16890Contig1	K06821	PLXNB	plexin B	NA	ko04360	Axon guidance	1
CL16897Contig1	K10661	MARCH6, DOA10	E3 ubiquitin-protein ligase MARCH6	EC:6.3.2.19	ko04141	Protein processing in endoplasmic reticulum	1
CL16899Contig1	K05202	GRIK2	glutamate receptor, ionotropic kainate 2	NA	ko04080;ko04724	Neuroactive ligand-receptor interaction|Glutamatergic synapse	2
CL16903Contig1	K00844	HK	hexokinase	EC:2.7.1.1	ko04066;ko05230;ko04930;ko00521;ko00524;ko00010;ko00051;ko00052;ko00500;ko00520;ko01200;ko04973;ko04910	HIF-1 signaling pathway|Central carbon metabolism in cancer|Type II diabetes mellitus|Streptomycin biosynthesis|Butirosin and neomycin biosynthesis|Glycolysis / Gluconeogenesis|Fructose and mannose metabolism|Galactose metabolism|Starch and sucrose metabolism|Amino sugar and nucleotide sugar metabolism|Carbon metabolism|Carbohydrate digestion and absorption|Insulin signaling pathway	13
CL16911Contig1	K03869	CUL3	cullin 3	NA	ko04120	Ubiquitin mediated proteolysis	1
CL16913Contig1	K04304	CXCR7, RDC1	C-X-C chemokine receptor type 7	NA	ko04060	Cytokine-cytokine receptor interaction	1
CL16920Contig1	K15009	SHANK	SH3 and multiple ankyrin repeat domains protein	NA	ko04724	Glutamatergic synapse	1
CL16936Contig1	K07937	ARF1	ADP-ribosylation factor 1	NA	ko04144;ko05110;ko05134	Endocytosis|Vibrio cholerae infection|Legionellosis	3
CL16948Contig1	K14962	WDR82, SWD2, CPS35	COMPASS component SWD2	NA	ko03015	mRNA surveillance pathway	1
CL16950Contig1	K03514	PAPD5_7, TRF4	non-canonical poly(A) RNA polymerase PAPD5/7	EC:2.7.7.19	ko03018	RNA degradation	1
CL1695Contig1	K04358	FGF	fibroblast growth factor	NA	ko04810;ko04010;ko04014;ko04015;ko04151;ko05200;ko05218	Regulation of actin cytoskeleton|MAPK signaling pathway|Ras signaling pathway|Rap1 signaling pathway|PI3K-Akt signaling pathway|Pathways in cancer|Melanoma	7
CL16962Contig1	K13736	ARHGAP10	Rho GTPase-activating protein 10	NA	ko05100	Bacterial invasion of epithelial cells	1
CL16990Contig1	K05858	PLCB	phosphatidylinositol phospholipase C, beta	EC:3.1.4.11	ko04540;ko04015;ko04020;ko04022;ko04070;ko04310;ko05200;ko05142;ko05143;ko05146;ko05010;ko05016;ko00562;ko04261;ko04270;ko04970;ko04971;ko04972;ko04911;ko04912;ko04915;ko04916;ko04918;ko04919;ko04921;ko04713;ko04961;ko04062;ko04611;ko04720;ko04723;ko04724;ko04725;ko04726;ko04728;ko04730;ko04745;ko04750	Gap junction|Rap1 signaling pathway|Calcium signaling pathway|cGMP - PKG signaling pathway|Phosphatidylinositol signaling system|Wnt signaling pathway|Pathways in cancer|Chagas disease (American trypanosomiasis)|African trypanosomiasis|Amoebiasis|Alzheimer's disease|Huntington's disease|Inositol phosphate metabolism|Adrenergic signaling in cardiomyocytes|Vascular smooth muscle contraction|Salivar…	38
CL16993Contig1	K00506	TYRP1	tyrosinase-related protein 1	EC:1.14.18.-	ko00350;ko04916	Tyrosine metabolism|Melanogenesis	2
CL17007Contig1	K13088	ELAVL1, HUR	ELAV-like protein 1	NA	ko04152	AMPK signaling pathway	1
CL17018Contig1	K04296	LTB4R1	leukotriene B4 receptor 1	NA	ko04080	Neuroactive ligand-receptor interaction	1
CL1701Contig1	K16628	COL7A	collagen, type VII, alpha	NA	ko04974	Protein digestion and absorption	1
CL17031Contig1	K12896	SFRS7	splicing factor, arginine/serine-rich 7	NA	ko03040;ko05168	Spliceosome|Herpes simplex infection	2
CL17039Contig1	K05849	SLC8A, NCX	solute carrier family 8 (sodium/calcium exchanger)	NA	ko04020;ko04022;ko04974	Calcium signaling pathway|cGMP - PKG signaling pathway|Protein digestion and absorption	3
CL17040Contig1	K10885	XRCC5, KU80, G22P2	ATP-dependent DNA helicase 2 subunit 2	NA	ko03450	Non-homologous end-joining	1
CL17059Contig1	K10151	CCND2	cyclin D2	NA	ko04110;ko04115;ko04510;ko04068;ko04151;ko04310;ko04390;ko04630;ko05202;ko05203;ko05206;ko05162;ko05166;ko04917	Cell cycle|p53 signaling pathway|Focal adhesion|FoxO signaling pathway|PI3K-Akt signaling pathway|Wnt signaling pathway|Hippo signaling pathway|Jak-STAT signaling pathway|Transcriptional misregulation in cancers|Viral carcinogenesis|MicroRNAs in cancer|Measles|HTLV-I infection|Prolactin signaling pathway	14
CL17068Contig1	K12397	AP3B	AP-3 complex subunit beta	NA	ko04142	Lysosome	1
CL17088Contig1	K12172	RANBP2, NUP358	E3 SUMO-protein ligase RanBP2	NA	ko03013	RNA transport	1
CL17110Contig1	K09026	NPAS2	neuronal PAS domain-containing protein 2	NA	ko04710	Circadian rhythm	1
CL17113Contig1	K04492	LEF1	lymphoid enhancer-binding factor 1	NA	ko04520;ko04310;ko04390;ko05200;ko05210;ko05213;ko05215;ko05216;ko05217;ko05221;ko05412;ko04916	Adherens junction|Wnt signaling pathway|Hippo signaling pathway|Pathways in cancer|Colorectal cancer|Endometrial cancer|Prostate cancer|Thyroid cancer|Basal cell carcinoma|Acute myeloid leukemia|Arrhythmogenic right ventricular cardiomyopathy (ARVC)|Melanogenesis	12
CL17118Contig1	K06070	PKD	protein kinase D	EC:2.7.11.13	ko04015	Rap1 signaling pathway	1
CL17121Contig1	K00273	DAO, aao	D-amino-acid oxidase	EC:1.4.3.3	ko04146;ko00260;ko00330;ko00311;ko00472	Peroxisome|Glycine, serine and threonine metabolism|Arginine and proline metabolism|Penicillin and cephalosporin biosynthesis|D-Arginine and D-ornithine metabolism	5
CL1712Contig1	K13937	H6PD	hexose-6-phosphate dehydrogenase	EC:1.1.1.47 3.1.1.31	ko00030;ko01200	Pentose phosphate pathway|Carbon metabolism	2
CL1713Contig1	K06110	EXOC3, SEC6L1	exocyst complex component 3	NA	ko04530	Tight junction	1
CL17163Contig1	K01321	F9	coagulation factor IX (Christmas factor)	EC:3.4.21.22	ko04610	Complement and coagulation cascades	1
CL17168Contig1	K13342	PEX5, PXR1	peroxin-5	NA	ko04146	Peroxisome	1
CL17171Contig1	K04818	CHRNG	nicotinic acetylcholine receptor gamma	NA	ko04080	Neuroactive ligand-receptor interaction	1
CL17176Contig1	K05760	PXN	paxillin	NA	ko04810;ko04510;ko04370;ko05203;ko05205;ko05100;ko04062;ko04670	Regulation of actin cytoskeleton|Focal adhesion|VEGF signaling pathway|Viral carcinogenesis|Proteoglycans in cancer|Bacterial invasion of epithelial cells|Chemokine signaling pathway|Leukocyte transendothelial migration	8
CL17189Contig1	K03479	SIAT7A, ST6GalNAc I	alpha-N-acetylgalactosaminide alpha-2,6-sialyltransferase (sialyltransferase 7A)	EC:2.4.99.3	ko00512	Mucin type O-glycan biosynthesis	1
CL17211Contig1	K04603	GRM1	metabotropic glutamate receptor 1	NA	ko04540;ko04020;ko04068;ko04080;ko04915;ko04720;ko04723;ko04724;ko04730	Gap junction|Calcium signaling pathway|FoxO signaling pathway|Neuroactive ligand-receptor interaction|Estrogen signaling pathway|Long-term potentiation|Retrograde endocannabinoid signaling|Glutamatergic synapse|Long-term depression	9
CL17215Contig1	K05037	SLC6A4	solute carrier family 6 (neurotransmitter transporter, serotonin) member 4	NA	ko04726	Serotonergic synapse	1
CL17219Contig1	K02156	AUB, PIWI	aubergine	NA	ko04320	Dorso-ventral axis formation	1
CL17222Contig1	K08773	RALBP1	RalA-binding protein 1	NA	ko04014;ko05200;ko05212	Ras signaling pathway|Pathways in cancer|Pancreatic cancer	3
CL17237Contig1	K10901	BLM, RECQL3, SGS1	bloom syndrome protein	EC:3.6.4.12	ko03440;ko03460	Homologous recombination|Fanconi anemia pathway	2
CL17240Contig1	K17902	TBC1D4, AS160	TBC1 domain family member 4	NA	ko04919	Thyroid hormone signaling pathway	1
CL17258Contig1	K00844	HK	hexokinase	EC:2.7.1.1	ko04066;ko05230;ko04930;ko00521;ko00524;ko00010;ko00051;ko00052;ko00500;ko00520;ko01200;ko04973;ko04910	HIF-1 signaling pathway|Central carbon metabolism in cancer|Type II diabetes mellitus|Streptomycin biosynthesis|Butirosin and neomycin biosynthesis|Glycolysis / Gluconeogenesis|Fructose and mannose metabolism|Galactose metabolism|Starch and sucrose metabolism|Amino sugar and nucleotide sugar metabolism|Carbon metabolism|Carbohydrate digestion and absorption|Insulin signaling pathway	13
CL1727Contig1	K00682	GGCT	gamma-glutamylcyclotransferase	EC:2.3.2.4	ko00480	Glutathione metabolism	1
CL17280Contig1	K06671	STAG1_2, SCC3, IRR1	cohesin complex subunit SA-1/2	NA	ko04110;ko04111;ko04113	Cell cycle|Cell cycle - yeast|Meiosis - yeast	3
CL17301Contig1	K05032	ABCC8, SUR1	ATP-binding cassette subfamily C (CFTR/MRP) member 8	NA	ko02010;ko04930;ko04911	ABC transporters|Type II diabetes mellitus|Insulin secretion	3
CL17324Contig1	K12388	SORT1	sortilin	NA	ko04142;ko04722	Lysosome|Neurotrophin signaling pathway	2
CL1733Contig1	K08133	COL14A	collagen, type XIV, alpha	NA	ko04974	Protein digestion and absorption	1
CL17340Contig1	K15297	RIMS2, RIM2	regulating synaptic membrane exocytosis protein 2	NA	ko04911	Insulin secretion	1
CL17343Contig1	K06236	COL1AS	collagen, type I/II/III/V/XI/XXIV/XXVII, alpha	NA	ko04510;ko04151;ko04512;ko05146;ko04974;ko04611	Focal adhesion|PI3K-Akt signaling pathway|ECM-receptor interaction|Amoebiasis|Protein digestion and absorption|Platelet activation	6
CL17346Contig1	K06237	COL4A	collagen, type IV, alpha	NA	ko04510;ko04151;ko04512;ko05200;ko05222;ko05146;ko04974	Focal adhesion|PI3K-Akt signaling pathway|ECM-receptor interaction|Pathways in cancer|Small cell lung cancer|Amoebiasis|Protein digestion and absorption	7
CL17347Contig1	K10408	DNAH	dynein heavy chain, axonemal	NA	ko05016	Huntington's disease	1
CL1736Contig1	K08878	BCR1, BCR	breakpoint cluster region protein	EC:2.7.11.1	ko05200;ko05220	Pathways in cancer|Chronic myeloid leukemia	2
CL17379Contig1	K02633	PER	period circadian protein	NA	ko05168;ko04710;ko04711;ko04713	Herpes simplex infection|Circadian rhythm|Circadian rhythm - fly|Circadian entrainment	4
CL17381Contig1	K02633	PER	period circadian protein	NA	ko05168;ko04710;ko04711;ko04713	Herpes simplex infection|Circadian rhythm|Circadian rhythm - fly|Circadian entrainment	4
CL17398Contig1	K13576	SLC38A3, SNAT3	solute carrier family 38 (sodium-coupled neutral amino acid transporter), member 3	NA	ko04964;ko04724;ko04727	Proximal tubule bicarbonate reclamation|Glutamatergic synapse|GABAergic synapse	3
CL173Contig1	K04144	DRD1	dopamine receptor D1	NA	ko04540;ko04020;ko04024;ko04080;ko05012;ko05030;ko05031;ko05032;ko05034;ko04728	Gap junction|Calcium signaling pathway|cAMP signaling pathway|Neuroactive ligand-receptor interaction|Parkinson's disease|Cocaine addiction|Amphetamine addiction|Morphine addiction|Alcoholism|Dopaminergic synapse	10
CL17419Contig1	K01952	purL, PFAS	phosphoribosylformylglycinamidine synthase	EC:6.3.5.3	ko00230	Purine metabolism	1
CL17427Contig1	K11408	HDAC7	histone deacetylase 7	EC:3.5.1.98	ko05203;ko05034	Viral carcinogenesis|Alcoholism	2
CL17437Contig1	K04358	FGF	fibroblast growth factor	NA	ko04810;ko04010;ko04014;ko04015;ko04151;ko05200;ko05218	Regulation of actin cytoskeleton|MAPK signaling pathway|Ras signaling pathway|Rap1 signaling pathway|PI3K-Akt signaling pathway|Pathways in cancer|Melanoma	7
CL17441Contig1	K04617	GPR156, GABABL	gamma-aminobutyric acid type B receptor-like	NA	ko04080	Neuroactive ligand-receptor interaction	1
CL1747Contig1	K03007	RPB10, POLR2L	DNA-directed RNA polymerases I, II, and III subunit RPABC5	NA	ko03020;ko05169;ko05016;ko00230;ko00240;ko04623	RNA polymerase|Epstein-Barr virus infection|Huntington's disease|Purine metabolism|Pyrimidine metabolism|Cytosolic DNA-sensing pathway	6
CL17480Contig1	K07522	NTNG1	netrin-G1	NA	ko04514;ko04360	Cell adhesion molecules (CAMs)|Axon guidance	2
CL17488Contig1	K01231	MAN2	alpha-mannosidase II	EC:3.2.1.114	ko00510;ko00513	N-Glycan biosynthesis|Various types of N-glycan biosynthesis	2
CL17489Contig1	K06233	LRP2	low density lipoprotein-related protein 2	NA	ko04340;ko04918	Hedgehog signaling pathway|Thyroid hormone synthesis	2
CL17493Contig1	K07860	RAC2	Ras-related C3 botulinum toxin substrate 2	NA	ko04810;ko04510;ko04520;ko04010;ko04014;ko04015;ko04024;ko04310;ko04370;ko05200;ko05210;ko05212;ko05231;ko05416;ko04360;ko04062;ko04650;ko04662;ko04664;ko04666;ko04670	Regulation of actin cytoskeleton|Focal adhesion|Adherens junction|MAPK signaling pathway|Ras signaling pathway|Rap1 signaling pathway|cAMP signaling pathway|Wnt signaling pathway|VEGF signaling pathway|Pathways in cancer|Colorectal cancer|Pancreatic cancer|Choline metabolism in cancer|Viral myocarditis|Axon guidance|Chemokine signaling pathway|Natural killer cell mediated cytotoxicity|B cell rece…	21
CL17503Contig1	K06236	COL1AS	collagen, type I/II/III/V/XI/XXIV/XXVII, alpha	NA	ko04510;ko04151;ko04512;ko05146;ko04974;ko04611	Focal adhesion|PI3K-Akt signaling pathway|ECM-receptor interaction|Amoebiasis|Protein digestion and absorption|Platelet activation	6
CL17510Contig1	K12494	PSD	PH and SEC7 domain-containing protein	NA	ko04144	Endocytosis	1
CL1752Contig1	K10858	PMS2	DNA mismatch repair protein PMS2	NA	ko03430;ko03460	Mismatch repair|Fanconi anemia pathway	2
CL17535Contig1	K08204	SLC22A7, OAT2	MFS transporter, OCT family, solute carrier family 22 (organic anion transporter), member 7	NA	ko04976	Bile secretion	1
CL17536Contig1	K06269	PPP1C	serine/threonine-protein phosphatase PP1 catalytic subunit	EC:3.1.3.16	ko04113;ko04114;ko04810;ko04510;ko04022;ko04024;ko04390;ko03015;ko05205;ko05168;ko05031;ko05034;ko04261;ko04270;ko04910;ko04921;ko04611;ko04720;ko04728;ko04750	Meiosis - yeast|Oocyte meiosis|Regulation of actin cytoskeleton|Focal adhesion|cGMP - PKG signaling pathway|cAMP signaling pathway|Hippo signaling pathway|mRNA surveillance pathway|Proteoglycans in cancer|Herpes simplex infection|Amphetamine addiction|Alcoholism|Adrenergic signaling in cardiomyocytes|Vascular smooth muscle contraction|Insulin signaling pathway|Oxytocin signaling pathway|Platelet …	20
CL1753Contig1	K09326	OTX1	homeobox protein OTX1	NA	ko04550	Signaling pathways regulating pluripotency of stem cells	1
CL17541Contig1	K14284	NXF, TAP, MEX67	nuclear RNA export factor	NA	ko03008;ko03013;ko03015;ko05164;ko05168	Ribosome biogenesis in eukaryotes|RNA transport|mRNA surveillance pathway|Influenza A|Herpes simplex infection	5
CL17542Contig1	K05460	HGF	hepatocyte growth factor	NA	ko04510;ko04014;ko04015;ko04151;ko04060;ko05200;ko05205;ko05211;ko05218;ko05144	Focal adhesion|Ras signaling pathway|Rap1 signaling pathway|PI3K-Akt signaling pathway|Cytokine-cytokine receptor interaction|Pathways in cancer|Proteoglycans in cancer|Renal cell carcinoma|Melanoma|Malaria	10
CL17551Contig1	K15010	HOMER	homer	NA	ko04068;ko04724	FoxO signaling pathway|Glutamatergic synapse	2
CL17552Contig1	K08487	STX11	syntaxin 11	NA	ko04130	SNARE interactions in vesicular transport	1
CL17562Contig1	K00453	E1.13.11.11, TDO2	tryptophan 2,3-dioxygenase	EC:1.13.11.11	ko00380	Tryptophan metabolism	1
CL17583Contig1	K15290	SYT1	synaptotagmin-1	NA	ko04721	Synaptic vesicle cycle	1
CL17588Contig1	K08791	LATS1_2, Wts	serine/threonine-protein kinase LATS1/2	EC:2.7.11.1	ko04390;ko04391	Hippo signaling pathway|Hippo signaling pathway -fly	2
CL17597Contig1	K16794	PAFAH1B1, LIS1	platelet-activating factor acetylhydrolase IB subunit alpha	NA	ko00565	Ether lipid metabolism	1
CL17609Contig1	K05840	DRD5	dopamine receptor D5	NA	ko04020;ko04024;ko04080;ko04728	Calcium signaling pathway|cAMP signaling pathway|Neuroactive ligand-receptor interaction|Dopaminergic synapse	4
CL17637Contig1	K08765	CPT1	carnitine O-palmitoyltransferase 1	EC:2.3.1.21	ko04152;ko00071;ko01212;ko03320;ko04920	AMPK signaling pathway|Fatty acid degradation|Fatty acid metabolism|PPAR signaling pathway|Adipocytokine signaling pathway	5
CL17645Contig1	K14210	SLC3A1, RBAT	solute carrier family 3 (neutral and basic amino acid transporter), member 1	NA	ko04974	Protein digestion and absorption	1
CL17646Contig1	K04221	SSTR5	somatostatin receptor 5	NA	ko04024;ko04080	cAMP signaling pathway|Neuroactive ligand-receptor interaction	2
CL17657Contig1	K04692	STAT3	signal transducer and activator of transcription 3	NA	ko04550;ko04066;ko04068;ko04630;ko05200;ko05203;ko05205;ko05206;ko05212;ko05221;ko05321;ko05145;ko05160;ko05161;ko05162;ko05169;ko04917;ko04920;ko04062	Signaling pathways regulating pluripotency of stem cells|HIF-1 signaling pathway|FoxO signaling pathway|Jak-STAT signaling pathway|Pathways in cancer|Viral carcinogenesis|Proteoglycans in cancer|MicroRNAs in cancer|Pancreatic cancer|Acute myeloid leukemia|Inflammatiory bowel disease (IBD)|Toxoplasmosis|Hepatitis C|Hepatitis B|Measles|Epstein-Barr virus infection|Prolactin signaling pathway|Adipoc…	19
CL17661Contig1	K05636	LAMB1	laminin, beta 1	NA	ko04510;ko04151;ko04512;ko05200;ko05222;ko05145;ko05146	Focal adhesion|PI3K-Akt signaling pathway|ECM-receptor interaction|Pathways in cancer|Small cell lung cancer|Toxoplasmosis|Amoebiasis	7
CL17664Contig1	K04216	OPRL1	nociceptin receptor	NA	ko04080	Neuroactive ligand-receptor interaction	1
CL17672Contig1	K16685	WWC1	protein KIBRA	NA	ko04390;ko04391	Hippo signaling pathway|Hippo signaling pathway -fly	2
CL17681Contig1	K03990	C3	complement component 3	NA	ko04145;ko05203;ko05322;ko05133;ko05134;ko05140;ko05142;ko05150;ko05152;ko05168;ko04610	Phagosome|Viral carcinogenesis|Systemic lupus erythematosus|Pertussis|Legionellosis|Leishmaniasis|Chagas disease (American trypanosomiasis)|Staphylococcus aureus infection|Tuberculosis|Herpes simplex infection|Complement and coagulation cascades	11
CL17683Contig1	K04521	BACE1	beta-site APP-cleaving enzyme 1 (memapsin 2)	EC:3.4.23.46	ko05010	Alzheimer's disease	1
CL17695Contig1	K10408	DNAH	dynein heavy chain, axonemal	NA	ko05016	Huntington's disease	1
CL17698Contig1	K04596	BAI1	brain-specific angiogenesis inhibitor 1	NA	ko04115	p53 signaling pathway	1
CL1769Contig1	K04930	KCNQ5	potassium voltage-gated channel KQT-like subfamily member 5	NA	ko04725	Cholinergic synapse	1
CL17700Contig1	K06529	SEMA7, CD108	semaphorin 7	NA	ko04360	Axon guidance	1
CL17708Contig1	K01953	asnB, ASNS	asparagine synthase (glutamine-hydrolysing)	EC:6.3.5.4	ko00250	Alanine, aspartate and glutamate metabolism	1
CL17714Contig1	K05665	ABCC1	ATP-binding cassette, subfamily C (CFTR/MRP), member 1	NA	ko02010;ko05206;ko04977	ABC transporters|MicroRNAs in cancer|Vitamin digestion and absorption	3
CL17717Contig1	K07965	HPSE2	heparanase 2	EC:3.2.1.-	ko05205;ko00531	Proteoglycans in cancer|Glycosaminoglycan degradation	2
CL17720Contig1	K00544	BHMT	betaine-homocysteine S-methyltransferase	EC:2.1.1.5	ko00260;ko00270	Glycine, serine and threonine metabolism|Cysteine and methionine metabolism	2
CL17734Contig1	K10141	SESN	sestrin	NA	ko04115	p53 signaling pathway	1
CL17757Contig1	K03514	PAPD5_7, TRF4	non-canonical poly(A) RNA polymerase PAPD5/7	EC:2.7.7.19	ko03018	RNA degradation	1
CL17760Contig1	K18625	SHROOM	protein Shroom	NA	ko04530	Tight junction	1
CL1776Contig1	K00643	E2.3.1.37, ALAS	5-aminolevulinate synthase	EC:2.3.1.37	ko00260;ko00860	Glycine, serine and threonine metabolism|Porphyrin and chlorophyll metabolism	2
CL17770Contig1	K05198	GRIA2	glutamate receptor 2	NA	ko04024;ko04080;ko05014;ko05030;ko05031;ko05033;ko04713;ko04720;ko04723;ko04724;ko04728;ko04730	cAMP signaling pathway|Neuroactive ligand-receptor interaction|Amyotrophic lateral sclerosis (ALS)|Cocaine addiction|Amphetamine addiction|Nicotine addiction|Circadian entrainment|Long-term potentiation|Retrograde endocannabinoid signaling|Glutamatergic synapse|Dopaminergic synapse|Long-term depression	12
CL17773Contig1	K00485	FMO	dimethylaniline monooxygenase (N-oxide forming)	EC:1.14.13.8	ko00982	Drug metabolism - cytochrome P450	1
CL17775Contig1	K00799	GST, gst	glutathione S-transferase	EC:2.5.1.18	ko05204;ko00480;ko00980;ko00982	Chemical carcinogenesis|Glutathione metabolism|Metabolism of xenobiotics by cytochrome P450|Drug metabolism - cytochrome P450	4
CL17777Contig1	K10352	MYH	myosin heavy chain	NA	ko04530	Tight junction	1
CL17780Contig1	K05717	FN1	fibronectin 1	NA	ko04810;ko04510;ko04151;ko04512;ko05200;ko05205;ko05222;ko05100;ko05146	Regulation of actin cytoskeleton|Focal adhesion|PI3K-Akt signaling pathway|ECM-receptor interaction|Pathways in cancer|Proteoglycans in cancer|Small cell lung cancer|Bacterial invasion of epithelial cells|Amoebiasis	9
CL1778Contig1	K07967	B4GALT2	beta-1,4-galactosyltransferase 2	EC:2.4.1.22 2.4.1.90 2.4.1.38 2.4.1.-	ko00052;ko00510;ko00513;ko00514;ko00533;ko00601	Galactose metabolism|N-Glycan biosynthesis|Various types of N-glycan biosynthesis|Other types of O-glycan biosynthesis|Glycosaminoglycan biosynthesis - keratan sulfate|Glycosphingolipid biosynthesis - lacto and neolacto series	6
CL17795Contig1	K09186	MLL1	histone-lysine N-methyltransferase MLL1	EC:2.1.1.43	ko05202;ko00310	Transcriptional misregulation in cancers|Lysine degradation	2
CL17798Contig1	K05437	EPO	erythropoietin	NA	ko04066;ko04151;ko04630;ko04060;ko04640	HIF-1 signaling pathway|PI3K-Akt signaling pathway|Jak-STAT signaling pathway|Cytokine-cytokine receptor interaction|Hematopoietic cell lineage	5
CL17828Contig1	K09188	MLL3	histone-lysine N-methyltransferase MLL3	EC:2.1.1.43	ko00310	Lysine degradation	1
CL17836Contig1	K15295	CPLX3_4	complexin-3/4	NA	ko04721	Synaptic vesicle cycle	1
CL17839Contig1	K04817	CHRNE	nicotinic acetylcholine receptor epsilon	NA	ko04080	Neuroactive ligand-receptor interaction	1
CL1783Contig1	K12657	ALDH18A1, P5CS	delta-1-pyrroline-5-carboxylate synthetase	EC:2.7.2.11 1.2.1.41	ko00330;ko01230	Arginine and proline metabolism|Biosynthesis of amino acids	2
CL17843Contig1	K14621	PLB1, PLB	phospholipase B1, membrane-associated	EC:3.1.1.4 3.1.1.5	ko00564;ko00565;ko00590;ko00591;ko00592;ko04977	Glycerophospholipid metabolism|Ether lipid metabolism|Arachidonic acid metabolism|Linoleic acid metabolism|alpha-Linolenic acid metabolism|Vitamin digestion and absorption	6
CL17848Contig1	K05175	GABRA	gamma-aminobutyric acid receptor subunit alpha	NA	ko04080;ko05032;ko05033;ko04723;ko04727	Neuroactive ligand-receptor interaction|Morphine addiction|Nicotine addiction|Retrograde endocannabinoid signaling|GABAergic synapse	5
CL17849Contig1	K06507	CD79B, IGB	CD79B antigen	NA	ko04662	B cell receptor signaling pathway	1
CL17857Contig1	K06481	ITGA2	integrin alpha 2	NA	ko04810;ko04510;ko04145;ko04151;ko04512;ko05200;ko05205;ko05222;ko05410;ko05412;ko05414;ko04611;ko04640	Regulation of actin cytoskeleton|Focal adhesion|Phagosome|PI3K-Akt signaling pathway|ECM-receptor interaction|Pathways in cancer|Proteoglycans in cancer|Small cell lung cancer|Hypertrophic cardiomyopathy (HCM)|Arrhythmogenic right ventricular cardiomyopathy (ARVC)|Dilated cardiomyopathy (DCM)|Platelet activation|Hematopoietic cell lineage	13
CL17861Contig1	K00025	MDH1	malate dehydrogenase	EC:1.1.1.37	ko00270;ko00020;ko00620;ko00630;ko00710;ko01200;ko04964	Cysteine and methionine metabolism|Citrate cycle (TCA cycle)|Pyruvate metabolism|Glyoxylate and dicarboxylate metabolism|Carbon fixation in photosynthetic organisms|Carbon metabolism|Proximal tubule bicarbonate reclamation	7
CL17864Contig1	K06058	DTX	deltex	NA	ko04330	Notch signaling pathway	1
CL17867Contig1	K01620	ltaE	threonine aldolase	EC:4.1.2.5	ko00260;ko01230	Glycine, serine and threonine metabolism|Biosynthesis of amino acids	2
CL1786Contig1	K03649	MUG, TDG	TDG/mug DNA glycosylase family protein	EC:3.2.2.-	ko03410	Base excision repair	1
CL17880Contig1	K05625	TGM2	transglutaminase 2	EC:2.3.2.13	ko05016	Huntington's disease	1
CL17895Contig1	K14457	MOGAT2, MGAT2	2-acylglycerol O-acyltransferase 2	EC:2.3.1.22	ko00561;ko04975	Glycerolipid metabolism|Fat digestion and absorption	2
CL17898Contig1	K11143	DNAI2	dynein intermediate chain 2, axonemal	NA	ko05016	Huntington's disease	1
CL1789Contig1	K06093	PARD6	partitioning defective protein 6	NA	ko04530;ko04144;ko04015;ko04390;ko04391	Tight junction|Endocytosis|Rap1 signaling pathway|Hippo signaling pathway|Hippo signaling pathway -fly	5
CL17905Contig1	K04575	ALS2	amyotrophic lateral sclerosis 2 protein	NA	ko05014	Amyotrophic lateral sclerosis (ALS)	1
CL17914Contig1	K04161	HTR5	5-hydroxytryptamine receptor 5	NA	ko04020;ko04080;ko04726	Calcium signaling pathway|Neuroactive ligand-receptor interaction|Serotonergic synapse	3
CL17917Contig1	K12828	SF3B1, SAP155	splicing factor 3B subunit 1	NA	ko03040	Spliceosome	1
CL17923Contig1	K12407	GCK	glucokinase	EC:2.7.1.2	ko05230;ko04930;ko04950;ko00521;ko00524;ko00010;ko00052;ko00500;ko00520;ko01200;ko04910;ko04911;ko04917	Central carbon metabolism in cancer|Type II diabetes mellitus|Maturity onset diabetes of the young|Streptomycin biosynthesis|Butirosin and neomycin biosynthesis|Glycolysis / Gluconeogenesis|Galactose metabolism|Starch and sucrose metabolism|Amino sugar and nucleotide sugar metabolism|Carbon metabolism|Insulin signaling pathway|Insulin secretion|Prolactin signaling pathway	13
CL17925Contig1	K12653	NLRX1	NLR family member X1	NA	ko05164;ko04622	Influenza A|RIG-I-like receptor signaling pathway	2
CL17936Contig1	K08103	HS6ST3	heparan sulfate 6-O-sulfotransferase HS6ST3	EC:2.8.2.-	ko00534	Glycosaminoglycan biosynthesis - heparan sulfate / heparin	1
CL17950Contig1	K01831	PTGIS, CYP8A	prostacyclin synthase	EC:5.3.99.4	ko00590	Arachidonic acid metabolism	1
CL17952Contig1	K15009	SHANK	SH3 and multiple ankyrin repeat domains protein	NA	ko04724	Glutamatergic synapse	1
CL17958Contig1	K09047	CREB5, CREBPA	cyclic AMP-responsive element-binding protein 5	NA	ko04022;ko04024;ko04151;ko04152;ko04668;ko05203;ko05215;ko05161;ko05016;ko05030;ko05031;ko05034;ko04261;ko04911;ko04915;ko04918;ko04962;ko04725;ko04728	cGMP - PKG signaling pathway|cAMP signaling pathway|PI3K-Akt signaling pathway|AMPK signaling pathway|TNF signaling pathway|Viral carcinogenesis|Prostate cancer|Hepatitis B|Huntington's disease|Cocaine addiction|Amphetamine addiction|Alcoholism|Adrenergic signaling in cardiomyocytes|Insulin secretion|Estrogen signaling pathway|Thyroid hormone synthesis|Vasopressin-regulated water reabsorption|Cho…	19
CL17966Contig1	K10408	DNAH	dynein heavy chain, axonemal	NA	ko05016	Huntington's disease	1
CL17968Contig1	K05460	HGF	hepatocyte growth factor	NA	ko04510;ko04014;ko04015;ko04151;ko04060;ko05200;ko05205;ko05211;ko05218;ko05144	Focal adhesion|Ras signaling pathway|Rap1 signaling pathway|PI3K-Akt signaling pathway|Cytokine-cytokine receptor interaction|Pathways in cancer|Proteoglycans in cancer|Renal cell carcinoma|Melanoma|Malaria	10
CL17971Contig1	K13523	AGPAT3_4	lysophosphatidic acid acyltransferase / lysophosphatidylinositol acyltransferase	EC:2.3.1.51 2.3.1.-	ko00561;ko00564	Glycerolipid metabolism|Glycerophospholipid metabolism	2
CL17977Contig1	K04257	OLFR	olfactory receptor	NA	ko04740	Olfactory transduction	1
CL17988Contig1	K08737	MSH6	DNA mismatch repair protein MSH6	NA	ko03430;ko05200;ko05210	Mismatch repair|Pathways in cancer|Colorectal cancer	3
CL17989Contig1	K06747	B7H4, VTCN1	immune costimulatory protein B7-H4	NA	ko04514	Cell adhesion molecules (CAMs)	1
CL17992Contig1	K13293	PDE4	cAMP-specific phosphodiesterase 4	EC:3.1.4.53	ko04024;ko05032;ko00230	cAMP signaling pathway|Morphine addiction|Purine metabolism	3
CL18003Contig1	K06823	COL18A	collagen, type XVIII, alpha	NA	ko04974	Protein digestion and absorption	1
CL18005Contig1	K06236	COL1AS	collagen, type I/II/III/V/XI/XXIV/XXVII, alpha	NA	ko04510;ko04151;ko04512;ko05146;ko04974;ko04611	Focal adhesion|PI3K-Akt signaling pathway|ECM-receptor interaction|Amoebiasis|Protein digestion and absorption|Platelet activation	6
CL18007Contig1	K12045	TNNT2	troponin T, cardiac muscle	NA	ko05410;ko05414;ko04260;ko04261	Hypertrophic cardiomyopathy (HCM)|Dilated cardiomyopathy (DCM)|Cardiac muscle contraction|Adrenergic signaling in cardiomyocytes	4
CL18011Contig1	K08746	SLC27A2, FACVL1, FATP2	solute carrier family 27 (fatty acid transporter), member 2	EC:6.2.1.- 6.2.1.3	ko04146;ko03320	Peroxisome|PPAR signaling pathway	2
CL18014Contig1	K09101	NCOA1, SRC1, KAT13A	nuclear receptor coactivator 1	EC:2.3.1.48	ko04919	Thyroid hormone signaling pathway	1
CL18018Contig1	K11220	STAT1	signal transducer and activator of transcription 1	NA	ko04630;ko05200;ko05212;ko05321;ko05140;ko05145;ko05152;ko05160;ko05161;ko05162;ko05164;ko05168;ko04380;ko04917;ko04919;ko04062;ko04620	Jak-STAT signaling pathway|Pathways in cancer|Pancreatic cancer|Inflammatiory bowel disease (IBD)|Leishmaniasis|Toxoplasmosis|Tuberculosis|Hepatitis C|Hepatitis B|Measles|Influenza A|Herpes simplex infection|Osteoclast differentiation|Prolactin signaling pathway|Thyroid hormone signaling pathway|Chemokine signaling pathway|Toll-like receptor signaling pathway	17
CL18019Contig1	K05857	PLCD	phosphatidylinositol phospholipase C, delta	EC:3.1.4.11	ko04020;ko04070;ko00562;ko04919	Calcium signaling pathway|Phosphatidylinositol signaling system|Inositol phosphate metabolism|Thyroid hormone signaling pathway	4
CL1802Contig1	K05629	AIP1	atrophin-1 interacting protein 1	NA	ko04530;ko04015;ko04668	Tight junction|Rap1 signaling pathway|TNF signaling pathway	3
CL18036Contig1	K04437	FLNA	filamin	NA	ko04510;ko04010;ko05205;ko05132	Focal adhesion|MAPK signaling pathway|Proteoglycans in cancer|Salmonella infection	4
CL18038Contig1	K14966	HCFC	host cell factor	NA	ko05168	Herpes simplex infection	1
CL18052Contig1	K14386	SLC5A6, SMVT	solute carrier family 5 (sodium-dependent multivitamin transporter), member 6	NA	ko04977	Vitamin digestion and absorption	1
CL18058Contig1	K12856	PRPF8, PRP8	pre-mRNA-processing factor 8	NA	ko03040	Spliceosome	1
CL18064Contig1	K12653	NLRX1	NLR family member X1	NA	ko05164;ko04622	Influenza A|RIG-I-like receptor signaling pathway	2
CL1806Contig1	K15008	DLGAP1, GKAP	discs, large-associated protein 1	NA	ko04724	Glutamatergic synapse	1
CL18073Contig1	K05858	PLCB	phosphatidylinositol phospholipase C, beta	EC:3.1.4.11	ko04540;ko04015;ko04020;ko04022;ko04070;ko04310;ko05200;ko05142;ko05143;ko05146;ko05010;ko05016;ko00562;ko04261;ko04270;ko04970;ko04971;ko04972;ko04911;ko04912;ko04915;ko04916;ko04918;ko04919;ko04921;ko04713;ko04961;ko04062;ko04611;ko04720;ko04723;ko04724;ko04725;ko04726;ko04728;ko04730;ko04745;ko04750	Gap junction|Rap1 signaling pathway|Calcium signaling pathway|cGMP - PKG signaling pathway|Phosphatidylinositol signaling system|Wnt signaling pathway|Pathways in cancer|Chagas disease (American trypanosomiasis)|African trypanosomiasis|Amoebiasis|Alzheimer's disease|Huntington's disease|Inositol phosphate metabolism|Adrenergic signaling in cardiomyocytes|Vascular smooth muscle contraction|Salivar…	38
CL1807Contig1	K01598	PPCDC, coaC	phosphopantothenoylcysteine decarboxylase	EC:4.1.1.36	ko00770	Pantothenate and CoA biosynthesis	1
CL18081Contig1	K02365	ESP1	separase	EC:3.4.22.49	ko04110;ko04111;ko04113;ko04114	Cell cycle|Cell cycle - yeast|Meiosis - yeast|Oocyte meiosis	4
CL18090Contig1	K14622	RBP2, CRBP2	retinol binding protein 2	NA	ko04977	Vitamin digestion and absorption	1
CL18091Contig1	K16359	NTNG2	netrin-G2	NA	ko04514;ko04360	Cell adhesion molecules (CAMs)|Axon guidance	2
CL18099Contig1	K04982	TRPM7, CHAK1	transient receptor potential cation channel subfamily M member 7	EC:2.7.11.1	ko04978	Mineral absorption	1
CL18100Contig1	K01196	AGL	glycogen debranching enzyme	EC:2.4.1.25 3.2.1.33	ko00500	Starch and sucrose metabolism	1
CL18125Contig1	K09095	HIF2A, EPAS1	hypoxia-inducible factor 2 alpha	NA	ko05200;ko05211	Pathways in cancer|Renal cell carcinoma	2
CL18128Contig1	K01109	INPP4	inositol polyphosphate-4-phosphatase	EC:3.1.3.66	ko04070;ko00562	Phosphatidylinositol signaling system|Inositol phosphate metabolism	2
CL18132Contig1	K06483	ITGA4	integrin alpha 4	NA	ko04810;ko04510;ko04151;ko04512;ko04514;ko05410;ko05412;ko05414;ko05140;ko04640;ko04670;ko04672	Regulation of actin cytoskeleton|Focal adhesion|PI3K-Akt signaling pathway|ECM-receptor interaction|Cell adhesion molecules (CAMs)|Hypertrophic cardiomyopathy (HCM)|Arrhythmogenic right ventricular cardiomyopathy (ARVC)|Dilated cardiomyopathy (DCM)|Leishmaniasis|Hematopoietic cell lineage|Leukocyte transendothelial migration|Intestinal immune network for IgA production	12
CL18157Contig1	K06244	LAMB3	laminin, beta 3	NA	ko04510;ko04151;ko04512;ko05200;ko05222;ko05145;ko05146	Focal adhesion|PI3K-Akt signaling pathway|ECM-receptor interaction|Pathways in cancer|Small cell lung cancer|Toxoplasmosis|Amoebiasis	7
CL1815Contig1	K03176	NTRK1, TRKA	neurotrophic tyrosine kinase receptor type 1	EC:2.7.10.1	ko04210;ko04144;ko04010;ko05200;ko05202;ko05216;ko05230;ko04722;ko04750	Apoptosis|Endocytosis|MAPK signaling pathway|Pathways in cancer|Transcriptional misregulation in cancers|Thyroid cancer|Central carbon metabolism in cancer|Neurotrophin signaling pathway|Inflammatory mediator regulation of TRP channels	9
CL18160Contig1	K06087	CLDN	claudin	NA	ko04530;ko04514;ko05160;ko04670	Tight junction|Cell adhesion molecules (CAMs)|Hepatitis C|Leukocyte transendothelial migration	4
CL18164Contig1	K03997	C8A	complement component 8 subunit alpha	NA	ko05322;ko05146;ko05020;ko04610	Systemic lupus erythematosus|Amoebiasis|Prion diseases|Complement and coagulation cascades	4
CL18170Contig1	K05069	IL2RB	interleukin 2 receptor beta	NA	ko04144;ko04151;ko04630;ko04060;ko05202;ko05162;ko05166	Endocytosis|PI3K-Akt signaling pathway|Jak-STAT signaling pathway|Cytokine-cytokine receptor interaction|Transcriptional misregulation in cancers|Measles|HTLV-I infection	7
CL18174Contig1	K02978	RP-S27e, RPS27	small subunit ribosomal protein S27e	NA	ko03010	Ribosome	1
CL18178Contig1	K10892	FANCE	fanconi anemia group E protein	NA	ko03460	Fanconi anemia pathway	1
CL1817Contig1	K15409	SRPK1	serine/threonine-protein kinase SRPK1	EC:2.7.11.1	ko05168	Herpes simplex infection	1
CL18192Contig1	K05141	TNFRSF1B, TNFR2	tumor necrosis factor receptor superfamily member 1B	NA	ko04668;ko04060;ko05014;ko04920	TNF signaling pathway|Cytokine-cytokine receptor interaction|Amyotrophic lateral sclerosis (ALS)|Adipocytokine signaling pathway	4
CL18196Contig1	K00942	E2.7.4.8, gmk	guanylate kinase	EC:2.7.4.8	ko00230	Purine metabolism	1
CL18212Contig1	K07203	FRAP	FKBP12-rapamycin complex-associated protein	NA	ko04012;ko04066;ko04150;ko04151;ko04152;ko05200;ko05205;ko05206;ko05214;ko05215;ko05221;ko05230;ko05231;ko04930;ko04910;ko04919;ko04920	ErbB signaling pathway|HIF-1 signaling pathway|mTOR signaling pathway|PI3K-Akt signaling pathway|AMPK signaling pathway|Pathways in cancer|Proteoglycans in cancer|MicroRNAs in cancer|Glioma|Prostate cancer|Acute myeloid leukemia|Central carbon metabolism in cancer|Choline metabolism in cancer|Type II diabetes mellitus|Insulin signaling pathway|Thyroid hormone signaling pathway|Adipocytokine signa…	17
CL1821Contig1	K04699	SOCS7, NAP4	suppressor of cytokine signaling 7	NA	ko04630;ko04917	Jak-STAT signaling pathway|Prolactin signaling pathway	2
CL18226Contig1	K00649	GNPAT	glyceronephosphate O-acyltransferase	EC:2.3.1.42	ko04146;ko00564	Peroxisome|Glycerophospholipid metabolism	2
CL18229Contig1	K12457	NTF4	neurotrophin 4	NA	ko04010;ko04722	MAPK signaling pathway|Neurotrophin signaling pathway	2
CL18231Contig1	K16882	PCLO	protein piccolo	NA	ko04911	Insulin secretion	1
CL18233Contig1	K04853	CACNA1F	voltage-dependent calcium channel L type alpha-1F	NA	ko04010;ko04020;ko04022;ko04024;ko05410;ko05412;ko05414;ko05010;ko04260;ko04261;ko04270;ko04911;ko04912;ko04921;ko04723;ko04725;ko04726;ko04727	MAPK signaling pathway|Calcium signaling pathway|cGMP - PKG signaling pathway|cAMP signaling pathway|Hypertrophic cardiomyopathy (HCM)|Arrhythmogenic right ventricular cardiomyopathy (ARVC)|Dilated cardiomyopathy (DCM)|Alzheimer's disease|Cardiac muscle contraction|Adrenergic signaling in cardiomyocytes|Vascular smooth muscle contraction|Insulin secretion|GnRH signaling pathway|Oxytocin signaling…	18
CL18255Contig1	K06062	PCAF, KAT2, GCN5	histone acetyltransferase	EC:2.3.1.48	ko04330;ko05203;ko05166;ko04919	Notch signaling pathway|Viral carcinogenesis|HTLV-I infection|Thyroid hormone signaling pathway	4
CL1825Contig1	K10408	DNAH	dynein heavy chain, axonemal	NA	ko05016	Huntington's disease	1
CL18284Contig1	K17399	DNMT3B	DNA (cytosine-5)-methyltransferase 3B	EC:2.1.1.37	ko05206;ko00270	MicroRNAs in cancer|Cysteine and methionine metabolism	2
CL1828Contig1	K01307	GGH	gamma-glutamyl hydrolase	EC:3.4.19.9	ko00790	Folate biosynthesis	1
CL18293Contig1	K04943	KCNN2	potassium intermediate/small conductance calcium-activated channel subfamily N member 2	NA	ko04976;ko04911;ko04726	Bile secretion|Insulin secretion|Serotonergic synapse	3
CL18297Contig1	K00815	TAT	tyrosine aminotransferase	EC:2.6.1.5	ko00270;ko00350;ko00360;ko00400;ko00401;ko00950;ko00960;ko00130;ko01230	Cysteine and methionine metabolism|Tyrosine metabolism|Phenylalanine metabolism|Phenylalanine, tyrosine and tryptophan biosynthesis|Novobiocin biosynthesis|Isoquinoline alkaloid biosynthesis|Tropane, piperidine and pyridine alkaloid biosynthesis|Ubiquinone and other terpenoid-quinone biosynthesis|Biosynthesis of amino acids	9
CL182Contig1	K09113	MLX	MAX-like protein X	NA	ko04932	Non-alcoholic fatty liver disease (NAFLD)	1
CL1830Contig1	K04419	MAP3K11, MLK3	mitogen-activated protein kinase kinase kinase 11	EC:2.7.11.25	ko04010;ko04932	MAPK signaling pathway|Non-alcoholic fatty liver disease (NAFLD)	2
CL18310Contig1	K14395	ACP6	lysophosphatidic acid phosphatase type 6	EC:3.1.3.2	ko00740	Riboflavin metabolism	1
CL18320Contig1	K10413	DYNC1H	dynein heavy chain 1, cytosolic	NA	ko04145;ko05132;ko04962	Phagosome|Salmonella infection|Vasopressin-regulated water reabsorption	3
CL1832Contig1	K00850	pfkA, PFK	6-phosphofructokinase 1	EC:2.7.1.11	ko04152;ko03018;ko05230;ko00010;ko00030;ko00051;ko00052;ko00680;ko01200;ko01230	AMPK signaling pathway|RNA degradation|Central carbon metabolism in cancer|Glycolysis / Gluconeogenesis|Pentose phosphate pathway|Fructose and mannose metabolism|Galactose metabolism|Methane metabolism|Carbon metabolism|Biosynthesis of amino acids	10
CL18334Contig1	K10412	DNAL4	dynein light chain 4, axonemal	NA	ko05016	Huntington's disease	1
CL18335Contig1	K16669	FAT4	protocadherin Fat 4	NA	ko04391	Hippo signaling pathway -fly	1
CL18342Contig1	K04686	PITX2	paired-like homeodomain transcription factor 2	NA	ko04350	TGF-beta signaling pathway	1
CL18351Contig1	K10586	BIRC6, BRUCE	baculoviral IAP repeat-containing protein 6 (apollon)	EC:6.3.2.19	ko04120	Ubiquitin mediated proteolysis	1
CL18363Contig1	K00503	DBH	dopamine beta-monooxygenase	EC:1.14.17.1	ko00350	Tyrosine metabolism	1
CL18365Contig1	K06233	LRP2	low density lipoprotein-related protein 2	NA	ko04340;ko04918	Hedgehog signaling pathway|Thyroid hormone synthesis	2
CL1836Contig1	K03943	NDUFV2	NADH dehydrogenase (ubiquinone) flavoprotein 2	EC:1.6.5.3 1.6.99.3	ko04932;ko05010;ko05012;ko05016;ko00190	Non-alcoholic fatty liver disease (NAFLD)|Alzheimer's disease|Parkinson's disease|Huntington's disease|Oxidative phosphorylation	5
CL18373Contig1	K12854	SNRNP200, BRR2	pre-mRNA-splicing helicase BRR2	EC:3.6.4.13	ko03040	Spliceosome	1
CL1837Contig1	K04174	APLNR	apelin receptor	NA	ko04080	Neuroactive ligand-receptor interaction	1
CL18382Contig1	K05673	ABCC4	ATP-binding cassette, subfamily C (CFTR/MRP), member 4	NA	ko02010;ko04024;ko04976	ABC transporters|cAMP signaling pathway|Bile secretion	3
CL18388Contig1	K04650	NCOR1, N-CoR	nuclear receptor co-repressor 1	NA	ko05202;ko04919	Transcriptional misregulation in cancers|Thyroid hormone signaling pathway	2
CL18389Contig1	K00942	E2.7.4.8, gmk	guanylate kinase	EC:2.7.4.8	ko00230	Purine metabolism	1
CL18392Contig1	K01019	GAL3ST1	galactosylceramide sulfotransferase	EC:2.8.2.11	ko00565;ko00600	Ether lipid metabolism|Sphingolipid metabolism	2
CL183Contig1	K12461	FRS2	fibroblast growth factor receptor substrate 2	NA	ko05205;ko04722	Proteoglycans in cancer|Neurotrophin signaling pathway	2
CL18407Contig1	K11138	RIF1	telomere-associated protein RIF1	NA	ko04550	Signaling pathways regulating pluripotency of stem cells	1
CL18408Contig1	K04646	CLTC	clathrin heavy chain	NA	ko04142;ko04144;ko05100;ko05016;ko04961;ko04721	Lysosome|Endocytosis|Bacterial invasion of epithelial cells|Huntington's disease|Endocrine and other factor-regulated calcium reabsorption|Synaptic vesicle cycle	6
CL18410Contig1	K04142	ADRB2	adrenergic receptor beta-2	NA	ko04144;ko04020;ko04022;ko04024;ko04080;ko04261;ko04970	Endocytosis|Calcium signaling pathway|cGMP - PKG signaling pathway|cAMP signaling pathway|Neuroactive ligand-receptor interaction|Adrenergic signaling in cardiomyocytes|Salivary secretion	7
CL18412Contig1	K04205	NPY2R	neuropeptide Y receptor type 2	NA	ko04080	Neuroactive ligand-receptor interaction	1
CL18420Contig1	K16061	BIRC7_8	baculoviral IAP repeat-containing protein 7/8	NA	ko04210;ko04120;ko05200;ko05222;ko05145	Apoptosis|Ubiquitin mediated proteolysis|Pathways in cancer|Small cell lung cancer|Toxoplasmosis	5
CL18423Contig1	K04533	HD	huntingtin	NA	ko05016	Huntington's disease	1
CL18429Contig1	K03370	SIAT9	lactosylceramide alpha-2,3-sialyltransferase (sialyltransferase 9)	EC:2.4.99.9	ko00604	Glycosphingolipid biosynthesis - ganglio series	1
CL18438Contig1	K15728	LPIN	phosphatidate phosphatase LPIN	EC:3.1.3.4	ko00561;ko00564	Glycerolipid metabolism|Glycerophospholipid metabolism	2
CL18442Contig1	K15588	NSD1	histone-lysine N-methyltransferase NSD1	EC:2.1.1.43	ko00310	Lysine degradation	1
CL18447Contig1	K08052	NF1	neurofibromin 1	NA	ko04010;ko04014	MAPK signaling pathway|Ras signaling pathway	2
CL18448Contig1	K11428	SETD8	histone-lysine N-methyltransferase SETD8	EC:2.1.1.43	ko00310	Lysine degradation	1
CL1844Contig1	K04198	EDNRB	endothelin receptor type B	NA	ko04020;ko04022;ko04080;ko05200;ko04916	Calcium signaling pathway|cGMP - PKG signaling pathway|Neuroactive ligand-receptor interaction|Pathways in cancer|Melanogenesis	5
CL18452Contig1	K15607	TLX3, HOX11L2	T-cell leukemia homeobox protein 3	NA	ko05202	Transcriptional misregulation in cancers	1
CL18458Contig1	K10593	EDD1, UBR5	E3 ubiquitin-protein ligase EDD1	EC:6.3.2.19	ko04120	Ubiquitin mediated proteolysis	1
CL18468Contig1	K04829	ASIC1, ACCN2, BNAC2	acid-sensing ion channel 1	NA	ko04750	Inflammatory mediator regulation of TRP channels	1
CL18469Contig1	K10595	HERC2	E3 ubiquitin-protein ligase HERC2	EC:6.3.2.19	ko04120	Ubiquitin mediated proteolysis	1
CL18470Contig1	K04856	CACNA1I	voltage-dependent calcium channel T type alpha-1I	NA	ko04010;ko04020;ko04713	MAPK signaling pathway|Calcium signaling pathway|Circadian entrainment	3
CL1848Contig1	K04459	DUSP, MKP	dual specificity MAP kinase phosphatase	EC:3.1.3.16 3.1.3.48	ko04010	MAPK signaling pathway	1
CL18494Contig1	K05213	GRIN3A	glutamate receptor ionotropic, NMDA 3A	NA	ko04024;ko04080;ko05030;ko05031;ko05033;ko05034;ko04724	cAMP signaling pathway|Neuroactive ligand-receptor interaction|Cocaine addiction|Amphetamine addiction|Nicotine addiction|Alcoholism|Glutamatergic synapse	7
CL184Contig1	K12401	AP4B1	AP-4 complex subunit beta-1	NA	ko04142	Lysosome	1
CL18508Contig1	K08747	SLCO1C	solute carrier organic anion transporter family, member 1C	NA	ko04919	Thyroid hormone signaling pathway	1
CL18515Contig1	K11150	RDH8	retinol dehydrogenase 8	EC:1.1.1.-	ko00830	Retinol metabolism	1
CL18518Contig1	K04229	OXTR	oxytocin receptor	NA	ko04020;ko04024;ko04080;ko04921	Calcium signaling pathway|cAMP signaling pathway|Neuroactive ligand-receptor interaction|Oxytocin signaling pathway	4
CL18528Contig1	K09101	NCOA1, SRC1, KAT13A	nuclear receptor coactivator 1	EC:2.3.1.48	ko04919	Thyroid hormone signaling pathway	1
CL1852Contig1	K12347	SLC11A, NRAMP	natural resistance-associated macrophage protein	NA	ko04142;ko04978	Lysosome|Mineral absorption	2
CL18530Contig1	K04550	LRP1, CD91	low-density lipoprotein receptor-related protein 1 (alpha-2-macroglobulin receptor)	NA	ko05144;ko05010	Malaria|Alzheimer's disease	2
CL18537Contig1	K11262	ACAC	acetyl-CoA carboxylase / biotin carboxylase	EC:6.4.1.2 6.3.4.14	ko04152;ko00254;ko00620;ko00640;ko00061;ko01212;ko04910	AMPK signaling pathway|Aflatoxin biosynthesis|Pyruvate metabolism|Propanoate metabolism|Fatty acid biosynthesis|Fatty acid metabolism|Insulin signaling pathway	7
CL18544Contig1	K03853	CAPN2	calpain-2	EC:3.4.22.53	ko04210;ko04510;ko04141;ko05010	Apoptosis|Focal adhesion|Protein processing in endoplasmic reticulum|Alzheimer's disease	4
CL18556Contig1	K01054	MGLL	acylglycerol lipase	EC:3.1.1.23	ko00561;ko04723	Glycerolipid metabolism|Retrograde endocannabinoid signaling	2
CL1855Contig1	K09421	MYBL	myb-related protein	NA	ko05166	HTLV-I infection	1
CL18578Contig1	K12495	IQSEC	IQ motif and SEC7 domain-containing protein	NA	ko04144	Endocytosis	1
CL18598Contig1	K06699	PSME4	proteasome activator subunit 4	NA	ko03050	Proteasome	1
CL1859Contig1	K01278	DPP4	dipeptidyl-peptidase 4	EC:3.4.14.5	ko04974	Protein digestion and absorption	1
CL18600Contig1	K03841	FBP, fbp	fructose-1,6-bisphosphatase I	EC:3.1.3.11	ko04152;ko00010;ko00030;ko00051;ko00680;ko00710;ko01200;ko04910	AMPK signaling pathway|Glycolysis / Gluconeogenesis|Pentose phosphate pathway|Fructose and mannose metabolism|Methane metabolism|Carbon fixation in photosynthetic organisms|Carbon metabolism|Insulin signaling pathway	8
CL18611Contig1	K14572	MDN1, REA1	midasin	NA	ko03008	Ribosome biogenesis in eukaryotes	1
CL18618Contig1	K05034	SLC6A1	solute carrier family 6 (neurotransmitter transporter, GABA) member 1	NA	ko04727	GABAergic synapse	1
CL18620Contig1	K09661	MGAT5B	mannosyl alpha-1,6-glycoprotein beta-1,6-N-acetyl-glucosaminyltransferase, isozyme B	EC:2.4.1.-	ko00510;ko00514	N-Glycan biosynthesis|Other types of O-glycan biosynthesis	2
CL18626Contig1	K09236	TSHZ	teashirt	NA	ko04391	Hippo signaling pathway -fly	1
CL18630Contig1	K05749	CYFIP	cytoplasmic FMR1 interacting protein	NA	ko04810;ko03013	Regulation of actin cytoskeleton|RNA transport	2
CL18632Contig1	K10594	HERC1	E3 ubiquitin-protein ligase HERC1	EC:6.3.2.19	ko04120	Ubiquitin mediated proteolysis	1
CL1863Contig1	K13863	SLC7A1, ATRC1	solute carrier family 7 (cationic amino acid transporter), member 1	NA	ko05206	MicroRNAs in cancer	1
CL18651Contig1	K04659	THBS2S	thrombospondin 2/3/4/5	NA	ko04510;ko04145;ko04151;ko04512;ko05144	Focal adhesion|Phagosome|PI3K-Akt signaling pathway|ECM-receptor interaction|Malaria	5
CL18653Contig1	K04434	MAPK8IP1, JIP1	mitogen-activated protein kinase 8 interacting protein 1	NA	ko04010	MAPK signaling pathway	1
CL18667Contig1	K04659	THBS2S	thrombospondin 2/3/4/5	NA	ko04510;ko04145;ko04151;ko04512;ko05144	Focal adhesion|Phagosome|PI3K-Akt signaling pathway|ECM-receptor interaction|Malaria	5
CL1866Contig1	K11989	IHH	indian hedgehog	NA	ko04340	Hedgehog signaling pathway	1
CL18680Contig1	K06842	SEMA6	semaphorin 6	NA	ko04360	Axon guidance	1
CL18685Contig1	K12488	ASAP	Arf-GAP with SH3 domain, ANK repeat and PH domain-containing protein	NA	ko04144;ko04666	Endocytosis|Fc gamma R-mediated phagocytosis	2
CL18688Contig1	K12968	ADAR, ADAR1	double-stranded RNA-specific adenosine deaminase	EC:3.5.4.37	ko05162;ko05164;ko04623	Measles|Influenza A|Cytosolic DNA-sensing pathway	3
CL1868Contig1	K16834	SOST	sclerostin	NA	ko04310	Wnt signaling pathway	1
CL18692Contig1	K05067	IL5RA	interleukin 5 receptor alpha	NA	ko04630;ko04060;ko04640	Jak-STAT signaling pathway|Cytokine-cytokine receptor interaction|Hematopoietic cell lineage	3
CL18696Contig1	K00933	E2.7.3.2	creatine kinase	EC:2.7.3.2	ko00330	Arginine and proline metabolism	1
CL18702Contig1	K16798	GLI2	zinc finger protein GLI2	NA	ko04340;ko04390;ko05200;ko05217	Hedgehog signaling pathway|Hippo signaling pathway|Pathways in cancer|Basal cell carcinoma	4
CL18709Contig1	K00741	B3GNT1, B3GNT2	N-acetyllactosaminide beta-1,3-N-acetylglucosaminyltransferase	EC:2.4.1.149	ko00533;ko00601	Glycosaminoglycan biosynthesis - keratan sulfate|Glycosphingolipid biosynthesis - lacto and neolacto series	2
CL1870Contig1	K14342	SLC10A2, ASBT	solute carrier family 10 (sodium/bile acid cotransporter), member 2	NA	ko04976	Bile secretion	1
CL18711Contig1	K06252	TN	tenascin	NA	ko04510;ko04151;ko04512;ko05206	Focal adhesion|PI3K-Akt signaling pathway|ECM-receptor interaction|MicroRNAs in cancer	4
CL18714Contig1	K16196	EIF2AK4	eukaryotic translation initiation factor 2-alpha kinase 4	EC:2.7.11.1	ko04141;ko05160;ko05162;ko05164;ko05168;ko05169	Protein processing in endoplasmic reticulum|Hepatitis C|Measles|Influenza A|Herpes simplex infection|Epstein-Barr virus infection	6
CL18722Contig1	K06236	COL1AS	collagen, type I/II/III/V/XI/XXIV/XXVII, alpha	NA	ko04510;ko04151;ko04512;ko05146;ko04974;ko04611	Focal adhesion|PI3K-Akt signaling pathway|ECM-receptor interaction|Amoebiasis|Protein digestion and absorption|Platelet activation	6
CL1873Contig1	K09236	TSHZ	teashirt	NA	ko04391	Hippo signaling pathway -fly	1
CL18744Contig1	K14293	KPNB1	importin subunit beta-1	NA	ko03013	RNA transport	1
CL1874Contig1	K07367	CARD11	caspase recruitment domain-containing protein 11	NA	ko04064;ko04660;ko04662	NF-kappa B signaling pathway|T cell receptor signaling pathway|B cell receptor signaling pathway	3
CL18754Contig1	K17108	GBA2	non-lysosomal glucosylceramidase	EC:3.2.1.45	ko00511;ko00600	Other glycan degradation|Sphingolipid metabolism	2
CL1875Contig1	K05870	CREB1	cyclic AMP-responsive element-binding protein 1	NA	ko04022;ko04024;ko04151;ko04152;ko04668;ko05203;ko05215;ko05152;ko05161;ko05166;ko05016;ko05030;ko05031;ko05034;ko04261;ko04380;ko04911;ko04915;ko04916;ko04918;ko04710;ko04713;ko04962;ko04612;ko04725;ko04728	cGMP - PKG signaling pathway|cAMP signaling pathway|PI3K-Akt signaling pathway|AMPK signaling pathway|TNF signaling pathway|Viral carcinogenesis|Prostate cancer|Tuberculosis|Hepatitis B|HTLV-I infection|Huntington's disease|Cocaine addiction|Amphetamine addiction|Alcoholism|Adrenergic signaling in cardiomyocytes|Osteoclast differentiation|Insulin secretion|Estrogen signaling pathway|Melanogenesis…	26
CL18760Contig1	K12844	PRPF31	U4/U6 small nuclear ribonucleoprotein PRP31	NA	ko03040	Spliceosome	1
CL18766Contig1	K04585	PTHR1	parathyroid hormone receptor 1	NA	ko04080;ko04961	Neuroactive ligand-receptor interaction|Endocrine and other factor-regulated calcium reabsorption	2
CL18767Contig1	K04428	MAP3K4, MEKK4	mitogen-activated protein kinase kinase kinase 4	EC:2.7.11.25	ko04010;ko04912	MAPK signaling pathway|GnRH signaling pathway	2
CL18768Contig1	K05767	IQGAP2_3	Ras GTPase-activating-like protein IQGAP2/3	NA	ko04810	Regulation of actin cytoskeleton	1
CL18774Contig1	K16848	IQGAP1	Ras GTPase-activating-like protein IQGAP1	NA	ko04810;ko04520;ko05205	Regulation of actin cytoskeleton|Adherens junction|Proteoglycans in cancer	3
CL18801Contig1	K06564	IGF2R	insulin-like growth factor 2 receptor	NA	ko04142	Lysosome	1
CL1881Contig1	K07522	NTNG1	netrin-G1	NA	ko04514;ko04360	Cell adhesion molecules (CAMs)|Axon guidance	2
CL18827Contig1	K02677	CPKC	classical protein kinase C	EC:2.7.11.13	ko04510;ko04530;ko04540;ko04010;ko04011;ko04012;ko04014;ko04015;ko04020;ko04066;ko04070;ko04150;ko04310;ko04370;ko05200;ko05205;ko05206;ko05214;ko05223;ko05231;ko05110;ko05143;ko05146;ko05161;ko05031;ko05032;ko04270;ko04970;ko04971;ko04972;ko04911;ko04916;ko04918;ko04919;ko04921;ko04713;ko04960;ko04961;ko04650;ko04666;ko04670;ko04720;ko04723;ko04724;ko04725;ko04726;ko04727;ko04728;ko04730;ko04745…	Focal adhesion|Tight junction|Gap junction|MAPK signaling pathway|MAPK signaling pathway - yeast|ErbB signaling pathway|Ras signaling pathway|Rap1 signaling pathway|Calcium signaling pathway|HIF-1 signaling pathway|Phosphatidylinositol signaling system|mTOR signaling pathway|Wnt signaling pathway|VEGF signaling pathway|Pathways in cancer|Proteoglycans in cancer|MicroRNAs in cancer|Glioma|Non-smal…	51
CL1882Contig1	K06478	PTPRC, CD45	receptor-type tyrosine-protein phosphatase C	EC:3.1.3.48	ko04514;ko05340;ko04660;ko04666	Cell adhesion molecules (CAMs)|Primary immunodeficiency|T cell receptor signaling pathway|Fc gamma R-mediated phagocytosis	4
CL18833Contig1	K11828	DLG4, PSD95	discs large protein 4	NA	ko04390;ko05016;ko05030;ko04724	Hippo signaling pathway|Huntington's disease|Cocaine addiction|Glutamatergic synapse	4
CL1883Contig1	K04358	FGF	fibroblast growth factor	NA	ko04810;ko04010;ko04014;ko04015;ko04151;ko05200;ko05218	Regulation of actin cytoskeleton|MAPK signaling pathway|Ras signaling pathway|Rap1 signaling pathway|PI3K-Akt signaling pathway|Pathways in cancer|Melanoma	7
CL18840Contig1	K02537	MAD2	mitotic spindle assembly checkpoint protein MAD2	NA	ko04110;ko04111;ko04113;ko04114;ko05166;ko04914	Cell cycle|Cell cycle - yeast|Meiosis - yeast|Oocyte meiosis|HTLV-I infection|Progesterone-mediated oocyte maturation	6
CL18841Contig1	K18625	SHROOM	protein Shroom	NA	ko04530	Tight junction	1
CL18842Contig1	K04270	P2RY1	purinergic receptor P2Y, G protein-coupled, 1	NA	ko04015;ko04080;ko04611	Rap1 signaling pathway|Neuroactive ligand-receptor interaction|Platelet activation	3
CL18847Contig1	K06236	COL1AS	collagen, type I/II/III/V/XI/XXIV/XXVII, alpha	NA	ko04510;ko04151;ko04512;ko05146;ko04974;ko04611	Focal adhesion|PI3K-Akt signaling pathway|ECM-receptor interaction|Amoebiasis|Protein digestion and absorption|Platelet activation	6
CL1884Contig1	K13298	PDE11	dual 3',5'-cyclic-AMP and -GMP phosphodiesterase 11	EC:3.1.4.17 3.1.4.35	ko05032;ko00230	Morphine addiction|Purine metabolism	2
CL18850Contig1	K05406	IL12A	interleukin 12A	NA	ko04630;ko04060;ko04940;ko05321;ko05330;ko05133;ko05134;ko05140;ko05142;ko05143;ko05144;ko05145;ko05146;ko05152;ko05162;ko05164;ko05168;ko04620;ko04622	Jak-STAT signaling pathway|Cytokine-cytokine receptor interaction|Type I diabetes mellitus|Inflammatiory bowel disease (IBD)|Allograft rejection|Pertussis|Legionellosis|Leishmaniasis|Chagas disease (American trypanosomiasis)|African trypanosomiasis|Malaria|Toxoplasmosis|Amoebiasis|Tuberculosis|Measles|Influenza A|Herpes simplex infection|Toll-like receptor signaling pathway|RIG-I-like receptor si…	19
CL18852Contig1	K06236	COL1AS	collagen, type I/II/III/V/XI/XXIV/XXVII, alpha	NA	ko04510;ko04151;ko04512;ko05146;ko04974;ko04611	Focal adhesion|PI3K-Akt signaling pathway|ECM-receptor interaction|Amoebiasis|Protein digestion and absorption|Platelet activation	6
CL18853Contig1	K07521	UNC5	netrin receptor unc-5	NA	ko04360	Axon guidance	1
CL1885Contig1	K06461	ITGAM	integrin alpha M	NA	ko04810;ko04145;ko04015;ko04514;ko05202;ko05133;ko05134;ko05140;ko05146;ko05150;ko05152;ko04640;ko04670	Regulation of actin cytoskeleton|Phagosome|Rap1 signaling pathway|Cell adhesion molecules (CAMs)|Transcriptional misregulation in cancers|Pertussis|Legionellosis|Leishmaniasis|Amoebiasis|Staphylococcus aureus infection|Tuberculosis|Hematopoietic cell lineage|Leukocyte transendothelial migration	13
CL1886Contig1	K05072	IL7R	interleukin 7 receptor	NA	ko04068;ko04151;ko04630;ko04060;ko05340;ko04640	FoxO signaling pathway|PI3K-Akt signaling pathway|Jak-STAT signaling pathway|Cytokine-cytokine receptor interaction|Primary immunodeficiency|Hematopoietic cell lineage	6
CL1887Contig1	K04862	CACNB1	voltage-dependent calcium channel beta-1	NA	ko04010;ko05410;ko05412;ko05414;ko04260;ko04261;ko04921	MAPK signaling pathway|Hypertrophic cardiomyopathy (HCM)|Arrhythmogenic right ventricular cardiomyopathy (ARVC)|Dilated cardiomyopathy (DCM)|Cardiac muscle contraction|Adrenergic signaling in cardiomyocytes|Oxytocin signaling pathway	7
CL18886Contig1	K06238	COL6A	collagen, type VI, alpha	NA	ko04510;ko04151;ko04512;ko04974	Focal adhesion|PI3K-Akt signaling pathway|ECM-receptor interaction|Protein digestion and absorption	4
CL18887Contig1	K06672	SCC2, NIPBL	cohesin loading factor subunit SCC2	NA	ko04111	Cell cycle - yeast	1
CL18890Contig1	K15292	STXBP1, MUNC18-1	syntaxin-binding protein 1	NA	ko04721	Synaptic vesicle cycle	1
CL18891Contig1	K08653	MBTPS1	membrane-bound transcription factor site-1 protease	EC:3.4.21.112	ko04141	Protein processing in endoplasmic reticulum	1
CL18893Contig1	K01870	IARS, ileS	isoleucyl-tRNA synthetase	EC:6.1.1.5	ko00970	Aminoacyl-tRNA biosynthesis	1
CL18898Contig1	K13517	MBOAT1_2	lysophospholipid acyltransferase 1/2	EC:2.3.1.51 2.3.1.-	ko00561;ko00564	Glycerolipid metabolism|Glycerophospholipid metabolism	2
CL1890Contig1	K06236	COL1AS	collagen, type I/II/III/V/XI/XXIV/XXVII, alpha	NA	ko04510;ko04151;ko04512;ko05146;ko04974;ko04611	Focal adhesion|PI3K-Akt signaling pathway|ECM-receptor interaction|Amoebiasis|Protein digestion and absorption|Platelet activation	6
CL18910Contig1	K12599	SKI2, SKIV2L	antiviral helicase SKI2	EC:3.6.4.-	ko03018	RNA degradation	1
CL1894Contig1	K06550	L1CAM	L1 cell adhesion molecule	NA	ko04514;ko04360	Cell adhesion molecules (CAMs)|Axon guidance	2
CL18964Contig1	K04635	GNA11	guanine nucleotide-binding protein subunit alpha-11	NA	ko04540;ko04020;ko04022;ko05200;ko05142;ko05146;ko04270;ko04911;ko04912;ko04725;ko04730	Gap junction|Calcium signaling pathway|cGMP - PKG signaling pathway|Pathways in cancer|Chagas disease (American trypanosomiasis)|Amoebiasis|Vascular smooth muscle contraction|Insulin secretion|GnRH signaling pathway|Cholinergic synapse|Long-term depression	11
CL18966Contig1	K13780	SLC7A5, LAT1	solute carrier family 7 (L-type amino acid transporter), member 5	NA	ko05230	Central carbon metabolism in cancer	1
CL18967Contig1	K10955	MUC2	intestinal mucin-2	NA	ko05110;ko05146	Vibrio cholerae infection|Amoebiasis	2
CL18971Contig1	K08333	PIK3R4, VPS15	phosphoinositide-3-kinase, regulatory subunit 4	EC:2.7.11.1	ko04140	Regulation of autophagy	1
CL18976Contig1	K12385	NPC1	Niemann-Pick C1 protein	NA	ko04142	Lysosome	1
CL18998Contig1	K06233	LRP2	low density lipoprotein-related protein 2	NA	ko04340;ko04918	Hedgehog signaling pathway|Thyroid hormone synthesis	2
CL19005Contig1	K17725	ETHE1	sulfur dioxygenase	EC:1.13.11.18	ko00920	Sulfur metabolism	1
CL19008Contig1	K11824	AP2A	AP-2 complex subunit alpha	NA	ko04144;ko05016;ko04961;ko04721	Endocytosis|Huntington's disease|Endocrine and other factor-regulated calcium reabsorption|Synaptic vesicle cycle	4
CL1900Contig1	K03898	KNG	kininogen	NA	ko04610	Complement and coagulation cascades	1
CL19017Contig1	K12172	RANBP2, NUP358	E3 SUMO-protein ligase RanBP2	NA	ko03013	RNA transport	1
CL1901Contig1	K05719	ITGB1	integrin beta 1	NA	ko04810;ko04510;ko04145;ko04015;ko04151;ko04512;ko04514;ko05200;ko05205;ko05222;ko05410;ko05412;ko05414;ko05100;ko05130;ko05131;ko05133;ko05140;ko05145;ko04360;ko04611;ko04670	Regulation of actin cytoskeleton|Focal adhesion|Phagosome|Rap1 signaling pathway|PI3K-Akt signaling pathway|ECM-receptor interaction|Cell adhesion molecules (CAMs)|Pathways in cancer|Proteoglycans in cancer|Small cell lung cancer|Hypertrophic cardiomyopathy (HCM)|Arrhythmogenic right ventricular cardiomyopathy (ARVC)|Dilated cardiomyopathy (DCM)|Bacterial invasion of epithelial cells|Pathogenic E…	22
CL19032Contig1	K10841	ERCC6, CSB, RAD26	DNA excision repair protein ERCC-6	NA	ko03420	Nucleotide excision repair	1
CL19040Contig1	K04298	P2RY12	purinergic receptor P2Y, G protein-coupled, 12	NA	ko04611	Platelet activation	1
CL19059Contig1	K04646	CLTC	clathrin heavy chain	NA	ko04142;ko04144;ko05100;ko05016;ko04961;ko04721	Lysosome|Endocytosis|Bacterial invasion of epithelial cells|Huntington's disease|Endocrine and other factor-regulated calcium reabsorption|Synaptic vesicle cycle	6
CL1906Contig1	K09057	HLF	hepatic leukemia factor	NA	ko04711	Circadian rhythm - fly	1
CL19086Contig1	K09291	TPR, MLP1, MLP2	nucleoprotein TPR	NA	ko04011;ko03013;ko05200;ko05216	MAPK signaling pathway - yeast|RNA transport|Pathways in cancer|Thyroid cancer	4
CL19089Contig1	K00907	MYLK	myosin-light-chain kinase	EC:2.7.11.18	ko04810;ko04510;ko04020;ko04022;ko04270;ko04971;ko04921;ko04611	Regulation of actin cytoskeleton|Focal adhesion|Calcium signaling pathway|cGMP - PKG signaling pathway|Vascular smooth muscle contraction|Gastric acid secretion|Oxytocin signaling pathway|Platelet activation	8
CL19097Contig1	K17388	ROCK2	Rho-associated protein kinase 2	EC:2.7.11.1	ko04810;ko04510;ko04022;ko04024;ko04310;ko05200;ko05205;ko05130;ko05131;ko05132;ko04270;ko04360;ko04921;ko04062;ko04611;ko04670	Regulation of actin cytoskeleton|Focal adhesion|cGMP - PKG signaling pathway|cAMP signaling pathway|Wnt signaling pathway|Pathways in cancer|Proteoglycans in cancer|Pathogenic Escherichia coli infection|Shigellosis|Salmonella infection|Vascular smooth muscle contraction|Axon guidance|Oxytocin signaling pathway|Chemokine signaling pathway|Platelet activation|Leukocyte transendothelial migration	16
CL190Contig1	K10396	KIF5	kinesin family member 5	NA	ko04728	Dopaminergic synapse	1
CL19100Contig1	K03348	APC1	anaphase-promoting complex subunit 1	NA	ko04110;ko04111;ko04113;ko04114;ko04120;ko05166;ko04914	Cell cycle|Cell cycle - yeast|Meiosis - yeast|Oocyte meiosis|Ubiquitin mediated proteolysis|HTLV-I infection|Progesterone-mediated oocyte maturation	7
CL1910Contig1	K13293	PDE4	cAMP-specific phosphodiesterase 4	EC:3.1.4.53	ko04024;ko05032;ko00230	cAMP signaling pathway|Morphine addiction|Purine metabolism	3
CL19126Contig1	K10408	DNAH	dynein heavy chain, axonemal	NA	ko05016	Huntington's disease	1
CL19129Contig1	K12384	SCARB2, LIMP2, CD36L2	lysosome membrane protein 2	NA	ko04142	Lysosome	1
CL19138Contig1	K13708	DOCK1	dedicator of cytokinesis protein 1	NA	ko04810;ko04510;ko05100;ko05131	Regulation of actin cytoskeleton|Focal adhesion|Bacterial invasion of epithelial cells|Shigellosis	4
CL19139Contig1	K09378	ATBF1	AT-binding transcription factor 1	NA	ko04550	Signaling pathways regulating pluripotency of stem cells	1
CL1913Contig1	K12393	AP1M	AP-1 complex subunit mu	NA	ko04142	Lysosome	1
CL19143Contig1	K15588	NSD1	histone-lysine N-methyltransferase NSD1	EC:2.1.1.43	ko00310	Lysine degradation	1
CL19153Contig1	K06589	ITGB6	integrin beta 6	NA	ko04810;ko04510;ko04151;ko04512;ko05410;ko05412;ko05414	Regulation of actin cytoskeleton|Focal adhesion|PI3K-Akt signaling pathway|ECM-receptor interaction|Hypertrophic cardiomyopathy (HCM)|Arrhythmogenic right ventricular cardiomyopathy (ARVC)|Dilated cardiomyopathy (DCM)	7
CL19178Contig1	K02685	PRI2	DNA primase large subunit	EC:2.7.7.-	ko03030;ko00230;ko00240	DNA replication|Purine metabolism|Pyrimidine metabolism	3
CL1917Contig1	K06845	NTN4	netrin 4	NA	ko04360	Axon guidance	1
CL19186Contig1	K10408	DNAH	dynein heavy chain, axonemal	NA	ko05016	Huntington's disease	1
CL19189Contig1	K10632	BRAP	BRCA1-associated protein	EC:6.3.2.19	ko04014	Ras signaling pathway	1
CL19194Contig1	K04280	GNRHR	gonadotropin-releasing hormone receptor	NA	ko04080;ko04912	Neuroactive ligand-receptor interaction|GnRH signaling pathway	2
CL19195Contig1	K05236	COPA	coatomer protein complex, subunit alpha (xenin)	NA	ko04080	Neuroactive ligand-receptor interaction	1
CL19198Contig1	K11839	USP8, UBP5	ubiquitin carboxyl-terminal hydrolase 8	EC:3.4.19.12	ko04144	Endocytosis	1
CL19206Contig1	K07364	TEC	tyrosine-protein kinase Tec	EC:2.7.10.2	ko04380;ko04660	Osteoclast differentiation|T cell receptor signaling pathway	2
CL19208Contig1	K02599	NOTCH	Notch	NA	ko04330;ko05206;ko04320;ko04919	Notch signaling pathway|MicroRNAs in cancer|Dorso-ventral axis formation|Thyroid hormone signaling pathway	4
CL19209Contig1	K10652	TRIM25, EFP	tripartite motif-containing protein 25	EC:6.3.2.19	ko04064;ko05164;ko04622	NF-kappa B signaling pathway|Influenza A|RIG-I-like receptor signaling pathway	3
CL19219Contig1	K05858	PLCB	phosphatidylinositol phospholipase C, beta	EC:3.1.4.11	ko04540;ko04015;ko04020;ko04022;ko04070;ko04310;ko05200;ko05142;ko05143;ko05146;ko05010;ko05016;ko00562;ko04261;ko04270;ko04970;ko04971;ko04972;ko04911;ko04912;ko04915;ko04916;ko04918;ko04919;ko04921;ko04713;ko04961;ko04062;ko04611;ko04720;ko04723;ko04724;ko04725;ko04726;ko04728;ko04730;ko04745;ko04750	Gap junction|Rap1 signaling pathway|Calcium signaling pathway|cGMP - PKG signaling pathway|Phosphatidylinositol signaling system|Wnt signaling pathway|Pathways in cancer|Chagas disease (American trypanosomiasis)|African trypanosomiasis|Amoebiasis|Alzheimer's disease|Huntington's disease|Inositol phosphate metabolism|Adrenergic signaling in cardiomyocytes|Vascular smooth muscle contraction|Salivar…	38
CL19220Contig1	K14349	NCEH1, AADACL1	neutral cholesterol ester hydrolase 1	EC:3.1.1.-	ko04976	Bile secretion	1
CL19230Contig1	K06793	VCAN, CSPG2	versican core protein	NA	ko04514	Cell adhesion molecules (CAMs)	1
CL19236Contig1	K04959	ITPR2	inositol 1,4,5-triphosphate receptor type 2	NA	ko04114;ko04540;ko04020;ko04022;ko04070;ko05205;ko05010;ko04270;ko04970;ko04971;ko04972;ko04912;ko04915;ko04918;ko04921;ko04611;ko04720;ko04723;ko04724;ko04725;ko04726;ko04728;ko04730;ko04750	Oocyte meiosis|Gap junction|Calcium signaling pathway|cGMP - PKG signaling pathway|Phosphatidylinositol signaling system|Proteoglycans in cancer|Alzheimer's disease|Vascular smooth muscle contraction|Salivary secretion|Gastric acid secretion|Pancreatic secretion|GnRH signaling pathway|Estrogen signaling pathway|Thyroid hormone synthesis|Oxytocin signaling pathway|Platelet activation|Long-term pot…	24
CL1923Contig1	K12559	MYO10	myosin X	NA	ko04666	Fc gamma R-mediated phagocytosis	1
CL19250Contig1	K16669	FAT4	protocadherin Fat 4	NA	ko04391	Hippo signaling pathway -fly	1
CL19259Contig1	K04962	RYR2	ryanodine receptor 2	NA	ko04020;ko04024;ko05410;ko05412;ko05414;ko04260;ko04261;ko04972;ko04911;ko04921;ko04713	Calcium signaling pathway|cAMP signaling pathway|Hypertrophic cardiomyopathy (HCM)|Arrhythmogenic right ventricular cardiomyopathy (ARVC)|Dilated cardiomyopathy (DCM)|Cardiac muscle contraction|Adrenergic signaling in cardiomyocytes|Pancreatic secretion|Insulin secretion|Oxytocin signaling pathway|Circadian entrainment	11
CL1925Contig1	K04179	CCR4	C-C chemokine receptor type 4	NA	ko04060;ko05203;ko04062	Cytokine-cytokine receptor interaction|Viral carcinogenesis|Chemokine signaling pathway	3
CL19265Contig1	K01831	PTGIS, CYP8A	prostacyclin synthase	EC:5.3.99.4	ko00590	Arachidonic acid metabolism	1
CL19271Contig1	K09370	ISL1	insulin gene enhancer protein ISL-1	NA	ko04550	Signaling pathways regulating pluripotency of stem cells	1
CL19272Contig1	K06236	COL1AS	collagen, type I/II/III/V/XI/XXIV/XXVII, alpha	NA	ko04510;ko04151;ko04512;ko05146;ko04974;ko04611	Focal adhesion|PI3K-Akt signaling pathway|ECM-receptor interaction|Amoebiasis|Protein digestion and absorption|Platelet activation	6
CL19280Contig1	K06823	COL18A	collagen, type XVIII, alpha	NA	ko04974	Protein digestion and absorption	1
CL19299Contig1	K04437	FLNA	filamin	NA	ko04510;ko04010;ko05205;ko05132	Focal adhesion|MAPK signaling pathway|Proteoglycans in cancer|Salmonella infection	4
CL19309Contig1	K07202	PPARGC1A, PGC1A	alpha peroxisome proliferator-activated receptor gamma coactivator 1-alpha	NA	ko04152;ko05016;ko04910;ko04920	AMPK signaling pathway|Huntington's disease|Insulin signaling pathway|Adipocytokine signaling pathway	4
CL19316Contig1	K03245	EIF3J	translation initiation factor 3 subunit J	NA	ko03013	RNA transport	1
CL19319Contig1	K03260	EIF4G	translation initiation factor 4G	NA	ko03013;ko05416	RNA transport|Viral myocarditis	2
CL19321Contig1	K05667	ABCC3	ATP-binding cassette, subfamily C (CFTR/MRP), member 3	NA	ko02010;ko04976	ABC transporters|Bile secretion	2
CL19325Contig1	K04194	CCKAR	cholecystokinin A receptor	NA	ko04020;ko04080;ko04972;ko04911	Calcium signaling pathway|Neuroactive ligand-receptor interaction|Pancreatic secretion|Insulin secretion	4
CL19335Contig1	K06238	COL6A	collagen, type VI, alpha	NA	ko04510;ko04151;ko04512;ko04974	Focal adhesion|PI3K-Akt signaling pathway|ECM-receptor interaction|Protein digestion and absorption	4
CL19344Contig1	K03515	REV1	DNA repair protein REV1	EC:2.7.7.-	ko03460	Fanconi anemia pathway	1
CL19347Contig1	K08110	GPC4	glypican 4 (K-glypican)	NA	ko04310	Wnt signaling pathway	1
CL19379Contig1	K10581	UBE2O	ubiquitin-conjugating enzyme E2 O	EC:6.3.2.19	ko04120	Ubiquitin mediated proteolysis	1
CL19382Contig1	K05737	GIT1	G protein-coupled receptor kinase interactor 1	NA	ko04810;ko04144;ko05120	Regulation of actin cytoskeleton|Endocytosis|Epithelial cell signaling in Helicobacter pylori infection	3
CL19411Contig1	K06449	CD2	CD2 antigen	NA	ko04514;ko04640	Cell adhesion molecules (CAMs)|Hematopoietic cell lineage	2
CL19413Contig1	K12491	AGAP1_3	Arf-GAP with GTPase, ANK repeat and PH domain-containing protein 1/3	NA	ko04144	Endocytosis	1
CL19420Contig1	K04668	LEFTY	left-right determination factor	NA	ko04350	TGF-beta signaling pathway	1
CL19438Contig1	K05031	CFTR	cystic fibrosis transmembrane conductance regulator	EC:3.6.3.49	ko02010;ko04024;ko04152;ko05110;ko04971;ko04972;ko04976	ABC transporters|cAMP signaling pathway|AMPK signaling pathway|Vibrio cholerae infection|Gastric acid secretion|Pancreatic secretion|Bile secretion	7
CL19444Contig1	K12796	ERBB2IP, ERBIN	erbb2-interacting protein	NA	ko04621	NOD-like receptor signaling pathway	1
CL1944Contig1	K08528	NR1B2, RARB	retinoic acid receptor beta	NA	ko05200;ko05222;ko05223	Pathways in cancer|Small cell lung cancer|Non-small cell lung cancer	3
CL19467Contig1	K06236	COL1AS	collagen, type I/II/III/V/XI/XXIV/XXVII, alpha	NA	ko04510;ko04151;ko04512;ko05146;ko04974;ko04611	Focal adhesion|PI3K-Akt signaling pathway|ECM-receptor interaction|Amoebiasis|Protein digestion and absorption|Platelet activation	6
CL19468Contig1	K07379	CNTNAP1	contactin associated protein 1	NA	ko04514	Cell adhesion molecules (CAMs)	1
CL19488Contig1	K04494	CHD8, HELSNF1	chromodomain helicase DNA binding protein 8	EC:3.6.4.12	ko04310	Wnt signaling pathway	1
CL194Contig1	K13376	TGFB2	transforming growth factor beta-2	NA	ko04110;ko04144;ko04010;ko04068;ko04350;ko04390;ko04060;ko05200;ko05205;ko05206;ko05210;ko05211;ko05212;ko05220;ko05410;ko05414;ko05321;ko05323;ko05140;ko05142;ko05144;ko05145;ko05146;ko05152;ko05161;ko05166;ko04380	Cell cycle|Endocytosis|MAPK signaling pathway|FoxO signaling pathway|TGF-beta signaling pathway|Hippo signaling pathway|Cytokine-cytokine receptor interaction|Pathways in cancer|Proteoglycans in cancer|MicroRNAs in cancer|Colorectal cancer|Renal cell carcinoma|Pancreatic cancer|Chronic myeloid leukemia|Hypertrophic cardiomyopathy (HCM)|Dilated cardiomyopathy (DCM)|Inflammatiory bowel disease (IBD…	27
CL19509Contig1	K05638	NFE2L2, NRF2	nuclear factor erythroid 2-related factor 2	NA	ko04141	Protein processing in endoplasmic reticulum	1
CL19515Contig1	K05871	PTK2B, FAK2	focal adhesion kinase 2	EC:2.7.10.2	ko04020;ko05161;ko04912;ko04062;ko04650;ko04670	Calcium signaling pathway|Hepatitis B|GnRH signaling pathway|Chemokine signaling pathway|Natural killer cell mediated cytotoxicity|Leukocyte transendothelial migration	6
CL1951Contig1	K04398	CASP8	caspase 8	EC:3.4.22.61	ko04115;ko04210;ko04668;ko05200;ko05203;ko05416;ko04932;ko05134;ko05142;ko05145;ko05152;ko05161;ko05168;ko05010;ko05016;ko04620;ko04621;ko04622	p53 signaling pathway|Apoptosis|TNF signaling pathway|Pathways in cancer|Viral carcinogenesis|Viral myocarditis|Non-alcoholic fatty liver disease (NAFLD)|Legionellosis|Chagas disease (American trypanosomiasis)|Toxoplasmosis|Tuberculosis|Hepatitis B|Herpes simplex infection|Alzheimer's disease|Huntington's disease|Toll-like receptor signaling pathway|NOD-like receptor signaling pathway|RIG-I-like …	18
CL19527Contig1	K08794	CAMK1	calcium/calmodulin-dependent protein kinase I	EC:2.7.11.17	ko04921	Oxytocin signaling pathway	1
CL1952Contig1	K08102	HS6ST2	heparan sulfate 6-O-sulfotransferase HS6ST2	EC:2.8.2.-	ko00534	Glycosaminoglycan biosynthesis - heparan sulfate / heparin	1
CL1953Contig1	K06273	ZYX	zyxin	NA	ko04510	Focal adhesion	1
CL19542Contig1	K06238	COL6A	collagen, type VI, alpha	NA	ko04510;ko04151;ko04512;ko04974	Focal adhesion|PI3K-Akt signaling pathway|ECM-receptor interaction|Protein digestion and absorption	4
CL19543Contig1	K05681	ABCG2	ATP-binding cassette, subfamily G (WHITE), member 2	NA	ko02010;ko04976	ABC transporters|Bile secretion	2
CL19547Contig1	K14619	TCN2	transcobalamin-2	NA	ko04977	Vitamin digestion and absorption	1
CL19549Contig1	K06229	SUFU	suppressor of fused	NA	ko04340;ko05200;ko05217	Hedgehog signaling pathway|Pathways in cancer|Basal cell carcinoma	3
CL19574Contig1	K04373	RPS6KA, RSK2	p90 ribosomal S6 kinase	EC:2.7.11.1	ko04114;ko04010;ko04150;ko04914;ko04720;ko04722	Oocyte meiosis|MAPK signaling pathway|mTOR signaling pathway|Progesterone-mediated oocyte maturation|Long-term potentiation|Neurotrophin signaling pathway	6
CL19578Contig1	K06087	CLDN	claudin	NA	ko04530;ko04514;ko05160;ko04670	Tight junction|Cell adhesion molecules (CAMs)|Hepatitis C|Leukocyte transendothelial migration	4
CL1957Contig1	K04997	KCNJ3	potassium inwardly-rectifying channel subfamily J member 3	NA	ko05032;ko04915;ko04921;ko04713;ko04723;ko04724;ko04725;ko04726;ko04728	Morphine addiction|Estrogen signaling pathway|Oxytocin signaling pathway|Circadian entrainment|Retrograde endocannabinoid signaling|Glutamatergic synapse|Cholinergic synapse|Serotonergic synapse|Dopaminergic synapse	9
CL1958Contig1	K12886	HNRNPK	heterogeneous nuclear ribonucleoprotein K	NA	ko03040;ko05203;ko05206;ko05168	Spliceosome|Viral carcinogenesis|MicroRNAs in cancer|Herpes simplex infection	4
CL19594Contig1	K08765	CPT1	carnitine O-palmitoyltransferase 1	EC:2.3.1.21	ko04152;ko00071;ko01212;ko03320;ko04920	AMPK signaling pathway|Fatty acid degradation|Fatty acid metabolism|PPAR signaling pathway|Adipocytokine signaling pathway	5
CL19602Contig1	K04615	GABBR	gamma-aminobutyric acid type B receptor	NA	ko04024;ko04080;ko05032;ko04915;ko04727	cAMP signaling pathway|Neuroactive ligand-receptor interaction|Morphine addiction|Estrogen signaling pathway|GABAergic synapse	5
CL1960Contig1	K04237	PARD3	partitioning defective protein 3	NA	ko04520;ko04530;ko04144;ko04015;ko04390;ko04391;ko04080;ko04062	Adherens junction|Tight junction|Endocytosis|Rap1 signaling pathway|Hippo signaling pathway|Hippo signaling pathway -fly|Neuroactive ligand-receptor interaction|Chemokine signaling pathway	8
CL19612Contig1	K00710	GALNT	polypeptide N-acetylgalactosaminyltransferase	EC:2.4.1.41	ko00512	Mucin type O-glycan biosynthesis	1
CL19615Contig1	K03165	TOP3	DNA topoisomerase III	EC:5.99.1.2	ko03440;ko03460	Homologous recombination|Fanconi anemia pathway	2
CL19622Contig1	K08132	COL12A	collagen, type XII, alpha	NA	ko04974	Protein digestion and absorption	1
CL19636Contig1	K05760	PXN	paxillin	NA	ko04810;ko04510;ko04370;ko05203;ko05205;ko05100;ko04062;ko04670	Regulation of actin cytoskeleton|Focal adhesion|VEGF signaling pathway|Viral carcinogenesis|Proteoglycans in cancer|Bacterial invasion of epithelial cells|Chemokine signaling pathway|Leukocyte transendothelial migration	8
CL19637Contig1	K07526	SRGAP	SLIT-ROBO Rho GTPase activating protein	NA	ko04360	Axon guidance	1
CL1963Contig1	K10408	DNAH	dynein heavy chain, axonemal	NA	ko05016	Huntington's disease	1
CL19644Contig1	K03544	clpX, CLPX	ATP-dependent Clp protease ATP-binding subunit ClpX	NA	ko04112	Cell cycle - Caulobacter	1
CL19645Contig1	K07373	GJD2	gap junction delta-2 protein	NA	ko04540	Gap junction	1
CL1964Contig1	K06051	DLL	delta	NA	ko04330	Notch signaling pathway	1
CL1965Contig1	K05750	NCKAP1, NAP125	NCK-associated protein 1	NA	ko04810	Regulation of actin cytoskeleton	1
CL19662Contig1	K00659	BAAT	bile acid-CoA:amino acid N-acyltransferase	EC:2.3.1.65 3.1.2.2	ko04146;ko00120;ko01040;ko00430;ko04976	Peroxisome|Primary bile acid biosynthesis|Biosynthesis of unsaturated fatty acids|Taurine and hypotaurine metabolism|Bile secretion	5
CL19668Contig1	K09299	ZEB1_2	zinc finger homeobox protein 1/2	NA	ko05206	MicroRNAs in cancer	1
CL19672Contig1	K10168	TLR5	toll-like receptor 5	NA	ko05321;ko05130;ko05132;ko05134;ko04620	Inflammatiory bowel disease (IBD)|Pathogenic Escherichia coli infection|Salmonella infection|Legionellosis|Toll-like receptor signaling pathway	5
CL19676Contig1	K06095	MPDZ, MUPP1, Patj	multiple PDZ domain protein	NA	ko04530;ko04391	Tight junction|Hippo signaling pathway -fly	2
CL19679Contig1	K08131	COL9A	collagen, type IX, alpha	NA	ko04974	Protein digestion and absorption	1
CL19696Contig1	K02579	NDST4	heparan sulfate N-deacetylase/N-sulfotransferase NDST4	EC:3.1.1.- 2.8.2.-	ko00534	Glycosaminoglycan biosynthesis - heparan sulfate / heparin	1
CL19699Contig1	K03026	RPC53, POLR3D	DNA-directed RNA polymerase III subunit RPC4	NA	ko03020;ko05169;ko00230;ko00240;ko04623	RNA polymerase|Epstein-Barr virus infection|Purine metabolism|Pyrimidine metabolism|Cytosolic DNA-sensing pathway	5
CL19704Contig1	K09188	MLL3	histone-lysine N-methyltransferase MLL3	EC:2.1.1.43	ko00310	Lysine degradation	1
CL19711Contig1	K09048	CREB3	cyclic AMP-responsive element-binding protein 3	NA	ko04022;ko04024;ko04151;ko04152;ko04668;ko05203;ko05215;ko05161;ko05016;ko05030;ko05031;ko05034;ko04261;ko04911;ko04915;ko04916;ko04918;ko04962;ko04725;ko04728	cGMP - PKG signaling pathway|cAMP signaling pathway|PI3K-Akt signaling pathway|AMPK signaling pathway|TNF signaling pathway|Viral carcinogenesis|Prostate cancer|Hepatitis B|Huntington's disease|Cocaine addiction|Amphetamine addiction|Alcoholism|Adrenergic signaling in cardiomyocytes|Insulin secretion|Estrogen signaling pathway|Melanogenesis|Thyroid hormone synthesis|Vasopressin-regulated water re…	20
CL19715Contig1	K04219	SSTR3	somatostatin receptor 3	NA	ko04080	Neuroactive ligand-receptor interaction	1
CL1972Contig1	K08725	ASIP	agouti signaling protein	NA	ko04916	Melanogenesis	1
CL19736Contig1	K10408	DNAH	dynein heavy chain, axonemal	NA	ko05016	Huntington's disease	1
CL19746Contig1	K04648	DCTN1	dynactin 1	NA	ko05016;ko04962	Huntington's disease|Vasopressin-regulated water reabsorption	2
CL19747Contig1	K08775	BRCA2, FANCD1	breast cancer 2 susceptibility protein	NA	ko03440;ko03460;ko05200;ko05212	Homologous recombination|Fanconi anemia pathway|Pathways in cancer|Pancreatic cancer	4
CL19749Contig1	K14544	UTP22, NOL6	U3 small nucleolar RNA-associated protein 22	NA	ko03008	Ribosome biogenesis in eukaryotes	1
CL1979Contig1	K05750	NCKAP1, NAP125	NCK-associated protein 1	NA	ko04810	Regulation of actin cytoskeleton	1
CL197Contig1	K10130	LRDD, PIDD	leucine-rich repeats and death domain-containing protein	NA	ko04115;ko04064	p53 signaling pathway|NF-kappa B signaling pathway	2
CL19807Contig1	K04515	CAMK2	calcium/calmodulin-dependent protein kinase (CaM kinase) II	EC:2.7.11.17	ko04114;ko04012;ko04020;ko04024;ko04066;ko04310;ko05205;ko05214;ko05152;ko05031;ko04261;ko04971;ko04911;ko04912;ko04916;ko04921;ko04713;ko04720;ko04722;ko04725;ko04728;ko04740;ko04745;ko04750	Oocyte meiosis|ErbB signaling pathway|Calcium signaling pathway|cAMP signaling pathway|HIF-1 signaling pathway|Wnt signaling pathway|Proteoglycans in cancer|Glioma|Tuberculosis|Amphetamine addiction|Adrenergic signaling in cardiomyocytes|Gastric acid secretion|Insulin secretion|GnRH signaling pathway|Melanogenesis|Oxytocin signaling pathway|Circadian entrainment|Long-term potentiation|Neurotrophi…	24
CL19810Contig1	K09187	MLL2, ALR	histone-lysine N-methyltransferase MLL2	EC:2.1.1.43	ko00310	Lysine degradation	1
CL19818Contig1	K08738	CYC	cytochrome c	NA	ko04115;ko04210;ko02020;ko05200;ko05210;ko05222;ko05416;ko04932;ko05134;ko05145;ko05152;ko05161;ko05164;ko05168;ko05010;ko05012;ko05014;ko05016;ko00920	p53 signaling pathway|Apoptosis|Two-component system|Pathways in cancer|Colorectal cancer|Small cell lung cancer|Viral myocarditis|Non-alcoholic fatty liver disease (NAFLD)|Legionellosis|Toxoplasmosis|Tuberculosis|Hepatitis B|Influenza A|Herpes simplex infection|Alzheimer's disease|Parkinson's disease|Amyotrophic lateral sclerosis (ALS)|Huntington's disease|Sulfur metabolism	19
CL19822Contig1	K12893	SFRS4_5_6	splicing factor, arginine/serine-rich 4/5/6	NA	ko03040;ko05168	Spliceosome|Herpes simplex infection	2
CL19833Contig1	K06059	ADAM17, TACE	disintegrin and metalloproteinase domain-containing protein 17	EC:3.4.24.86	ko04330;ko05120;ko05010	Notch signaling pathway|Epithelial cell signaling in Helicobacter pylori infection|Alzheimer's disease	3
CL19839Contig1	K01099	E3.1.3.36	phosphatidylinositol-bisphosphatase	EC:3.1.3.36	ko04070;ko00562	Phosphatidylinositol signaling system|Inositol phosphate metabolism	2
CL19840Contig1	K06751	MHC1	major histocompatibility complex, class I	NA	ko04144;ko04145;ko04514;ko05203;ko05416;ko04940;ko05320;ko05330;ko05332;ko05166;ko05168;ko05169;ko04612;ko04650	Endocytosis|Phagosome|Cell adhesion molecules (CAMs)|Viral carcinogenesis|Viral myocarditis|Type I diabetes mellitus|Autoimmune thyroid disease|Allograft rejection|Graft-versus-host disease|HTLV-I infection|Herpes simplex infection|Epstein-Barr virus infection|Antigen processing and presentation|Natural killer cell mediated cytotoxicity	14
CL19847Contig1	K06481	ITGA2	integrin alpha 2	NA	ko04810;ko04510;ko04145;ko04151;ko04512;ko05200;ko05205;ko05222;ko05410;ko05412;ko05414;ko04611;ko04640	Regulation of actin cytoskeleton|Focal adhesion|Phagosome|PI3K-Akt signaling pathway|ECM-receptor interaction|Pathways in cancer|Proteoglycans in cancer|Small cell lung cancer|Hypertrophic cardiomyopathy (HCM)|Arrhythmogenic right ventricular cardiomyopathy (ARVC)|Dilated cardiomyopathy (DCM)|Platelet activation|Hematopoietic cell lineage	13
CL1985Contig1	K02649	PIK3R	phosphoinositide-3-kinase, regulatory subunit	NA	ko04210;ko04810;ko04510;ko04550;ko04012;ko04014;ko04015;ko04022;ko04024;ko04066;ko04068;ko04070;ko04150;ko04151;ko04152;ko04370;ko04630;ko04668;ko05200;ko05203;ko05205;ko05210;ko05211;ko05212;ko05213;ko05214;ko05215;ko05218;ko05220;ko05221;ko05222;ko05223;ko05230;ko05231;ko04930;ko04932;ko05100;ko05142;ko05145;ko05146;ko05160;ko05161;ko05162;ko05164;ko05166;ko05169;ko04261;ko04380;ko04973;ko04910…	Apoptosis|Regulation of actin cytoskeleton|Focal adhesion|Signaling pathways regulating pluripotency of stem cells|ErbB signaling pathway|Ras signaling pathway|Rap1 signaling pathway|cGMP - PKG signaling pathway|cAMP signaling pathway|HIF-1 signaling pathway|FoxO signaling pathway|Phosphatidylinositol signaling system|mTOR signaling pathway|PI3K-Akt signaling pathway|AMPK signaling pathway|VEGF s…	68
CL19861Contig1	K10576	UBE2H, UBC8	ubiquitin-conjugating enzyme E2 H	EC:6.3.2.19	ko04120	Ubiquitin mediated proteolysis	1
CL19864Contig1	K04596	BAI1	brain-specific angiogenesis inhibitor 1	NA	ko04115	p53 signaling pathway	1
CL19869Contig1	K04963	RYR3	ryanodine receptor 3	NA	ko04020;ko05010;ko04970;ko04921;ko04713	Calcium signaling pathway|Alzheimer's disease|Salivary secretion|Oxytocin signaling pathway|Circadian entrainment	5
CL19878Contig1	K04799	FEN1, RAD2	flap endonuclease-1	EC:3.-.-.-	ko03030;ko03410;ko03450	DNA replication|Base excision repair|Non-homologous end-joining	3
CL19886Contig1	K10056	JUP	junction plakoglobin	NA	ko05200;ko05202;ko05221;ko05412	Pathways in cancer|Transcriptional misregulation in cancers|Acute myeloid leukemia|Arrhythmogenic right ventricular cardiomyopathy (ARVC)	4
CL19907Contig1	K05103	EPHA2, ECK	Eph receptor A2	EC:2.7.10.1	ko04014;ko04015;ko04151;ko04360	Ras signaling pathway|Rap1 signaling pathway|PI3K-Akt signaling pathway|Axon guidance	4
CL19909Contig1	K05667	ABCC3	ATP-binding cassette, subfamily C (CFTR/MRP), member 3	NA	ko02010;ko04976	ABC transporters|Bile secretion	2
CL19912Contig1	K08862	PLK3, CNK	polo-like kinase 3	EC:2.7.11.21	ko04068;ko05152	FoxO signaling pathway|Tuberculosis	2
CL19916Contig1	K10408	DNAH	dynein heavy chain, axonemal	NA	ko05016	Huntington's disease	1
CL19919Contig1	K07410	CYP1B1	cytochrome P450, family 1, subfamily B, polypeptide 1	EC:1.14.14.1	ko05204;ko05206;ko00380;ko00140;ko00980;ko04913	Chemical carcinogenesis|MicroRNAs in cancer|Tryptophan metabolism|Steroid hormone biosynthesis|Metabolism of xenobiotics by cytochrome P450|Ovarian Steroidogenesis	6
CL19920Contig1	K12076	DLG1	disks large protein 1	NA	ko04390;ko04391;ko05203;ko05166;ko04660	Hippo signaling pathway|Hippo signaling pathway -fly|Viral carcinogenesis|HTLV-I infection|T cell receptor signaling pathway	5
CL19921Contig1	K13240	NOS1	nitric-oxide synthase, brain	EC:1.14.13.39	ko04145;ko04020;ko05010;ko05014;ko00330;ko04970;ko04713;ko04730	Phagosome|Calcium signaling pathway|Alzheimer's disease|Amyotrophic lateral sclerosis (ALS)|Arginine and proline metabolism|Salivary secretion|Circadian entrainment|Long-term depression	8
CL19922Contig1	K12567	TTN	titin	EC:2.7.11.1	ko05410;ko05414	Hypertrophic cardiomyopathy (HCM)|Dilated cardiomyopathy (DCM)	2
CL19942Contig1	K05006	KCNJ13	potassium inwardly-rectifying channel subfamily J member 13	NA	ko04974	Protein digestion and absorption	1
CL19943Contig1	K10396	KIF5	kinesin family member 5	NA	ko04728	Dopaminergic synapse	1
CL19952Contig1	K09186	MLL1	histone-lysine N-methyltransferase MLL1	EC:2.1.1.43	ko05202;ko00310	Transcriptional misregulation in cancers|Lysine degradation	2
CL1995Contig1	K03905	FGG	fibrinogen gamma chain	NA	ko05150;ko04610;ko04611	Staphylococcus aureus infection|Complement and coagulation cascades|Platelet activation	3
CL19961Contig1	K06508	CD81, TAPA1, TSPAN28	CD81 antigen	NA	ko05144;ko05160;ko04662	Malaria|Hepatitis C|B cell receptor signaling pathway	3
CL19966Contig1	K06243	LAMB2	laminin, beta 2	NA	ko04510;ko04151;ko04512;ko05200;ko05222;ko05145;ko05146	Focal adhesion|PI3K-Akt signaling pathway|ECM-receptor interaction|Pathways in cancer|Small cell lung cancer|Toxoplasmosis|Amoebiasis	7
CL19971Contig1	K14463	MTTP, MTP	microsomal triglyceride transfer protein large subunit	NA	ko04975	Fat digestion and absorption	1
CL19976Contig1	K05202	GRIK2	glutamate receptor, ionotropic kainate 2	NA	ko04080;ko04724	Neuroactive ligand-receptor interaction|Glutamatergic synapse	2
CL1997Contig1	K16621	BMP7	bone morphogenetic protein 7	NA	ko04350;ko04390;ko04060	TGF-beta signaling pathway|Hippo signaling pathway|Cytokine-cytokine receptor interaction	3
CL19996Contig1	K14387	SLC5A7, CHT1	solute carrier family 5 (high affinity choline transporter), member 7	NA	ko05231;ko04725	Choline metabolism in cancer|Cholinergic synapse	2
CL20002Contig1	K05700	VCL	vinculin	NA	ko04810;ko04510;ko04520;ko05100;ko05131;ko05146;ko04670	Regulation of actin cytoskeleton|Focal adhesion|Adherens junction|Bacterial invasion of epithelial cells|Shigellosis|Amoebiasis|Leukocyte transendothelial migration	7
CL2000Contig1	K06105	TJP4, PILT	tight junction protein 4 (peripheral)	NA	ko04530	Tight junction	1
CL20011Contig1	K13126	PABPC	polyadenylate-binding protein	NA	ko03018;ko03013;ko03015	RNA degradation|RNA transport|mRNA surveillance pathway	3
CL20019Contig1	K04732	IRAK3	interleukin-1 receptor-associated kinase 3	EC:2.7.11.1	ko04210;ko04722	Apoptosis|Neurotrophin signaling pathway	2
CL20034Contig1	K10373	TPM1	tropomyosin 1	NA	ko05206;ko05410;ko05414;ko04260;ko04261	MicroRNAs in cancer|Hypertrophic cardiomyopathy (HCM)|Dilated cardiomyopathy (DCM)|Cardiac muscle contraction|Adrenergic signaling in cardiomyocytes	5
CL20037Contig1	K12484	RAB11FIP1_2_5	Rab11 family-interacting protein 1/2/5	NA	ko04144	Endocytosis	1
CL20043Contig1	K01689	ENO, eno	enolase	EC:4.2.1.11	ko04066;ko03018;ko00010;ko00680;ko01200;ko01230	HIF-1 signaling pathway|RNA degradation|Glycolysis / Gluconeogenesis|Methane metabolism|Carbon metabolism|Biosynthesis of amino acids	6
CL20056Contig1	K00012	UGDH, ugd	UDPglucose 6-dehydrogenase	EC:1.1.1.22	ko00040;ko00053;ko00500;ko00520	Pentose and glucuronate interconversions|Ascorbate and aldarate metabolism|Starch and sucrose metabolism|Amino sugar and nucleotide sugar metabolism	4
CL20060Contig1	K09108	TFAP4	transcription factor AP-4	NA	ko05205	Proteoglycans in cancer	1
CL20076Contig1	K13293	PDE4	cAMP-specific phosphodiesterase 4	EC:3.1.4.53	ko04024;ko05032;ko00230	cAMP signaling pathway|Morphine addiction|Purine metabolism	3
CL20090Contig1	K15294	CPLX1_2	complexin-1/2	NA	ko04721	Synaptic vesicle cycle	1
CL20093Contig1	K03107	SRP68	signal recognition particle subunit SRP68	NA	ko03060	Protein export	1
CL20098Contig1	K10408	DNAH	dynein heavy chain, axonemal	NA	ko05016	Huntington's disease	1
CL2010Contig1	K06226	SMO	smoothened	NA	ko04340;ko05200;ko05205;ko05217	Hedgehog signaling pathway|Pathways in cancer|Proteoglycans in cancer|Basal cell carcinoma	4
CL20131Contig1	K00323	NNT	NAD(P) transhydrogenase	EC:1.6.1.2	ko00760	Nicotinate and nicotinamide metabolism	1
CL20133Contig1	K00868	pdxK, pdxY	pyridoxine kinase	EC:2.7.1.35	ko00750	Vitamin B6 metabolism	1
CL20134Contig1	K04981	TRPM6, CHAK2	transient receptor potential cation channel subfamily M member 6	EC:2.7.11.1	ko04978	Mineral absorption	1
CL20135Contig1	K06550	L1CAM	L1 cell adhesion molecule	NA	ko04514;ko04360	Cell adhesion molecules (CAMs)|Axon guidance	2
CL20139Contig1	K04133	CHRM5	muscarinic acetylcholine receptor M5	NA	ko04810;ko04020;ko04080;ko04725	Regulation of actin cytoskeleton|Calcium signaling pathway|Neuroactive ligand-receptor interaction|Cholinergic synapse	4
CL20142Contig1	K05423	CSF3, GCSF	granulocyte colony-stimulating factor	NA	ko04151;ko04630;ko04060;ko05144;ko04640	PI3K-Akt signaling pathway|Jak-STAT signaling pathway|Cytokine-cytokine receptor interaction|Malaria|Hematopoietic cell lineage	5
CL20148Contig1	K13762	PDE5	cGMP-specific 3',5'-cyclic phosphodiesterase	EC:3.1.4.35	ko04022;ko00230	cGMP - PKG signaling pathway|Purine metabolism	2
CL20151Contig1	K09378	ATBF1	AT-binding transcription factor 1	NA	ko04550	Signaling pathways regulating pluripotency of stem cells	1
CL20159Contig1	K00472	E1.14.11.2	prolyl 4-hydroxylase	EC:1.14.11.2	ko00330	Arginine and proline metabolism	1
CL20164Contig1	K14536	RIA1	ribosome assembly protein 1	EC:3.6.5.-	ko03008	Ribosome biogenesis in eukaryotes	1
CL20185Contig1	K08601	CYLD, USLP2	ubiquitin thioesterase CYLD	EC:3.4.19.12	ko04380;ko04622	Osteoclast differentiation|RIG-I-like receptor signaling pathway	2
CL20189Contig1	K13912	DMBT1	deleted in malignant brain tumors 1 protein	NA	ko04970	Salivary secretion	1
CL20198Contig1	K12489	ACAP	Arf-GAP with coiled-coil, ANK repeat and PH domain-containing protein	NA	ko04144	Endocytosis	1
CL20225Contig1	K00901	E2.7.1.107, DGK, dgkA	diacylglycerol kinase (ATP dependent)	EC:2.7.1.107	ko04070;ko05231;ko00561;ko00564	Phosphatidylinositol signaling system|Choline metabolism in cancer|Glycerolipid metabolism|Glycerophospholipid metabolism	4
CL20227Contig1	K10380	ANK	ankyrin	NA	ko05205	Proteoglycans in cancer	1
CL20258Contig1	K12321	GUCY2D_E_F	guanylate cyclase 2D/E/F	EC:4.6.1.2	ko00230;ko04744	Purine metabolism|Phototransduction	2
CL20267Contig1	K16822	FRMD6	FERM domain-containing protein 6	NA	ko04390	Hippo signaling pathway	1
CL20269Contig1	K06672	SCC2, NIPBL	cohesin loading factor subunit SCC2	NA	ko04111	Cell cycle - yeast	1
CL20286Contig1	K05730	VAV	guanine nucleotide exchange factor VAV	NA	ko04810;ko04510;ko04024;ko04062;ko04650;ko04660;ko04662;ko04664;ko04666;ko04670	Regulation of actin cytoskeleton|Focal adhesion|cAMP signaling pathway|Chemokine signaling pathway|Natural killer cell mediated cytotoxicity|T cell receptor signaling pathway|B cell receptor signaling pathway|Fc epsilon RI signaling pathway|Fc gamma R-mediated phagocytosis|Leukocyte transendothelial migration	10
CL20287Contig1	K06236	COL1AS	collagen, type I/II/III/V/XI/XXIV/XXVII, alpha	NA	ko04510;ko04151;ko04512;ko05146;ko04974;ko04611	Focal adhesion|PI3K-Akt signaling pathway|ECM-receptor interaction|Amoebiasis|Protein digestion and absorption|Platelet activation	6
CL20297Contig1	K01081	E3.1.3.5	5'-nucleotidase	EC:3.1.3.5	ko00760;ko00230;ko00240	Nicotinate and nicotinamide metabolism|Purine metabolism|Pyrimidine metabolism	3
CL2029Contig1	K06236	COL1AS	collagen, type I/II/III/V/XI/XXIV/XXVII, alpha	NA	ko04510;ko04151;ko04512;ko05146;ko04974;ko04611	Focal adhesion|PI3K-Akt signaling pathway|ECM-receptor interaction|Amoebiasis|Protein digestion and absorption|Platelet activation	6
CL202Contig1	K00654	E2.3.1.50	serine palmitoyltransferase	EC:2.3.1.50	ko00600	Sphingolipid metabolism	1
CL20302Contig1	K10408	DNAH	dynein heavy chain, axonemal	NA	ko05016	Huntington's disease	1
CL20310Contig1	K04277	CNR1	cannabinoid receptor 1	NA	ko04015;ko04080;ko04723	Rap1 signaling pathway|Neuroactive ligand-receptor interaction|Retrograde endocannabinoid signaling	3
CL20317Contig1	K08747	SLCO1C	solute carrier organic anion transporter family, member 1C	NA	ko04919	Thyroid hormone signaling pathway	1
CL20330Contig1	K13575	SLC4A4, NBC1	solute carrier family 4 (sodium bicarbonate cotransporter), member 4	NA	ko04972;ko04976;ko04964	Pancreatic secretion|Bile secretion|Proximal tubule bicarbonate reclamation	3
CL20342Contig1	K04194	CCKAR	cholecystokinin A receptor	NA	ko04020;ko04080;ko04972;ko04911	Calcium signaling pathway|Neuroactive ligand-receptor interaction|Pancreatic secretion|Insulin secretion	4
CL20355Contig1	K18211	SNAP25	synaptosomal-associated protein 25	NA	ko04911;ko04721	Insulin secretion|Synaptic vesicle cycle	2
CL20359Contig1	K01468	hutI, AMDHD1	imidazolonepropionase	EC:3.5.2.7	ko00340	Histidine metabolism	1
CL2035Contig1	K04415	MAP3K8, COT	mitogen-activated protein kinase kinase kinase 8	EC:2.7.11.25	ko04010;ko04668;ko04620;ko04660	MAPK signaling pathway|TNF signaling pathway|Toll-like receptor signaling pathway|T cell receptor signaling pathway	4
CL20360Contig1	K04348	PPP3C, CNA	serine/threonine-protein phosphatase 2B catalytic subunit	EC:3.1.3.16	ko04114;ko04210;ko04010;ko04020;ko04022;ko04310;ko04370;ko05152;ko05166;ko05010;ko05014;ko05031;ko04360;ko04380;ko04921;ko04650;ko04660;ko04662;ko04720;ko04724;ko04728	Oocyte meiosis|Apoptosis|MAPK signaling pathway|Calcium signaling pathway|cGMP - PKG signaling pathway|Wnt signaling pathway|VEGF signaling pathway|Tuberculosis|HTLV-I infection|Alzheimer's disease|Amyotrophic lateral sclerosis (ALS)|Amphetamine addiction|Axon guidance|Osteoclast differentiation|Oxytocin signaling pathway|Natural killer cell mediated cytotoxicity|T cell receptor signaling pathway…	21
CL20380Contig1	K08749	SLC27A6, FATP6	solute carrier family 27 (fatty acid transporter), member 6	NA	ko03320	PPAR signaling pathway	1
CL20401Contig1	K11251	H2A	histone H2A	NA	ko05322;ko05034	Systemic lupus erythematosus|Alcoholism	2
CL20403Contig1	K08957	CSNK1A	casein kinase 1, alpha	EC:2.7.11.1	ko04310;ko04340	Wnt signaling pathway|Hedgehog signaling pathway	2
CL2040Contig1	K04659	THBS2S	thrombospondin 2/3/4/5	NA	ko04510;ko04145;ko04151;ko04512;ko05144	Focal adhesion|Phagosome|PI3K-Akt signaling pathway|ECM-receptor interaction|Malaria	5
CL20412Contig1	K00036	G6PD, zwf	glucose-6-phosphate 1-dehydrogenase	EC:1.1.1.49	ko05230;ko00030;ko00480;ko01200	Central carbon metabolism in cancer|Pentose phosphate pathway|Glutathione metabolism|Carbon metabolism	4
CL20413Contig1	K01611	speD, AMD1	S-adenosylmethionine decarboxylase	EC:4.1.1.50	ko00270;ko00330	Cysteine and methionine metabolism|Arginine and proline metabolism	2
CL20415Contig1	K15295	CPLX3_4	complexin-3/4	NA	ko04721	Synaptic vesicle cycle	1
CL20420Contig1	K13499	CHSY	chondroitin sulfate synthase	EC:2.4.1.175 2.4.1.226	ko00532	Glycosaminoglycan biosynthesis - chondroitin sulfate / dermatan sulfate	1
CL20421Contig1	K01464	DPYS, dht, hydA	dihydropyrimidinase	EC:3.5.2.2	ko00770;ko00410;ko00240;ko00983	Pantothenate and CoA biosynthesis|beta-Alanine metabolism|Pyrimidine metabolism|Drug metabolism - other enzymes	4
CL20443Contig1	K00784	rnz	ribonuclease Z	EC:3.1.26.11	ko03013	RNA transport	1
CL20446Contig1	K01049	ACHE	acetylcholinesterase	EC:3.1.1.7	ko00564;ko04725	Glycerophospholipid metabolism|Cholinergic synapse	2
CL2044Contig1	K13510	LPCAT1_2	lysophosphatidylcholine acyltransferase / lyso-PAF acetyltransferase	EC:2.3.1.23 2.3.1.67	ko00564;ko00565	Glycerophospholipid metabolism|Ether lipid metabolism	2
CL20463Contig1	K12825	SF3A1, SAP114	splicing factor 3A subunit 1	NA	ko03040	Spliceosome	1
CL20467Contig1	K09032	ATF3, LRF1	activating transcription factor 3	NA	ko05166	HTLV-I infection	1
CL2046Contig1	K03661	ATPeV0B, ATP6F	V-type H+transporting ATPase 21kDa proteolipid subunit	NA	ko04142;ko04145;ko05323;ko05110;ko05120;ko05152;ko00190;ko04721	Lysosome|Phagosome|Rheumatoid arthritis|Vibrio cholerae infection|Epithelial cell signaling in Helicobacter pylori infection|Tuberculosis|Oxidative phosphorylation|Synaptic vesicle cycle	8
CL20470Contig1	K16684	NF2	merlin	NA	ko04390;ko04391	Hippo signaling pathway|Hippo signaling pathway -fly	2
CL20475Contig1	K11839	USP8, UBP5	ubiquitin carboxyl-terminal hydrolase 8	EC:3.4.19.12	ko04144	Endocytosis	1
CL20479Contig1	K18439	ARAP1	Arf-GAP with Rho-GAP domain, ANK repeat and PH domain-containing protein 1	NA	ko04144	Endocytosis	1
CL20480Contig1	K04362	FGFR1	fibroblast growth factor receptor 1	EC:2.7.10.1	ko04810;ko04520;ko04550;ko04010;ko04014;ko04015;ko04151;ko05200;ko05205;ko05215;ko05218;ko05230	Regulation of actin cytoskeleton|Adherens junction|Signaling pathways regulating pluripotency of stem cells|MAPK signaling pathway|Ras signaling pathway|Rap1 signaling pathway|PI3K-Akt signaling pathway|Pathways in cancer|Proteoglycans in cancer|Prostate cancer|Melanoma|Central carbon metabolism in cancer	12
CL20492Contig1	K09378	ATBF1	AT-binding transcription factor 1	NA	ko04550	Signaling pathways regulating pluripotency of stem cells	1
CL20496Contig1	K04515	CAMK2	calcium/calmodulin-dependent protein kinase (CaM kinase) II	EC:2.7.11.17	ko04114;ko04012;ko04020;ko04024;ko04066;ko04310;ko05205;ko05214;ko05152;ko05031;ko04261;ko04971;ko04911;ko04912;ko04916;ko04921;ko04713;ko04720;ko04722;ko04725;ko04728;ko04740;ko04745;ko04750	Oocyte meiosis|ErbB signaling pathway|Calcium signaling pathway|cAMP signaling pathway|HIF-1 signaling pathway|Wnt signaling pathway|Proteoglycans in cancer|Glioma|Tuberculosis|Amphetamine addiction|Adrenergic signaling in cardiomyocytes|Gastric acid secretion|Insulin secretion|GnRH signaling pathway|Melanogenesis|Oxytocin signaling pathway|Circadian entrainment|Long-term potentiation|Neurotrophi…	24
CL20503Contig1	K11825	AP2B1	AP-2 complex subunit beta-1	NA	ko04144;ko05016;ko04961;ko04721	Endocytosis|Huntington's disease|Endocrine and other factor-regulated calcium reabsorption|Synaptic vesicle cycle	4
CL20506Contig1	K00873	PK, pyk	pyruvate kinase	EC:2.7.1.40	ko05203;ko05230;ko04930;ko00010;ko00620;ko00230;ko01200;ko01230	Viral carcinogenesis|Central carbon metabolism in cancer|Type II diabetes mellitus|Glycolysis / Gluconeogenesis|Pyruvate metabolism|Purine metabolism|Carbon metabolism|Biosynthesis of amino acids	8
CL20510Contig1	K04819	HTR3	5-hydroxytryptamine receptor 3	NA	ko04726	Serotonergic synapse	1
CL20512Contig1	K00921	PIKFYVE, FAB1	1-phosphatidylinositol-3-phosphate 5-kinase	EC:2.7.1.150	ko04810;ko04145;ko04070;ko00562	Regulation of actin cytoskeleton|Phagosome|Phosphatidylinositol signaling system|Inositol phosphate metabolism	4
CL20518Contig1	K13711	PI4K2	phosphatidylinositol 4-kinase type 2	EC:2.7.1.67	ko04070;ko00562	Phosphatidylinositol signaling system|Inositol phosphate metabolism	2
CL20527Contig1	K15619	SPINT1	Kunitz-type protease inhibitor 1	NA	ko05202	Transcriptional misregulation in cancers	1
CL20532Contig1	K05215	P2RX1	P2X purinoceptor 1	NA	ko04020;ko04080;ko04611	Calcium signaling pathway|Neuroactive ligand-receptor interaction|Platelet activation	3
CL20534Contig1	K09355	PBX1	pre-B-cell leukemia transcription factor 1	NA	ko05202	Transcriptional misregulation in cancers	1
CL20538Contig1	K07370	BTK	Bruton agammaglobulinemia tyrosine kinase	EC:2.7.10.2	ko04064;ko05340;ko04380;ko04611;ko04662;ko04664	NF-kappa B signaling pathway|Primary immunodeficiency|Osteoclast differentiation|Platelet activation|B cell receptor signaling pathway|Fc epsilon RI signaling pathway	6
CL20539Contig1	K06676	BRRN1, BRN1, CAPH	condensin complex subunit 2	NA	ko04111	Cell cycle - yeast	1
CL20541Contig1	K03995	C6	complement component 6	NA	ko05322;ko05020;ko04610	Systemic lupus erythematosus|Prion diseases|Complement and coagulation cascades	3
CL20543Contig1	K03934	NDUFS1	NADH dehydrogenase (ubiquinone) Fe-S protein 1	EC:1.6.5.3 1.6.99.3	ko04932;ko05010;ko05012;ko05016;ko00190	Non-alcoholic fatty liver disease (NAFLD)|Alzheimer's disease|Parkinson's disease|Huntington's disease|Oxidative phosphorylation	5
CL20548Contig1	K07192	FLOT	flotillin	NA	ko04910	Insulin signaling pathway	1
CL20565Contig1	K00911	E2.7.1.127, ITPK	1D-myo-inositol-triphosphate 3-kinase	EC:2.7.1.127	ko04020;ko04070;ko00562	Calcium signaling pathway|Phosphatidylinositol signaling system|Inositol phosphate metabolism	3
CL20573Contig1	K06838	SLIT1	slit 1	NA	ko04360	Axon guidance	1
CL20574Contig1	K14011	UBXN6, UBXD1	UBX domain-containing protein 6	NA	ko04141	Protein processing in endoplasmic reticulum	1
CL20575Contig1	K04449	JUND	transcription factor jun-D	NA	ko04010;ko04380	MAPK signaling pathway|Osteoclast differentiation	2
CL20577Contig1	K08342	ATG4	cysteine protease ATG4	EC:3.4.22.-	ko04140	Regulation of autophagy	1
CL20584Contig1	K05940	CROT	carnitine O-octanoyltransferase	EC:2.3.1.137	ko04146	Peroxisome	1
CL20586Contig1	K05175	GABRA	gamma-aminobutyric acid receptor subunit alpha	NA	ko04080;ko05032;ko05033;ko04723;ko04727	Neuroactive ligand-receptor interaction|Morphine addiction|Nicotine addiction|Retrograde endocannabinoid signaling|GABAergic synapse	5
CL20591Contig1	K12391	AP1G1	AP-1 complex subunit gamma-1	NA	ko04142	Lysosome	1
CL20593Contig1	K14572	MDN1, REA1	midasin	NA	ko03008	Ribosome biogenesis in eukaryotes	1
CL20601Contig1	K16681	CRB	protein crumbs	NA	ko04390;ko04391	Hippo signaling pathway|Hippo signaling pathway -fly	2
CL20628Contig1	K11594	DDX3X, bel	ATP-dependent RNA helicase DDX3X	EC:3.6.4.13	ko05203;ko05161;ko04622	Viral carcinogenesis|Hepatitis B|RIG-I-like receptor signaling pathway	3
CL2062Contig1	K06081	PVRL1	poliovirus receptor-related protein 1	NA	ko04520;ko04514;ko05168	Adherens junction|Cell adhesion molecules (CAMs)|Herpes simplex infection	3
CL20632Contig1	K04188	CXCR3, GPR9	C-X-C chemokine receptor type 3	NA	ko04060;ko04062	Cytokine-cytokine receptor interaction|Chemokine signaling pathway	2
CL20639Contig1	K08730	PTDSS2	phosphatidylserine synthase 2	EC:2.7.8.29	ko00564	Glycerophospholipid metabolism	1
CL2065Contig1	K01099	E3.1.3.36	phosphatidylinositol-bisphosphatase	EC:3.1.3.36	ko04070;ko00562	Phosphatidylinositol signaling system|Inositol phosphate metabolism	2
CL20663Contig1	K12494	PSD	PH and SEC7 domain-containing protein	NA	ko04144	Endocytosis	1
CL20667Contig1	K13765	RGS9	regulator of G-protein signaling 9	NA	ko05030;ko04744	Cocaine addiction|Phototransduction	2
CL20668Contig1	K04578	CRHR1	corticotropin releasing hormone receptor 1	NA	ko04080;ko04730	Neuroactive ligand-receptor interaction|Long-term depression	2
CL20669Contig1	K10408	DNAH	dynein heavy chain, axonemal	NA	ko05016	Huntington's disease	1
CL20670Contig1	K04387	IL1R2	interleukin 1 receptor type II	NA	ko04010;ko04060;ko05202;ko05146;ko05166;ko04640	MAPK signaling pathway|Cytokine-cytokine receptor interaction|Transcriptional misregulation in cancers|Amoebiasis|HTLV-I infection|Hematopoietic cell lineage	6
CL20682Contig1	K16938	SEPT3_9_12	septin 3/9/12	NA	ko05100	Bacterial invasion of epithelial cells	1
CL20687Contig1	K12361	RASGRP2	RAS guanyl-releasing protein 2	NA	ko04010;ko04014;ko04015;ko05200;ko04062;ko04611	MAPK signaling pathway|Ras signaling pathway|Rap1 signaling pathway|Pathways in cancer|Chemokine signaling pathway|Platelet activation	6
CL20689Contig1	K04659	THBS2S	thrombospondin 2/3/4/5	NA	ko04510;ko04145;ko04151;ko04512;ko05144	Focal adhesion|Phagosome|PI3K-Akt signaling pathway|ECM-receptor interaction|Malaria	5
CL20691Contig1	K06699	PSME4	proteasome activator subunit 4	NA	ko03050	Proteasome	1
CL20695Contig1	K05693	PTPRM	receptor-type tyrosine-protein phosphatase mu	EC:3.1.3.48	ko04520;ko04514	Adherens junction|Cell adhesion molecules (CAMs)	2
CL20708Contig1	K16790	SMAD5	mothers against decapentaplegic homolog 5	NA	ko04550;ko04350	Signaling pathways regulating pluripotency of stem cells|TGF-beta signaling pathway	2
CL20721Contig1	K04961	RYR1	ryanodine receptor 1	NA	ko04020;ko04921;ko04713;ko04730	Calcium signaling pathway|Oxytocin signaling pathway|Circadian entrainment|Long-term depression	4
CL20732Contig1	K04214	OPRK1	kappa-type opioid receptor	NA	ko04080	Neuroactive ligand-receptor interaction	1
CL20758Contig1	K03264	EIF6	translation initiation factor 6	NA	ko03008	Ribosome biogenesis in eukaryotes	1
CL20763Contig1	K10408	DNAH	dynein heavy chain, axonemal	NA	ko05016	Huntington's disease	1
CL20770Contig1	K03982	SERPINE1, PAI1	plasminogen activator inhibitor-1	NA	ko04115;ko04066;ko04390;ko05142;ko04610	p53 signaling pathway|HIF-1 signaling pathway|Hippo signaling pathway|Chagas disease (American trypanosomiasis)|Complement and coagulation cascades	5
CL20785Contig1	K00939	adk, AK	adenylate kinase	EC:2.7.4.3	ko00230	Purine metabolism	1
CL207Contig1	K11222	STAT4	signal transducer and activator of transcription 4	NA	ko04630;ko05321;ko05161	Jak-STAT signaling pathway|Inflammatiory bowel disease (IBD)|Hepatitis B	3
CL20801Contig1	K00741	B3GNT1, B3GNT2	N-acetyllactosaminide beta-1,3-N-acetylglucosaminyltransferase	EC:2.4.1.149	ko00533;ko00601	Glycosaminoglycan biosynthesis - keratan sulfate|Glycosphingolipid biosynthesis - lacto and neolacto series	2
CL20813Contig1	K05401	TLR3	toll-like receptor 3	NA	ko05160;ko05161;ko05164;ko05168;ko04620	Hepatitis C|Hepatitis B|Influenza A|Herpes simplex infection|Toll-like receptor signaling pathway	5
CL20826Contig1	K06094	LLGL	lethal(2) giant larvae protein	NA	ko04530;ko04390;ko04391	Tight junction|Hippo signaling pathway|Hippo signaling pathway -fly	3
CL20828Contig1	K08487	STX11	syntaxin 11	NA	ko04130	SNARE interactions in vesicular transport	1
CL2082Contig1	K14572	MDN1, REA1	midasin	NA	ko03008	Ribosome biogenesis in eukaryotes	1
CL20836Contig1	K04584	GHRHR	growth hormone releasing hormone receptor	NA	ko04080	Neuroactive ligand-receptor interaction	1
CL20837Contig1	K03144	TFIIH4, GTF2H4, TFB2	transcription initiation factor TFIIH subunit 4	NA	ko03420;ko03022;ko05203	Nucleotide excision repair|Basal transcription factors|Viral carcinogenesis	3
CL2083Contig1	K02223	CLOCK, KAT13D	circadian locomoter output cycles kaput protein	EC:2.3.1.48	ko05168;ko04710;ko04711;ko04728	Herpes simplex infection|Circadian rhythm|Circadian rhythm - fly|Dopaminergic synapse	4
CL2085Contig1	K12649	DHX58, LGP2	ATP-dependent RNA helicase DHX58	EC:3.6.3.14	ko04622	RIG-I-like receptor signaling pathway	1
CL20860Contig1	K10882	EME1, MMS4	crossover junction endonuclease EME1	EC:3.1.22.-	ko03440;ko03460	Homologous recombination|Fanconi anemia pathway	2
CL20861Contig1	K09035	CMAF, MAF	transcription factor Maf	NA	ko05202;ko05321	Transcriptional misregulation in cancers|Inflammatiory bowel disease (IBD)	2
CL20862Contig1	K04959	ITPR2	inositol 1,4,5-triphosphate receptor type 2	NA	ko04114;ko04540;ko04020;ko04022;ko04070;ko05205;ko05010;ko04270;ko04970;ko04971;ko04972;ko04912;ko04915;ko04918;ko04921;ko04611;ko04720;ko04723;ko04724;ko04725;ko04726;ko04728;ko04730;ko04750	Oocyte meiosis|Gap junction|Calcium signaling pathway|cGMP - PKG signaling pathway|Phosphatidylinositol signaling system|Proteoglycans in cancer|Alzheimer's disease|Vascular smooth muscle contraction|Salivary secretion|Gastric acid secretion|Pancreatic secretion|GnRH signaling pathway|Estrogen signaling pathway|Thyroid hormone synthesis|Oxytocin signaling pathway|Platelet activation|Long-term pot…	24
CL20873Contig1	K13174	THOC5	THO complex subunit 5	NA	ko03013	RNA transport	1
CL20876Contig1	K04816	CHRND	nicotinic acetylcholine receptor delta	NA	ko04080	Neuroactive ligand-receptor interaction	1
CL2088Contig1	K03352	APC5	anaphase-promoting complex subunit 5	NA	ko04110;ko04111;ko04113;ko04114;ko04120;ko05166;ko04914	Cell cycle|Cell cycle - yeast|Meiosis - yeast|Oocyte meiosis|Ubiquitin mediated proteolysis|HTLV-I infection|Progesterone-mediated oocyte maturation	7
CL20909Contig1	K05091	KIT, SCFR	proto-oncogene tyrosine-protein kinase Kit	EC:2.7.10.1	ko04144;ko04014;ko04015;ko04151;ko04060;ko05200;ko05221;ko05230;ko04916;ko04640	Endocytosis|Ras signaling pathway|Rap1 signaling pathway|PI3K-Akt signaling pathway|Cytokine-cytokine receptor interaction|Pathways in cancer|Acute myeloid leukemia|Central carbon metabolism in cancer|Melanogenesis|Hematopoietic cell lineage	10
CL20919Contig1	K03663	FUT9	4-galactosyl-N-acetylglucosaminide 3-alpha-L-fucosyltransferase	EC:2.4.1.152	ko00514;ko00601;ko00603	Other types of O-glycan biosynthesis|Glycosphingolipid biosynthesis - lacto and neolacto series|Glycosphingolipid biosynthesis - globo series	3
CL20920Contig1	K12475	DAB2	disabled homolog 2	NA	ko04144	Endocytosis	1
CL20951Contig1	K01321	F9	coagulation factor IX (Christmas factor)	EC:3.4.21.22	ko04610	Complement and coagulation cascades	1
CL20957Contig1	K10843	ERCC3, XPB	DNA excision repair protein ERCC-3	EC:3.6.4.12	ko03420;ko03022	Nucleotide excision repair|Basal transcription factors	2
CL2095Contig1	K00920	E2.7.1.149, PIP4K	1-phosphatidylinositol-5-phosphate 4-kinase	EC:2.7.1.149	ko04810;ko04070;ko00562	Regulation of actin cytoskeleton|Phosphatidylinositol signaling system|Inositol phosphate metabolism	3
CL20966Contig1	K10177	TBX3	T-box protein 3	NA	ko04550	Signaling pathways regulating pluripotency of stem cells	1
CL2096Contig1	K10055	ZBTB16, PLZF	zinc finger and BTB domain-containing protein 16	NA	ko05200;ko05202;ko05221	Pathways in cancer|Transcriptional misregulation in cancers|Acute myeloid leukemia	3
CL20972Contig1	K05614	SLC1A3, EAAT1	solute carrier family 1 (glial high affinity glutamate transporter), member 3	NA	ko04724	Glutamatergic synapse	1
CL20973Contig1	K14316	POM121, NUP121	nuclear pore complex protein Nup121	NA	ko03013	RNA transport	1
CL20976Contig1	K15362	BRIP1, BACH1, FANCJ	fanconi anemia group J protein	EC:3.6.4.12	ko03460	Fanconi anemia pathway	1
CL2097Contig1	K04138	ADRA2A	adrenergic receptor alpha-2A	NA	ko04022;ko04080	cGMP - PKG signaling pathway|Neuroactive ligand-receptor interaction	2
CL20980Contig1	K09378	ATBF1	AT-binding transcription factor 1	NA	ko04550	Signaling pathways regulating pluripotency of stem cells	1
CL20989Contig1	K09486	HYOU1	hypoxia up-regulated 1	NA	ko04141	Protein processing in endoplasmic reticulum	1
CL2098Contig1	K04243	GPR37	G protein-coupled receptor 37 (endothelin receptor type B-like)	NA	ko05012	Parkinson's disease	1
CL20996Contig1	K04501	SMAD4	mothers against decapentaplegic homolog 4	NA	ko04110;ko04520;ko04550;ko04068;ko04310;ko04350;ko04390;ko05200;ko05210;ko05212;ko05220;ko05161;ko05166	Cell cycle|Adherens junction|Signaling pathways regulating pluripotency of stem cells|FoxO signaling pathway|Wnt signaling pathway|TGF-beta signaling pathway|Hippo signaling pathway|Pathways in cancer|Colorectal cancer|Pancreatic cancer|Chronic myeloid leukemia|Hepatitis B|HTLV-I infection	13
CL2100Contig1	K06228	FU	fused	EC:2.7.11.1	ko04340;ko05200;ko05217	Hedgehog signaling pathway|Pathways in cancer|Basal cell carcinoma	3
CL21038Contig1	K15377	SLC44A2_4_5	solute carrier family 44 (choline transporter-like protein), member 2/4/5	NA	ko05231	Choline metabolism in cancer	1
CL21043Contig1	K12823	DDX5, DBP2	ATP-dependent RNA helicase DDX5/DBP2	EC:3.6.4.13	ko03040;ko05202;ko05205	Spliceosome|Transcriptional misregulation in cancers|Proteoglycans in cancer	3
CL21044Contig1	K14752	DOK1	docking protein 1	NA	ko05162	Measles	1
CL21053Contig1	K03344	IDAX	Dvl-binding protein IDAX	NA	ko04310	Wnt signaling pathway	1
CL21056Contig1	K08852	ERN1	serine/threonine-protein kinase/endoribonuclease IRE1	EC:2.7.11.1 3.1.26.-	ko04141;ko04932;ko05010	Protein processing in endoplasmic reticulum|Non-alcoholic fatty liver disease (NAFLD)|Alzheimer's disease	3
CL21061Contig1	K05689	CDHE, CDH1	cadherin 1, type 1, E-cadherin	NA	ko04520;ko04015;ko04390;ko04514;ko05200;ko05213;ko05216;ko05218;ko05219;ko05100;ko05130	Adherens junction|Rap1 signaling pathway|Hippo signaling pathway|Cell adhesion molecules (CAMs)|Pathways in cancer|Endometrial cancer|Thyroid cancer|Melanoma|Bladder cancer|Bacterial invasion of epithelial cells|Pathogenic Escherichia coli infection	11
CL21066Contig1	K06107	EPB41, 4.1R	erythrocyte membrane protein band 4.1	NA	ko04530	Tight junction	1
CL21068Contig1	K10062	COLEC12	collectin sub-family member 12	NA	ko04145	Phagosome	1
CL21069Contig1	K17635	RGL1, RGL	ral guanine nucleotide dissociation stimulator-like 1	NA	ko04014	Ras signaling pathway	1
CL21073Contig1	K00710	GALNT	polypeptide N-acetylgalactosaminyltransferase	EC:2.4.1.41	ko00512	Mucin type O-glycan biosynthesis	1
CL21081Contig1	K03213	NKD	naked cuticle	NA	ko04310	Wnt signaling pathway	1
CL210Contig1	K07965	HPSE2	heparanase 2	EC:3.2.1.-	ko05205;ko00531	Proteoglycans in cancer|Glycosaminoglycan degradation	2
CL21104Contig1	K02580	NFKB1	nuclear factor NF-kappa-B p105 subunit	NA	ko04210;ko04010;ko04014;ko04024;ko04064;ko04066;ko04151;ko04668;ko05200;ko05202;ko05203;ko05206;ko05212;ko05215;ko05220;ko05221;ko05222;ko04932;ko05321;ko05120;ko05131;ko05132;ko05133;ko05134;ko05140;ko05142;ko05145;ko05146;ko05152;ko05160;ko05161;ko05162;ko05164;ko05166;ko05168;ko05169;ko05030;ko04380;ko04917;ko04920;ko04062;ko04620;ko04621;ko04622;ko04623;ko04660;ko04662;ko04722	Apoptosis|MAPK signaling pathway|Ras signaling pathway|cAMP signaling pathway|NF-kappa B signaling pathway|HIF-1 signaling pathway|PI3K-Akt signaling pathway|TNF signaling pathway|Pathways in cancer|Transcriptional misregulation in cancers|Viral carcinogenesis|MicroRNAs in cancer|Pancreatic cancer|Prostate cancer|Chronic myeloid leukemia|Acute myeloid leukemia|Small cell lung cancer|Non-alcoholic…	48
CL2110Contig1	K10048	CEBPB	CCAAT/enhancer binding protein (C/EBP), beta	NA	ko04668;ko05202;ko05152	TNF signaling pathway|Transcriptional misregulation in cancers|Tuberculosis	3
CL2111Contig1	K14574	SDO1, SBDS	ribosome maturation protein SDO1	NA	ko03008	Ribosome biogenesis in eukaryotes	1
CL21125Contig1	K04077	groEL, HSPD1	chaperonin GroEL	NA	ko03018;ko04940;ko05134;ko05152	RNA degradation|Type I diabetes mellitus|Legionellosis|Tuberculosis	4
CL2113Contig1	K17386	PDGFB	platelet-derived growth factor subunit B	NA	ko04810;ko04510;ko04540;ko04010;ko04014;ko04015;ko04151;ko04060;ko05200;ko05206;ko05211;ko05214;ko05215;ko05218;ko05231;ko05166	Regulation of actin cytoskeleton|Focal adhesion|Gap junction|MAPK signaling pathway|Ras signaling pathway|Rap1 signaling pathway|PI3K-Akt signaling pathway|Cytokine-cytokine receptor interaction|Pathways in cancer|MicroRNAs in cancer|Renal cell carcinoma|Glioma|Prostate cancer|Melanoma|Choline metabolism in cancer|HTLV-I infection	16
CL21146Contig1	K02975	RP-S25e, RPS25	small subunit ribosomal protein S25e	NA	ko03010	Ribosome	1
CL21148Contig1	K04358	FGF	fibroblast growth factor	NA	ko04810;ko04010;ko04014;ko04015;ko04151;ko05200;ko05218	Regulation of actin cytoskeleton|MAPK signaling pathway|Ras signaling pathway|Rap1 signaling pathway|PI3K-Akt signaling pathway|Pathways in cancer|Melanoma	7
CL21149Contig1	K06816	GLG1, ESL1	golgi apparatus protein 1	NA	ko04514	Cell adhesion molecules (CAMs)	1
CL2114Contig1	K04809	CHRNA7	nicotinic acetylcholine receptor alpha-7	NA	ko04020;ko04080;ko05204;ko05033;ko04725	Calcium signaling pathway|Neuroactive ligand-receptor interaction|Chemical carcinogenesis|Nicotine addiction|Cholinergic synapse	5
CL21156Contig1	K06238	COL6A	collagen, type VI, alpha	NA	ko04510;ko04151;ko04512;ko04974	Focal adhesion|PI3K-Akt signaling pathway|ECM-receptor interaction|Protein digestion and absorption	4
CL21157Contig1	K10408	DNAH	dynein heavy chain, axonemal	NA	ko05016	Huntington's disease	1
CL21163Contig1	K13912	DMBT1	deleted in malignant brain tumors 1 protein	NA	ko04970	Salivary secretion	1
CL21166Contig1	K03908	PROS1	protein S	NA	ko04610	Complement and coagulation cascades	1
CL21168Contig1	K15303	AKR7	aflatoxin B1 aldehyde reductase	NA	ko00980	Metabolism of xenobiotics by cytochrome P450	1
CL2116Contig1	K01441	ACER, ASAH3	alkaline ceramidase	EC:3.5.1.23	ko00600	Sphingolipid metabolism	1
CL21179Contig1	K00016	LDH, ldh	L-lactate dehydrogenase	EC:1.1.1.27	ko00270;ko00010;ko00620;ko00640	Cysteine and methionine metabolism|Glycolysis / Gluconeogenesis|Pyruvate metabolism|Propanoate metabolism	4
CL2117Contig1	K06629	ASK, DBF4	activator of S phase kinase	NA	ko04110	Cell cycle	1
CL21180Contig1	K12362	RASGRP3	RAS guanyl-releasing protein 3	NA	ko04010;ko04014;ko04015;ko05200;ko04662	MAPK signaling pathway|Ras signaling pathway|Rap1 signaling pathway|Pathways in cancer|B cell receptor signaling pathway	5
CL21181Contig1	K10447	KLHL9_13	kelch-like protein 9/13	NA	ko04120	Ubiquitin mediated proteolysis	1
CL21184Contig1	K01227	E3.2.1.96	mannosyl-glycoprotein endo-beta-N-acetylglucosaminidase	EC:3.2.1.96	ko00511	Other glycan degradation	1
CL21188Contig1	K06238	COL6A	collagen, type VI, alpha	NA	ko04510;ko04151;ko04512;ko04974	Focal adhesion|PI3K-Akt signaling pathway|ECM-receptor interaction|Protein digestion and absorption	4
CL21193Contig1	K04997	KCNJ3	potassium inwardly-rectifying channel subfamily J member 3	NA	ko05032;ko04915;ko04921;ko04713;ko04723;ko04724;ko04725;ko04726;ko04728	Morphine addiction|Estrogen signaling pathway|Oxytocin signaling pathway|Circadian entrainment|Retrograde endocannabinoid signaling|Glutamatergic synapse|Cholinergic synapse|Serotonergic synapse|Dopaminergic synapse	9
CL211Contig1	K14020	WFS1	wolfamin	NA	ko04141	Protein processing in endoplasmic reticulum	1
CL21205Contig1	K09489	HSPA4	heat shock 70kDa protein 4	NA	ko04612	Antigen processing and presentation	1
CL21207Contig1	K04079	htpG, HSP90A	molecular chaperone HtpG	NA	ko04151;ko04141;ko05200;ko05215;ko04914;ko04915;ko04626;ko04612;ko04621	PI3K-Akt signaling pathway|Protein processing in endoplasmic reticulum|Pathways in cancer|Prostate cancer|Progesterone-mediated oocyte maturation|Estrogen signaling pathway|Plant-pathogen interaction|Antigen processing and presentation|NOD-like receptor signaling pathway	9
CL21209Contig1	K14710	SLC39A4, ZIP4	solute carrier family 39 (zinc transporter), member 4	NA	ko04978	Mineral absorption	1
CL2120Contig1	K07996	MMP16	matrix metalloproteinase-16 (membrane-inserted)	EC:3.4.24.-	ko05206	MicroRNAs in cancer	1
CL21213Contig1	K08019	RAPGEF5	Rap guanine nucleotide exchange factor 5	NA	ko04014;ko04015	Ras signaling pathway|Rap1 signaling pathway	2
CL2121Contig1	K16682	AJUBA, LIMD1, WTIP	LIM domain-containing protein	NA	ko04390;ko04391	Hippo signaling pathway|Hippo signaling pathway -fly	2
CL21222Contig1	K03108	SRP72	signal recognition particle subunit SRP72	NA	ko03060	Protein export	1
CL21224Contig1	K01580	E4.1.1.15, gadB, gadA, GAD	glutamate decarboxylase	EC:4.1.1.15	ko04940;ko00250;ko00650;ko00410;ko00430;ko04727	Type I diabetes mellitus|Alanine, aspartate and glutamate metabolism|Butanoate metabolism|beta-Alanine metabolism|Taurine and hypotaurine metabolism|GABAergic synapse	6
CL21235Contig1	K05728	CSK	c-src tyrosine kinase	EC:2.7.10.2	ko05120	Epithelial cell signaling in Helicobacter pylori infection	1
CL21241Contig1	K15133	MED17	mediator of RNA polymerase II transcription subunit 17	NA	ko04919	Thyroid hormone signaling pathway	1
CL21248Contig1	K16676	LPP	lipoma-prefererred partner	NA	ko04391	Hippo signaling pathway -fly	1
CL21263Contig1	K04257	OLFR	olfactory receptor	NA	ko04740	Olfactory transduction	1
CL21274Contig1	K00681	ggt	gamma-glutamyltranspeptidase / glutathione hydrolase	EC:2.3.2.2 3.4.19.13	ko00430;ko00460;ko00480	Taurine and hypotaurine metabolism|Cyanoamino acid metabolism|Glutathione metabolism	3
CL21284Contig1	K05099	MET, HGFR	proto-oncogene tyrosine-protein kinase Met	EC:2.7.10.1	ko04510;ko04520;ko04144;ko04014;ko04015;ko04151;ko04060;ko05200;ko05202;ko05205;ko05206;ko05211;ko05218;ko05230;ko05100;ko05120;ko05144;ko04360	Focal adhesion|Adherens junction|Endocytosis|Ras signaling pathway|Rap1 signaling pathway|PI3K-Akt signaling pathway|Cytokine-cytokine receptor interaction|Pathways in cancer|Transcriptional misregulation in cancers|Proteoglycans in cancer|MicroRNAs in cancer|Renal cell carcinoma|Melanoma|Central carbon metabolism in cancer|Bacterial invasion of epithelial cells|Epithelial cell signaling in Helic…	18
CL21287Contig1	K10410	DNALI	dynein light intermediate chain, axonemal	NA	ko05016	Huntington's disease	1
CL2128Contig1	K06496	SELP	selectin, platele	NA	ko04514;ko05144;ko05150	Cell adhesion molecules (CAMs)|Malaria|Staphylococcus aureus infection	3
CL21290Contig1	K08060	CIITA	class II, major histocompatibility complex, transactivator	NA	ko05340;ko05145;ko05152;ko05164;ko04612	Primary immunodeficiency|Toxoplasmosis|Tuberculosis|Influenza A|Antigen processing and presentation	5
CL21319Contig1	K15617	LDB1	LIM domain-binding protein 1	NA	ko05202	Transcriptional misregulation in cancers	1
CL21320Contig1	K06098	TJP2, ZO2	tight junction protein 2	NA	ko04530;ko05110	Tight junction|Vibrio cholerae infection	2
CL21324Contig1	K04853	CACNA1F	voltage-dependent calcium channel L type alpha-1F	NA	ko04010;ko04020;ko04022;ko04024;ko05410;ko05412;ko05414;ko05010;ko04260;ko04261;ko04270;ko04911;ko04912;ko04921;ko04723;ko04725;ko04726;ko04727	MAPK signaling pathway|Calcium signaling pathway|cGMP - PKG signaling pathway|cAMP signaling pathway|Hypertrophic cardiomyopathy (HCM)|Arrhythmogenic right ventricular cardiomyopathy (ARVC)|Dilated cardiomyopathy (DCM)|Alzheimer's disease|Cardiac muscle contraction|Adrenergic signaling in cardiomyocytes|Vascular smooth muscle contraction|Insulin secretion|GnRH signaling pathway|Oxytocin signaling…	18
CL21328Contig1	K04437	FLNA	filamin	NA	ko04510;ko04010;ko05205;ko05132	Focal adhesion|MAPK signaling pathway|Proteoglycans in cancer|Salmonella infection	4
CL2133Contig1	K00741	B3GNT1, B3GNT2	N-acetyllactosaminide beta-1,3-N-acetylglucosaminyltransferase	EC:2.4.1.149	ko00533;ko00601	Glycosaminoglycan biosynthesis - keratan sulfate|Glycosphingolipid biosynthesis - lacto and neolacto series	2
CL21342Contig1	K05461	KITLG	KIT ligand	NA	ko04014;ko04015;ko04151;ko04060;ko05200;ko04916;ko04640	Ras signaling pathway|Rap1 signaling pathway|PI3K-Akt signaling pathway|Cytokine-cytokine receptor interaction|Pathways in cancer|Melanogenesis|Hematopoietic cell lineage	7
CL21343Contig1	K10955	MUC2	intestinal mucin-2	NA	ko05110;ko05146	Vibrio cholerae infection|Amoebiasis	2
CL21345Contig1	K12484	RAB11FIP1_2_5	Rab11 family-interacting protein 1/2/5	NA	ko04144	Endocytosis	1
CL21346Contig1	K06531	PVRL2	poliovirus receptor-related protein 2	NA	ko04520;ko04514;ko05168	Adherens junction|Cell adhesion molecules (CAMs)|Herpes simplex infection	3
CL21362Contig1	K00710	GALNT	polypeptide N-acetylgalactosaminyltransferase	EC:2.4.1.41	ko00512	Mucin type O-glycan biosynthesis	1
CL21367Contig1	K06787	ESAM	endothelial cell adhesion molecule	NA	ko04514;ko04670	Cell adhesion molecules (CAMs)|Leukocyte transendothelial migration	2
CL21369Contig1	K06051	DLL	delta	NA	ko04330	Notch signaling pathway	1
CL21383Contig1	K12304	CANT1	soluble calcium-activated nucleotidase 1	EC:3.6.1.6	ko00230;ko00240	Purine metabolism|Pyrimidine metabolism	2
CL2139Contig1	K07189	PPP1R3	protein phosphatase 1 regulatory subunit 3A/B/C/D/E	NA	ko04910	Insulin signaling pathway	1
CL213Contig1	K07369	MALT1	mucosa-associated lymphoid tissue lymphoma translocation protein 1	EC:3.4.22.-	ko04064;ko05152;ko04660;ko04662	NF-kappa B signaling pathway|Tuberculosis|T cell receptor signaling pathway|B cell receptor signaling pathway	4
CL21413Contig1	K05097	FLT4, VEGFR3	FMS-like tyrosine kinase 4	EC:2.7.10.1	ko04510;ko04014;ko04015;ko04151;ko04060	Focal adhesion|Ras signaling pathway|Rap1 signaling pathway|PI3K-Akt signaling pathway|Cytokine-cytokine receptor interaction	5
CL21415Contig1	K00744	MGAT5	alpha-1,3(6)-mannosylglycoprotein beta-1,6-N-acetyl-glucosaminyltransferase	EC:2.4.1.155	ko00510	N-Glycan biosynthesis	1
CL21419Contig1	K01312	PRSS	trypsin	EC:3.4.21.4	ko04080;ko05164;ko04972;ko04974	Neuroactive ligand-receptor interaction|Influenza A|Pancreatic secretion|Protein digestion and absorption	4
CL21420Contig1	K02990	RP-S6, MRPS6, rpsF	small subunit ribosomal protein S6	NA	ko03010	Ribosome	1
CL2142Contig1	K02324	POLE1	DNA polymerase epsilon subunit 1	EC:2.7.7.7	ko03030;ko03410;ko03420;ko05166;ko00230;ko00240	DNA replication|Base excision repair|Nucleotide excision repair|HTLV-I infection|Purine metabolism|Pyrimidine metabolism	6
CL21450Contig1	K03873	TCEB2	transcription elongation factor B, polypeptide 2	NA	ko04066;ko04120;ko05200;ko05211	HIF-1 signaling pathway|Ubiquitin mediated proteolysis|Pathways in cancer|Renal cell carcinoma	4
CL21452Contig1	K10088	OS9	protein OS-9	NA	ko04141	Protein processing in endoplasmic reticulum	1
CL2145Contig1	K09047	CREB5, CREBPA	cyclic AMP-responsive element-binding protein 5	NA	ko04022;ko04024;ko04151;ko04152;ko04668;ko05203;ko05215;ko05161;ko05016;ko05030;ko05031;ko05034;ko04261;ko04911;ko04915;ko04918;ko04962;ko04725;ko04728	cGMP - PKG signaling pathway|cAMP signaling pathway|PI3K-Akt signaling pathway|AMPK signaling pathway|TNF signaling pathway|Viral carcinogenesis|Prostate cancer|Hepatitis B|Huntington's disease|Cocaine addiction|Amphetamine addiction|Alcoholism|Adrenergic signaling in cardiomyocytes|Insulin secretion|Estrogen signaling pathway|Thyroid hormone synthesis|Vasopressin-regulated water reabsorption|Cho…	19
CL21472Contig1	K12399	AP3S	AP-3 complex subunit sigma	NA	ko04142	Lysosome	1
CL21473Contig1	K13444	SUMF1, FGE	sulfatase modifying factor 1	NA	ko04142	Lysosome	1
CL21479Contig1	K16939	SEPT6_8_11	septin 6/8/11	NA	ko05100	Bacterial invasion of epithelial cells	1
CL21488Contig1	K09378	ATBF1	AT-binding transcription factor 1	NA	ko04550	Signaling pathways regulating pluripotency of stem cells	1
CL2148Contig1	K03209	WNT1	wingless-type MMTV integration site family, member 1	NA	ko04550;ko04310;ko04340;ko04390;ko04391;ko05200;ko05205;ko05217;ko05166;ko04916	Signaling pathways regulating pluripotency of stem cells|Wnt signaling pathway|Hedgehog signaling pathway|Hippo signaling pathway|Hippo signaling pathway -fly|Pathways in cancer|Proteoglycans in cancer|Basal cell carcinoma|HTLV-I infection|Melanogenesis	10
CL2149Contig1	K14387	SLC5A7, CHT1	solute carrier family 5 (high affinity choline transporter), member 7	NA	ko05231;ko04725	Choline metabolism in cancer|Cholinergic synapse	2
CL214Contig1	K04363	PDGFRA	platelet-derived growth factor receptor alpha	EC:2.7.10.1	ko04810;ko04510;ko04540;ko04144;ko04010;ko04014;ko04015;ko04020;ko04151;ko04060;ko05200;ko05206;ko05214;ko05215;ko05218;ko05230;ko05231;ko05166	Regulation of actin cytoskeleton|Focal adhesion|Gap junction|Endocytosis|MAPK signaling pathway|Ras signaling pathway|Rap1 signaling pathway|Calcium signaling pathway|PI3K-Akt signaling pathway|Cytokine-cytokine receptor interaction|Pathways in cancer|MicroRNAs in cancer|Glioma|Prostate cancer|Melanoma|Central carbon metabolism in cancer|Choline metabolism in cancer|HTLV-I infection	18
CL21502Contig1	K11262	ACAC	acetyl-CoA carboxylase / biotin carboxylase	EC:6.4.1.2 6.3.4.14	ko04152;ko00254;ko00620;ko00640;ko00061;ko01212;ko04910	AMPK signaling pathway|Aflatoxin biosynthesis|Pyruvate metabolism|Propanoate metabolism|Fatty acid biosynthesis|Fatty acid metabolism|Insulin signaling pathway	7
CL21504Contig1	K04462	EVI1	ecotropic virus integration site 1 protein	NA	ko04010;ko05200;ko05220	MAPK signaling pathway|Pathways in cancer|Chronic myeloid leukemia	3
CL21511Contig1	K01027	OXCT	3-oxoacid CoA-transferase	EC:2.8.3.5	ko00280;ko00650;ko00072	Valine, leucine and isoleucine degradation|Butanoate metabolism|Synthesis and degradation of ketone bodies	3
CL2152Contig1	K04858	CACNA2D1	voltage-dependent calcium channel alpha-2/delta-1	NA	ko04010;ko05410;ko05412;ko05414;ko04260;ko04261;ko04921	MAPK signaling pathway|Hypertrophic cardiomyopathy (HCM)|Arrhythmogenic right ventricular cardiomyopathy (ARVC)|Dilated cardiomyopathy (DCM)|Cardiac muscle contraction|Adrenergic signaling in cardiomyocytes|Oxytocin signaling pathway	7
CL21538Contig1	K10889	FANCB	fanconi anemia group B protein	NA	ko03460	Fanconi anemia pathway	1
CL21553Contig1	K12855	PRPF6, PRP6	pre-mRNA-processing factor 6	NA	ko03040	Spliceosome	1
CL21560Contig1	K14411	MSI	RNA-binding protein Musashi	NA	ko03015	mRNA surveillance pathway	1
CL21570Contig1	K16860	PLD3_4	phospholipase D3/4	EC:3.1.4.4	ko00564;ko00565	Glycerophospholipid metabolism|Ether lipid metabolism	2
CL21575Contig1	K05691	CTNNA	catenin alpha	NA	ko04520;ko04530;ko04390;ko05200;ko05213;ko05412;ko05100;ko04670	Adherens junction|Tight junction|Hippo signaling pathway|Pathways in cancer|Endometrial cancer|Arrhythmogenic right ventricular cardiomyopathy (ARVC)|Bacterial invasion of epithelial cells|Leukocyte transendothelial migration	8
CL21587Contig1	K10897	PALB2, FANCN	partner and localizer of BRCA2	NA	ko03460	Fanconi anemia pathway	1
CL21595Contig1	K13806	DAGL	sn1-specific diacylglycerol lipase	EC:3.1.1.-	ko04723;ko04745	Retrograde endocannabinoid signaling|Phototransduction - fly	2
CL21601Contig1	K08866	TTK, MPS1	serine/threonine-protein kinase TTK/MPS1	EC:2.7.12.1	ko04110;ko04111	Cell cycle|Cell cycle - yeast	2
CL21608Contig1	K14341	SLC10A1, NTCP	solute carrier family 10 (sodium/bile acid cotransporter), member 1	NA	ko04976	Bile secretion	1
CL21609Contig1	K05849	SLC8A, NCX	solute carrier family 8 (sodium/calcium exchanger)	NA	ko04020;ko04022;ko04974	Calcium signaling pathway|cGMP - PKG signaling pathway|Protein digestion and absorption	3
CL21612Contig1	K05676	ABCD2, ALDL1	ATP-binding cassette, subfamily D (ALD), member 2	NA	ko04146;ko02010	Peroxisome|ABC transporters	2
CL21624Contig1	K03129	TAF4	transcription initiation factor TFIID subunit 4	NA	ko03022;ko05168;ko05016	Basal transcription factors|Herpes simplex infection|Huntington's disease	3
CL21628Contig1	K17388	ROCK2	Rho-associated protein kinase 2	EC:2.7.11.1	ko04810;ko04510;ko04022;ko04024;ko04310;ko05200;ko05205;ko05130;ko05131;ko05132;ko04270;ko04360;ko04921;ko04062;ko04611;ko04670	Regulation of actin cytoskeleton|Focal adhesion|cGMP - PKG signaling pathway|cAMP signaling pathway|Wnt signaling pathway|Pathways in cancer|Proteoglycans in cancer|Pathogenic Escherichia coli infection|Shigellosis|Salmonella infection|Vascular smooth muscle contraction|Axon guidance|Oxytocin signaling pathway|Chemokine signaling pathway|Platelet activation|Leukocyte transendothelial migration	16
CL21633Contig1	K01349	FURIN, PCSK3	furin	EC:3.4.21.75	ko05164	Influenza A	1
CL2163Contig1	K02599	NOTCH	Notch	NA	ko04330;ko05206;ko04320;ko04919	Notch signaling pathway|MicroRNAs in cancer|Dorso-ventral axis formation|Thyroid hormone signaling pathway	4
CL21651Contig1	K14676	NTE, NRE	lysophospholipid hydrolase	EC:3.1.1.5	ko00564	Glycerophospholipid metabolism	1
CL21656Contig1	K04160	HTR4	5-hydroxytryptamine receptor 4	NA	ko04020;ko04024;ko04080;ko04726	Calcium signaling pathway|cAMP signaling pathway|Neuroactive ligand-receptor interaction|Serotonergic synapse	4
CL21657Contig1	K17334	NFATC4, NFAT3	nuclear factor of activated T-cells, cytoplasmic 4	NA	ko04022;ko04310;ko05161;ko05166;ko04360;ko04921	cGMP - PKG signaling pathway|Wnt signaling pathway|Hepatitis B|HTLV-I infection|Axon guidance|Oxytocin signaling pathway	6
CL21663Contig1	K10408	DNAH	dynein heavy chain, axonemal	NA	ko05016	Huntington's disease	1
CL21666Contig1	K10059	CLEC4E	C-type lectin domain family 4 member E	NA	ko05152	Tuberculosis	1
CL21694Contig1	K15728	LPIN	phosphatidate phosphatase LPIN	EC:3.1.3.4	ko00561;ko00564	Glycerolipid metabolism|Glycerophospholipid metabolism	2
CL21697Contig1	K12329	PPP1R12B, MYPT2	protein phosphatase 1 regulatory subunit 12B	NA	ko04810;ko04510;ko05205;ko04270;ko04921	Regulation of actin cytoskeleton|Focal adhesion|Proteoglycans in cancer|Vascular smooth muscle contraction|Oxytocin signaling pathway	5
CL2169Contig1	K14650	TAF3	transcription initiation factor TFIID subunit 3	NA	ko03022;ko05168	Basal transcription factors|Herpes simplex infection	2
CL21707Contig1	K04892	KCND2	potassium voltage-gated channel Shal-related subfamily D member 2	NA	ko04726	Serotonergic synapse	1
CL21720Contig1	K12559	MYO10	myosin X	NA	ko04666	Fc gamma R-mediated phagocytosis	1
CL21722Contig1	K04513	RHOA	Ras homolog gene family, member A	NA	ko04810;ko04510;ko04520;ko04530;ko04144;ko04011;ko04014;ko04015;ko04022;ko04024;ko04310;ko04350;ko05200;ko05203;ko05205;ko05206;ko05210;ko05100;ko05130;ko05133;ko05152;ko04270;ko04360;ko04972;ko04921;ko04062;ko04611;ko04660;ko04670;ko04722	Regulation of actin cytoskeleton|Focal adhesion|Adherens junction|Tight junction|Endocytosis|MAPK signaling pathway - yeast|Ras signaling pathway|Rap1 signaling pathway|cGMP - PKG signaling pathway|cAMP signaling pathway|Wnt signaling pathway|TGF-beta signaling pathway|Pathways in cancer|Viral carcinogenesis|Proteoglycans in cancer|MicroRNAs in cancer|Colorectal cancer|Bacterial invasion of epith…	30
CL21724Contig1	K05011	CLCN2	chloride channel 2	NA	ko04978	Mineral absorption	1
CL21725Contig1	K10838	XPC	xeroderma pigmentosum group C-complementing protein	NA	ko03420	Nucleotide excision repair	1
CL21728Contig1	K06587	ITGA11	integrin alpha 11	NA	ko04810;ko04510;ko04151;ko04512;ko05410;ko05412;ko05414	Regulation of actin cytoskeleton|Focal adhesion|PI3K-Akt signaling pathway|ECM-receptor interaction|Hypertrophic cardiomyopathy (HCM)|Arrhythmogenic right ventricular cardiomyopathy (ARVC)|Dilated cardiomyopathy (DCM)	7
CL21732Contig1	K12388	SORT1	sortilin	NA	ko04142;ko04722	Lysosome|Neurotrophin signaling pathway	2
CL21733Contig1	K09561	STUB1, CHIP	STIP1 homology and U-box containing protein 1	EC:6.3.2.19	ko04120;ko04141	Ubiquitin mediated proteolysis|Protein processing in endoplasmic reticulum	2
CL21740Contig1	K00939	adk, AK	adenylate kinase	EC:2.7.4.3	ko00230	Purine metabolism	1
CL21752Contig1	K05465	ANGPT1	angiopoietin 1	NA	ko04014;ko04015;ko04066;ko04151;ko05323	Ras signaling pathway|Rap1 signaling pathway|HIF-1 signaling pathway|PI3K-Akt signaling pathway|Rheumatoid arthritis	5
CL21763Contig1	K04257	OLFR	olfactory receptor	NA	ko04740	Olfactory transduction	1
CL21773Contig1	K00728	POMT	dolichyl-phosphate-mannose-protein mannosyltransferase	EC:2.4.1.109	ko00514	Other types of O-glycan biosynthesis	1
CL2178Contig1	K13126	PABPC	polyadenylate-binding protein	NA	ko03018;ko03013;ko03015	RNA degradation|RNA transport|mRNA surveillance pathway	3
CL21790Contig1	K11124	SMG6, EST1A	protein SMG6	EC:3.1.-.-	ko03015	mRNA surveillance pathway	1
CL21807Contig1	K04803	CHRNA1	nicotinic acetylcholine receptor alpha-1	NA	ko04080	Neuroactive ligand-receptor interaction	1
CL21821Contig1	K10408	DNAH	dynein heavy chain, axonemal	NA	ko05016	Huntington's disease	1
CL21822Contig1	K00826	E2.6.1.42, ilvE	branched-chain amino acid aminotransferase	EC:2.6.1.42	ko00280;ko00290;ko00770;ko01210;ko01230	Valine, leucine and isoleucine degradation|Valine, leucine and isoleucine biosynthesis|Pantothenate and CoA biosynthesis|2-Oxocarboxylic acid metabolism|Biosynthesis of amino acids	5
CL21830Contig1	K06699	PSME4	proteasome activator subunit 4	NA	ko03050	Proteasome	1
CL21833Contig1	K01017	CHST11	chondroitin 4-sulfotransferase 11	EC:2.8.2.5	ko00532	Glycosaminoglycan biosynthesis - chondroitin sulfate / dermatan sulfate	1
CL2183Contig1	K15293	UNC13, MUNC13	protein unc-13	NA	ko04721	Synaptic vesicle cycle	1
CL21841Contig1	K01229	LCT	lactase-phlorizin hydrolase	EC:3.2.1.108 3.2.1.62	ko00052;ko04973	Galactose metabolism|Carbohydrate digestion and absorption	2
CL21847Contig1	K12469	EHD2	EH domain-containing protein 2	NA	ko04144	Endocytosis	1
CL21859Contig1	K02256	COX1	cytochrome c oxidase subunit 1	EC:1.9.3.1	ko04932;ko05010;ko05012;ko05016;ko00190;ko04260	Non-alcoholic fatty liver disease (NAFLD)|Alzheimer's disease|Parkinson's disease|Huntington's disease|Oxidative phosphorylation|Cardiac muscle contraction	6
CL21861Contig1	K04853	CACNA1F	voltage-dependent calcium channel L type alpha-1F	NA	ko04010;ko04020;ko04022;ko04024;ko05410;ko05412;ko05414;ko05010;ko04260;ko04261;ko04270;ko04911;ko04912;ko04921;ko04723;ko04725;ko04726;ko04727	MAPK signaling pathway|Calcium signaling pathway|cGMP - PKG signaling pathway|cAMP signaling pathway|Hypertrophic cardiomyopathy (HCM)|Arrhythmogenic right ventricular cardiomyopathy (ARVC)|Dilated cardiomyopathy (DCM)|Alzheimer's disease|Cardiac muscle contraction|Adrenergic signaling in cardiomyocytes|Vascular smooth muscle contraction|Insulin secretion|GnRH signaling pathway|Oxytocin signaling…	18
CL21865Contig1	K04350	RASGRP1	RAS guanyl-releasing protein 1	NA	ko04010;ko04014;ko05200;ko04611;ko04660	MAPK signaling pathway|Ras signaling pathway|Pathways in cancer|Platelet activation|T cell receptor signaling pathway	5
CL21868Contig1	K04845	SCN1B	voltage-gated sodium channel type I beta	NA	ko04261	Adrenergic signaling in cardiomyocytes	1
CL21876Contig1	K14958	KSR1	kinase suppressor of Ras 1	NA	ko04014;ko05152	Ras signaling pathway|Tuberculosis	2
CL2188Contig1	K09299	ZEB1_2	zinc finger homeobox protein 1/2	NA	ko05206	MicroRNAs in cancer	1
CL21891Contig1	K02311	DFFB, DFF40	DNA fragmentation factor, 40 kD, beta subunit	EC:3.-.-.-	ko04210	Apoptosis	1
CL21892Contig1	K07374	TUBA	tubulin alpha	NA	ko04540;ko04145;ko05130	Gap junction|Phagosome|Pathogenic Escherichia coli infection	3
CL21897Contig1	K08122	LUM	lumican	NA	ko05205	Proteoglycans in cancer	1
CL218Contig1	K06240	LAMA3_5	laminin, alpha 3/5	NA	ko04510;ko04151;ko04512;ko05200;ko05222;ko05145;ko05146	Focal adhesion|PI3K-Akt signaling pathway|ECM-receptor interaction|Pathways in cancer|Small cell lung cancer|Toxoplasmosis|Amoebiasis	7
CL2190Contig1	K05126	RET	proto-oncogene tyrosine-protein kinase Ret	EC:2.7.10.1	ko04144;ko05200;ko05216;ko05230	Endocytosis|Pathways in cancer|Thyroid cancer|Central carbon metabolism in cancer	4
CL21924Contig1	K02376	FZD6	frizzled 6	NA	ko04550;ko04310;ko04390;ko05200;ko05205;ko05217;ko05166;ko04916	Signaling pathways regulating pluripotency of stem cells|Wnt signaling pathway|Hippo signaling pathway|Pathways in cancer|Proteoglycans in cancer|Basal cell carcinoma|HTLV-I infection|Melanogenesis	8
CL21951Contig1	K04437	FLNA	filamin	NA	ko04510;ko04010;ko05205;ko05132	Focal adhesion|MAPK signaling pathway|Proteoglycans in cancer|Salmonella infection	4
CL2195Contig1	K04633	GNAL	guanine nucleotide-binding protein G(olf) subunit alpha	NA	ko04020;ko05142;ko05146;ko05012;ko04728;ko04740	Calcium signaling pathway|Chagas disease (American trypanosomiasis)|Amoebiasis|Parkinson's disease|Dopaminergic synapse|Olfactory transduction	6
CL21966Contig1	K14314	NUP210, GP210	nuclear pore complex protein Nup210	NA	ko03013	RNA transport	1
CL21973Contig1	K08958	CSNK1G	casein kinase 1, gamma	EC:2.7.11.1	ko04340	Hedgehog signaling pathway	1
CL21977Contig1	K05146	TNFRSF9, CD137	tumor necrosis factor receptor superfamily member 9	NA	ko04060	Cytokine-cytokine receptor interaction	1
CL21978Contig1	K03231	EEF1A	elongation factor 1-alpha	NA	ko03013;ko05134	RNA transport|Legionellosis	2
CL2198Contig1	K04500	SMAD2_3	mothers against decapentaplegic homolog 2/3	NA	ko04110;ko04520;ko04550;ko04144;ko04068;ko04350;ko04390;ko05200;ko05210;ko05212;ko05321;ko05142;ko05166	Cell cycle|Adherens junction|Signaling pathways regulating pluripotency of stem cells|Endocytosis|FoxO signaling pathway|TGF-beta signaling pathway|Hippo signaling pathway|Pathways in cancer|Colorectal cancer|Pancreatic cancer|Inflammatiory bowel disease (IBD)|Chagas disease (American trypanosomiasis)|HTLV-I infection	13
CL21997Contig1	K09289	NCOA4, PTC3	nuclear receptor coactivator 4	NA	ko05200;ko05216	Pathways in cancer|Thyroid cancer	2
CL21Contig1	K10414	DYNC2H, DNCH2	dynein heavy chain 2, cytosolic	NA	ko04145;ko05132;ko04962	Phagosome|Salmonella infection|Vasopressin-regulated water reabsorption	3
CL22011Contig1	K12326	RASGRF2	Ras-specific guanine nucleotide-releasing factor 2	NA	ko04010;ko04014	MAPK signaling pathway|Ras signaling pathway	2
CL22033Contig1	K04615	GABBR	gamma-aminobutyric acid type B receptor	NA	ko04024;ko04080;ko05032;ko04915;ko04727	cAMP signaling pathway|Neuroactive ligand-receptor interaction|Morphine addiction|Estrogen signaling pathway|GABAergic synapse	5
CL2203Contig1	K00889	PIP5K	1-phosphatidylinositol-4-phosphate 5-kinase	EC:2.7.1.68	ko04810;ko04144;ko04070;ko05231;ko00562;ko04666	Regulation of actin cytoskeleton|Endocytosis|Phosphatidylinositol signaling system|Choline metabolism in cancer|Inositol phosphate metabolism|Fc gamma R-mediated phagocytosis	6
CL22043Contig1	K10408	DNAH	dynein heavy chain, axonemal	NA	ko05016	Huntington's disease	1
CL22045Contig1	K10636	AMFR, GP78	autocrine motility factor receptor	EC:6.3.2.19	ko04141	Protein processing in endoplasmic reticulum	1
CL2205Contig1	K13298	PDE11	dual 3',5'-cyclic-AMP and -GMP phosphodiesterase 11	EC:3.1.4.17 3.1.4.35	ko05032;ko00230	Morphine addiction|Purine metabolism	2
CL22078Contig1	K00889	PIP5K	1-phosphatidylinositol-4-phosphate 5-kinase	EC:2.7.1.68	ko04810;ko04144;ko04070;ko05231;ko00562;ko04666	Regulation of actin cytoskeleton|Endocytosis|Phosphatidylinositol signaling system|Choline metabolism in cancer|Inositol phosphate metabolism|Fc gamma R-mediated phagocytosis	6
CL22086Contig1	K07375	TUBB	tubulin beta	NA	ko04540;ko04145;ko05130	Gap junction|Phagosome|Pathogenic Escherichia coli infection	3
CL22094Contig1	K08027	NR5A2, FTF	nuclear receptor subfamily 5 group A member 2	NA	ko04950	Maturity onset diabetes of the young	1
CL220Contig1	K08114	PTPRZ	receptor-type tyrosine-protein phosphatase zeta	EC:3.1.3.48	ko05120	Epithelial cell signaling in Helicobacter pylori infection	1
CL22100Contig1	K08402	GPR109	G protein-coupled receptor 109	NA	ko04024	cAMP signaling pathway	1
CL22158Contig1	K05725	PTK2, FAK	focal adhesion kinase 1	EC:2.7.10.2	ko04810;ko04510;ko04012;ko04151;ko04370;ko05200;ko05202;ko05205;ko05222;ko05100;ko05146;ko04360;ko04062;ko04670	Regulation of actin cytoskeleton|Focal adhesion|ErbB signaling pathway|PI3K-Akt signaling pathway|VEGF signaling pathway|Pathways in cancer|Transcriptional misregulation in cancers|Proteoglycans in cancer|Small cell lung cancer|Bacterial invasion of epithelial cells|Amoebiasis|Axon guidance|Chemokine signaling pathway|Leukocyte transendothelial migration	14
CL22177Contig1	K05751	ABI2	abl interactor 2	NA	ko04810	Regulation of actin cytoskeleton	1
CL22181Contig1	K04536	GNB1	guanine nucleotide-binding protein G(I)/G(S)/G(T) subunit beta-1	NA	ko04014;ko04151;ko05200;ko05032;ko05034;ko04713;ko04062;ko04723;ko04724;ko04725;ko04726;ko04727;ko04728;ko04742;ko04744	Ras signaling pathway|PI3K-Akt signaling pathway|Pathways in cancer|Morphine addiction|Alcoholism|Circadian entrainment|Chemokine signaling pathway|Retrograde endocannabinoid signaling|Glutamatergic synapse|Cholinergic synapse|Serotonergic synapse|GABAergic synapse|Dopaminergic synapse|Taste transduction|Phototransduction	15
CL2219Contig1	K06226	SMO	smoothened	NA	ko04340;ko05200;ko05205;ko05217	Hedgehog signaling pathway|Pathways in cancer|Proteoglycans in cancer|Basal cell carcinoma	4
CL22202Contig1	K10408	DNAH	dynein heavy chain, axonemal	NA	ko05016	Huntington's disease	1
CL22203Contig1	K04344	CACNA1A	voltage-dependent calcium channel P/Q type alpha-1A	NA	ko04010;ko04020;ko04930;ko05032;ko05033;ko04721;ko04723;ko04724;ko04725;ko04726;ko04727;ko04728;ko04730;ko04742	MAPK signaling pathway|Calcium signaling pathway|Type II diabetes mellitus|Morphine addiction|Nicotine addiction|Synaptic vesicle cycle|Retrograde endocannabinoid signaling|Glutamatergic synapse|Cholinergic synapse|Serotonergic synapse|GABAergic synapse|Dopaminergic synapse|Long-term depression|Taste transduction	14
CL22204Contig1	K14570	REX1, REXO1, RNH70	RNA exonuclease 1	EC:3.1.-.-	ko03008	Ribosome biogenesis in eukaryotes	1
CL22206Contig1	K15376	GPHN	gephyrin	EC:2.10.1.1 2.7.7.75	ko04727	GABAergic synapse	1
CL22214Contig1	K07763	MMP14	matrix metalloproteinase-14 (membrane-inserted)	EC:3.4.24.80	ko04668;ko04912	TNF signaling pathway|GnRH signaling pathway	2
CL22229Contig1	K12860	CDC5L, CDC5, CEF1	pre-mRNA-splicing factor CDC5/CEF1	NA	ko03040	Spliceosome	1
CL22234Contig1	K04710	CERS	ceramide synthetase	EC:2.3.1.24	ko00600	Sphingolipid metabolism	1
CL22238Contig1	K00649	GNPAT	glyceronephosphate O-acyltransferase	EC:2.3.1.42	ko04146;ko00564	Peroxisome|Glycerophospholipid metabolism	2
CL22241Contig1	K14685	SLC40A1, FPN1	solute carrier family 40 (iron-regulated transporter), member 1	NA	ko04978	Mineral absorption	1
CL22243Contig1	K04615	GABBR	gamma-aminobutyric acid type B receptor	NA	ko04024;ko04080;ko05032;ko04915;ko04727	cAMP signaling pathway|Neuroactive ligand-receptor interaction|Morphine addiction|Estrogen signaling pathway|GABAergic synapse	5
CL22246Contig1	K10587	UBE3A, E6AP	ubiquitin-protein ligase E3 A	EC:6.3.2.19	ko04120;ko05203	Ubiquitin mediated proteolysis|Viral carcinogenesis	2
CL22251Contig1	K05089	PDGFRB	platelet-derived growth factor receptor beta	EC:2.7.10.1	ko04810;ko04510;ko04540;ko04010;ko04014;ko04015;ko04020;ko04151;ko04060;ko05200;ko05206;ko05214;ko05215;ko05218;ko05230;ko05231;ko05166	Regulation of actin cytoskeleton|Focal adhesion|Gap junction|MAPK signaling pathway|Ras signaling pathway|Rap1 signaling pathway|Calcium signaling pathway|PI3K-Akt signaling pathway|Cytokine-cytokine receptor interaction|Pathways in cancer|MicroRNAs in cancer|Glioma|Prostate cancer|Melanoma|Central carbon metabolism in cancer|Choline metabolism in cancer|HTLV-I infection	17
CL2225Contig1	K10269	FBXL3	F-box and leucine-rich repeat protein 3	NA	ko04710	Circadian rhythm	1
CL22267Contig1	K04257	OLFR	olfactory receptor	NA	ko04740	Olfactory transduction	1
CL22275Contig1	K05462	EFNA	ephrin-A	NA	ko04014;ko04015;ko04151;ko04360	Ras signaling pathway|Rap1 signaling pathway|PI3K-Akt signaling pathway|Axon guidance	4
CL22285Contig1	K09667	OGT	protein O-GlcNAc transferase	EC:2.4.1.255	ko00514	Other types of O-glycan biosynthesis	1
CL22295Contig1	K14304	NUP85	nuclear pore complex protein Nup85	NA	ko03013	RNA transport	1
CL22300Contig1	K04944	KCNN3	potassium intermediate/small conductance calcium-activated channel subfamily N member 3	NA	ko04911	Insulin secretion	1
CL22312Contig1	K01873	VARS, valS	valyl-tRNA synthetase	EC:6.1.1.9	ko00970	Aminoacyl-tRNA biosynthesis	1
CL22322Contig1	K13568	ACVR1C, ALK7	activin receptor type-1C	EC:2.7.11.30	ko04550	Signaling pathways regulating pluripotency of stem cells	1
CL22332Contig1	K02366	EXT1	glucuronyl/N-acetylglucosaminyl transferase EXT1	EC:2.4.1.224 2.4.1.225	ko00534	Glycosaminoglycan biosynthesis - heparan sulfate / heparin	1
CL22337Contig1	K06560	MRC	mannose receptor, C type	NA	ko04145;ko05152	Phagosome|Tuberculosis	2
CL22343Contig1	K06228	FU	fused	EC:2.7.11.1	ko04340;ko05200;ko05217	Hedgehog signaling pathway|Pathways in cancer|Basal cell carcinoma	3
CL22346Contig1	K15377	SLC44A2_4_5	solute carrier family 44 (choline transporter-like protein), member 2/4/5	NA	ko05231	Choline metabolism in cancer	1
CL2234Contig1	K15297	RIMS2, RIM2	regulating synaptic membrane exocytosis protein 2	NA	ko04911	Insulin secretion	1
CL22356Contig1	K06843	NTN1	netrin 1	NA	ko04360	Axon guidance	1
CL22365Contig1	K03174	TRAF3	TNF receptor-associated factor 3	NA	ko04064;ko04668;ko05200;ko05203;ko05222;ko05160;ko05168;ko05169;ko04620;ko04622	NF-kappa B signaling pathway|TNF signaling pathway|Pathways in cancer|Viral carcinogenesis|Small cell lung cancer|Hepatitis C|Herpes simplex infection|Epstein-Barr virus infection|Toll-like receptor signaling pathway|RIG-I-like receptor signaling pathway	10
CL2238Contig1	K13072	CCL25	C-C motif chemokine 25	NA	ko04060;ko04062;ko04672	Cytokine-cytokine receptor interaction|Chemokine signaling pathway|Intestinal immune network for IgA production	3
CL22391Contig1	K04218	SSTR2	somatostatin receptor 2	NA	ko04024;ko04080;ko04971	cAMP signaling pathway|Neuroactive ligand-receptor interaction|Gastric acid secretion	3
CL2239Contig1	K08008	NOX, GP91	NADPH oxidase	NA	ko04145;ko04066;ko04380;ko04670	Phagosome|HIF-1 signaling pathway|Osteoclast differentiation|Leukocyte transendothelial migration	4
CL223Contig1	K11429	SUV420H	histone-lysine N-methyltransferase SUV420H	EC:2.1.1.43	ko00310	Lysine degradation	1
CL22400Contig1	K12324	ANPRB, NPR2	atrial natriuretic peptide receptor B	EC:4.6.1.2	ko04022;ko00230;ko04270;ko04921	cGMP - PKG signaling pathway|Purine metabolism|Vascular smooth muscle contraction|Oxytocin signaling pathway	4
CL22409Contig1	K00288	MTHFD	methylenetetrahydrofolate dehydrogenase (NADP) / methenyltetrahydrofolate cyclohydrolase / formyltetrahydrofolate synthetase	EC:1.5.1.5 3.5.4.9 6.3.4.3	ko00670	One carbon pool by folate	1
CL22410Contig1	K09189	MLL5	histone-lysine N-methyltransferase MLL5	EC:2.1.1.43	ko00310	Lysine degradation	1
CL22413Contig1	K03853	CAPN2	calpain-2	EC:3.4.22.53	ko04210;ko04510;ko04141;ko05010	Apoptosis|Focal adhesion|Protein processing in endoplasmic reticulum|Alzheimer's disease	4
CL22418Contig1	K14463	MTTP, MTP	microsomal triglyceride transfer protein large subunit	NA	ko04975	Fat digestion and absorption	1
CL22422Contig1	K12316	GAA	lysosomal alpha-glucosidase	EC:3.2.1.20	ko04142;ko00052;ko00500	Lysosome|Galactose metabolism|Starch and sucrose metabolism	3
CL22428Contig1	K10373	TPM1	tropomyosin 1	NA	ko05206;ko05410;ko05414;ko04260;ko04261	MicroRNAs in cancer|Hypertrophic cardiomyopathy (HCM)|Dilated cardiomyopathy (DCM)|Cardiac muscle contraction|Adrenergic signaling in cardiomyocytes	5
CL22440Contig1	K01759	GLO1, gloA	lactoylglutathione lyase	EC:4.4.1.5	ko04011;ko00620	MAPK signaling pathway - yeast|Pyruvate metabolism	2
CL22444Contig1	K12494	PSD	PH and SEC7 domain-containing protein	NA	ko04144	Endocytosis	1
CL2244Contig1	K02583	NGFR	nerve growth factor receptor (TNFR superfamily member 16)	NA	ko04014;ko04015;ko04151;ko04060;ko05202;ko04722	Ras signaling pathway|Rap1 signaling pathway|PI3K-Akt signaling pathway|Cytokine-cytokine receptor interaction|Transcriptional misregulation in cancers|Neurotrophin signaling pathway	6
CL22460Contig1	K00276	AOC3, AOC2, tynA	primary-amine oxidase	EC:1.4.3.21	ko00260;ko00350;ko00360;ko00950;ko00960;ko00410	Glycine, serine and threonine metabolism|Tyrosine metabolism|Phenylalanine metabolism|Isoquinoline alkaloid biosynthesis|Tropane, piperidine and pyridine alkaloid biosynthesis|beta-Alanine metabolism	6
CL22470Contig1	K10798	PARP	poly ADP-ribose polymerase	NA	ko03410	Base excision repair	1
CL22471Contig1	K12484	RAB11FIP1_2_5	Rab11 family-interacting protein 1/2/5	NA	ko04144	Endocytosis	1
CL22474Contig1	K06485	ITGA6	integrin alpha 6	NA	ko04810;ko04510;ko04151;ko04512;ko04514;ko05200;ko05222;ko05410;ko05412;ko05414;ko05145;ko04640	Regulation of actin cytoskeleton|Focal adhesion|PI3K-Akt signaling pathway|ECM-receptor interaction|Cell adhesion molecules (CAMs)|Pathways in cancer|Small cell lung cancer|Hypertrophic cardiomyopathy (HCM)|Arrhythmogenic right ventricular cardiomyopathy (ARVC)|Dilated cardiomyopathy (DCM)|Toxoplasmosis|Hematopoietic cell lineage	12
CL22485Contig1	K05466	ANGPT2	angiopoietin 2	NA	ko04014;ko04015;ko04066;ko04151	Ras signaling pathway|Rap1 signaling pathway|HIF-1 signaling pathway|PI3K-Akt signaling pathway	4
CL22486Contig1	K07968	B4GALT3	beta-1,4-galactosyltransferase 3	EC:2.4.1.90 2.4.1.38 2.4.1.-	ko00510;ko00513;ko00514;ko00533;ko00601	N-Glycan biosynthesis|Various types of N-glycan biosynthesis|Other types of O-glycan biosynthesis|Glycosaminoglycan biosynthesis - keratan sulfate|Glycosphingolipid biosynthesis - lacto and neolacto series	5
CL22499Contig1	K04710	CERS	ceramide synthetase	EC:2.3.1.24	ko00600	Sphingolipid metabolism	1
CL22500Contig1	K01464	DPYS, dht, hydA	dihydropyrimidinase	EC:3.5.2.2	ko00770;ko00410;ko00240;ko00983	Pantothenate and CoA biosynthesis|beta-Alanine metabolism|Pyrimidine metabolism|Drug metabolism - other enzymes	4
CL22503Contig1	K01872	AARS, alaS	alanyl-tRNA synthetase	EC:6.1.1.7	ko00970	Aminoacyl-tRNA biosynthesis	1
CL22507Contig1	K00485	FMO	dimethylaniline monooxygenase (N-oxide forming)	EC:1.14.13.8	ko00982	Drug metabolism - cytochrome P450	1
CL22508Contig1	K06082	FARP2, FRG	FERM, RhoGEF and pleckstrin domain protein 2	NA	ko04520;ko04015	Adherens junction|Rap1 signaling pathway	2
CL22509Contig1	K14320	AAAS	aladin	NA	ko03013	RNA transport	1
CL2250Contig1	K00507	SCD, desC	stearoyl-CoA desaturase (delta-9 desaturase)	EC:1.14.19.1	ko04152;ko01040;ko01212;ko03320	AMPK signaling pathway|Biosynthesis of unsaturated fatty acids|Fatty acid metabolism|PPAR signaling pathway	4
CL22513Contig1	K16882	PCLO	protein piccolo	NA	ko04911	Insulin secretion	1
CL22518Contig1	K05083	ERBB2, HER2	receptor tyrosine-protein kinase erbB-2	EC:2.7.10.1	ko04510;ko04520;ko04012;ko04020;ko04066;ko05200;ko05205;ko05206;ko05212;ko05213;ko05215;ko05219;ko05223;ko05230	Focal adhesion|Adherens junction|ErbB signaling pathway|Calcium signaling pathway|HIF-1 signaling pathway|Pathways in cancer|Proteoglycans in cancer|MicroRNAs in cancer|Pancreatic cancer|Endometrial cancer|Prostate cancer|Bladder cancer|Non-small cell lung cancer|Central carbon metabolism in cancer	14
CL22522Contig1	K12337	MRVI1, IRAG	inositol 1,4,5-triphosphate receptor-associated cGMP kinase substrate	NA	ko04022;ko04270	cGMP - PKG signaling pathway|Vascular smooth muscle contraction	2
CL22534Contig1	K17442	ZFPM2, FOG2	zinc finger protein ZFPM2	NA	ko05206	MicroRNAs in cancer	1
CL2253Contig1	K00149	ALDH9A1	aldehyde dehydrogenase family 9 member A1	EC:1.2.1.47 1.2.1.3	ko00280;ko00310;ko00330;ko00340;ko00380;ko00010;ko00053;ko00620;ko00071;ko00561;ko00410	Valine, leucine and isoleucine degradation|Lysine degradation|Arginine and proline metabolism|Histidine metabolism|Tryptophan metabolism|Glycolysis / Gluconeogenesis|Ascorbate and aldarate metabolism|Pyruvate metabolism|Fatty acid degradation|Glycerolipid metabolism|beta-Alanine metabolism	11
CL22541Contig1	K06823	COL18A	collagen, type XVIII, alpha	NA	ko04974	Protein digestion and absorption	1
CL22542Contig1	K06821	PLXNB	plexin B	NA	ko04360	Axon guidance	1
CL22562Contig1	K02085	APC	adenomatosis polyposis coli protein	NA	ko04810;ko04550;ko04310;ko04390;ko05200;ko05206;ko05210;ko05213;ko05217;ko05166	Regulation of actin cytoskeleton|Signaling pathways regulating pluripotency of stem cells|Wnt signaling pathway|Hippo signaling pathway|Pathways in cancer|MicroRNAs in cancer|Colorectal cancer|Endometrial cancer|Basal cell carcinoma|HTLV-I infection	10
CL2256Contig1	K04960	ITPR3	inositol 1,4,5-triphosphate receptor type 3	NA	ko04114;ko04540;ko04020;ko04022;ko04070;ko05205;ko05010;ko04270;ko04970;ko04971;ko04972;ko04911;ko04912;ko04915;ko04918;ko04921;ko04713;ko04611;ko04720;ko04723;ko04724;ko04725;ko04726;ko04728;ko04730;ko04742;ko04750	Oocyte meiosis|Gap junction|Calcium signaling pathway|cGMP - PKG signaling pathway|Phosphatidylinositol signaling system|Proteoglycans in cancer|Alzheimer's disease|Vascular smooth muscle contraction|Salivary secretion|Gastric acid secretion|Pancreatic secretion|Insulin secretion|GnRH signaling pathway|Estrogen signaling pathway|Thyroid hormone synthesis|Oxytocin signaling pathway|Circadian entra…	27
CL22576Contig1	K07874	RAB1A	Ras-related protein Rab-1A	NA	ko05134	Legionellosis	1
CL22578Contig1	K12329	PPP1R12B, MYPT2	protein phosphatase 1 regulatory subunit 12B	NA	ko04810;ko04510;ko05205;ko04270;ko04921	Regulation of actin cytoskeleton|Focal adhesion|Proteoglycans in cancer|Vascular smooth muscle contraction|Oxytocin signaling pathway	5
CL22581Contig1	K12572	PAN3	PAB-dependent poly(A)-specific ribonuclease subunit 3	NA	ko03018	RNA degradation	1
CL22594Contig1	K02633	PER	period circadian protein	NA	ko05168;ko04710;ko04711;ko04713	Herpes simplex infection|Circadian rhythm|Circadian rhythm - fly|Circadian entrainment	4
CL22596Contig1	K05690	CTNND1	catenin (cadherin-associated protein), delta 1	NA	ko04520;ko04015;ko04670	Adherens junction|Rap1 signaling pathway|Leukocyte transendothelial migration	3
CL22616Contig1	K04584	GHRHR	growth hormone releasing hormone receptor	NA	ko04080	Neuroactive ligand-receptor interaction	1
CL22617Contig1	K00902	E2.7.1.108	dolichol kinase	EC:2.7.1.108	ko00510	N-Glycan biosynthesis	1
CL22621Contig1	K15010	HOMER	homer	NA	ko04068;ko04724	FoxO signaling pathway|Glutamatergic synapse	2
CL22625Contig1	K02370	EXTL3	alpha-1,4-N-acetylglucosaminyltransferase EXTL3	EC:2.4.1.223 2.4.1.224	ko00534	Glycosaminoglycan biosynthesis - heparan sulfate / heparin	1
CL22628Contig1	K00922	PIK3C	phosphatidylinositol-4,5-bisphosphate 3-kinase	EC:2.7.1.153	ko04210;ko04810;ko04510;ko04550;ko04012;ko04014;ko04015;ko04022;ko04024;ko04066;ko04068;ko04070;ko04150;ko04151;ko04152;ko04370;ko04630;ko04668;ko05200;ko05203;ko05205;ko05210;ko05211;ko05212;ko05213;ko05214;ko05215;ko05218;ko05220;ko05221;ko05222;ko05223;ko05230;ko05231;ko04930;ko04932;ko05100;ko05142;ko05145;ko05146;ko05160;ko05161;ko05162;ko05164;ko05166;ko05169;ko00562;ko04261;ko04380;ko04973…	Apoptosis|Regulation of actin cytoskeleton|Focal adhesion|Signaling pathways regulating pluripotency of stem cells|ErbB signaling pathway|Ras signaling pathway|Rap1 signaling pathway|cGMP - PKG signaling pathway|cAMP signaling pathway|HIF-1 signaling pathway|FoxO signaling pathway|Phosphatidylinositol signaling system|mTOR signaling pathway|PI3K-Akt signaling pathway|AMPK signaling pathway|VEGF s…	69
CL2262Contig1	K02296	ARNTL, BMAL1, CYC	aryl hydrocarbon receptor nuclear translocator-like protein 1	NA	ko05168;ko04710;ko04711;ko04728	Herpes simplex infection|Circadian rhythm|Circadian rhythm - fly|Dopaminergic synapse	4
CL22631Contig1	K09448	TEAD	transcriptional enhancer factor	NA	ko04011;ko04390;ko04391	MAPK signaling pathway - yeast|Hippo signaling pathway|Hippo signaling pathway -fly	3
CL22635Contig1	K01958	PC, pyc	pyruvate carboxylase	EC:6.4.1.1	ko00020;ko00620;ko00720;ko01200;ko01230	Citrate cycle (TCA cycle)|Pyruvate metabolism|Carbon fixation pathways in prokaryotes|Carbon metabolism|Biosynthesis of amino acids	5
CL22664Contig1	K01049	ACHE	acetylcholinesterase	EC:3.1.1.7	ko00564;ko04725	Glycerophospholipid metabolism|Cholinergic synapse	2
CL22671Contig1	K14349	NCEH1, AADACL1	neutral cholesterol ester hydrolase 1	EC:3.1.1.-	ko04976	Bile secretion	1
CL22673Contig1	K06521	SEMA4	semaphorin 4	NA	ko04360	Axon guidance	1
CL22674Contig1	K16340	PHLPP	PH domain and leucine-rich repeat-containing protein phosphatase	EC:3.1.3.16	ko04151	PI3K-Akt signaling pathway	1
CL22691Contig1	K16628	COL7A	collagen, type VII, alpha	NA	ko04974	Protein digestion and absorption	1
CL2270Contig1	K06240	LAMA3_5	laminin, alpha 3/5	NA	ko04510;ko04151;ko04512;ko05200;ko05222;ko05145;ko05146	Focal adhesion|PI3K-Akt signaling pathway|ECM-receptor interaction|Pathways in cancer|Small cell lung cancer|Toxoplasmosis|Amoebiasis	7
CL22711Contig1	K03419	CHPF2	chondroitin polymerizing factor 2	EC:2.4.1.226	ko00532	Glycosaminoglycan biosynthesis - chondroitin sulfate / dermatan sulfate	1
CL22719Contig1	K12852	EFTUD2	116 kDa U5 small nuclear ribonucleoprotein component	NA	ko03040	Spliceosome	1
CL22728Contig1	K04678	SMURF	E3 ubiquitin ligase SMURF1/2	EC:6.3.2.19	ko04144;ko04350;ko04120	Endocytosis|TGF-beta signaling pathway|Ubiquitin mediated proteolysis	3
CL2272Contig1	K06051	DLL	delta	NA	ko04330	Notch signaling pathway	1
CL22737Contig1	K01352	GZMA	granzyme A	EC:3.4.21.78	ko04080	Neuroactive ligand-receptor interaction	1
CL22750Contig1	K04351	RAPGEF4, EPAC2	Rap guanine nucleotide exchange factor 4	NA	ko04015;ko04024;ko04261;ko04911;ko04670	Rap1 signaling pathway|cAMP signaling pathway|Adrenergic signaling in cardiomyocytes|Insulin secretion|Leukocyte transendothelial migration	5
CL22757Contig1	K06265	DAG1	dystroglycan 1	NA	ko04512;ko05410;ko05412;ko05414;ko05416	ECM-receptor interaction|Hypertrophic cardiomyopathy (HCM)|Arrhythmogenic right ventricular cardiomyopathy (ARVC)|Dilated cardiomyopathy (DCM)|Viral myocarditis	5
CL22775Contig1	K15010	HOMER	homer	NA	ko04068;ko04724	FoxO signaling pathway|Glutamatergic synapse	2
[truncated: 4,404 more rows]

## Sheet: Table B
Unigene	KO_ENTRY	KO_name	Definition	EC	Pathway	Pathway_Des	Pathway_hit_numbers
CL10008Contig1	K04218	SSTR2	somatostatin receptor 2	NA	ko04024;ko04080;ko04971	cAMP signaling pathway|Neuroactive ligand-receptor interaction|Gastric acid secretion	3
CL10017Contig1	K07360	ZAP70	tyrosine-protein kinase ZAP-70	EC:2.7.10.2	ko04014;ko04064;ko05340;ko04650;ko04660	Ras signaling pathway|NF-kappa B signaling pathway|Primary immunodeficiency|Natural killer cell mediated cytotoxicity|T cell receptor signaling pathway	5
CL10026Contig1	K04803	CHRNA1	nicotinic acetylcholine receptor alpha-1	NA	ko04080	Neuroactive ligand-receptor interaction	1
CL1003Contig1	K06087	CLDN	claudin	NA	ko04530;ko04514;ko05160;ko04670	Tight junction|Cell adhesion molecules (CAMs)|Hepatitis C|Leukocyte transendothelial migration	4
CL1004Contig1	K11151	RDH10	retinol dehydrogenase 10	EC:1.1.1.-	ko00830	Retinol metabolism	1
CL10051Contig1	K06491	NCAM	neural cell adhesion molecule	NA	ko04514;ko05020	Cell adhesion molecules (CAMs)|Prion diseases	2
CL10053Contig1	K04962	RYR2	ryanodine receptor 2	NA	ko04020;ko04024;ko05410;ko05412;ko05414;ko04260;ko04261;ko04972;ko04911;ko04921;ko04713	Calcium signaling pathway|cAMP signaling pathway|Hypertrophic cardiomyopathy (HCM)|Arrhythmogenic right ventricular cardiomyopathy (ARVC)|Dilated cardiomyopathy (DCM)|Cardiac muscle contraction|Adrenergic signaling in cardiomyocytes|Pancreatic secretion|Insulin secretion|Oxytocin signaling pathway|Circadian entrainment	11
CL10062Contig1	K10408	DNAH	dynein heavy chain, axonemal	NA	ko05016	Huntington's disease	1
CL10064Contig1	K04984	TRPA1, ANKTM1	transient receptor potential cation channel subfamily A member 1	NA	ko04750	Inflammatory mediator regulation of TRP channels	1
CL10080Contig1	K05871	PTK2B, FAK2	focal adhesion kinase 2	EC:2.7.10.2	ko04020;ko05161;ko04912;ko04062;ko04650;ko04670	Calcium signaling pathway|Hepatitis B|GnRH signaling pathway|Chemokine signaling pathway|Natural killer cell mediated cytotoxicity|Leukocyte transendothelial migration	6
CL10086Contig1	K07376	PRKG	protein kinase, cGMP-dependent	EC:2.7.11.12	ko04540;ko04022;ko04970;ko04713;ko04611;ko04730;ko04740	Gap junction|cGMP - PKG signaling pathway|Salivary secretion|Circadian entrainment|Platelet activation|Long-term depression|Olfactory transduction	7
CL10088Contig1	K05200	GRIA4	glutamate receptor 4	NA	ko04024;ko04080;ko05031;ko05033;ko04713;ko04723;ko04724;ko04728	cAMP signaling pathway|Neuroactive ligand-receptor interaction|Amphetamine addiction|Nicotine addiction|Circadian entrainment|Retrograde endocannabinoid signaling|Glutamatergic synapse|Dopaminergic synapse	8
CL1008Contig1	K08204	SLC22A7, OAT2	MFS transporter, OCT family, solute carrier family 22 (organic anion transporter), member 7	NA	ko04976	Bile secretion	1
CL10094Contig1	K17848	AGAP2	Arf-GAP with GTPase, ANK repeat and PH domain-containing protein 2	NA	ko04144;ko04068	Endocytosis|FoxO signaling pathway	2
CL1011Contig1	K12484	RAB11FIP1_2_5	Rab11 family-interacting protein 1/2/5	NA	ko04144	Endocytosis	1
CL10124Contig1	K13807	PPEF, PPP7C	serine/threonine-protein phosphatase with EF-hands	EC:3.1.3.16	ko04745	Phototransduction - fly	1
CL1013Contig1	K11644	SIN3A	paired amphipathic helix protein Sin3a	NA	ko05202;ko05016;ko04919	Transcriptional misregulation in cancers|Huntington's disease|Thyroid hormone signaling pathway	3
CL10147Contig1	K10408	DNAH	dynein heavy chain, axonemal	NA	ko05016	Huntington's disease	1
CL10149Contig1	K08601	CYLD, USLP2	ubiquitin thioesterase CYLD	EC:3.4.19.12	ko04380;ko04622	Osteoclast differentiation|RIG-I-like receptor signaling pathway	2
CL10152Contig1	K12314	ACTC1	actin, alpha cardiac muscle	NA	ko05410;ko05414;ko04260;ko04261	Hypertrophic cardiomyopathy (HCM)|Dilated cardiomyopathy (DCM)|Cardiac muscle contraction|Adrenergic signaling in cardiomyocytes	4
CL10160Contig1	K02324	POLE1	DNA polymerase epsilon subunit 1	EC:2.7.7.7	ko03030;ko03410;ko03420;ko05166;ko00230;ko00240	DNA replication|Base excision repair|Nucleotide excision repair|HTLV-I infection|Purine metabolism|Pyrimidine metabolism	6
CL10167Contig1	K16797	GLI1	zinc finger protein GLI1	NA	ko04024;ko04340;ko05200;ko05217	cAMP signaling pathway|Hedgehog signaling pathway|Pathways in cancer|Basal cell carcinoma	4
CL1016Contig1	K04438	CRK, CRKII	proto-oncogene C-crk	NA	ko04810;ko04510;ko04010;ko04012;ko04015;ko05200;ko05206;ko05211;ko05220;ko05100;ko05131;ko04910;ko04062;ko04666;ko04722	Regulation of actin cytoskeleton|Focal adhesion|MAPK signaling pathway|ErbB signaling pathway|Rap1 signaling pathway|Pathways in cancer|MicroRNAs in cancer|Renal cell carcinoma|Chronic myeloid leukemia|Bacterial invasion of epithelial cells|Shigellosis|Insulin signaling pathway|Chemokine signaling pathway|Fc gamma R-mediated phagocytosis|Neurotrophin signaling pathway	15
CL10173Contig1	K00901	E2.7.1.107, DGK, dgkA	diacylglycerol kinase (ATP dependent)	EC:2.7.1.107	ko04070;ko05231;ko00561;ko00564	Phosphatidylinositol signaling system|Choline metabolism in cancer|Glycerolipid metabolism|Glycerophospholipid metabolism	4
CL10178Contig1	K08019	RAPGEF5	Rap guanine nucleotide exchange factor 5	NA	ko04014;ko04015	Ras signaling pathway|Rap1 signaling pathway	2
CL101Contig1	K06238	COL6A	collagen, type VI, alpha	NA	ko04510;ko04151;ko04512;ko04974	Focal adhesion|PI3K-Akt signaling pathway|ECM-receptor interaction|Protein digestion and absorption	4
CL10200Contig1	K03916	BDKRB2	bradykinin receptor B2	NA	ko04810;ko04020;ko04022;ko04080;ko05200;ko05142;ko04961;ko04610;ko04750	Regulation of actin cytoskeleton|Calcium signaling pathway|cGMP - PKG signaling pathway|Neuroactive ligand-receptor interaction|Pathways in cancer|Chagas disease (American trypanosomiasis)|Endocrine and other factor-regulated calcium reabsorption|Complement and coagulation cascades|Inflammatory mediator regulation of TRP channels	9
CL10208Contig1	K04379	FOS	proto-oncogene protein c-fos	NA	ko04010;ko04024;ko04668;ko05200;ko05210;ko05231;ko05323;ko05132;ko05133;ko05140;ko05142;ko05161;ko05166;ko05168;ko05031;ko04380;ko04915;ko04917;ko04921;ko04713;ko04620;ko04660;ko04662;ko04725;ko04728	MAPK signaling pathway|cAMP signaling pathway|TNF signaling pathway|Pathways in cancer|Colorectal cancer|Choline metabolism in cancer|Rheumatoid arthritis|Salmonella infection|Pertussis|Leishmaniasis|Chagas disease (American trypanosomiasis)|Hepatitis B|HTLV-I infection|Herpes simplex infection|Amphetamine addiction|Osteoclast differentiation|Estrogen signaling pathway|Prolactin signaling pathway…	25
CL10215Contig1	K10532	HGSNAT	heparan-alpha-glucosaminide N-acetyltransferase	EC:2.3.1.78	ko04142;ko00531	Lysosome|Glycosaminoglycan degradation	2
CL1021Contig1	K05084	ERBB3, HER3	receptor tyrosine-protein kinase erbB-3	EC:2.7.10.1	ko04144;ko04012;ko04020;ko05205;ko05206	Endocytosis|ErbB signaling pathway|Calcium signaling pathway|Proteoglycans in cancer|MicroRNAs in cancer	5
CL10223Contig1	K10576	UBE2H, UBC8	ubiquitin-conjugating enzyme E2 H	EC:6.3.2.19	ko04120	Ubiquitin mediated proteolysis	1
CL10224Contig1	K06055	HES5	hairy and enhancer of split 5	NA	ko04330	Notch signaling pathway	1
CL10259Contig1	K15188	CCNT	cyclin T	NA	ko05202	Transcriptional misregulation in cancers	1
CL1025Contig1	K12380	RASA3	Ras GTPase-activating protein 3	NA	ko04013;ko04014	MAPK signaling pathway - fly|Ras signaling pathway	2
CL10273Contig1	K13073	PIGR	polymeric immunoglobulin receptor	NA	ko04672	Intestinal immune network for IgA production	1
CL10282Contig1	K02375	FZD5_8, fz2	frizzled 5/8	NA	ko04550;ko04310;ko04390;ko05200;ko05205;ko05217;ko05166;ko04916	Signaling pathways regulating pluripotency of stem cells|Wnt signaling pathway|Hippo signaling pathway|Pathways in cancer|Proteoglycans in cancer|Basal cell carcinoma|HTLV-I infection|Melanogenesis	8
CL102Contig1	K05126	RET	proto-oncogene tyrosine-protein kinase Ret	EC:2.7.10.1	ko04144;ko05200;ko05216;ko05230	Endocytosis|Pathways in cancer|Thyroid cancer|Central carbon metabolism in cancer	4
CL1030Contig1	K10870	RAD51L2, RAD51C	RAD51-like protein 2	NA	ko03440;ko03460	Homologous recombination|Fanconi anemia pathway	2
CL10329Contig1	K06642	PRKDC	DNA-dependent protein kinase catalytic subunit	EC:2.7.11.1	ko04110;ko03450	Cell cycle|Non-homologous end-joining	2
CL10344Contig1	K15593	ETV5	ets translocation variant 5	NA	ko05202	Transcriptional misregulation in cancers	1
CL10370Contig1	K03853	CAPN2	calpain-2	EC:3.4.22.53	ko04210;ko04510;ko04141;ko05010	Apoptosis|Focal adhesion|Protein processing in endoplasmic reticulum|Alzheimer's disease	4
CL10380Contig1	K04135	ADRA1A	adrenergic receptor alpha-1A	NA	ko04020;ko04022;ko04152;ko04080;ko04261;ko04270;ko04970	Calcium signaling pathway|cGMP - PKG signaling pathway|AMPK signaling pathway|Neuroactive ligand-receptor interaction|Adrenergic signaling in cardiomyocytes|Vascular smooth muscle contraction|Salivary secretion	7
CL10388Contig1	K09234	WT1	Wilms tumor protein 1	NA	ko05202	Transcriptional misregulation in cancers	1
CL103Contig1	K06584	ITGA8	integrin alpha 8	NA	ko04810;ko04510;ko04151;ko04512;ko04514;ko05410;ko05412;ko05414	Regulation of actin cytoskeleton|Focal adhesion|PI3K-Akt signaling pathway|ECM-receptor interaction|Cell adhesion molecules (CAMs)|Hypertrophic cardiomyopathy (HCM)|Arrhythmogenic right ventricular cardiomyopathy (ARVC)|Dilated cardiomyopathy (DCM)	8
CL10404Contig1	K12657	ALDH18A1, P5CS	delta-1-pyrroline-5-carboxylate synthetase	EC:2.7.2.11 1.2.1.41	ko00330;ko01230	Arginine and proline metabolism|Biosynthesis of amino acids	2
CL10406Contig1	K10408	DNAH	dynein heavy chain, axonemal	NA	ko05016	Huntington's disease	1
CL10413Contig1	K14288	XPOT	exportin-T	NA	ko03013	RNA transport	1
CL1043Contig1	K06236	COL1AS	collagen, type I/II/III/V/XI/XXIV/XXVII, alpha	NA	ko04510;ko04151;ko04512;ko05146;ko04974;ko04611	Focal adhesion|PI3K-Akt signaling pathway|ECM-receptor interaction|Amoebiasis|Protein digestion and absorption|Platelet activation	6
CL10446Contig1	K17845	KLF2	krueppel-like factor 2	NA	ko04068	FoxO signaling pathway	1
CL1044Contig1	K06238	COL6A	collagen, type VI, alpha	NA	ko04510;ko04151;ko04512;ko04974	Focal adhesion|PI3K-Akt signaling pathway|ECM-receptor interaction|Protein digestion and absorption	4
CL10468Contig1	K10408	DNAH	dynein heavy chain, axonemal	NA	ko05016	Huntington's disease	1
CL10483Contig1	K08015	RASSF5, RAPL	Ras association domain-containing protein 5	NA	ko04014;ko04015;ko05200;ko05223;ko04670	Ras signaling pathway|Rap1 signaling pathway|Pathways in cancer|Non-small cell lung cancer|Leukocyte transendothelial migration	5
CL10489Contig1	K04280	GNRHR	gonadotropin-releasing hormone receptor	NA	ko04080;ko04912	Neuroactive ligand-receptor interaction|GnRH signaling pathway	2
CL10496Contig1	K13748	MGAT4C	alpha-1,3-mannosylglycoprotein beta-1,4-N-acetylglucosaminyltransferase C	EC:2.4.1.201 2.4.1.145	ko00510;ko00513	N-Glycan biosynthesis|Various types of N-glycan biosynthesis	2
CL10504Contig1	K04161	HTR5	5-hydroxytryptamine receptor 5	NA	ko04020;ko04080;ko04726	Calcium signaling pathway|Neuroactive ligand-receptor interaction|Serotonergic synapse	3
CL10514Contig1	K05175	GABRA	gamma-aminobutyric acid receptor subunit alpha	NA	ko04080;ko05032;ko05033;ko04723;ko04727	Neuroactive ligand-receptor interaction|Morphine addiction|Nicotine addiction|Retrograde endocannabinoid signaling|GABAergic synapse	5
CL10535Contig1	K01074	PPT	palmitoyl-protein thioesterase	EC:3.1.2.22	ko04142;ko00062;ko01212	Lysosome|Fatty acid elongation|Fatty acid metabolism	3
CL10543Contig1	K08447	RAMP1	receptor activity modifying protein 1	NA	ko04270	Vascular smooth muscle contraction	1
CL10548Contig1	K15607	TLX3, HOX11L2	T-cell leukemia homeobox protein 3	NA	ko05202	Transcriptional misregulation in cancers	1
CL10552Contig1	K03916	BDKRB2	bradykinin receptor B2	NA	ko04810;ko04020;ko04022;ko04080;ko05200;ko05142;ko04961;ko04610;ko04750	Regulation of actin cytoskeleton|Calcium signaling pathway|cGMP - PKG signaling pathway|Neuroactive ligand-receptor interaction|Pathways in cancer|Chagas disease (American trypanosomiasis)|Endocrine and other factor-regulated calcium reabsorption|Complement and coagulation cascades|Inflammatory mediator regulation of TRP channels	9
CL10553Contig1	K05641	ABCA1	ATP-binding cassette, subfamily A (ABC1), member 1	NA	ko02010;ko04975	ABC transporters|Fat digestion and absorption	2
CL10555Contig1	K12824	TCERG1, CA150	transcription elongation regulator 1	NA	ko03040	Spliceosome	1
CL1055Contig1	K09389	E2F2	transcription factor E2F2	NA	ko04110;ko05200;ko05206;ko05212;ko05214;ko05215;ko05218;ko05219;ko05220;ko05222;ko05223;ko05161;ko05166	Cell cycle|Pathways in cancer|MicroRNAs in cancer|Pancreatic cancer|Glioma|Prostate cancer|Melanoma|Bladder cancer|Chronic myeloid leukemia|Small cell lung cancer|Non-small cell lung cancer|Hepatitis B|HTLV-I infection	13
CL10563Contig1	K14006	SEC23	protein transport protein SEC23	NA	ko04141	Protein processing in endoplasmic reticulum	1
CL10564Contig1	K05084	ERBB3, HER3	receptor tyrosine-protein kinase erbB-3	EC:2.7.10.1	ko04144;ko04012;ko04020;ko05205;ko05206	Endocytosis|ErbB signaling pathway|Calcium signaling pathway|Proteoglycans in cancer|MicroRNAs in cancer	5
CL10565Contig1	K06055	HES5	hairy and enhancer of split 5	NA	ko04330	Notch signaling pathway	1
CL10575Contig1	K06507	CD79B, IGB	CD79B antigen	NA	ko04662	B cell receptor signaling pathway	1
CL10582Contig1	K07374	TUBA	tubulin alpha	NA	ko04540;ko04145;ko05130	Gap junction|Phagosome|Pathogenic Escherichia coli infection	3
CL10600Contig1	K04429	TAO	thousand and one amino acid protein kinase	EC:2.7.11.1	ko04010	MAPK signaling pathway	1
CL10603Contig1	K05702	AF6, MLLT4	afadin	NA	ko04520;ko04530;ko04014;ko04015;ko04024;ko04670	Adherens junction|Tight junction|Ras signaling pathway|Rap1 signaling pathway|cAMP signaling pathway|Leukocyte transendothelial migration	6
CL10607Contig1	K05175	GABRA	gamma-aminobutyric acid receptor subunit alpha	NA	ko04080;ko05032;ko05033;ko04723;ko04727	Neuroactive ligand-receptor interaction|Morphine addiction|Nicotine addiction|Retrograde endocannabinoid signaling|GABAergic synapse	5
CL10626Contig1	K01689	ENO, eno	enolase	EC:4.2.1.11	ko04066;ko03018;ko00010;ko00680;ko01200;ko01230	HIF-1 signaling pathway|RNA degradation|Glycolysis / Gluconeogenesis|Methane metabolism|Carbon metabolism|Biosynthesis of amino acids	6
CL10644Contig1	K04079	htpG, HSP90A	molecular chaperone HtpG	NA	ko04151;ko04141;ko05200;ko05215;ko04914;ko04915;ko04626;ko04612;ko04621	PI3K-Akt signaling pathway|Protein processing in endoplasmic reticulum|Pathways in cancer|Prostate cancer|Progesterone-mediated oocyte maturation|Estrogen signaling pathway|Plant-pathogen interaction|Antigen processing and presentation|NOD-like receptor signaling pathway	9
CL1064Contig1	K12324	ANPRB, NPR2	atrial natriuretic peptide receptor B	EC:4.6.1.2	ko04022;ko00230;ko04270;ko04921	cGMP - PKG signaling pathway|Purine metabolism|Vascular smooth muscle contraction|Oxytocin signaling pathway	4
CL10675Contig1	K10846	ERCC5, XPG, RAD2	DNA excision repair protein ERCC-5	NA	ko03420	Nucleotide excision repair	1
CL10683Contig1	K00623	CHAT	choline O-acetyltransferase	EC:2.3.1.6	ko00564;ko04725	Glycerophospholipid metabolism|Cholinergic synapse	2
CL10690Contig1	K02599	NOTCH	Notch	NA	ko04330;ko05206;ko04320;ko04919	Notch signaling pathway|MicroRNAs in cancer|Dorso-ventral axis formation|Thyroid hormone signaling pathway	4
CL10697Contig1	K04497	GROUCHO	groucho	NA	ko04310;ko04330	Wnt signaling pathway|Notch signaling pathway	2
CL1069Contig1	K01283	E3.4.15.1, ACE	peptidyl-dipeptidase A	EC:3.4.15.1	ko05410;ko05142;ko04614	Hypertrophic cardiomyopathy (HCM)|Chagas disease (American trypanosomiasis)|Renin-angiotensin system	3
CL10702Contig1	K12959	CAV3	caveolin 3	NA	ko04510;ko04144;ko05205;ko05100	Focal adhesion|Endocytosis|Proteoglycans in cancer|Bacterial invasion of epithelial cells	4
CL10703Contig1	K13296	PDE3	cGMP-inhibited 3',5'-cyclic phosphodiesterase	EC:3.1.4.17	ko04022;ko04024;ko05032;ko00230;ko04910;ko04914	cGMP - PKG signaling pathway|cAMP signaling pathway|Morphine addiction|Purine metabolism|Insulin signaling pathway|Progesterone-mediated oocyte maturation	6
CL10709Contig1	K01580	E4.1.1.15, gadB, gadA, GAD	glutamate decarboxylase	EC:4.1.1.15	ko04940;ko00250;ko00650;ko00410;ko00430;ko04727	Type I diabetes mellitus|Alanine, aspartate and glutamate metabolism|Butanoate metabolism|beta-Alanine metabolism|Taurine and hypotaurine metabolism|GABAergic synapse	6
CL1070Contig1	K05005	KCNJ12	potassium inwardly-rectifying channel subfamily J member 12	NA	ko04921;ko04725	Oxytocin signaling pathway|Cholinergic synapse	2
CL10710Contig1	K12657	ALDH18A1, P5CS	delta-1-pyrroline-5-carboxylate synthetase	EC:2.7.2.11 1.2.1.41	ko00330;ko01230	Arginine and proline metabolism|Biosynthesis of amino acids	2
CL10717Contig1	K06589	ITGB6	integrin beta 6	NA	ko04810;ko04510;ko04151;ko04512;ko05410;ko05412;ko05414	Regulation of actin cytoskeleton|Focal adhesion|PI3K-Akt signaling pathway|ECM-receptor interaction|Hypertrophic cardiomyopathy (HCM)|Arrhythmogenic right ventricular cardiomyopathy (ARVC)|Dilated cardiomyopathy (DCM)	7
CL10718Contig1	K09876	AQP3	aquaporin-3	NA	ko04962	Vasopressin-regulated water reabsorption	1
CL10726Contig1	K11413	SIRT3, SIR2L3	NAD-dependent deacetylase sirtuin 3	EC:3.5.1.-	ko05230	Central carbon metabolism in cancer	1
CL1073Contig1	K00966	GMPP	mannose-1-phosphate guanylyltransferase	EC:2.7.7.13	ko00051;ko00520	Fructose and mannose metabolism|Amino sugar and nucleotide sugar metabolism	2
CL10749Contig1	K04166	AGTR1	angiotensin II receptor type 1	NA	ko04020;ko04022;ko04080;ko05200;ko04261;ko04270;ko04614	Calcium signaling pathway|cGMP - PKG signaling pathway|Neuroactive ligand-receptor interaction|Pathways in cancer|Adrenergic signaling in cardiomyocytes|Vascular smooth muscle contraction|Renin-angiotensin system	7
CL1074Contig1	K00654	E2.3.1.50	serine palmitoyltransferase	EC:2.3.1.50	ko00600	Sphingolipid metabolism	1
CL10752Contig1	K06560	MRC	mannose receptor, C type	NA	ko04145;ko05152	Phagosome|Tuberculosis	2
CL1075Contig1	K04868	CACNG3	voltage-dependent calcium channel gamma-3	NA	ko04010;ko05410;ko05412;ko05414;ko04260;ko04261;ko04921	MAPK signaling pathway|Hypertrophic cardiomyopathy (HCM)|Arrhythmogenic right ventricular cardiomyopathy (ARVC)|Dilated cardiomyopathy (DCM)|Cardiac muscle contraction|Adrenergic signaling in cardiomyocytes|Oxytocin signaling pathway	7
CL10763Contig1	K09290	TPM3	tropomyosin 3	NA	ko05200;ko05216;ko05410;ko05414;ko04260;ko04261	Pathways in cancer|Thyroid cancer|Hypertrophic cardiomyopathy (HCM)|Dilated cardiomyopathy (DCM)|Cardiac muscle contraction|Adrenergic signaling in cardiomyocytes	6
CL1076Contig1	K05211	GRIN2C	glutamate receptor ionotropic, NMDA 2C	NA	ko04020;ko04024;ko04080;ko05010;ko05014;ko05030;ko05031;ko05033;ko05034;ko04713;ko04720;ko04724	Calcium signaling pathway|cAMP signaling pathway|Neuroactive ligand-receptor interaction|Alzheimer's disease|Amyotrophic lateral sclerosis (ALS)|Cocaine addiction|Amphetamine addiction|Nicotine addiction|Alcoholism|Circadian entrainment|Long-term potentiation|Glutamatergic synapse	12
CL10795Contig1	K05863	SLC25A4S, ANT	solute carrier family 25 (mitochondrial adenine nucleotide translocator), member 4/5/6/31	NA	ko04020;ko04022;ko05166;ko05012;ko05016	Calcium signaling pathway|cGMP - PKG signaling pathway|HTLV-I infection|Parkinson's disease|Huntington's disease	5
CL107Contig1	K04957	HCN4	hyperpolarization activated cyclic nucleotide-gated potassium channel 4	NA	ko04024	cAMP signaling pathway	1
CL10801Contig1	K04856	CACNA1I	voltage-dependent calcium channel T type alpha-1I	NA	ko04010;ko04020;ko04713	MAPK signaling pathway|Calcium signaling pathway|Circadian entrainment	3
CL1080Contig1	K04198	EDNRB	endothelin receptor type B	NA	ko04020;ko04022;ko04080;ko05200;ko04916	Calcium signaling pathway|cGMP - PKG signaling pathway|Neuroactive ligand-receptor interaction|Pathways in cancer|Melanogenesis	5
[truncated: 6,503 more rows]
