# Supplementary material for: De Novo Transcriptome Analysis of Two Seahorse Species (Hippocampus erectus and H. mohnikei) and the Development of Molecular Markers for Population Genetics
Source: PLoS One. 2016 Apr 29;11(4):e0154096. doi: 10.1371/journal.pone.0154096 (PMC4851356; doi:10.1371/journal.pone.0154096)
Supplement: S6 File — (XLS) [file pone.0154096.s006.xls]

## Sheet: Table A
ID	SSR type	SSR	size	start	end	FORWARD PRIMER1 (5'-3')	Tm(℃)	size	REVERSE PRIMER1 (5'-3')	Tm(℃)	size	PRODUCT1 size (bp)	start (bp)	end (bp)	FORWARD PRIMER2 (5'-3')	Tm(℃)	size	REVERSE PRIMER2 (5'-3')	Tm(℃)	size	PRODUCT2 size (bp)	start (bp)	end (bp)	FORWARD PRIMER3 (5'-3')	Tm(℃)	size	REVERSE PRIMER3 (5'-3')	Tm(℃)	size	PRODUCT3 size (bp)	start (bp)	end (bp)
CL25052Contig1	p5	(CCCGC)5	25	948	972	CGACAACAGCATCGACAACT	59.905	20	ACGGACCGATGCAAAATAAA	60.323	20	276	855	1130	CGACAACAGCATCGACAACT	59.905	20	AACGGACCGATGCAAAATAA	60.323	20	277	855	1131	CGACAACAGCATCGACAACT	59.905	20	CGGACCGATGCAAAATAAAG	60.448	20	275	855	1129
CL11514Contig1	p5	(CGGGC)5	25	144	168	CGTGACTACAAAGGTCACGGT	60.081	21	GATCGACGTCTGAGGATTGC	60.779	20	127	67	193	AGTCCACAGTCTCGGTCCC	60.104	19	GATCGACGTCTGAGGATTGC	60.779	20	147	47	193	AGAGTTCGCCTCGCGTTAC	60.553	19	GATCGACGTCTGAGGATTGC	60.779	20	103	91	193
CL4721Contig1	p5	(GCACC)5	25	249	273	TAAGTGTCACTCTGCGTCCG	60.049	20	CCTGTTTTGGTGGTTTGCTT	60.008	20	236	192	427	TAAGTGTCACTCTGCGTCCG	60.049	20	GGTCACAAGTCATCGTCCCT	59.969	20	207	192	398	TAAGTGTCACTCTGCGTCCG	60.049	20	AGGTCACAAGTCATCGTCCC	59.969	20	208	192	399
CL16249Contig1	p5	(GGATG)5	25	70	94	GCATACCTCGTGACCCTTGT	59.997	20	AACAAAGAATTGCCGTGTCC	59.978	20	202	26	227	CTCGTGACCCTTGTGAGGAT	60.112	20	AACAAAGAATTGCCGTGTCC	59.978	20	196	32	227	CAGCATACCTCGTGACCCTT	60.134	20	AACAAAGAATTGCCGTGTCC	59.978	20	204	24	227
CL28781Contig1	p5	(GTGTT)5	25	79	103	TCCAGTCAGAGCGCAGAGTA	59.88	20	TGTGGCTTGTGAGCTTTGTC	60.032	20	118	23	140	TCCAGTCAGAGCGCAGAGTA	59.88	20	TAACTCTCATCGGTGTTGCG	59.864	20	224	23	246	TCCAGTCAGAGCGCAGAGTA	59.88	20	GAAACGTGTTGCGGAGTACA	59.764	20	194	23	216
CL23347Contig1	p5	(TTGCT)5	25	95	119	GCTTGCATCTCTTTTGGGAG	59.955	20	GTTAGTGGGGAATGGCAAGA	59.933	20	208	43	250	GCTTGCATCTCTTTTGGGAG	59.955	20	GAAGTTAGTGGGGAATGGCA	59.933	20	211	43	253	GCTTGCATCTCTTTTGGGAG	59.955	20	TGAAGTTAGTGGGGAATGGC	59.933	20	212	43	254
CL9112Contig1	p5	(TTTTA)5	25	637	661	TGATAGTGGCGTCCATTCAA	60.073	20	TGGTTTCAGGCAGCAGTATG	59.864	20	189	538	726	TGATAGTGGCGTCCATTCAA	60.073	20	TTATCCTGGTTTCAGGCAGC	60.214	20	195	538	732	TAGTGGCGTCCATTCAAGTG	59.716	20	TGGTTTCAGGCAGCAGTATG	59.864	20	186	541	726
CL428Contig1	p4	(AAAC)5	20	942	961	CTGGGACTAAAGAGACCCCC	59.928	20	GTGGTCCATTTCAGGGTACG	60.232	20	166	919	1084	GCTGGGACTAAAGAGACCCC	60.074	20	GTGGTCCATTTCAGGGTACG	60.232	20	167	918	1084	GCTCATGGCTGGGACTAAAG	59.836	20	GTGGTCCATTTCAGGGTACG	60.232	20	174	911	1084
CL37339Contig1	p4	(AAAC)5	20	454	473	CTTGCATGAGGGGAACACTT	60.111	20	GGAAGACGACGAGAGCGTAA	60.538	20	153	397	549	CCTTCGGAGGACATTTCTGA	60.187	20	GGAAGACGACGAGAGCGTAA	60.538	20	195	355	549	GAGGGGAACACTTTTAGGGG	59.799	20	GGAAGACGACGAGAGCGTAA	60.538	20	146	404	549
CL10933Contig1	p4	(AAAC)5	20	67	86	GCCCTACATTTGCATGATCC	60.304	20	AAGTTTCACAAGTGAGCCGC	60.44	20	268	22	289	TTCAGGCCCTACATTTGCAT	60.469	20	AAGTTTCACAAGTGAGCCGC	60.44	20	273	17	289	AGGCCCTACATTTGCATGAT	59.415	20	AAGTTTCACAAGTGAGCCGC	60.44	20	270	20	289
CL475Contig1	p4	(AAAC)5	20	2951	2970	TGTCTGCTTGAACGTAACCG	59.904	20	GCTGAGTGCAATTATGGGCT	60.243	20	196	2820	3015	TGTCTGCTTGAACGTAACCG	59.904	20	ACATGCAGATGAACTGGCAC	59.714	20	233	2820	3052	CTCCACTGGTTTGGCACTTT	60.149	20	GCTGAGTGCAATTATGGGCT	60.243	20	266	2750	3015
CL9941Contig1	p4	(AAAC)5	20	122	141	TGTTAGCATGTTCGCCTGAC	59.871	20	AAATGCCCATGCACAACTTT	60.374	20	221	55	275	TGTTAGCATGTTCGCCTGAC	59.871	20	AATGCCCATGCACAACTTTT	60.374	20	220	55	274	GTGTTAGCATGTTCGCCTGA	59.871	20	AAATGCCCATGCACAACTTT	60.374	20	222	54	275
CL8629Contig1	p4	(AAAC)6	24	3180	3203	TCCCTTTACTTCCTGCCAAA	59.679	20	ACCTTCACCCTTTCATGCAG	60.111	20	227	3131	3357	TTCCCTTTACTTCCTGCCAA	59.679	20	ACCTTCACCCTTTCATGCAG	60.111	20	228	3130	3357	TCCCTTTACTTCCTGCCAAA	59.679	20	AAGTAACCGCTGTCTCCGAA	59.875	20	173	3131	3303
CL12940Contig1	p4	(AAAT)5	20	1350	1369	AATGTCTTGAGGACCCATGC	59.934	20	TTGTCACCCCTGACACACTC	59.55	20	248	1174	1421	CCATGCCTGAAATGGAAAAC	60.309	20	TTGTCACCCCTGACACACTC	59.55	20	234	1188	1421	CATGCCTGAAATGGAAAACA	59.518	20	TTGTCACCCCTGACACACTC	59.55	20	233	1189	1421
CL260Contig1	p4	(AAAT)5	20	942	961	ATTCAAGGCTGACAGAGCGT	60.02	20	CGGACGAAAGTTGCCTGTAT	60.132	20	203	914	1116	AAGGCTGACAGAGCGTTGTT	60.058	20	CGGACGAAAGTTGCCTGTAT	60.132	20	199	918	1116	ATTCAAGGCTGACAGAGCGT	60.02	20	GAGGATTGAGAACGGACGAA	60.195	20	215	914	1128
CL18135Contig1	p4	(AAAT)5	20	880	899	CAAGTTGAAGGCGTGTCAGA	60.025	20	GGGTTAAAGCATCTTTGGCA	60.074	20	258	671	928	TCACAAGTTGAAGGCGTGTC	59.88	20	GGGTTAAAGCATCTTTGGCA	60.074	20	261	668	928	CTTTTCCTTTCGCCTGATTG	59.817	20	GGGTTAAAGCATCTTTGGCA	60.074	20	137	792	928
CL28557Contig1	p4	(AAAT)5	20	1281	1300	CATTGGTTATTTGCGGACCT	59.823	20	GGATGCCCTTTCTGATGCTA	60.177	20	277	1053	1329	ACCATTGGTTATTTGCGGAC	59.691	20	GGATGCCCTTTCTGATGCTA	60.177	20	279	1051	1329	TTGGTTATTTGCGGACCTCT	59.569	20	GGATGCCCTTTCTGATGCTA	60.177	20	275	1055	1329
CL31933Contig1	p4	(AAAT)5	20	411	430	CTTCAGGTGGTCGCCATTAT	59.955	20	AACTTGCTCTCATTGCTGCC	60.547	20	178	323	500	CTTCAGGTGGTCGCCATTAT	59.955	20	CATTGCTGCCACTTACAAGG	59.342	20	168	323	490	CTTCAGGTGGTCGCCATTAT	59.955	20	GCTCTCATTGCTGCCACTTA	59.178	20	173	323	495
CL31165Contig1	p4	(AAAT)5	20	575	594	GATGTCGTATCCCCGAGAGA	60.034	20	TGAAGCTTTTGCATCACATTG	59.864	21	139	490	628	TCGTATCCCCGAGAGAACAC	60.073	20	TGAAGCTTTTGCATCACATTG	59.864	21	135	494	628	GTCGTATCCCCGAGAGAACA	60.073	20	TGAAGCTTTTGCATCACATTG	59.864	21	136	493	628
CL30069Contig1	p4	(AAAT)5	20	544	563	GTCAGCCCATTACGTGGAGT	59.997	20	TTTGTCGAAGGTTCCCAAAC	59.948	20	245	486	730	AGTCAGCCCATTACGTGGAG	60.134	20	TTTGTCGAAGGTTCCCAAAC	59.948	20	246	485	730	GTCAGCCCATTACGTGGAGT	59.997	20	CGGCAAAGAATCTTCGACAT	60.214	20	222	486	707
CL22592Contig1	p4	(AAAT)5	20	3505	3524	TCCCCTTATTGCCTACCTCC	60.278	20	ATCCCCAGTCCACGTGTAAA	60.232	20	246	3409	3654	TCCCCTTATTGCCTACCTCC	60.278	20	CCCCAGTCCACGTGTAAAAC	60.269	20	244	3409	3652	CCCCTTATTGCCTACCTCCT	59.438	20	ATCCCCAGTCCACGTGTAAA	60.232	20	245	3410	3654
CL33872Contig1	p4	(AAAT)5	20	474	493	TGCCAGCTGTTCAGCATTAC	60.019	20	GGACCATTCTGATGTGCGAT	60.904	20	253	363	615	GCCAGCTGTTCAGCATTACA	60.019	20	GGACCATTCTGATGTGCGAT	60.904	20	252	364	615	GGATGCTTGGCAAGTTGAAT	60.081	20	GGACCATTCTGATGTGCGAT	60.904	20	167	449	615
CL3607Contig1	p4	(AACG)5	20	113	132	CGAGGGAGTGAAATAAAAGCC	60.082	21	TGTGAGTGTGAGTGTGCGTG	60.593	20	186	0	185	CGAGGGAGTGAAATAAAAGCC	60.082	21	GTGCGCGTGAAAGTTTCTAA	59.111	20	169	0	168	CGAGGGAGTGAAATAAAAGCC	60.082	21	TGCGCGTGAAAGTTTCTAAT	58.583	20	168	0	167
CL9711Contig1	p4	(AAGA)5	20	37	56	AAAAGAGGGGGAGGTAAATCA	58.945	21	GCCATTCATCTCGGGAAATA	59.862	20	255	4	258	AAAAGAGGGGGAGGTAAATCA	58.945	21	AAGAAAACGTATGCGGTGCT	59.775	20	203	4	206	AAAAGAGGGGGAGGTAAATCA	58.945	21	TACCGACTCGTTTCCGTCTC	60.255	20	132	4	135
CL27413Contig1	p4	(AAGA)5	20	931	950	TAGATCTCCCTCAGGCTGGA	59.903	20	ATTCTTCCTCGGTTACGCCT	60.096	20	107	870	976	GGCCACTGGACCTGAGTAGA	60.261	20	ATTCTTCCTCGGTTACGCCT	60.096	20	137	840	976	GAGGCCACTGGACCTGAGTA	60.261	20	ATTCTTCCTCGGTTACGCCT	60.096	20	139	838	976
CL8421Contig1	p4	(AAGA)5	20	2721	2740	TTCTTCCTCGATTGTGACCC	60.05	20	ATTCTTCCTCGGTTACGCCT	60.096	20	169	2598	2766	CTGCGTTGGATGAAGGTTTT	60.11	20	ATTCTTCCTCGGTTACGCCT	60.096	20	190	2577	2766	TTCTTCCTCGATTGTGACCC	60.05	20	AGCCGCATTCTTACACTTGG	60.27	20	274	2598	2871
CL2739Contig1	p4	(AAGG)5	20	460	479	AGCAAGGAAGGAAGAGAGGG	59.95	20	ACGTCTCTCGTCAGCGATTT	60.02	20	223	402	624	GAGAAAAATGAAGGGTGGCA	60.051	20	ACGTCTCTCGTCAGCGATTT	60.02	20	188	437	624	TGGAGAAAAATGAAGGGTGG	59.903	20	ACGTCTCTCGTCAGCGATTT	60.02	20	190	435	624
CL25717Contig1	p4	(AAGG)9	36	535	570	GGCTAAGAAAGAACCCGCTT	59.856	20	ACACCCCAATTAACCCTTCC	59.919	20	267	372	638	GGCTAAGAAAGAACCCGCTT	59.856	20	ATTAACCCTTCCCAGCCTGT	59.827	20	259	372	630	GGCTAAGAAAGAACCCGCTT	59.856	20	CAATTAACCCTTCCCAGCCT	60.312	20	261	372	632
CL31451Contig1	p4	(AATA)5	20	488	507	CATGGCCCAGAGATTCTGAT	60.034	20	CAAGCAACTGTCCAACGAAA	59.881	20	174	373	546	CCATTGGAAAATTTGGTTGG	60.024	20	CAACGAAACATGTCACAGCC	60.16	20	196	339	534	AAAAATGAGAGGCATGGTGG	59.933	20	CAAGCAACTGTCCAACGAAA	59.881	20	228	319	546
CL31077Contig1	p4	(AATC)5	20	888	907	CAGGACTCCCATCTCGGTAA	60.065	20	CAGAAGCCCTGAGGACAGAG	60.127	20	193	838	1030	CTTCCAAGGCTCCAAAACAG	59.846	20	CAGAAGCCCTGAGGACAGAG	60.127	20	259	772	1030	TCCACCATTCTCCTTTTTCG	60.044	20	AACCTCTCGACGTGGATTGT	59.579	20	242	703	944
CL32988Contig1	p4	(AATC)5	20	2754	2773	GTCTTGAATTTCTCAGCGGG	59.813	20	GCGCATCTGCAGTGATCTTA	60.127	20	219	2580	2798	GCATCCTGCACATCACAGAC	60.288	20	TTATCCCCTCAGGCATTTTG	59.894	20	141	2729	2869	GCATCCTGCACATCACAGAC	60.288	20	CCGTCTTTCTTCCTGTCCTG	59.837	20	188	2729	2916
CL9269Contig1	p4	(AATG)6	24	25	48	AGTGAGGATAAAGCGGTTCG	59.336	20	TGAAAGGCTAACATGGGCTC	60.214	20	124	1	124	AGTGAGGATAAAGCGGTTCG	59.336	20	AGCGTGAAAGGCTAACATGG	60.27	20	128	1	128	AGTGAGGATAAAGCGGTTCG	59.336	20	ATGGGCTCATGAGGTGGTAA	60.34	20	112	1	112
CL964Contig1	p4	(AATG)6	24	1097	1120	GGCTCTGGAGTCCGATACTG	59.827	20	ACAGCATTTCCCATTTGGAG	59.933	20	265	944	1208	GGCTCTGGAGTCCGATACTG	59.827	20	AGCCACAGCGTATCTTCGAT	59.866	20	210	944	1153	GGCTCTGGAGTCCGATACTG	59.827	20	AACCCATCAAACAAAGCCAC	59.836	20	224	944	1167
CL2620Contig1	p4	(ACAA)5	20	1095	1114	GAAGGATACGTTCGGTCCAA	59.933	20	AGCACGGGAGTAGAAAACCA	59.734	20	273	885	1157	GAAGGATACGTTCGGTCCAA	59.933	20	CAGCACGGGAGTAGAAAACC	59.734	20	274	885	1158	CGCCATGCTTTTTGAGTCTT	60.386	20	TCCCGCGGTGATATTAGAAG	60.053	20	234	1055	1288
CL30133Contig1	p4	(ACAG)5	20	703	722	ACCTACCCTCCCTGTCATCC	60.194	20	GTCAGGTCTTCTCTGCGGAC	59.993	20	238	660	897	ACCTACCCTCCCTGTCATCC	60.194	20	TCTTCTCTGCGGACCAAAAT	59.813	20	232	660	891	ACCTACCCTCCCTGTCATCC	60.194	20	GCTGGTCTTCTGGGATCTTG	59.803	20	143	660	802
CL28191Contig1	p4	(ACGC)5	20	393	412	CGGATAAAAGGACCTTCGTG	59.564	20	TGGTCGTGTTTCCATTTTGA	59.941	20	263	289	551	CACGGATAAAAGGACCTTCG	59.564	20	TGGTCGTGTTTCCATTTTGA	59.941	20	265	287	551	CGGATAAAAGGACCTTCGTG	59.564	20	GATCAGATTGACAGCCCGTT	60.081	20	151	289	439
CL192Contig1	p4	(ACTA)5	20	2879	2898	AAACCTGGTTCATCTGGTCG	59.966	20	GCAGTCAAAAGGAGCACACA	60.032	20	112	2816	2927	AAACCTGGTTCATCTGGTCG	59.966	20	GGTACCAAGATGCCAAGGAA	59.933	20	195	2816	3010	AAACCTGGTTCATCTGGTCG	59.966	20	CCAAGGAAGATGGTTCCAAA	59.903	20	183	2816	2998
CL11759Contig1	p4	(ACTG)5	20	355	374	AATGTAACAAAGATCGCGGG	59.96	20	CCAAAAACCTTTCCCAGTCA	59.942	20	276	276	551	AATGTAACAAAGATCGCGGG	59.96	20	CACTGTCACCAGCACGACTT	59.94	20	244	276	519	AATGTAACAAAGATCGCGGG	59.96	20	CCAGCACGACTTTTTGGAAT	60.11	20	236	276	511
CL37083Contig1	p4	(ACTG)5	20	283	302	CCCAATGCCAACCTACACTT	59.853	20	GCACAGTGTTTGGACCACAG	60.203	20	222	154	375	CTGTCCACCAACCTGGATTT	59.82	20	TGGCCTCTGCATTAGATGTG	59.823	20	226	219	444	CTGTCCACCAACCTGGATTT	59.82	20	GCACAGTGTTTGGACCACAG	60.203	20	157	219	375
CL27267Contig1	p4	(AGCT)5	20	1175	1194	CAACCAGAAGCAATGGGAAG	60.626	20	ACGAGAGTCGGACAAGCAGT	60.057	20	229	1143	1371	CAACCAGAAGCAATGGGAAG	60.626	20	AAACTTGGACGAGAGTCGGA	59.844	20	237	1143	1379	AGAAGCAATGGGAAGGAATG	59.126	20	ACGAGAGTCGGACAAGCAGT	60.057	20	224	1148	1371
CL34941Contig1	p4	(AGCT)5	20	1265	1284	TACAACAGCTGAAAAGGGGG	60.103	20	TGCGTATCAGAATCAACCCA	60.073	20	208	1148	1355	AAAAGGGGGACGAGACAAAT	59.805	20	TGCGTATCAGAATCAACCCA	60.073	20	197	1159	1355	TACAACAGCTGAAAAGGGGG	60.103	20	AACATGAATCAGACCCCTGG	59.779	20	269	1148	1416
CL37358Contig1	p4	(AGTC)5	20	399	418	ACTCCACAAAGAAAATGCCG	60.11	20	CAATTACTGCTGGCGTCTCA	60.011	20	223	263	485	ACTCCACAAAGAAAATGCCG	60.11	20	AGCAATTACTGCTGGCGTCT	60.044	20	225	263	487	GCTGCCATCACTAAAAAGGC	59.851	20	CAATTACTGCTGGCGTCTCA	60.011	20	244	242	485
CL930Contig1	p4	(AGTC)5	20	610	629	CGGTAAACATGCATCCACAG	59.988	20	TGCTGCATGTCACAACAGAT	58.816	20	165	497	661	CGGTAAACATGCATCCACAG	59.988	20	ATGCTGCATGTCACAACAGA	58.816	20	166	497	662	CATCCACAGACGCAAAGGTA	59.716	20	TGCTGCATGTCACAACAGAT	58.816	20	154	508	661
CL33057Contig1	p4	(ATAA)5	20	450	469	ATTGGATATTTTGGAGGGGC	59.984	20	AGCTAGCATCAGGCAAAAGC	59.758	20	200	296	495	ATTGGATATTTTGGAGGGGC	59.984	20	TATCCCAGCTAGCATCAGGC	60.339	20	206	296	501	GGATATTTTGGAGGGGCTGT	60.152	20	AGCTAGCATCAGGCAAAAGC	59.758	20	197	299	495
CL25079Contig1	p4	(ATAC)6	24	100	123	GCCTTTTTATTCAAGGGCGT	60.44	20	CCAATCAAGCCGTTGTTTTT	59.975	20	168	0	167	AAGGGCGTCCCATGTAGATT	60.713	20	CCAATCAAGCCGTTGTTTTT	59.975	20	156	12	167	GCCTTTTTATTCAAGGGCGT	60.44	20	ATGGCTGATGAAAGGCAGAG	60.362	20	211	0	210
CL29301Contig1	p4	(ATAG)5	20	108	127	GGTTTCAAATCCTTCCTTTCCT	59.826	22	GGCCAAGATGAATCATTTCAA	59.893	21	269	12	280	TTTCAAATCCTTCCTTTCCTGT	59.11	22	GGCCAAGATGAATCATTTCAA	59.893	21	267	14	280	GTTTCAAATCCTTCCTTTCCTGT	59.874	23	GGCCAAGATGAATCATTTCAA	59.893	21	268	13	280
CL8136Contig1	p4	(ATAG)5	20	257	276	TGCAATAGAATGGAGAGCCC	60.177	20	AAGTACGGTATGTTGCCCCA	60.249	20	170	190	359	AAGTTTGCGGCACTGAATTT	59.752	20	AAGTACGGTATGTTGCCCCA	60.249	20	219	141	359	ATGGAGAGCCCTTTTCAACC	60.443	20	AAGTACGGTATGTTGCCCCA	60.249	20	161	199	359
CL33344Contig1	p4	(ATCC)5	20	364	383	TCATTTTGGTTTCTTTGGGG	59.772	20	AAAGGCTTGGGTTTTGTTTG	59.108	20	251	178	428	GGCGAATGACAGGTTTTCTC	59.676	20	AAAGGCTTGGGTTTTGTTTG	59.108	20	233	196	428	GTTACCGGCATTTTCAGGAG	59.569	20	AAAGGCTTGGGTTTTGTTTG	59.108	20	191	238	428
CL1949Contig1	p4	(ATGA)5	20	751	770	CGCAGTCAAAGTGAACTGGA	60.025	20	ATAATCCGACGCAAACTTGG	59.96	20	261	656	916	AATAAACCTCGTGCGCAGTC	60.278	20	ATAATCCGACGCAAACTTGG	59.96	20	274	643	916	GAATAAACCTCGTGCGCAGT	60.278	20	ATAATCCGACGCAAACTTGG	59.96	20	275	642	916
comp52447_c3_seq22	p4	(ATTC)5	20	1647	1666	TGCTGTAACAGTCAGCCACC	59.905	20	GCGACCCTAGTGAGGATCAA	60.218	20	256	1444	1699	TCAGTAGAGCTCGCGGATTT	60.118	20	GCGACCCTAGTGAGGATCAA	60.218	20	161	1539	1699	TCAGTAGAGCTCGCGGATTT	60.118	20	TGGATGGTTGTTCGTCTCTG	59.676	20	268	1539	1806
CL17526Contig1	p4	(ATTT)5	20	591	610	TGCCAAATGAACAAGGTTGA	60.088	20	ACTGGACCAAGTAGATGCCG	60.134	20	235	471	705	GGTAACACTGCTGTTTGGCA	59.764	20	AGTTGCTGCAATACAACCCC	60	20	254	542	795	GGTAACACTGCTGTTTGGCA	59.764	20	CGATATCAAATCGCACCCTT	59.923	20	199	542	740
CL30116Contig1	p4	(CAAA)5	20	3809	3828	TTCTTCAACGACTTCAGCGA	59.716	20	TTGGGACAAACTCTCCATCC	59.903	20	276	3671	3946	TTCTTCAACGACTTCAGCGA	59.716	20	AGCTTGGGACAAACTCTCCA	59.844	20	279	3671	3949	CACTACGAGCTGAAACGCAA	60.195	20	GGTGTTGATGACTGCTGTGC	60.328	20	262	3635	3896
CL1819Contig1	p4	(CACG)5	20	1862	1881	AAACGTTGACAAAGCAACCC	60.015	20	CTCGAAAGCAGGCAAATAGG	59.975	20	236	1745	1980	AAACGTTGACAAAGCAACCC	60.015	20	AAATCTCGAAAGCAGGCAAA	59.96	20	240	1745	1984	AAACGTTGACAAAGCAACCC	60.015	20	AAAATCTCGAAAGCAGGCAA	59.96	20	241	1745	1985
CL17258Contig1	p4	(CACG)5	20	765	784	CTTCTTCTTCCGCGTGAAAC	59.993	20	TATCAACTCTGACCGGGAGG	60.065	20	214	643	856	CTTCTTCTTCCGCGTGAAAC	59.993	20	CTGCTGCTGCTGCTTTATTG	59.918	20	179	643	821	CTTCTTCTTCCGCGTGAAAC	59.993	20	GTCGTGATGAACCCCGTATC	60.203	20	230	643	872
CL1068Contig1	p4	(CACG)5	20	1034	1053	GCCCACGTTCTTACTTTGGA	60.11	20	ACCTTCAATCGAATTGTGGC	59.939	20	238	931	1168	GCCCACGTTCTTACTTTGGA	60.11	20	CCTTCAATCGAATTGTGGCT	60.074	20	237	931	1167	GCCCACGTTCTTACTTTGGA	60.11	20	AATTGTGGCTGCGCTAGTTT	59.911	20	227	931	1157
CL369Contig1	p4	(CACG)5	20	1609	1628	GGGCCATGACTGTGAAAATC	60.326	20	AATGATGTCTTCTCACCGCC	60.081	20	272	1583	1854	ACATGCACACTGGTTGGTGT	59.922	20	GAAGTGAAGCGGGAAGATGA	60.34	20	176	1545	1720	GGGTCTGGCAAAAACTTTGA	60.088	20	GAAGTGAAGCGGGAAGATGA	60.34	20	264	1457	1720
CL20619Contig1	p4	(CACG)5	20	253	272	GTTGAACTCGCCCCAAAATA	59.938	20	CATTTGTGTGACACCCCTTG	59.848	20	113	185	297	TGAACTCGCCCCAAAATAAG	60.067	20	CATTTGTGTGACACCCCTTG	59.848	20	111	187	297	GCTAACCACAGCAAACACCA	59.764	20	CATTTGTGTGACACCCCTTG	59.848	20	157	141	297
CL14260Contig1	p4	(CACT)5	20	2856	2875	AGTGGATCCGTCTGGACTTG	60.112	20	ATTTGCGCTTCAATCAGCTT	59.988	20	264	2666	2929	CAGTGGATCCGTCTGGACTT	60.112	20	ATTTGCGCTTCAATCAGCTT	59.988	20	265	2665	2929	TAACTGCAGCTCCTGCTCAA	59.888	20	ATTTGCGCTTCAATCAGCTT	59.988	20	178	2752	2929
CL8894Contig1	p4	(CAGA)6	24	7068	7091	TTCTCTCCTCCCCCATTTTT	59.875	20	AACATTTCAAGCCTCTCGGA	59.813	20	235	6962	7196	TTTCTTTTTCCTCCCTGCCT	60.18	20	AACATTTCAAGCCTCTCGGA	59.813	20	274	6923	7196	ATTTTTCGCTCGCCCTCTAT	60.191	20	AACATTTCAAGCCTCTCGGA	59.813	20	221	6976	7196
CL32649Contig1	p4	(CAGC)5	20	58	77	GGAGCGTCTTGCCTCGAT	61.495	18	AAAAGATGCATCATCCTCGC	60.185	20	143	6	148	GGAGCGTCTTGCCTCGAT	61.495	18	ATCAAACGATCAGAGTCGCC	60.226	20	221	6	226	GGAGCGTCTTGCCTCGAT	61.495	18	ACCGCCTGGTTGAAAGATTA	59.569	20	254	6	259
CL27650Contig1	p4	(CAGC)5	20	303	322	TCATCTCCACATCACCTCCA	60.046	20	CGAGAATCCTCATCCGACAT	60.034	20	195	206	400	GCGTTTCCTCATCTCCACAT	60.081	20	CGAGAATCCTCATCCGACAT	60.034	20	203	198	400	GTGGGGAAGACGTCAAGAAA	60.088	20	CGAGAATCCTCATCCGACAT	60.034	20	244	157	400
CL3686Contig1	p4	(CATC)5	20	766	785	CTAGCCAGCAATCAACACGA	60.011	20	CCCTTGTGAGGATAATCGGA	59.887	20	144	671	814	TCTAGCCAGCAATCAACACG	60.011	20	CCCTTGTGAGGATAATCGGA	59.887	20	145	670	814	TAGCCAGCAATCAACACGAC	59.871	20	CCCTTGTGAGGATAATCGGA	59.887	20	143	672	814
CL20128Contig1	p4	(CATC)5	20	252	271	GCATGCAGTCTTCCCTTAGC	59.985	20	TAAACACGTGTGTCCCATGC	60.436	20	114	183	296	CACCCATCTGGAACGAGAGT	60.112	20	TAAACACGTGTGTCCCATGC	60.436	20	215	82	296	ACAGCATGCAGTCTTCCCTT	59.874	20	TAAACACGTGTGTCCCATGC	60.436	20	117	180	296
CL14975Contig1	p4	(CATT)6	24	77	100	TGAAAAAGTTGATTTATTTCAGTTGG	59.835	26	AGGAAGGCACCTTGCATTTA	59.708	20	148	21	168	TGAAAAAGTTGATTTATTTCAGTTGG	59.835	26	GGAAGGCACCTTGCATTTAC	59.574	20	147	21	167	TGAAAAAGTTGATTTATTTCAGTTGG	59.835	26	GGGATGAAGCAACCTTGATG	60.461	20	113	21	133
CL24467Contig1	p4	(CCTA)6	24	216	239	CATCCATGTTTCCCTCGTTT	59.79	20	GTAAGGAGGGTGGGAAGGAG	59.928	20	132	136	267	TCTGCCTTTCATCCTTGCTT	59.955	20	GATGGCAGTGAAGTGATGGA	59.637	20	268	74	341	ATCATCTTGCCTTCATCCCA	60.426	20	AGACAGGTGAGGCAGGAGAA	59.986	20	276	157	432
CL8799Contig1	p4	(CCTG)5	20	1752	1771	GATCAAGCCCAAGAAGACCA	60.195	20	AGACGACGGCTGTAAGAGGA	60.012	20	268	1540	1807	TGATCAAGCCCAAGAAGACC	60.195	20	AGACGACGGCTGTAAGAGGA	60.012	20	269	1539	1807	CCCAAGAAGACCAGCTTGAA	60.366	20	AGACGACGGCTGTAAGAGGA	60.012	20	261	1547	1807
CL2903Contig1	p4	(CCTG)6	24	712	735	GCTCAATAAGGGCGACAGAG	59.978	20	TTGAGCGTGGTGTTGACAAT	60.16	20	136	643	778	CTCAATAAGGGCGACAGAGC	59.978	20	TTGAGCGTGGTGTTGACAAT	60.16	20	135	644	778	GCTCAATAAGGGCGACAGAG	59.978	20	TGAAGGATTCATTGAGCGTG	59.799	20	147	643	789
CL4211Contig1	p4	(CCTT)5	20	6506	6525	CCCAATACCTTTGGATCCCT	60.011	20	CTGCCCTTGAGACACCTTTC	59.844	20	227	6433	6659	CCCAATACCTTTGGATCCCT	60.011	20	TTGCGGTGTGTCCTATGAAG	59.716	20	199	6433	6631	GATTTCTGCTCCCCTTCTCC	60.154	20	CTGCCCTTGAGACACCTTTC	59.844	20	187	6473	6659
CL28107Contig1	p4	(CCTT)5	20	369	388	GAGGGAGTGAAGCATCTTGG	59.803	20	ATGCAACAACACGCACTAGC	59.942	20	139	300	438	GCTCTGATCTCCACCACCTC	59.799	20	ATGCAACAACACGCACTAGC	59.942	20	204	235	438	GAGGGAGTGAAGCATCTTGG	59.803	20	ACTCACATGCAGACACGAGC	60.063	20	227	300	526
CL11173Contig1	p4	(CCTT)5	20	119	138	GGACCAAGAGACGTTGGTGT	60.009	20	CTGACTAGTTCCCCATCCGA	60.065	20	190	3	192	GGACCAAGAGACGTTGGTGT	60.009	20	TCGATTCAAAGGAAGATGCC	60.155	20	252	3	254	AGGACCAAGAGACGTTGGTG	60.151	20	CTGACTAGTTCCCCATCCGA	60.065	20	191	2	192
CL11543Contig1	p4	(CCTT)5	20	2775	2794	TGCCATGGTTGTGTTGAGTT	60.008	20	CTGAAAGGCAGCGTCAGC	60.863	18	129	2700	2828	GCCATGGTTGTGTTGAGTTG	60.008	20	CTGAAAGGCAGCGTCAGC	60.863	18	128	2701	2828	TCCACCATCTCCCTTTTCTG	60.042	20	CTGAAAGGCAGCGTCAGC	60.863	18	270	2559	2828
CL27708Contig1	p4	(CCTT)6	24	116	139	CAGACAGCATGCCAAAAAGA	59.988	20	AGGGAAGCAAGCATGAAGAA	59.955	20	144	23	166	TGCAAGTCAGACAAGCCAAC	60.032	20	GAGAGCGAGCGTGAGAGAGT	60.041	20	242	63	304	TGCAAGTCAGACAAGCCAAC	60.032	20	AGGGAAGCAAGCATGAAGAA	59.955	20	104	63	166
CL1977Contig1	p4	(CGAG)5	20	4067	4086	AAACCATCACACCGTTGTCC	60.678	20	ATGAAGAGGAGGGAGCGAGT	60.358	20	271	3846	4116	CCTTGTAAACCATCACACCG	58.897	20	ATGAAGAGGAGGGAGCGAGT	60.358	20	277	3840	4116	CCTTGTAAACCATCACACCGT	59.766	21	ATGAAGAGGAGGGAGCGAGT	60.358	20	277	3840	4116
CL13510Contig1	p4	(CGCA)5	20	229	248	GTGGGCGTTGGTAAGGTAGA	59.993	20	CATTTTGTTCCGGCTTCATT	59.938	20	261	151	411	GTGGGCGTTGGTAAGGTAGA	59.993	20	ACGTCCCGTTCATTTTGTTC	59.836	20	271	151	421	GTGGGCGTTGGTAAGGTAGA	59.993	20	GACGTCCCGTTCATTTTGTT	59.836	20	272	151	422
CL8443Contig1	p4	(CTGC)5	20	4125	4144	CCTTTGGCGTTCTGCTTTAC	59.883	20	GAGTGTTTGCGGTTTCGACT	60.299	20	249	3925	4173	GCGTTTGTTTTGGATGTCAA	59.566	20	GCCTTACGAACTGATCTCGC	59.985	20	266	3957	4222	CCTTTGGCGTTCTGCTTTAC	59.883	20	GCTGACTGTGACTGGTCGAG	59.603	20	266	3925	4190
CL4432Contig1	p4	(CTGG)5	20	214	233	CCGATCCGACATTATCCACT	59.773	20	CGCTGAGAGCGAGAAGTTTT	59.898	20	198	125	322	ATCCGACATTATCCACTCCG	59.773	20	CGCTGAGAGCGAGAAGTTTT	59.898	20	195	128	322	CCGATCCGACATTATCCACT	59.773	20	CTTGTGCACCAAAACGACAC	60.199	20	262	125	386
CL9624Contig1	p4	(CTTC)5	20	76	95	TCGTTCCTTGCTTCCTTCAT	59.813	20	GAGAGGGGACGAGAGAAAGG	60.328	20	175	22	196	TCGTTCCTTGCTTCCTTCAT	59.813	20	GAGGGGACGAGAGAAAGGAG	60.328	20	173	22	194	CCTTCCTTCCTTCGTTCCTT	59.685	20	AAGATGAAAGGGAGTTGGGG	60.298	20	255	11	265
CL4916Contig1	p4	(GAAT)5	20	1094	1113	CCTTGCCGGTAGTCTTTTGA	60.241	20	CACTGTGAGGTCAACGTGCT	59.94	20	186	974	1159	AGCCGACAAGCCCTAAAAGT	60.262	20	CACTGTGAGGTCAACGTGCT	59.94	20	244	916	1159	AAAAGTGCCTCCACACCAGT	59.622	20	CACTGTGAGGTCAACGTGCT	59.94	20	230	930	1159
CL4317Contig1	p4	(GAAT)6	24	1011	1034	TGGTCACCTCGTGCAATTTA	60.111	20	AGTGACAAAAGAGCGGGCTA	60.015	20	232	880	1111	TAACTCACCGTTCCCCAAAC	59.83	20	AGTGACAAAAGAGCGGGCTA	60.015	20	132	980	1111	GATAACTCACCGTTCCCCAA	59.79	20	AGTGACAAAAGAGCGGGCTA	60.015	20	134	978	1111
CL7974Contig1	p4	(GAGG)5	20	542	561	GGCCGTTGGTAACAGAGTGT	60.035	20	GTGAGGGGCATTCAAAAGAA	60.051	20	156	457	612	GGCCGTTGGTAACAGAGTGT	60.035	20	CGGTCTCAAATGGCAAAAAT	59.938	20	211	457	667	GGCCGTTGGTAACAGAGTGT	60.035	20	TGGCAAAAATCAATCCAACA	59.907	20	201	457	657
CL8367Contig1	p4	(GATG)5	20	3184	3203	TAGGGAGAGGGAAGTCTGGG	60.577	20	TCATCATTTTTCCTCCTGCC	60.014	20	131	3110	3240	TAGGGAGAGGGAAGTCTGGG	60.577	20	CCTCCACTGTTGTCCCCTTA	59.959	20	187	3110	3296	CAGGACACGCTGGAGAGACT	60.608	20	TCATCATTTTTCCTCCTGCC	60.014	20	212	3029	3240
CL1245Contig1	p4	(GCAC)5	20	1096	1115	AAATATATGACCGCCCCTCC	60.006	20	GCGTAACGTCAGAGTGGGTT	60.179	20	203	963	1165	GGAGCGGTTTGAGACTCTTG	59.989	20	GCGTAACGTCAGAGTGGGTT	60.179	20	227	939	1165	TGGAGCGGTTTGAGACTCTT	59.989	20	GCGTAACGTCAGAGTGGGTT	60.179	20	228	938	1165
CL3894Contig1	p4	(GCAC)5	20	1477	1496	GGCACACATTGACGAACAAC	60.016	20	CTTTGGGCAAAAAGGTGTGT	60.008	20	170	1354	1523	GGCACACATTGACGAACAAC	60.016	20	GAGTTTGGTCGCTCCAGAAG	59.989	20	195	1354	1548	GCACACATTGACGAACAACC	60.016	20	GAGTTTGGTCGCTCCAGAAG	59.989	20	194	1355	1548
CL10449Contig1	p4	(GCGG)5	20	29	48	GGAAGAGTAGCAAACGGCAG	60.015	20	CGTCAGTTTGGTGGTGTACG	60.065	20	275	5	279	GACGGAAGAGTAGCAAACGG	59.875	20	CGTCAGTTTGGTGGTGTACG	60.065	20	278	2	279	GAAGAGTAGCAAACGGCAGC	60.162	20	CGTCAGTTTGGTGGTGTACG	60.065	20	274	6	279
CL17258Contig1	p4	(GCTT)5	20	4689	4708	GAAGCGGTTCATGATGTCCT	60.081	20	CACCAGTGGGAAGGAAAAGA	60.081	20	255	4499	4753	GAGAGCCGCATGGAGTAGAG	60.119	20	CACCAGTGGGAAGGAAAAGA	60.081	20	221	4533	4753	GAGAGCCGCATGGAGTAGAG	60.119	20	GAAAAGACGGGACACAAGGA	60.088	20	208	4533	4740
CL26839Contig1	p4	(GGAA)5	20	367	386	ACGGCATCCTGACCAGTAAC	59.997	20	AAGGAACGGAAGGACCTCAT	59.935	20	136	295	430	ACGGCATCCTGACCAGTAAC	59.997	20	GTTGGTCTGATCCAGCCAGT	60.12	20	275	295	569	ACGGCATCCTGACCAGTAAC	59.997	20	AGTCCGAGACGTGTTTGAGG	60.298	20	258	295	552
CL36973Contig1	p4	(GGAA)5	20	2466	2485	ATAAAAGTAGGCCCGAGGGA	59.924	20	CCTGACCTCTTTTCTGCCTG	59.982	20	162	2361	2522	ATAAAAGTAGGCCCGAGGGA	59.924	20	TTTACGGGTTTTTGCAGACC	59.975	20	268	2361	2628	GAGGGAAGGAAGAAAGGCAG	60.319	20	TTTACGGGTTTTTGCAGACC	59.975	20	254	2375	2628
CL16824Contig1	p4	(GGAA)5	20	625	644	CAACCCCAAAAATTGAATGG	60.024	20	TGTTTTTGCATGTGCAGACTT	59.381	21	158	537	694	CAGAGGAAATCAACCCCAAA	59.903	20	TGTTTTTGCATGTGCAGACTT	59.381	21	168	527	694	TCCACAGAGGAAATCAACCC	59.903	20	TGTTTTTGCATGTGCAGACTT	59.381	21	172	523	694
CL29596Contig1	p4	(GGAT)5	20	262	281	AATCCCCAACTTGACGAGTG	59.966	20	CCCCAGAGCAACACAAAAAT	59.971	20	187	170	356	CCCCAACTTGACGAGTGAGT	60.151	20	CCCCAGAGCAACACAAAAAT	59.971	20	184	173	356	TTTGGAATCCCCAACTTGAC	59.767	20	CCCCAGAGCAACACAAAAAT	59.971	20	192	165	356
CL34128Contig1	p4	(GGAT)5	20	15650	15669	CAACAGCGGTATTGCATGTC	60.142	20	GAGACAAACGCGGTCTCTTC	59.997	20	264	15608	15871	CCGGCCAAATGTGTCTAACT	59.993	20	TGCAAGAAAGACAACCATGC	59.847	20	238	15517	15754	CAACAGCGGTATTGCATGTC	60.142	20	GGATAGCTGCTCCGAGATTG	59.939	20	199	15608	15806
CL4734Contig1	p4	(GGAT)5	20	1589	1608	GTCTGGGTTTCCCTGCTACA	60.111	20	CCATTTCCTTTTTGAGCCCT	60.423	20	248	1532	1779	GTCTGGGTTTCCCTGCTACA	60.111	20	CCTTTTTGAGCCCTTTCTCA	59.424	20	242	1532	1773	CTGCCGAGAGAGAAGTCTGG	60.275	20	CCATTTCCTTTTTGAGCCCT	60.423	20	262	1518	1779
CL12570Contig1	p4	(GTCT)5	20	294	313	CGAGGAAACTTTGCCTTTCA	60.357	20	CATCACTACGCCTTCAGCAA	60.011	20	234	252	485	CGAGGAAACTTTGCCTTTCA	60.357	20	AGCCGGTCATCCATCACTAC	59.957	20	245	252	496	CGAGGAAACTTTGCCTTTCA	60.357	20	GGTCATCCATCACTACGCCT	59.957	20	241	252	492
CL24693Contig1	p4	(GTTT)5	20	202	221	AAGGTATCCCGATGTTGCTG	59.955	20	CATCTAGCGTACGATGCGAA	59.999	20	240	132	371	CAAGGTATCCCGATGTTGCT	59.955	20	CATCTAGCGTACGATGCGAA	59.999	20	241	131	371	GCTCATGCTACATTCCGTCA	59.83	20	CATCTAGCGTACGATGCGAA	59.999	20	218	154	371
CL18444Contig1	p4	(GTTT)5	20	885	904	AGCCCTAACAAAGACGGGAT	59.962	20	ATCTCAGCCATCCAATCAGG	60.034	20	171	761	931	TGGCTTCATTTTCCGTTTTC	60.053	20	ATCTCAGCCATCCAATCAGG	60.034	20	205	727	931	GGCTTCATTTTCCGTTTTCA	60.053	20	ATCTCAGCCATCCAATCAGG	60.034	20	204	728	931
CL33120Contig1	p4	(GTTT)5	20	945	964	GGCTCAGAAGTGTTTTCCCA	60.232	20	TCTTCCGATAGGCAAAGTGC	60.352	20	111	908	1018	AAGATGCTGTTCTCGATCCG	60.362	20	TCTTCCGATAGGCAAAGTGC	60.352	20	261	758	1018	GGCAAGATGCTGTTCTCGAT	60.37	20	TCTTCCGATAGGCAAAGTGC	60.352	20	264	755	1018
CL35964Contig1	p4	(GTTT)6	24	866	889	AGACGACACTTGCTGGCTTT	60.058	20	TGAAAGCGTTTCATGTCAGC	59.995	20	190	814	1003	AGACGACACTTGCTGGCTTT	60.058	20	TTGAACATCTATGCGGCTTG	59.833	20	238	814	1051	AGACGACACTTGCTGGCTTT	60.058	20	ATGCGGCTTGCTAATTGTTT	59.748	20	228	814	1041
CL28355Contig1	p4	(GTTT)6	24	947	970	GGCTCAGAAGTGTTTTCCCA	60.232	20	TCGATGAGGAGGACTCAACC	60.199	20	120	910	1029	AAGATGCTGTTCTCGATCCG	60.362	20	TCGATGAGGAGGACTCAACC	60.199	20	270	760	1029	GGCAAGATGCTGTTCTCGAT	60.37	20	TCGATGAGGAGGACTCAACC	60.199	20	273	757	1029
CL4264Contig1	p4	(TAAA)8	32	1351	1382	GTTACTCGGGAGGCAAATCA	60.074	20	GCGCAGAGTTCATGTTCAAA	59.995	20	266	1286	1551	GTTACTCGGGAGGCAAATCA	60.074	20	CACAGCGGCTTGAAATAACA	59.872	20	233	1286	1518	TTACTCGGGAGGCAAATCAG	60.206	20	GCGCAGAGTTCATGTTCAAA	59.995	20	265	1287	1551
CL32283Contig1	p4	(TACA)5	20	375	394	CGCAGCATCTTTTCATGCTA	60.118	20	CTCGCTCTCGTTCCAGAAGT	59.745	20	257	259	515	CGCAGCATCTTTTCATGCTA	60.118	20	AAGCCAGGGTGACTGTTGTT	59.622	20	176	259	434	GTAACCCGCAGCATCTTTTC	59.713	20	CTCGCTCTCGTTCCAGAAGT	59.745	20	263	253	515
CL3096Contig1	p4	(TAGC)5	20	765	784	ACTTCCTCGCTTGGGAATTT	60.074	20	GCATTTTCATTTGCTTCGGT	60.081	20	200	677	876	ACTTCCTCGCTTGGGAATTT	60.074	20	ATTTTCATTTGCTTCGGTGC	60.081	20	198	677	874	TTGAAAAACCACACGAGCTG	59.881	20	TCTTTGGCTAAAATGGCACC	60.074	20	269	695	963
CL27502Contig1	p4	(TATT)5	20	2106	2125	GGACCATTCTGATGTGCGAT	60.904	20	ACCTCTTAAAACCGCGACTG	59.378	20	169	1983	2151	TGTACCATTTGCTGCATTTGA	60.126	21	ACCTCTTAAAACCGCGACTG	59.378	20	127	2025	2151	GGACCATTCTGATGTGCGAT	60.904	20	TTGCTCACAAAAGCAGAACC	59.05	20	186	1983	2168
CL18355Contig1	p4	(TCCA)5	20	190	209	ACACGCTGTGTGGACATGAT	60.038	20	ATGACTGGAGATGGACGGAC	59.928	20	220	124	343	AAGACATCAACCACCCAAGC	59.973	20	GGTGGATGGACATTGGAGAC	60.184	20	226	12	237	ACACGCTGTGTGGACATGAT	60.038	20	GGTGGATGGACATTGGAGAC	60.184	20	114	124	237
CL28327Contig1	p4	(TCCA)5	20	1126	1145	TTTAAAGCCCCTCCCTCTGT	60.068	20	AGAGCTGGGATCCAACACAC	60.12	20	260	1085	1344	TTTAAAGCCCCTCCCTCTGT	60.068	20	AACTCCAGACAAGAAGGCCA	59.844	20	279	1085	1363	TTTAAAGCCCCTCCCTCTGT	60.068	20	GGGATCCAACACACAACCTC	60.223	20	254	1085	1338
CL2156Contig1	p4	(TCGC)6	24	3442	3465	CGCGATCTTCTCGCTAAACT	59.752	20	ATATTGCAGGACAGGGAGGA	59.508	20	189	3344	3532	CGCGATCTTCTCGCTAAACT	59.752	20	TATTGCAGGACAGGGAGGAA	60.594	20	188	3344	3531	CGCGATCTTCTCGCTAAACT	59.752	20	TTTGCAGGACTGTGACATGG	60.722	20	151	3344	3494
CL17828Contig1	p4	(TCTG)5	20	14611	14630	TGGAGGTGAATGGAACACAA	59.935	20	TGCTTTCTCATTCGTTGGTG	59.84	20	163	14538	14700	CGAGTTGGATGGAGGTGAAT	59.927	20	TGCTTTCTCATTCGTTGGTG	59.84	20	172	14529	14700	TGGAGGTGAATGGAACACAA	59.935	20	GTAAGCCGCACACGTGTTTA	59.799	20	128	14538	14665
CL13200Contig1	p4	(TCTG)6	24	969	992	GACGTGTGTGTTTTTCACCG	60.049	20	GGGGGAGGCAACGTATATCT	60.173	20	209	868	1076	GAAAACGTGACGAGTGGCTT	60.299	20	CAGTGAGTTTTCCGCCTTTC	59.853	20	218	933	1150	CAGCTGGCATGGATGTTAAA	59.688	20	CAGTGAGTTTTCCGCCTTTC	59.853	20	239	912	1150
CL9046Contig1	p4	(TCTT)5	20	9340	9359	CGCCACAATGATGATGAAAC	59.931	20	GACACGCAGCATTCAGGTTA	59.871	20	220	9232	9451	CGCCACAATGATGATGAAAC	59.931	20	CCGCCTTCCAAATAGACTGA	60.206	20	197	9232	9428	CGCCACAATGATGATGAAAC	59.931	20	TGCGCAGTTTGCTTTTCTAA	59.764	20	280	9232	9511
CL21327Contig1	p4	(TGAT)5	20	43	62	GATTTCGGAATGTCCCTCAA	59.871	20	GATTGCTTCAAATGTCCCGT	59.939	20	157	9	165	GATTTCGGAATGTCCCTCAA	59.871	20	GGGTTCTCAAGTTGCCTTCA	60.232	20	224	9	232	GATTTCGGAATGTCCCTCAA	59.871	20	ATCTACTCTCGCCGGGTTCT	60.233	20	237	9	245
CL36120Contig1	p4	(TGAT)5	20	531	550	TTCGTGGTTAGTGCGGTACA	60.172	20	GAGGTTAGAAGTGGGAGGGG	59.928	20	279	456	734	TACACACCAGGTCACGAAGC	59.751	20	GAGGTTAGAAGTGGGAGGGG	59.928	20	263	472	734	TACACACCAGGTCACGAAGC	59.751	20	CACCGAGGTTAGAAGTGGGA	60.103	20	267	472	738
CL8219Contig1	p4	(TGCC)5	20	3231	3250	TGGGACCTTTGTGAGGATTC	59.903	20	CACTGGTGACGACCAATCAG	60.154	20	279	3054	3332	GAGGAAGTGGCCGAATACTG	59.694	20	CTTCCACTCTCCCTCTGCAC	59.986	20	278	3191	3468	GAGGAAGTGGCCGAATACTG	59.694	20	ATCTGAGCCCAAACCATCAC	59.934	20	159	3191	3349
CL9079Contig1	p4	(TGCG)5	20	4184	4203	AGACGACGCGCAATAAAACT	59.911	20	AATCCGTCAAACATCCATCC	59.611	20	236	4069	4304	GGGGTGTTGTATTTGCCAAG	60.227	20	AATCCGTCAAACATCCATCC	59.611	20	213	4092	4304	AAGACGACGCGCAATAAAAC	60.272	20	AATCCGTCAAACATCCATCC	59.611	20	237	4068	4304
CL1714Contig1	p4	(TGCG)5	20	653	672	TGGGTGTCCTGGCTAATTTC	59.933	20	ATGACCGCGATTTAATCCAA	60.289	20	253	597	849	TGGGTGTCCTGGCTAATTTC	59.933	20	AATGACCGCGATTTAATCCA	60.289	20	254	597	850	GAAGTGGGTGTCCTGGCTAA	60.111	20	ATGACCGCGATTTAATCCAA	60.289	20	257	593	849
CL18952Contig1	p4	(TGGA)5	20	113	132	AATGCTAAGGAGCCCCTCTC	59.811	20	GTCAAACGTCATGCTGCACT	59.912	20	157	15	171	AATGCTAAGGAGCCCCTCTC	59.811	20	AGTCAAACGTCATGCTGCAC	59.912	20	158	15	172	AATGCTAAGGAGCCCCTCTC	59.811	20	CGTCATGCTGCACTTTTTGT	59.911	20	151	15	165
CL24074Contig1	p4	(TGGA)7	28	990	1017	TGTCTGTTTGGGAGAGGGTC	60.088	20	AAGGAGAGACACGCAGCATT	60.02	20	177	944	1120	TGCATGTCTGTTTGGGAGAG	59.831	20	AAGGAGAGACACGCAGCATT	60.02	20	181	940	1120	TGTCTGTTTGGGAGAGGGTC	60.088	20	TGCGCAGAAACAAAGAGATG	60.134	20	155	944	1098
CL8092Contig1	p4	(TGTC)6	24	2528	2551	AGATCTTTGTGTTGTGGCCC	59.973	20	AACACAAATGGAAAAAGCGG	59.975	20	147	2470	2616	AGATCTTTGTGTTGTGGCCC	59.973	20	GACTTGGCTGTGATGGGTCT	60.12	20	175	2470	2644	AGATCTTTGTGTTGTGGCCC	59.973	20	GAGACTTGGCTGTGATGGGT	60.12	20	177	2470	2646
CL8821Contig1	p4	(TGTT)5	20	3384	3403	GCAAGTGTTTGAACCCACCT	60.012	20	AACGAAAGGAAAATGCATGG	59.938	20	196	3321	3516	GCAAGTGTTTGAACCCACCT	60.012	20	TAACACTCCCCACCCAAAAG	59.824	20	279	3321	3599	ACCCACCTACCTCTCCACCT	59.848	20	AACGAAAGGAAAATGCATGG	59.938	20	184	3333	3516
CL35090Contig1	p4	(TGTT)6	24	119	142	AGGCCAAAAATGAGCATGAC	60.081	20	GGCAAACTTTTTGTTCAGGC	59.73	20	196	33	228	ACACACACACGCACACACAC	60.177	20	GGCAAACTTTTTGTTCAGGC	59.73	20	228	1	228	AGGCCAAAAATGAGCATGAC	60.081	20	TCAGGTACCAAACTGCATGG	59.566	20	148	33	180
CL30616Contig1	p4	(TTAG)5	20	889	908	ACATGGAGAACAGGAGTGCC	60.12	20	AGTGACCGGAACAAATGGAG	59.966	20	250	718	967	GGCAACATGATTCAGACGTG	60.12	20	AGTGACCGGAACAAATGGAG	59.966	20	228	740	967	CGACAATGCCTTTCTCATCA	59.799	20	AGTGACCGGAACAAATGGAG	59.966	20	193	775	967
CL30471Contig1	p4	(TTAT)5	20	257	276	GCTGAGAATGCTTCACCCTC	59.957	20	CATGCACAAATGTCCTGTCC	59.967	20	133	177	309	TTCACATTTGGCATGTTCGT	59.972	20	CCACTCTCTCGCCTTCAATC	59.95	20	242	102	343	CGTTCACATTTGGCATGTTC	59.972	20	CCACTCTCTCGCCTTCAATC	59.95	20	244	100	343
CL37326Contig1	p4	(TTAT)5	20	24	43	GGAAAGTGATGAGGAGGACTT	57.292	21	ACCCACATGCTATGGTCACA	59.837	20	141	0	140	GGAAAGTGATGAGGAGGACTT	57.292	21	CCCACATGCTATGGTCACAA	60.39	20	140	0	139	GGAAAGTGATGAGGAGGACTT	57.292	21	TCATTGATTCATTTTCCCCC	59.558	20	195	0	194
CL30878Contig1	p4	(TTCA)5	20	475	494	CACATACAAACGTGCCCATC	59.847	20	GGAAAATATGCCCTTACGCA	59.928	20	248	337	584	CACATACAAACGTGCCCATC	59.847	20	TGGAAAATATGCCCTTACGC	59.928	20	249	337	585	CACATACAAACGTGCCCATC	59.847	20	ACGCATTGATGCATCTGAAA	60.228	20	233	337	569
CL850Contig1	p4	(TTGT)5	20	5810	5829	CTCGCACAATTTTCAAGGGT	60.11	20	CCCCGTTTCTTTTGTTTTCA	59.947	20	273	5768	6040	GGTCACTCCAAGTCTCCGAA	60.238	20	CCCCGTTTCTTTTGTTTTCA	59.947	20	256	5785	6040	CTCGCACAATTTTCAAGGGT	60.11	20	GTCAAGTCGTCAAAGCGGAT	60.263	20	249	5768	6016
CL16777Contig1	p4	(TTTA)5	20	4194	4213	TCCTGATGGAAGTCACAAAGC	60.248	21	GTCAGCCCATTACGTGGAGT	59.997	20	278	3995	4272	TCCTGATGGAAGTCACAAAGC	60.248	21	AGTCAGCCCATTACGTGGAG	60.134	20	279	3995	4273	CCTGATGGAAGTCACAAAGC	58.287	20	GTCAGCCCATTACGTGGAGT	59.997	20	277	3996	4272
CL36545Contig1	p4	(TTTA)5	20	451	470	TTTTCCCTCCTCATTTGGAA	59.476	20	CGGAAATCACAACAATCACA	57.938	20	112	405	516	TGTCAAGCCAGTCTTTCCAA	59.415	20	CGGAAATCACAACAATCACA	57.938	20	243	274	516	GCACTTTGCCATGATGTTGA	60.675	20	CGGAAATCACAACAATCACA	57.938	20	143	374	516
CL37070Contig1	p4	(TTTA)6	24	148	171	TAGAATGAAACTGCGCCTCA	59.566	20	CTAACAAGATAGCAGCCGGG	59.861	20	191	44	234	TAGAATGAAACTGCGCCTCA	59.566	20	GATGGAGGAGCTAACGATGC	59.803	20	210	44	253	TTGACAGCGGCTTGAAATAA	59.443	20	CTAACAAGATAGCAGCCGGG	59.861	20	227	8	234
CL7108Contig1	p4	(TTTC)5	20	527	546	GTGCTGGAGCAGGTTTAAGG	59.875	20	TCTTTTGTTCATGCACAGGC	59.847	20	229	457	685	GTGCTGGAGCAGGTTTAAGG	59.875	20	CAAATCGCTGTGAAAGTGGA	59.84	20	202	457	658	GTGCTGGAGCAGGTTTAAGG	59.875	20	CAGAACCGATTGCATCTCAA	59.799	20	125	457	581
CL29691Contig1	p4	(TTTC)5	20	667	686	TCCAAGCATTTCACACAGGA	60.24	20	ATATCTTGTGAAGCCTGCCG	60.235	20	236	565	800	AGTGTGAAATGTCTGCCGTG	59.751	20	ATATCTTGTGAAGCCTGCCG	60.235	20	264	537	800	ATAAAAGCCCAAGCCAGTCA	59.708	20	TGCATTGCCTCTGTCAAATC	59.805	20	255	592	846
CL31792Contig1	p4	(TTTG)5	20	494	513	AGCGGCAGTCAAAGATGAAT	59.843	20	GTCAAAGTGCACAAAGCAGC	59.646	20	247	336	582	AGCGGCAGTCAAAGATGAAT	59.843	20	GCAGTAGCGAGTGGAACCTT	59.501	20	202	336	537	TTTGTCCCTTTCCACCAAAC	59.807	20	GCAGTAGCGAGTGGAACCTT	59.501	20	240	298	537
CL27569Contig1	p4	(TTTG)5	20	912	931	ATGCTCCTCTCAGTCGTGCT	60.167	20	GAAGTATATTGGTGAGAGCCCA	58.213	22	155	808	962	ATGCTCCTCTCAGTCGTGCT	60.167	20	AGAAGTATATTGGTGAGAGCCCA	59.168	23	156	808	963	GTTTTTCTTTGCTGTCGGGA	60.227	20	GAAGTATATTGGTGAGAGCCCA	58.213	22	251	712	962
CL19549Contig1	p4	(TTTG)5	20	1355	1374	CCCAGACAAAGCACAAAACA	59.734	20	TCTGCAATGAGCTGGAGATG	60.096	20	189	1219	1407	CTCAAACGAGCCAGAGAAGC	60.277	20	TCTGCAATGAGCTGGAGATG	60.096	20	158	1250	1407	CCCAGACAAAGCACAAAACA	59.734	20	CAGTTGGCCAGAGAAGAAGC	60.134	20	249	1219	1467
CL1402Contig1	p4	(TTTG)5	20	2609	2628	GCTCTTTTCTGTCACTCCCG	59.989	20	GAACCTCGCCTCCGTAAAAC	60.987	20	179	2505	2683	GCTCTTTTCTGTCACTCCCG	59.989	20	TTTAGCCAGTGAAAACGTGC	58.967	20	151	2505	2655	GCTCTTTTCTGTCACTCCCG	59.989	20	CTTTAGCCAGTGAAAACGTGC	59.934	21	152	2505	2656
CL19419Contig1	p3	(AAC)5	15	308	322	AAAAGCGGCCTCACACATAC	60.14	20	CTTGCCAACCTTTTTGAAGC	59.861	20	274	159	432	AAAAGCGGCCTCACACATAC	60.14	20	GCTTGCCAACCTTTTTGAAG	59.861	20	275	159	433	AAAAGCGGCCTCACACATAC	60.14	20	GGGTTGATGCACACTTCTGA	59.682	20	219	159	377
CL25129Contig1	p3	(AAC)5	15	410	424	AAAGTGCGCCGTTTCTTTTA	59.89	20	GAGGACTGTTGCTTTCGGAC	59.851	20	191	379	569	CTGGGCGACAGTTTTTGTTT	60.147	20	AAAACTTGTGGGGTGAGGTG	59.861	20	258	198	455	CTGGGCGACAGTTTTTGTTT	60.147	20	CAAAACTTGTGGGGTGAGGT	59.861	20	259	198	456
CL8469Contig1	p3	(AAC)5	15	533	547	AATCGTTGGGGTGTTTTTCA	60.206	20	CAACCTTGAGCAGCTTTTCC	59.993	20	172	437	608	ATCGTTGGGGTGTTTTTCAA	60.206	20	CAACCTTGAGCAGCTTTTCC	59.993	20	171	438	608	AATCGTTGGGGTGTTTTTCA	60.206	20	ATAGCCGGAGGACCAAAGAT	59.925	20	237	437	673
CL8187Contig1	p3	(AAC)5	15	3371	3385	ACGCATGTCAGAGATAGGGG	60.096	20	ACATGCACAGCAACCACAAT	60.04	20	268	3243	3510	TTCCGATGGGGATCAACTAC	59.75	20	ACATGCACAGCAACCACAAT	60.04	20	231	3280	3510	TTTCCGATGGGGATCAACTA	60.266	20	ACATGCACAGCAACCACAAT	60.04	20	232	3279	3510
CL8503Contig1	p3	(AAC)5	15	5824	5838	ACTTCCCTCAAGCACAGCAT	59.874	20	ACACAGTAAAAGGCAACGGC	60.176	20	230	5722	5951	ACTTCCCTCAAGCACAGCAT	59.874	20	CACAGTAAAAGGCAACGGCT	60.305	20	229	5722	5950	ACTTCCCTCAAGCACAGCAT	59.874	20	ACAGTAAAAGGCAACGGCTG	60.305	20	228	5722	5949
CL3131Contig1	p3	(AAC)5	15	367	381	AGCCCCTGAGGTCTAGTTCC	59.699	20	GCTGGCCAACTATCGTCATT	60.103	20	141	283	423	AGCCCCTGAGGTCTAGTTCC	59.699	20	CAAGTCAGTGCGTGAGAGGA	60.178	20	195	283	477	ACGTACCAGACTAGCGCCAC	60.343	20	CAAGTCAGTGCGTGAGAGGA	60.178	20	139	339	477
CL33878Contig1	p3	(AAC)5	15	2467	2481	ATCGAGAGAAGACGGCATGT	59.834	20	TTTCCAATTCAATGCCAACA	59.907	20	276	2262	2537	GTGCTCCTCGTCTTGATGGT	60.269	20	CTCAACCTCGCCCATATTGT	59.955	20	247	2358	2604	ATGAGCTGCCTCTGCTGTTT	60.164	20	GAACCCGTACTCCACCAAAA	59.83	20	277	2236	2512
CL17854Contig1	p3	(AAC)5	15	606	620	ATGAGCCAACCTCTCTGCAT	59.834	20	CATTGGGATGCTCTCCATCT	60.034	20	224	427	650	ATGAGCCAACCTCTCTGCAT	59.834	20	ATTGGGATGCTCTCCATCTG	60.034	20	223	427	649	CTTGTTCAAATGTGCTGGGA	59.691	20	ATTGGGATGCTCTCCATCTG	60.034	20	115	535	649
CL23285Contig1	p3	(AAC)5	15	514	528	ATGCCTTTCACCAAGAAACG	60.11	20	TGTTCTATCGAACGACGCAC	59.871	20	178	401	578	ATGCCTTTCACCAAGAAACG	60.11	20	GTGTTCTATCGAACGACGCA	59.871	20	179	401	579	ATGCCTTTCACCAAGAAACG	60.11	20	TTTCCACGGGTACCTTTCAC	59.83	20	206	401	606
CL482Contig1	p3	(AAC)5	15	2228	2242	CAATTTTGCTGGGTTTTGCT	60.11	20	CTCGCGCACTTTGTATTGAG	59.632	20	137	2198	2334	CTCGGGTACACCCACAGAAT	59.844	20	CTCGCGCACTTTGTATTGAG	59.632	20	184	2151	2334	CAATTTTGCTGGGTTTTGCT	60.11	20	TCGCGCACTTTGTATTGAGA	60.545	20	136	2198	2333
CL27680Contig1	p3	(AAC)5	15	920	934	CACACCTGAATGCAACAACC	60.008	20	GAAATTCCGATGCCTTTTCA	60.016	20	230	810	1039	ACACCTGAATGCAACAACCA	60.008	20	GAAATTCCGATGCCTTTTCA	60.016	20	229	811	1039	CACACCTGAATGCAACAACC	60.008	20	ATTCCGATGCCTTTTCATTG	59.901	20	227	810	1036
CL16338Contig1	p3	(AAC)5	15	175	189	CAGAGAGAGGGACCAGCAAC	59.986	20	GTCTGCGACATGCTTGACAT	59.87	20	207	25	231	GAGAGAGGGACCAGCAACAG	59.986	20	GTCTGCGACATGCTTGACAT	59.87	20	205	27	231	AGAGAGAGGGACCAGCAACA	59.986	20	GTCTGCGACATGCTTGACAT	59.87	20	206	26	231
CL28618Contig1	p3	(AAC)5	15	1080	1094	CATCAAAGTGTCGAGTCCCA	59.676	20	GTAATGCTGACACGGCTTCA	59.871	20	249	1006	1254	CAAAGTGTCGAGTCCCATGA	59.676	20	GTAATGCTGACACGGCTTCA	59.871	20	246	1009	1254	CAACCGAGGTTCAAGGTCTC	59.697	20	TCGGCTTTAACAAGGCATTC	60.209	20	248	906	1153
CL21450Contig1	p3	(AAC)5	15	891	905	CCCAACGACAGCTCAAAAAT	60.11	20	AGGGAAGGGGGTAGACACAG	60.363	20	252	756	1007	CCCAACGACAGCTCAAAAAT	60.11	20	GACACAGGAAATCCACAGGG	60.363	20	239	756	994	AGTGAAGTAAGGCAGCCCAA	59.875	20	AGGGAAGGGGGTAGACACAG	60.363	20	267	741	1007
CL12875Contig1	p3	(AAC)5	15	299	313	CCTTCAAATTTCAGCCCGTA	60.067	20	AAGCACTGTGCCCGATCC	62.253	18	125	212	336	ATGCACAGATCACAGGCAAG	59.862	20	AAGCACTGTGCCCGATCC	62.253	18	183	154	336	AACGCATCCATTTTGAAACC	59.807	20	AAGCACTGTGCCCGATCC	62.253	18	210	127	336
CL23302Contig1	p3	(AAC)5	15	423	437	CGCATTTCCTTCCGATTTTA	60.033	20	TAGAAAGTCAATGGGGTCGC	60.074	20	271	301	571	TACACAACAGCAGGGCAGAG	60.049	20	TAGAAAGTCAATGGGGTCGC	60.074	20	253	319	571	CTCCATCTTCTTCGGAGCAC	59.95	20	TAGAAAGTCAATGGGGTCGC	60.074	20	233	339	571
CL828Contig1	p3	(AAC)5	15	6167	6181	CGGAAGGCTGAATTGTCTTC	59.813	20	GGAAGACGAAGGAGCACAAA	60.375	20	129	6127	6255	CGGAAGGCTGAATTGTCTTC	59.813	20	AAGACGAAGGAGCACAAAGG	59.473	20	127	6127	6253	CGGAAGGCTGAATTGTCTTC	59.813	20	GTTAAAACGAATGGGGAGGG	60.534	20	180	6127	6306
CL25667Contig1	p3	(AAC)5	15	6761	6775	CTCTGTGCAGAAACCCATCA	59.831	20	CCTTGTCCCCACCATATCAC	60.05	20	219	6664	6882	CTGTGCAGAAACCCATCAGA	59.831	20	CCTTGTCCCCACCATATCAC	60.05	20	217	6666	6882	TCTGTGCAGAAACCCATCAG	59.831	20	CCTTGTCCCCACCATATCAC	60.05	20	218	6665	6882
CL11595Contig1	p3	(AAC)5	15	33	47	CTGAATTGTGCTCCCAAAGG	60.626	20	TCTGTTGCCCAGATTAAGGG	60.066	20	161	7	167	CTGAATTGTGCTCCCAAAGG	60.626	20	TCTGCGTTTTAATTGGAGGC	60.209	20	201	7	207	GCTGAATTGTGCTCCCAAAG	60.776	20	TCTGTTGCCCAGATTAAGGG	60.066	20	162	6	167
CL18925Contig1	p3	(AAC)5	15	35	49	CTGTCCACTCAAGGGTGAAA	58.695	20	ACAAAGAGCCAGGCAAAGAA	59.993	20	221	11	231	CTGTCCACTCAAGGGTGAAA	58.695	20	AACAAAGAGCCAGGCAAAGA	59.993	20	222	11	232	CTGTCCACTCAAGGGTGAAA	58.695	20	AGCCAGGCAAAGAAGACAAA	59.993	20	215	11	225
CL36879Contig1	p3	(AAC)5	15	106	120	GAAAAGGAGAGGCGGAGTTT	59.827	20	GGGAAGCGTGATGAAATTGT	59.939	20	177	53	229	AAAAGGAGAGGCGGAGTTTC	59.827	20	GGGAAGCGTGATGAAATTGT	59.939	20	176	54	229	CGGAGTTTCCAGTGCACATA	59.716	20	GGGAAGCGTGATGAAATTGT	59.939	20	165	65	229
CL13620Contig1	p3	(AAC)5	15	299	313	GAAAAGGAGGCTGATCATGG	59.629	20	GGCAGTTTGTCCGTCTTCAT	60.119	20	256	246	501	CGCTGCTGCTAATCCTGTCT	60.699	20	CTCATGTAGGGGCTGTGGTT	59.989	20	270	271	540	CGCTGCTGCTAATCCTGTCT	60.699	20	GGCAGTTTGTCCGTCTTCAT	60.119	20	231	271	501
CL14190Contig1	p3	(AAC)5	15	1582	1596	GCCATTGACAGTTTCAGCAA	59.847	20	TAAGGCCCACAACACAAACA	60.004	20	220	1417	1636	TTGCCATTGACAGTTTCAGC	59.847	20	TAAGGCCCACAACACAAACA	60.004	20	222	1415	1636	GCCATTGACAGTTTCAGCAA	59.847	20	GAACCAAATAAGGCCCACAA	59.801	20	228	1417	1644
CL16902Contig1	p3	(AAC)5	15	3374	3388	GCTAGCCGACAAGGACACAT	60.285	20	CGGTCTGGCTGTTTCTCTTC	59.989	20	234	3321	3554	ACATCCGCTCACGAGAAAAC	60.263	20	CACACACCGTGTAGAGGGAA	59.591	20	186	3337	3522	GCTAGCCGACAAGGACACAT	60.285	20	CACACACCGTGTAGAGGGAA	59.591	20	202	3321	3522
CL23420Contig1	p3	(AAC)5	15	295	309	GGAATAGCTCCGTTTCCTCC	60.039	20	TGTGAAGGCTTACACGTTGC	59.911	20	114	234	347	GGGAATAGCTCCGTTTCCTC	60.039	20	TGTGAAGGCTTACACGTTGC	59.911	20	115	233	347	GGAATAGCTCCGTTTCCTCC	60.039	20	TACACGTTGCTCTGCGAAAG	60.195	20	104	234	337
CL35184Contig1	p3	(AAC)5	15	393	407	GGCCGGTACACACAAATCAT	60.646	20	GTTCTGAGCGCAACTCACAG	59.776	20	277	276	552	GGCCGGTACACACAAATCAT	60.646	20	TCGATTGTCATGGTGATGGT	59.769	20	201	276	476	GGCCGGTACACACAAATCAT	60.646	20	GTCGATTGTCATGGTGATGG	59.769	20	202	276	477
CL8852Contig1	p3	(AAC)5	15	1666	1680	GTCGACGAAGCGTTACTCCT	59.501	20	GGACACAACACCGCTCAGTA	59.751	20	167	1600	1766	GGGAACCGTTTAAATCGAGG	60.664	20	GGACACAACACCGCTCAGTA	59.751	20	143	1624	1766	CCATTTCTGAAGGCGATGAT	60.036	20	GCTCAGTAGCGGGCTCCTAT	60.885	20	257	1498	1754
CL6260Contig1	p3	(AAC)5	15	126	140	TATGAGCGCTCTCACTCACG	60.31	20	TTTTTGACTAGGCCACACCC	59.971	20	139	89	227	TATGAGCGCTCTCACTCACG	60.31	20	CTAGGCCACACCCCTTATGA	59.948	20	132	89	220	CGTGTATGTCTGGCCTGTGT	59.622	20	CTAGGCCACACCCCTTATGA	59.948	20	214	7	220
CL37152Contig1	p3	(AAC)5	15	548	562	TCCCAAGATTCACGTCAACA	60.088	20	AGGAATTTTTGTTCCCGGTC	60.166	20	107	504	610	TCCCAAGATTCACGTCAACA	60.088	20	GAGGAATTTTTGTTCCCGGT	60.166	20	108	504	611	ACGCATTCATCCCAAGATTC	59.9	20	AGGAATTTTTGTTCCCGGTC	60.166	20	116	495	610
CL4170Contig1	p3	(AAC)5	15	1101	1115	TTAATTCAACGTTTTCGCCC	59.943	20	TCTTGAGGCGCAGTTTTCTT	60.132	20	127	1012	1138	TTAATTCAACGTTTTCGCCC	59.943	20	GTCGATTGGGGTGGTATCAG	60.195	20	257	1012	1268	TTAATTCAACGTTTTCGCCC	59.943	20	GAGCGCGCTTCAAGTAGATT	59.758	20	167	1012	1178
CL32330Contig1	p3	(AAC)5	15	45	59	TTCAGCAGCAGAAGTCCAAA	59.716	20	TTGGTGAAGGAAGGGTTGTC	59.943	20	208	20	227	AGACAAGGGTGTTCAGCAGC	60.453	20	AATTCGGTCGTTTGGTGAAG	59.971	20	230	9	238	GGGTGTTCAGCAGCAGAAGT	60.453	20	AATTCGGTCGTTTGGTGAAG	59.971	20	224	15	238
CL26011Contig1	p3	(AAC)6	18	413	430	ACAGTTCCGCCTTGAAAAGA	59.853	20	GGTGCATTCAAATGTTGACG	59.972	20	216	369	584	ACAGTTCCGCCTTGAAAAGA	59.853	20	TGCATTCAAATGTTGACGGT	59.972	20	214	369	582	CAGTTCCGCCTTGAAAAGAC	59.853	20	GGTGCATTCAAATGTTGACG	59.972	20	215	370	584
CL34133Contig1	p3	(AAC)6	18	32	49	ACGGCGACTTACGGGAGAC	62.547	19	TCGATTTTCCTTTCGCTTTG	60.315	20	196	10	205	ACGGCGACTTACGGGAGA	61.773	18	TCGATTTTCCTTTCGCTTTG	60.315	20	196	10	205	GACGGCGACTTACGGGAG	61.773	18	TCGATTTTCCTTTCGCTTTG	60.315	20	197	9	205
CL27870Contig1	p3	(AAC)6	18	913	930	ATCCAGTGTGCCCGACTATC	59.957	20	AGCAGAACACGCTCCTCATT	60.02	20	257	720	976	ACATGACTGCACCGTAGCTG	59.929	20	AGCAGAACACGCTCCTCATT	60.02	20	113	864	976	GCAGCAAATGGAAATGGTCT	60.081	20	AGCAGAACACGCTCCTCATT	60.02	20	136	841	976
CL8856Contig1	p3	(AAC)6	18	666	683	CCTCGGAATATGGCCTTGTA	59.916	20	GGCCACCTCCTACATGTGTC	60.395	20	253	576	828	CCTCGGAATATGGCCTTGTA	59.916	20	GCTGGCTCTTTCCCTGTGTA	60.397	20	230	576	805	CCTCGGAATATGGCCTTGTA	59.916	20	TGTCTGAGCTGGCTCTTTCC	60.678	20	237	576	812
CL20507Contig1	p3	(AAC)6	18	2496	2513	GCTCTTAAAGCTACGGCGTG	60.173	20	ATTGCAAACTCCCCCTTCTT	59.94	20	277	2393	2669	ACAAACCCATAGGTGGATGC	59.676	20	ATTGCAAACTCCCCCTTCTT	59.94	20	223	2447	2669	ATGCTCTTAAAGCTACGGCG	59.652	20	ATTGCAAACTCCCCCTTCTT	59.94	20	279	2391	2669
CL4738Contig1	p3	(AAC)6	18	100	117	GTTCAAACTTTCCTCGGCAT	59.174	20	TCATCATCGAAATGACGGAA	60.009	20	252	33	284	AAACTTTCCTCGGCATGGAT	60.826	20	TCATCATCGAAATGACGGAA	60.009	20	248	37	284	TCACGTCTGATTCACGTTGC	60.885	20	TCATCATCGAAATGACGGAA	60.009	20	277	8	284
CL3807Contig1	p3	(AAC)6	18	730	747	TAGGCCACATTATCCGCTTC	60.06	20	TGTGAGCCTTTCTCCAGTCA	59.545	20	190	591	780	TAGGCCACATTATCCGCTTC	60.06	20	TGGATTGATGATTGTGAGCC	59.456	20	202	591	792	TAGGCCACATTATCCGCTTC	60.06	20	TGATTGTGAGCCTTTCTCCA	59.369	20	194	591	784
CL35125Contig1	p3	(AAC)6	18	1554	1571	TCCTCCGAGTTCCAACATTC	60.05	20	GCCCACAGAATATCATTGGC	60.304	20	241	1422	1662	TCCTCCGAGTTCCAACATTC	60.05	20	CTGCACCTGTAATGCGTTTG	60.316	20	261	1422	1682	TCCTCCGAGTTCCAACATTC	60.05	20	CGTTTGGCCCACAGAATATC	60.331	20	247	1422	1668
CL34273Contig1	p3	(AAC)6	18	212	229	TGGTTCTCACTTTCCTTCCG	60.224	20	CATCTGCATCGACACCTGAC	60.279	20	278	68	345	ACAAACACGAGTGCAAGCAT	59.369	20	TCACGATCCCTACGAGTTCC	60.073	20	259	163	421	CGCGTTTTGCCTATTGAAAG	60.74	20	TTCGTTCTTCATCTGCATCG	59.948	20	269	86	354
CL14181Contig1	p3	(AAC)6	18	188	205	TTCCAGCATACCACAGCAAC	59.722	20	GAGATTTCCTGTAAACGGCG	59.708	20	259	61	319	GTTGGTCAGTCATTCCAGCA	59.682	20	GAGATTTCCTGTAAACGGCG	59.708	20	271	49	319	TGTTGGTCAGTCATTCCAGC	59.682	20	GAGATTTCCTGTAAACGGCG	59.708	20	272	48	319
CL27576Contig1	p3	(AAC)6	18	63	80	TTGCACATTCTGTCAAGATGC	59.862	21	GGTGTTCAGCTGGGAATTGT	59.973	20	122	30	151	TTGCACATTCTGTCAAGATGC	59.862	21	TGGGAATTGTTTTTCCTCCA	60.28	20	112	30	141	TTGCACATTCTGTCAAGATGC	59.862	21	AGGCATATTCCCCCAGAAAT	59.627	20	272	30	301
CL30257Contig1	p3	(AAG)5	15	776	790	AAAAGCTCCAAGAAGGGGAA	60.18	20	TGAACATCTGCCATCAGCTC	59.95	20	272	697	968	CCAAGGGAAGGAACATGAAA	59.903	20	CGTCTTTTTGGTGGGGAATA	59.795	20	197	626	822	CCAAGGGAAGGAACATGAAA	59.903	20	TCTGCTGCTGGTACTGTTGC	60.207	20	234	626	859
CL13219Contig1	p3	(AAG)5	15	355	369	AATCGGGATCCGAAAGAAGT	59.903	20	CAAGTTTTTGCCTTTCCGAC	59.724	20	145	289	433	ATCGGGATCCGAAAGAAGTT	59.903	20	CAAGTTTTTGCCTTTCCGAC	59.724	20	144	290	433	AATCGGGATCCGAAAGAAGT	59.903	20	ACAAGTTTTTGCCTTTCCGA	59.724	20	146	289	434
CL30824Contig1	p3	(AAG)5	15	1082	1096	ACGCTGTTGTTGACGTTGAG	59.946	20	CATTTTTCATCCCAACCCAC	60.029	20	256	869	1124	CGCTGTTGTTGACGTTGAGT	59.946	20	CATTTTTCATCCCAACCCAC	60.029	20	255	870	1124	ATGTCGCAGTGCAAACTCAC	59.912	20	CATTTTTCATCCCAACCCAC	60.029	20	201	924	1124
CL28075Contig1	p3	(AAG)5	15	635	649	AGAACAAAATGCATCCCAGG	59.933	20	GGGATGTCGAGAAGACGAAA	60.195	20	273	410	682	AGAACAAAATGCATCCCAGG	59.933	20	AGGGATGTCGAGAAGACGAA	59.803	20	274	410	683	AGAACAAAATGCATCCCAGG	59.933	20	AAGGGATGTCGAGAAGACGA	59.803	20	275	410	684
CL8696Contig1	p3	(AAG)5	15	5091	5105	AGACGGAACGTACCGAGAGA	59.867	20	CAGTTCAACCAGCCAAGTCA	59.873	20	230	5047	5276	AGACGGAACGTACCGAGAGA	59.867	20	TGGCACAGTGACTCCAGTTC	59.872	20	244	5047	5290	CGAGACAAGGAAGACGGAAC	59.844	20	CAGTTCAACCAGCCAAGTCA	59.873	20	241	5036	5276
comp52032_c0_seq4	p3	(AAG)5	15	526	540	AGCAGTCGAGTGGAGATCGT	60.017	20	TACAGCGGAAGACATTGCTG	60.011	20	280	399	678	AGCAGTCGAGTGGAGATCGT	60.017	20	GTCTCGCGCAATGTAACTGA	60.019	20	255	399	653	AGCAGTCGAGTGGAGATCGT	60.017	20	TTCTGTAAATGGGGTCCTGC	59.933	20	196	399	594
CL18853Contig1	p3	(AAG)5	15	9280	9294	AGCATTGATGCTAATGCGTG	59.862	20	GCGACATGCTGTGTCTCAGT	60.063	20	173	9150	9322	ATAAGGCGGTTTCTGCACAC	60.14	20	GCGACATGCTGTGTCTCAGT	60.063	20	140	9183	9322	AGCATTGATGCTAATGCGTG	59.862	20	AAATGCTAAGGCGACATGCT	59.873	20	183	9150	9332
CL11602Contig1	p3	(AAG)5	15	625	639	ATCTGAATGGGTGGCAAGAG	60.073	20	TTCGTCCTTCTGGTCGTTCT	59.844	20	268	449	716	CTGAATGGGTGGCAAGAGAT	60.073	20	TTCGTCCTTCTGGTCGTTCT	59.844	20	266	451	716	AGATCTGAATGGGTGGCAAG	60.073	20	TTCGTCCTTCTGGTCGTTCT	59.844	20	270	447	716
CL32718Contig1	p3	(AAG)5	15	2424	2438	ATGACTGAGCAGAGCAGCAA	59.887	20	AGTGCCGCTGCGATAAATAC	60.259	20	244	2269	2512	ATGACTGAGCAGAGCAGCAA	59.887	20	GCCGCTGCGATAAATACAGT	60.259	20	241	2269	2509	ATGACTGAGCAGAGCAGCAA	59.887	20	GTAGTTAGTGCCGCTGCGAT	60.437	20	250	2269	2518
CL26433Contig1	p3	(AAG)5	15	287	301	CCCATCCATCTTGTTCGTCT	59.927	20	GTTCTGCTGCGTGATGAAAA	59.995	20	233	175	407	CCCATCCATCTTGTTCGTCT	59.927	20	TCTGCTGCGTGATGAAAAAC	59.995	20	231	175	405	GACAACACAAAGAGGCGACA	59.88	20	TCTGCTGCGTGATGAAAAAC	59.995	20	278	128	405
CL21711Contig1	p3	(AAG)5	15	387	401	CGCCGAGAACAAGAAGAAAC	59.993	20	CAGGTTGAGAGAATCTCGGC	59.95	20	280	358	637	GCCGAGAACAAGAAGAAACG	59.993	20	GCAGGTTGAGAGAATCTCGG	59.95	20	280	359	638	GCCGAGAACAAGAAGAAACG	59.993	20	CAGGTTGAGAGAATCTCGGC	59.95	20	279	359	637
CL8675Contig1	p3	(AAG)5	15	1426	1440	CGCTACATGGTCAAGCAGAA	60.011	20	ACTGATTGGACCGTCTTTGG	59.966	20	273	1230	1502	GACGTGGTGGACATCATCAG	59.962	20	TGTGTGTTGGGATAGCGTGT	60.032	20	275	1395	1669	GACGTGGTGGACATCATCAG	59.962	20	ACTGATTGGACCGTCTTTGG	59.966	20	108	1395	1502
CL20923Contig1	p3	(AAG)5	15	428	442	CTGGTGAGTCCACTTGGGAT	59.962	20	CAAGGACGGGACCAACTAGA	60.103	20	255	320	574	CTGGTGAGTCCACTTGGGAT	59.962	20	CCAACTAGACCACCGAGAGG	59.715	20	244	320	563	GCCGCCTCGTTATACAAGAA	60.23	20	CAAGGACGGGACCAACTAGA	60.103	20	213	362	574
CL14206Contig1	p3	(AAG)5	15	250	264	CTTGTTCCAGGGTGGTCAGT	60.002	20	TGCACAGCTGACATGAATGA	59.986	20	176	114	289	GGTGGTCAGTGAGGGTCTGT	60.006	20	TGCACAGCTGACATGAATGA	59.986	20	166	124	289	CTTGTTCCAGGGTGGTCAGT	60.002	20	ATTCCGTTTGGGTCTGTCTG	59.966	20	205	114	318
CL2206Contig1	p3	(AAG)5	15	958	972	GAAATGGAGGAGGTGGTGAA	59.903	20	TCAAAAACCGCAAATGTGAA	60.088	20	278	780	1057	GAAATGGAGGAGGTGGTGAA	59.903	20	TTCAAAAACCGCAAATGTGA	60.088	20	279	780	1058	GGCATTTATCGGAAAGCAGA	60.175	20	TCAAAAACCGCAAATGTGAA	60.088	20	152	906	1057
CL31129Contig1	p3	(AAG)5	15	481	495	GACATCAGTATGTGGCGTGG	59.992	20	AACCAGGCTTGTGTCTTTGC	60.299	20	173	383	555	GACATCAGTATGTGGCGTGG	59.992	20	AATCAAAGCATTCGCCAGAG	60.352	20	268	383	650	GCGTGTGACATGCTAAGTGG	60.333	20	ACAATTCGACCTTCACTGGG	59.966	20	257	441	697
CL32494Contig1	p3	(AAG)5	15	414	428	GAGATCCTTCCATTTTGCCA	60.014	20	AGCTCCACCTCCTCCTCTTC	59.952	20	230	224	453	GGGCAAGATCTACAAGCTGC	59.985	20	AGCTCCACCTCCTCCTCTTC	59.952	20	192	262	453	CTACAAGCTGCGGCTCTACC	60.176	20	AGCTCCACCTCCTCCTCTTC	59.952	20	183	271	453
CL34594Contig1	p3	(AAG)5	15	526	540	GCGAGAGCTTTAGGAGGGAT	59.947	20	GGCAACTCCTCTCTGACGAC	59.993	20	263	342	604	CTACTCCACGACGACAACGA	59.897	20	GGCAACTCCTCTCTGACGAC	59.993	20	143	462	604	TACTCCACGACGACAACGAG	59.897	20	CGATTAAGTGCTCGGGAGAG	59.971	20	168	463	630
CL8190Contig1	p3	(AAG)5	15	2020	2034	GGCTGAGGAGGCAGTATGTC	59.834	20	CGTTTTCCTGCAAACCATCT	60.11	20	245	1849	2093	TCAGGAGGAAGGTCGATACG	60.21	20	CGTTTTCCTGCAAACCATCT	60.11	20	217	1877	2093	GGTGCGAGTGGAGGAGATAA	60.218	20	CGTTTTCCTGCAAACCATCT	60.11	20	141	1953	2093
CL31689Contig1	p3	(AAG)5	15	271	285	GGGACGTATGCAAGGACACT	59.997	20	GGTCCACAACAAGGCAAAGT	60.012	20	270	42	311	AGATTGGGACGTATGCAAGG	59.955	20	GGTCCACAACAAGGCAAAGT	60.012	20	275	37	311	GTATGCAAGGACACTCGCAA	59.871	20	GGTCCACAACAAGGCAAAGT	60.012	20	265	47	311
CL36753Contig1	p3	(AAG)5	15	2763	2777	GTATCAGACGGCAGCACTCA	60.016	20	TGACTGTCACCTAGCAACCG	59.897	20	178	2661	2838	ATACAGGTGGCGCTAAATGG	59.982	20	TGACTGTCACCTAGCAACCG	59.897	20	224	2615	2838	CCATACAGGTGGCGCTAAAT	59.982	20	TGACTGTCACCTAGCAACCG	59.897	20	226	2613	2838
CL33287Contig1	p3	(AAG)5	15	73	87	GTGACGTCAAAGTAGGCGGT	60.179	20	CAGTTAAGGCAGGAGCCAAG	60.008	20	161	26	186	ACGGTGACGTCAAAGTAGGC	60.179	20	CAGTTAAGGCAGGAGCCAAG	60.008	20	164	23	186	GTGACGTCAAAGTAGGCGGT	60.179	20	AGCCAGGGGAAATCACTTTT	59.94	20	126	26	151
CL29754Contig1	p3	(AAG)5	15	889	903	GTTGTCGGCCATTTCTGTCT	60.119	20	GCAGATGTCGCAGAACACTC	59.583	20	238	704	941	ACGCATCTTCACCTCACTCC	60.269	20	GCAGATGTCGCAGAACACTC	59.583	20	193	749	941	GTTGTCGGCCATTTCTGTCT	60.119	20	CAGATGTCGCAGAACACTCG	60.616	20	237	704	940
CL26051Contig1	p3	(AAG)5	15	908	922	TCAGACAGTGGCATGGAGTC	59.827	20	GGGTCCCACCAGGTTATCTT	60.052	20	219	820	1038	TCAGACAGTGGCATGGAGTC	59.827	20	GGAACCTTTCTCAACCCACA	59.943	20	195	820	1014	GAAGCAGTCAGACAGTGGCA	60.187	20	GGGTCCCACCAGGTTATCTT	60.052	20	226	813	1038
CL2929Contig1	p3	(AAG)5	15	1170	1184	TGGGTGACCTTTTTCTTTGC	60.088	20	CAATGCTCTCTCAATGGGGT	60.073	20	231	1002	1232	TGGGTGACCTTTTTCTTTGC	60.088	20	ATGCTCTCTCAATGGGGTTG	60.073	20	229	1002	1230	AATGCATGGAGGGATTTCAG	59.894	20	CAATGCTCTCTCAATGGGGT	60.073	20	113	1120	1232
CL3312Contig1	p3	(AAG)5	15	3355	3369	TTATGGACGAGTCGGAGGTC	60.073	20	TCCAACTGTTTTTGCTGCTG	60.027	20	145	3271	3415	AAGAGGGAGTCGGTGGAGTT	60.111	20	TCCAACTGTTTTTGCTGCTG	60.027	20	176	3240	3415	TTATGGACGAGTCGGAGGTC	60.073	20	TCGTTCAAAACCAGAGGGTC	60.088	20	256	3271	3526
CL157Contig1	p3	(AAG)5	15	5565	5579	TTCTGTCCGAAGGCAGAAAT	59.813	20	CTGTTTCGACTGCGATGAAT	58.877	20	273	5331	5603	CCGAAGGCAGAAATCCTGTA	60.206	20	CTGTTTCGACTGCGATGAAT	58.877	20	267	5337	5603	AAACTTCGCCGTTTCCTCTT	60.242	20	CTGTTTCGACTGCGATGAAT	58.877	20	195	5409	5603
CL27308Contig1	p3	(AAG)5	15	653	667	TTGCCACTGTTGCTGCTATC	60.019	20	GCTGTCCACTGAAAGGCTTC	59.997	20	221	573	793	TTGCCACTGTTGCTGCTATC	60.019	20	CCACTGAAAGGCTTCCAAAC	59.711	20	216	573	788	TTGCCACTGTTGCTGCTATC	60.019	20	CCGTCTTGACCGATATCCAC	60.34	20	140	573	712
CL30058Contig1	p3	(AAG)5	15	1922	1936	TTGGTGTACGAGCACAAAGC	59.911	20	GCCTCAGTACCCTGCAAAAC	59.74	20	209	1870	2078	GGAGGATGAGGAGGGCTATC	59.999	20	CATTGGCTCTCCATCAGGTC	60.622	20	232	1767	1998	GGAGGATGAGGAGGGCTATC	59.999	20	GTCCATTGGCTCTCCATCAG	60.622	20	235	1767	2001
CL12244Contig1	p3	(AAG)6	18	1543	1560	AGACGGCGTTTGTGTAGTCC	60.179	20	CTGGAGATCGGTGTCCTTGT	60.112	20	267	1480	1746	TGTAGTCCACCGTTGCTTTG	59.758	20	CTGGAGATCGGTGTCCTTGT	60.112	20	255	1492	1746	AGACGGCGTTTGTGTAGTCC	60.179	20	AATGTTGGCGTGTCCTATCC	59.82	20	243	1480	1722
CL28200Contig1	p3	(AAG)6	18	358	375	CAGAGATGAGAGGCAGGAGG	60.088	20	AGGTGGTACTGACGACTCCG	60.174	20	160	335	494	CAGAGATGAGAGGCAGGAGG	60.088	20	TAGGCATGGTCAAGAGAGGG	60.21	20	265	335	599	CAGAGATGAGAGGCAGGAGG	60.088	20	CTGAGGCTTTCATGGACGAT	60.218	20	218	335	552
CL15337Contig1	p3	(AAG)6	18	843	860	TCACCTCACTCCCCAAAGAC	60.088	20	TCGAAGGACAGTGTCACGAG	60.022	20	236	791	1026	TCACCTCACTCCCCAAAGAC	60.088	20	GCATATTCTTCCTCCACCGA	60.036	20	166	791	956	TCACCTCACTCCCCAAAGAC	60.088	20	TCGCTCACTCCTTCCTCATT	59.95	20	109	791	899
CL27341Contig1	p3	(AAG)6	18	474	491	TGACTTTTGCGTCTGTGAGC	60.183	20	GATGGTGATTGGTGGTCCTC	60.184	20	251	417	667	TGACTTTTGCGTCTGTGAGC	60.183	20	GATGGTGGTGATGATGGTGA	60.189	20	263	417	679	TGACTTTTGCGTCTGTGAGC	60.183	20	ACAATCCACGCAGGAGAGAT	59.685	20	219	417	635
CL14462Contig1	p3	(AAG)7	21	325	345	ACACACTTTTGGTGGAAGGC	60.012	20	TGAAGGATTATTCCGGCAAG	60.031	20	276	126	401	ACACACTTTTGGTGGAAGGC	60.012	20	CGGCAAGAAAAGGAGATCAG	59.948	20	263	126	388	ACACACTTTTGGTGGAAGGC	60.012	20	GCAAGAAAAGGAGATCAGCG	60.096	20	261	126	386
CL2883Contig1	p3	(AAG)7	21	475	495	ACTATTTTGTGGCCCCGACT	60.743	20	TGACTTCATCCGTTCACTCG	59.831	20	253	337	589	CGCCCGTAAGAAGCATAAAG	59.868	20	GCTTGTACATTTTCTCGCTGC	60.039	21	218	311	528	GCCCGTAAGAAGCATAAAGC	58.992	20	TGACTTCATCCGTTCACTCG	59.831	20	278	312	589
CL4249Contig1	p3	(AAG)7	21	553	573	GAAACGCTGAAAGAAAACGC	60.003	20	AGACCCACACACTCACCTCC	60.006	20	245	370	614	GTCTGCCAGAGAAGGACGAC	59.993	20	AGACCCACACACTCACCTCC	60.006	20	193	422	614	TTTTGCCCTGGTCCTCTATG	60.066	20	AGACCCACACACTCACCTCC	60.006	20	134	481	614
CL23665Contig1	p3	(AAG)7	21	173	193	GCATTGGAATCAAATCCAGC	60.423	20	CGTGTGACTCCAGGGAGATT	60.112	20	227	34	260	GCATTGGAATCAAATCCAGC	60.423	20	TCTGCTTCGACACCATTTTG	59.84	20	183	34	216	ATTGGAATCAAATCCAGCGT	59.391	20	CGTGTGACTCCAGGGAGATT	60.112	20	225	36	260
CL2502Contig1	p3	(AAT)5	15	136	150	AAGGCTGGGAAGATCTTAATTTG	59.982	23	CCATCTAAGGCTCCCATCAA	60.029	20	227	95	321	AAGGCTGGGAAGATCTTAATTTG	59.982	23	TGTGGTGCATGCAAAGAAAT	60.119	20	117	95	211	GGCTGGGAAGATCTTAATTTG	57.822	21	CCATCTAAGGCTCCCATCAA	60.029	20	225	97	321
CL9640Contig1	p3	(AAT)5	15	385	399	AATCTCAACGGCGTACGTTT	59.637	20	TATTGGCTTCCGCTTTTTCA	60.691	20	259	339	597	AATCTCAACGGCGTACGTTT	59.637	20	TGGCTTCCGCTTTTTCATTA	60.691	20	256	339	594	AATCTCAACGGCGTACGTTT	59.637	20	TGTAGATACATTTGGCGGGC	60.857	20	234	339	572
CL1547Contig1	p3	(AAT)5	15	145	159	ACAAACGAGGATATGTGGGC	59.82	20	CCCTTTTCATTGTGGCCTTA	59.931	20	276	120	395	TTATTTGTGCCTTTCTGGGC	60.074	20	TTTTGCGTTTTGGTTCTCCT	59.724	20	275	87	361	CCTTTCTGGGCTTCACAGAC	59.844	20	TTTTGCGTTTTGGTTCTCCT	59.724	20	266	96	361
CL12974Contig1	p3	(AAT)5	15	3208	3222	ACCGTCGAACAGTATTTGGG	59.853	20	CAGTTGTGTGAAGGAGGCAA	59.873	20	279	3159	3437	ACCGTCGAACAGTATTTGGG	59.853	20	GTAGGATTGGACTTGCCTCG	59.694	20	230	3159	3388	ACCGTCGAACAGTATTTGGG	59.853	20	AAGCTTCAAAAACAGGCAGC	59.637	20	261	3159	3419
CL35675Contig1	p3	(AAT)5	15	394	408	ACTCTAGCTCCACCCCCACT	60.133	20	GGGCTGGGGAAAAAGTAAAG	59.939	20	121	329	449	CCACCCCCACTGAGTGTAAC	60.275	20	GGGCTGGGGAAAAAGTAAAG	59.939	20	112	338	449	CCCCAATGTTGGGTCAAATA	60.418	20	GGGCTGGGGAAAAAGTAAAG	59.939	20	248	202	449
CL2222Contig1	p3	(AAT)5	15	339	353	ACTGCGGACTCTCAAAAACG	60.431	20	CCCATAGCCCATCTCCTCTT	60.422	20	280	149	428	TCTCCGTTATGTCTCCACCA	59.086	20	AGGCATTTTTGTGGACAACC	59.836	20	213	311	523	CAAACAGAAAACCTGCCTGG	60.659	20	CCCATAGCCCATCTCCTCTT	60.422	20	214	215	428
CL3185Contig1	p3	(AAT)5	15	136	150	AGCAGAGCCATTTGGAGAAA	59.955	20	ACATCCGCCTTTTCCTTCTT	60.074	20	100	97	196	GGTAGCAGAGCCATTTGGAG	59.836	20	ACATCCGCCTTTTCCTTCTT	60.074	20	103	94	196	ACACGGTAGCAGAGCCATTT	59.763	20	CCGCCTTTTCCTTCTTCTCT	59.955	20	103	90	192
CL35615Contig1	p3	(AAT)5	15	1558	1572	AGCTGAAAAACGTCAATGCC	60.257	20	CGAGCTGCGATTTCAATGTA	59.976	20	193	1458	1650	GTCAATGCCGAAATTCCAAC	60.318	20	CGAGCTGCGATTTCAATGTA	59.976	20	182	1469	1650	AGCTGAAAAACGTCAATGCC	60.257	20	GTTTGGTGTTATTGCCCGAT	59.691	20	171	1458	1628
CL14171Contig1	p3	(AAT)5	15	2159	2173	ATCGTCACCAGGAATGTGTG	59.393	20	CTTTGCTAACCTTGCCTTCG	60.011	20	143	2126	2268	AACCACCAAAGAGGTACGGA	59.449	20	ACTCACGGTGAAGCGTCTTT	59.914	20	254	1976	2229	ATCGTCACCAGGAATGTGTG	59.393	20	GATTTAGGAGGAAAAGCGGG	60.034	20	206	2126	2331
CL1789Contig1	p3	(AAT)5	15	2614	2628	ATCGTCCGCAAGAATAATGC	60.067	20	ATCTGAGGCTGAAAGGTCCA	59.803	20	142	2559	2700	ATCGATGAGTGTTTCCCCAG	59.927	20	ATCTGAGGCTGAAAGGTCCA	59.803	20	229	2472	2700	ATCGTCCGCAAGAATAATGC	60.067	20	TGAGGCTGAAAGGTCCAAAT	59.67	20	139	2559	2697
CL12373Contig1	p3	(AAT)5	15	162	176	ATTGCAGGGAGAAGAAGCAA	59.955	20	TATGTTGAATATGAACGCGG	57.143	20	228	87	314	AATTGCAGGGAGAAGAAGCA	59.955	20	TATGTTGAATATGAACGCGG	57.143	20	229	86	314	ATTGCAGGGAGAAGAAGCAA	59.955	20	TGCTAGCGTACTTTCTTACCCA	59.098	22	133	87	219
CL16471Contig1	p3	(AAT)5	15	392	406	CAAGATTCAGCAAAGGGCTC	59.955	20	GCCACTTCTTCTACCTCCCC	60.074	20	214	353	566	CAAGATTCAGCAAAGGGCTC	59.955	20	AGCTCAGCTGCCACTTCTTC	59.898	20	223	353	575	CAAGATTCAGCAAAGGGCTC	59.955	20	GCTCAGCTGCCACTTCTTCT	59.898	20	222	353	574
CL13919Contig1	p3	(AAT)5	15	109	123	CACCACCACACACAGGTAGG	59.907	20	ACCTTTTAGGCGGCTGTCTT	60.262	20	266	66	331	CCACCACCACACACAGGTAG	59.907	20	ACCTTTTAGGCGGCTGTCTT	60.262	20	267	65	331	CACCACCACACACAGGTAGG	59.907	20	CAAGCAAAGGTTTGTGGTGA	59.734	20	146	66	211
CL25045Contig1	p3	(AAT)5	15	857	871	CAGCTATCATGGAAAGGGGA	60.029	20	TTGTGTCGTTTGGCATTTTC	59.566	20	188	774	961	CATGGAAAGGGGAGTTAGCA	60.066	20	TTGTGTCGTTTGGCATTTTC	59.566	20	181	781	961	CATTTCAGTCACGTGCAACC	60.16	20	TTGTGTCGTTTGGCATTTTC	59.566	20	265	697	961
CL26140Contig1	p3	(AAT)5	15	481	495	CCCTGGCTATTGTTGATTGG	60.323	20	GGGTGAAATGGTGCAGTCTT	59.973	20	254	345	598	CCCTGGCTATTGTTGATTGG	60.323	20	ATTTTTGGGTGAAATGGTGC	59.668	20	260	345	604	TGACACAAGCTACCCTGGCT	60.854	20	GGGTGAAATGGTGCAGTCTT	59.973	20	266	333	598
CL33312Contig1	p3	(AAT)5	15	1675	1689	CCGCCTGTCCTTTTACTGTC	59.734	20	TGGAGCTTAGGTCCCATTTTT	59.952	21	163	1605	1767	CCGCCTGTCCTTTTACTGTC	59.734	20	TCTGGAGCTTAGGTCCCATTT	60.082	21	165	1605	1769	CCGCCTGTCCTTTTACTGTC	59.734	20	TCTGGAGCTTAGGTCCCATT	58.741	20	165	1605	1769
CL8090Contig1	p3	(AAT)5	15	3591	3605	CGAAACGTATTTTCAACGCC	60.488	20	GCTTTGGTTTAACGGTCCAA	59.975	20	198	3560	3757	TTTCCTTGAGCTGTTTGGGT	59.711	20	TGGCTTTGGTGTTTCACAGA	60.278	20	277	3365	3641	CGAAACGTATTTTCAACGCC	60.488	20	ATTGGTACAGTGGAACCCCA	60.088	20	154	3560	3713
CL4888Contig1	p3	(AAT)5	15	1349	1363	CGGGATAATCACTCGGGATA	59.739	20	TTAGTTTTTGGCTGCCTGCT	60.018	20	277	1172	1448	CGGGATAATCACTCGGGATA	59.739	20	TTTGGCTGCCTGCTAAAAGT	60.018	20	271	1172	1442	CGGGATAATCACTCGGGATA	59.739	20	TTTAGTTTTTGGCTGCCTGC	60.376	20	278	1172	1449
CL35727Contig1	p3	(AAT)5	15	424	438	CTGGAGACAGGTTAGCCAGC	60.012	20	TGCTCGTTGAAGTGAAATGG	59.84	20	200	326	525	GCCAGCTAGTCTGCATGTGA	60.168	20	TGCTCGTTGAAGTGAAATGG	59.84	20	186	340	525	CTGGAGACAGGTTAGCCAGC	60.012	20	CTGCTGCTCGTTGAAGTGAA	60.324	20	204	326	529
CL29083Contig1	p3	(AAT)5	15	606	620	GACAGACGCAAGACAGTGGA	60.03	20	GACGAGTAGCAATCCGGGTA	60.096	20	221	507	727	GGAAGAAAGCAAGGCATCAG	59.955	20	GACGAGTAGCAATCCGGGTA	60.096	20	204	524	727	GACAGACGCAAGACAGTGGA	60.03	20	GCAATCCGGGTACAACAAAC	60.235	20	213	507	719
CL22811Contig1	p3	(AAT)5	15	355	369	GAGGTGTGCAAGGAACACAA	59.726	20	GTGTGCGTGTGTGTGTGAGA	60.437	20	263	305	567	GAGGTGTGCAAGGAACACAA	59.726	20	GTGCGTGTGTGTGTGAGAGA	59.46	20	261	305	565	GGTGTGCAAGGAACACAAAA	59.591	20	GTGTGCGTGTGTGTGTGAGA	60.437	20	261	307	567
CL8477Contig1	p3	(AAT)5	15	2149	2163	GCCTGTGGTGAGACTGTTGA	59.872	20	GCAGAAGACCACCAAACCAT	59.973	20	229	2069	2297	TGGTGAGACTGTTGAGGTCG	59.864	20	GCAGAAGACCACCAAACCAT	59.973	20	224	2074	2297	GCCTGTGGTGAGACTGTTGA	59.872	20	CATCTGCAGAAGACCACCAA	59.831	20	234	2069	2302
CL9098Contig1	p3	(AAT)5	15	2153	2167	GGAGCAGCTGAAATGGAAAG	59.955	20	TTTATCTGCCTGTTCATGCG	59.833	20	219	2090	2308	GGAGCAGCTGAAATGGAAAG	59.955	20	CTGTTCATGCGTTCAGCTTC	59.596	20	210	2090	2299	GGAGCAGCTGAAATGGAAAG	59.955	20	TTCCTGCTCCACTCCATCAT	60.622	20	275	2090	2364
CL37244Contig1	p3	(AAT)5	15	841	855	TACCCCCGTTCCCTTTAGAC	60.18	20	ACGGGCAAAACAATTAAACG	59.868	20	141	784	924	GTACCCCCGTTCCCTTTAGA	60.18	20	ACGGGCAAAACAATTAAACG	59.868	20	142	783	924	CAGTCGAGCCCTCGATAAAA	60.344	20	ACGGGCAAAACAATTAAACG	59.868	20	277	648	924
CL31084Contig1	p3	(AAT)5	15	64	78	TCGCCGACACTTACTACTACGA	59.963	22	AAACAGTCCGTTCGACAACC	60.012	20	201	24	224	TCGCCGACACTTACTACTACGA	59.963	22	TCCTGTGATGTGGGATGTGT	59.801	20	253	24	276	TCGCCGACACTTACTACTACGA	59.963	22	CCTCGAAAAACAGTCCGTTC	59.711	20	208	24	231
CL34787Contig1	p3	(AAT)5	15	67	81	TGCCATGTTGTCATTTCGTT	59.972	20	TCTCGAAAAAGGAAGCGTGT	59.993	20	240	33	272	TGCCATGTTGTCATTTCGTT	59.972	20	GTCTCGAAAAAGGAAGCGTG	59.993	20	241	33	273	TTGCCATGTTGTCATTTCGT	59.972	20	TCTCGAAAAAGGAAGCGTGT	59.993	20	241	32	272
CL25032Contig1	p3	(AAT)5	15	200	214	TGCTTGAGCAACACAACTCC	60.032	20	CACTCCTCCCTTCATTTCCA	60.042	20	246	35	280	CATCCTCCTCTTCTGCCAAG	59.943	20	CACTCCTCCCTTCATTTCCA	60.042	20	166	115	280	CATCCTCCTCTTCTGCCAAG	59.943	20	CTTCATCCTTCCTCTGCGTC	59.95	20	254	115	368
CL7095Contig1	p3	(AAT)5	15	309	323	TGGCAAAAGACTGATTGCTG	59.988	20	TGTCCTTGGGTGACATGAAA	59.935	20	174	189	362	TGTTCTGCAGTTGGCAAAAG	60.027	20	TGTCCTTGGGTGACATGAAA	59.935	20	185	178	362	TGGCAAAAGACTGATTGCTG	59.988	20	CATCAAACCATTCGCACTTG	60.111	20	270	189	458
CL4339Contig1	p3	(AAT)5	15	1027	1041	TGTTGCGTTCACGTGTTTTT	60.195	20	TTTGAACTTTTGAGGGCAGTC	59.345	21	164	916	1079	TTGTTGCGTTCACGTGTTTT	60.195	20	TTTGAACTTTTGAGGGCAGTC	59.345	21	165	915	1079	GAGAAAGGAGCCCGAGGTAT	59.674	20	TTTGAACTTTTGAGGGCAGTC	59.345	21	127	953	1079
CL5569Contig1	p3	(AAT)5	15	242	256	TTAGCCAGTTGAATTTGCCC	60.074	20	TAGCAGCAAGACACCAATGC	60.019	20	279	141	419	GCCAGTTGAATTTGCCCTTA	60.074	20	TAGCAGCAAGACACCAATGC	60.019	20	276	144	419	TCTGACCAGCCAATCAGATG	59.787	20	TAGCAGCAAGACACCAATGC	60.019	20	245	175	419
CL28148Contig1	p3	(AAT)5	15	252	266	TTCTTGGGTCCCTCACTTTG	60.081	20	TGGTGATGCTCCATTGTTGT	59.967	20	277	197	473	AATGTGCGATTCTTCTTGGG	60.074	20	CGAAAGTGGCCGTTAAAGAG	59.876	20	239	185	423	TTCTTGGGTCCCTCACTTTG	60.081	20	CGAAAGTGGCCGTTAAAGAG	59.876	20	227	197	423
CL36190Contig1	p3	(AAT)5	15	1344	1358	TTGTCCTAAAACCACCCCTG	59.824	20	GAAACAGAGGTTCTCGTGGC	59.851	20	152	1310	1461	CTGGTGTTTCACCCCAATCT	59.82	20	GAAACAGAGGTTCTCGTGGC	59.851	20	179	1283	1461	AAAAGAGATGTCGCAGGGTG	60.255	20	GAAACAGAGGTTCTCGTGGC	59.851	20	232	1230	1461
CL418Contig1	p3	(AAT)5	15	28	42	TTTTTGGGGGATTAAGGGTC	59.992	20	ACTGGTTGCCAGCCAATTAC	60	20	177	2	178	TTTTTGGGGGATTAAGGGTC	59.992	20	AGGGCATAGTTGTTACCCCC	60.074	20	157	2	158	CATTTTTGGGGGATTAAGGG	60.353	20	ACTGGTTGCCAGCCAATTAC	60	20	179	0	178
CL7400Contig1	p3	(AAT)6	18	620	637	AATGGAAATGGAAAGGCAGA	59.505	20	TGGACGGTATGAAAATGTGC	59.4	20	267	517	783	GAATGGAAATGGAAAGGCAG	59.505	20	TGGACGGTATGAAAATGTGC	59.4	20	268	516	783	AGAATGGAAATGGAAAGGCA	59.505	20	TGGACGGTATGAAAATGTGC	59.4	20	269	515	783
CL19112Contig1	p3	(AAT)6	18	1369	1386	AGAGCCACTGGGGAAAGAAT	60.074	20	GTTGCACCGCCAGATAAAC	59.141	19	275	1137	1411	CCTCACCCACAGCTTCAAAT	60.111	20	GTTGCACCGCCAGATAAAC	59.141	19	108	1304	1411	GAGAAAATGCCTTCCACGAA	60.192	20	GTTGCACCGCCAGATAAAC	59.141	19	224	1188	1411
CL34491Contig1	p3	(AAT)6	18	471	488	AGGGGTGGTCTTCCAAAATC	60.169	20	ACAAGCAACGCACTCTAGCA	59.812	20	244	304	547	AGGGGTGGTCTTCCAAAATC	60.169	20	CACAAGCAACGCACTCTAGC	59.812	20	245	304	548	GAGGGGTGGTCTTCCAAAAT	60.169	20	CACAAGCAACGCACTCTAGC	59.812	20	246	303	548
CL18394Contig1	p3	(AAT)6	18	175	192	CAAAAACAAGCTTGACACATCA	58.87	22	AATGAGCACTGGGAGATTCG	60.218	20	136	111	246	GCCTTTCAAAAATAAAATGCAGA	59.65	23	GATTCGGGCATGATCTGTCT	60.042	20	232	1	232	GCCTTTCAAAAATAAAATGCAGA	59.65	23	GAGATTCGGGCATGATCTGT	60.042	20	234	1	234
CL2445Contig1	p3	(AAT)6	18	299	316	CAAGGTGCACCCCTACATCT	59.989	20	GGCAGATGCGATTCCAGTAT	60.066	20	276	129	404	CGACGTGTCTGATGTGGTTC	60.162	20	GGCAGATGCGATTCCAGTAT	60.066	20	199	206	404	AGACCGACGTGTCTGATGTG	59.738	20	GGCAGATGCGATTCCAGTAT	60.066	20	203	202	404
CL30208Contig1	p3	(AAT)6	18	151	168	CACTGGTGCGTAACAAGCTC	59.515	20	TCGGCAGAGTACGTCAAATG	59.864	20	271	112	382	CTCACTGGTGCGTAACAAGC	59.515	20	TCGGCAGAGTACGTCAAATG	59.864	20	273	110	382	CACTGGTGCGTAACAAGCTC	59.515	20	CCAAGTCTTTGTGGGAAAGC	59.711	20	190	112	301
CL17577Contig1	p3	(AAT)6	18	4545	4562	CACTGGTGCGTAACAAGCTC	59.515	20	TCGGCAGAGTACGTCAAATG	59.864	20	271	4506	4776	CTCACTGGTGCGTAACAAGC	59.515	20	TCGGCAGAGTACGTCAAATG	59.864	20	273	4504	4776	CACTGGTGCGTAACAAGCTC	59.515	20	CCAAGTCTTTGTGGGAAAGC	59.711	20	190	4506	4695
CL24695Contig1	p3	(AAT)6	18	204	221	CATGCACTCAGCATGTTTCC	60.272	20	ACGACCTTCCCACCTTTCTT	59.972	20	149	141	289	ATGCACTCAGCATGTTTCCA	60.272	20	ACGACCTTCCCACCTTTCTT	59.972	20	148	142	289	TTTCAATTCACACGCACACA	59.721	20	ACGACCTTCCCACCTTTCTT	59.972	20	167	123	289
CL32256Contig1	p3	(AAT)6	18	103	120	CGAGATGAACAAAAACGGGT	59.971	20	AGTTGGTGTGCAACGTGAAA	60.199	20	168	48	215	CGAGATGAACAAAAACGGGT	59.971	20	AGCATAGTTGGTGTGCAACG	59.788	20	173	48	220	CCCTCCGAGATGAACAAAAA	60.044	20	AGTTGGTGTGCAACGTGAAA	60.199	20	173	43	215
CL2955Contig1	p3	(AAT)6	18	6339	6356	CGGCACTGTTTCTCTGATGA	59.984	20	GACTGGCATTCAGTGTGCAT	59.714	20	155	6240	6394	ATGAGCGGCACTGTTTCTCT	60.02	20	GACTGGCATTCAGTGTGCAT	59.714	20	160	6235	6394	AGCGGCACTGTTTCTCTGAT	60.02	20	GACTGGCATTCAGTGTGCAT	59.714	20	157	6238	6394
CL26767Contig1	p3	(AAT)6	18	344	361	CTTTCCGCCTTCTGAGACTG	60.126	20	TCGTGGATAGGAATGTGCAG	59.673	20	140	264	403	CCTTCTGAGACTGCTGGCTT	59.745	20	TCGTGGATAGGAATGTGCAG	59.673	20	133	271	403	TGAGACTGCTGGCTTACGAA	59.74	20	TCGTGGATAGGAATGTGCAG	59.673	20	128	276	403
CL1778Contig1	p3	(AAT)6	18	1319	1336	CTTTTTGTCTTCTTTGCGGC	59.996	20	CTCCTTTTCGCTTGAACGAC	59.993	20	244	1275	1518	TTTGACAGGCAGACACTTGC	60.032	20	CTCCTTTTCGCTTGAACGAC	59.993	20	266	1253	1518	CTTTTTGTCTTCTTTGCGGC	59.996	20	TCCGTCTCTATTGGGTGGAG	60.065	20	107	1275	1381
CL19066Contig1	p3	(AAT)6	18	385	402	GGTGGACTGTTTCAGATGGG	60.363	20	ATTAAAGGAACATTCCGGGG	60.013	20	245	334	578	GGTGGACTGTTTCAGATGGG	60.363	20	AGGGATGTTTTTGTTGCAGG	59.971	20	278	334	611	TGGTGGACTGTTTCAGATGG	59.52	20	ATTAAAGGAACATTCCGGGG	60.013	20	246	333	578
CL27302Contig1	p3	(AAT)6	18	198	215	GTAGATAAGCCTCCTCCCGC	60.194	20	CGTTGCAAATGCCCTCTACT	60.27	20	259	125	383	TAGATAAGCCTCCTCCCGCT	60.32	20	CGTTGCAAATGCCCTCTACT	60.27	20	258	126	383	TGTAGATAAGCCTCCTCCCG	59.288	20	CGTTGCAAATGCCCTCTACT	60.27	20	260	124	383
CL32862Contig1	p3	(AAT)6	18	863	880	GTTTGGGATTACCTGGCCTT	60.187	20	AATTGGAAACAGAAAGGGGG	60.159	20	147	796	942	GATGCACGTTTGGGATTACC	60.199	20	AATTGGAAACAGAAAGGGGG	60.159	20	154	789	942	GTTTGGGATTACCTGGCCTT	60.187	20	TAACGCACTGACACACCGAT	60.183	20	211	796	1006
CL20787Contig1	p3	(AAT)7	21	703	723	ATTCCTGCTCGGTTTGTCAC	60.119	20	GCGGACAGGGCAAATTAGTA	60.096	20	210	547	756	TGGAGTTAGTCAGGGCCAAG	60.246	20	GCGGACAGGGCAAATTAGTA	60.096	20	140	617	756	GGAAGCCACCAGAAGACAAC	59.703	20	GCGGACAGGGCAAATTAGTA	60.096	20	255	502	756
CL896Contig1	p3	(AAT)7	21	201	221	CAGGTCTCCAGCGCTAATTC	59.978	20	TCTGTGTTTGTTGGGCAGAG	59.873	20	142	164	305	TTCAGGTCTCCAGCGCTAAT	59.978	20	TCTGTGTTTGTTGGGCAGAG	59.873	20	144	162	305	TTCAGGTCTCCAGCGCTAAT	59.978	20	CTCTGTGTTTGTTGGGCAGA	59.873	20	145	162	306
CL14242Contig1	p3	(AAT)7	21	1261	1281	TTTGACACACCTTTGCAACAC	59.649	21	CCATGCGTCGCAATTTATAG	59.193	20	265	1182	1446	ACACGGGCTCCTCCTACAAC	61.474	20	CCATGCGTCGCAATTTATAG	59.193	20	248	1199	1446	TTTGACACACCTTTGCAACAC	59.649	21	TACCATGCGTCGCAATTTAT	59.056	20	267	1182	1448
CL16191Contig1	p3	(AAT)9	27	1079	1105	AAACCCTCAAATACCCCACC	59.919	20	ATGTCACATCAACACCGCAC	60.46	20	147	1011	1157	TCAAATACCCCACCGAAAAA	60.16	20	ATGTCACATCAACACCGCAC	60.46	20	141	1017	1157	CTCAAATACCCCACCGAAAA	59.795	20	ATGTCACATCAACACCGCAC	60.46	20	142	1016	1157
CL26877Contig1	p3	(ACA)5	15	878	892	AACAGGACAAGGTCAAACGG	60.005	20	TGAAACATTTGTGGAAGGCA	60.088	20	173	744	916	GACAAGGTCAAACGGCCTTA	60.11	20	TGAAACATTTGTGGAAGGCA	60.088	20	168	749	916	ACGTAATCATGTGCCAGCAA	60.142	20	TGAAACATTTGTGGAAGGCA	60.088	20	241	676	916
CL34886Contig1	p3	(ACA)5	15	1136	1150	AACCAAGTGTCCCGTTCAAG	60.005	20	GGATATGGTAGGTCCCGGTT	59.903	20	171	1034	1204	AACCAAGTGTCCCGTTCAAG	60.005	20	GGTCCCGGTTTTGGATATTT	59.888	20	161	1034	1194	TTCAGTGTAGCAAACGGCAC	59.911	20	CTAGAGCACGGACACATCCA	59.855	20	273	1101	1373
CL29394Contig1	p3	(ACA)5	15	156	170	AGCACAAAGCCCAAAAGAAA	59.861	20	GCCCATACCTTTTAGGCAAA	59.078	20	143	54	196	CCCAAAAGAAATGTGGTCAAA	59.825	21	TGCCCATACCTTTTAGGCAA	60.448	20	135	63	197	CAGCACAAAGCCCAAAAGAA	61.299	20	TGCCCATACCTTTTAGGCAA	60.448	20	145	53	197
CL30381Contig1	p3	(ACA)5	15	368	382	ATCCGAGGAGGAGGAAGAAG	59.772	20	TGATTTCTCCGAGATGGAGG	60.15	20	271	296	566	TTGTGCTGGAGGACAAAACA	60.278	20	TGATTTCTCCGAGATGGAGG	60.15	20	233	334	566	GGACAAAACATGCCACAACA	60.413	20	TGATTTCTCCGAGATGGAGG	60.15	20	223	344	566
CL910Contig1	p3	(ACA)5	15	1348	1362	CCATTTCCCGAAAGACTGAA	60.044	20	AGAACGGCATCTCGACTGTT	59.874	20	192	1237	1428	TCAACCATTTCCCGAAAGAC	59.91	20	AGAACGGCATCTCGACTGTT	59.874	20	196	1233	1428	TCAATGTCTTCAGAACCCCC	59.903	20	AGAACGGCATCTCGACTGTT	59.874	20	254	1175	1428
CL8298Contig1	p3	(ACA)5	15	1513	1527	CGCCGCTTTGGAGTACTTAG	60.032	20	CTTCTTTTCTTGACTGCGGG	59.986	20	273	1379	1651	CGCCGCTTTGGAGTACTTAG	60.032	20	CCTTCTTTTCTTGACTGCGG	59.986	20	274	1379	1652	CGCCGCTTTGGAGTACTTAG	60.032	20	CTATCTTGGCCCGATTGAAA	60.031	20	246	1379	1624
CL4012Contig1	p3	(ACA)5	15	202	216	GCTCCGTTTCCACACATCTT	60.119	20	TTTTACTGCACAGTCAGCGG	60.05	20	244	88	331	CACATCTTAAAACGCAGCCA	59.872	20	TTTTACTGCACAGTCAGCGG	60.05	20	232	100	331	GCTCCGTTTCCACACATCTT	60.119	20	GAGACGGGGATGCAATTTTA	59.901	20	259	88	346
CL24529Contig1	p3	(ACA)5	15	994	1008	GGCTGCCAGCAGATAAAGTC	59.985	20	GACAATGTGACTGGACGGTG	60.005	20	224	898	1121	GGCTGCCAGCAGATAAAGTC	59.985	20	TGACAATGTGACTGGACGGT	60.005	20	225	898	1122	GACGTCACCTTCTCGGCTAC	59.874	20	TGACAATGTGACTGGACGGT	60.005	20	154	969	1122
CL20575Contig1	p3	(ACA)5	15	1315	1329	GGCTGTCAGCTGTTACCACA	59.905	20	TGAAAACCACTCGATGCAAG	59.84	20	202	1224	1425	TCAGCTGTTACCACACGAGG	59.897	20	TGAAAACCACTCGATGCAAG	59.84	20	197	1229	1425	CACGAGGTTCAGGTGCACTA	59.897	20	TGAAAACCACTCGATGCAAG	59.84	20	184	1242	1425
CL1214Contig1	p3	(ACA)5	15	3687	3701	GGTTAGCGACACCGATCATT	59.962	20	CCACCTCATTTTCTGCGTCT	60.255	20	258	3534	3791	GGTTAGCGACACCGATCATT	59.962	20	CCTTCCACCTCATTTTCTGC	59.67	20	262	3534	3795	GGTTAGCGACACCGATCATT	59.962	20	GCCTTCCACCTCATTTTCTG	59.67	20	263	3534	3796
CL76Contig1	p3	(ACA)5	15	2220	2234	GTGAAGTGGAATCGTGCAAA	59.697	20	GAGCCGCTATAAACCCAACA	60.096	20	199	2187	2385	GTGAAGTGGAATCGTGCAAA	59.697	20	TGAGCCGCTATAAACCCAAC	60.096	20	200	2187	2386	GTGAAGTGGAATCGTGCAAA	59.697	20	CAAAAGCCCTTCTTGGTTCA	60.22	20	178	2187	2364
CL2121Contig1	p3	(ACA)5	15	166	180	GTTTGGATTATTCGCCGTGT	59.829	20	GACTTTGTTCGCAGACGTGA	60.032	20	273	80	352	GGATTATTCGCCGTGTTTTG	60.323	20	GACTTTGTTCGCAGACGTGA	60.032	20	269	84	352	TGGATTATTCGCCGTGTTTT	60.323	20	GACTTTGTTCGCAGACGTGA	60.032	20	270	83	352
CL7978Contig1	p3	(ACA)5	15	2584	2598	TCCAAAGCACGGAATTTTTC	60.053	20	CGCTATTGGGTTAAGCTTCG	59.868	20	162	2475	2636	TCCAAAGCACGGAATTTTTC	60.053	20	AGTTTCCTGCGGTGGTACAG	60.171	20	270	2475	2744	CCTGAACTGACTAAAGGGCG	59.869	20	CGCTATTGGGTTAAGCTTCG	59.868	20	249	2388	2636
CL8578Contig1	p3	(ACA)5	15	952	966	TGAGCGTGCATTTCTCAGTC	60.144	20	AATCGAGCTCTCACCTGCTC	59.709	20	232	843	1074	TGTCCAGTGCCTCGTATGAA	60.263	20	AATCGAGCTCTCACCTGCTC	59.709	20	194	881	1074	TTTCTCAGTCGCGCTTCTTT	60.27	20	AATCGAGCTCTCACCTGCTC	59.709	20	222	853	1074
CL37144Contig1	p3	(ACA)5	15	404	418	TGTATTCCCCTCCGAGAATG	59.887	20	GAGGACTTGCAACCCAGAAC	59.703	20	188	340	527	CAATGTATTCCCCTCCGAGA	59.887	20	GAGGACTTGCAACCCAGAAC	59.703	20	191	337	527	GGAGAGGACCTCGCAATGTA	60.218	20	GAGGACTTGCAACCCAGAAC	59.703	20	204	324	527
CL26152Contig1	p3	(ACA)5	15	578	592	TTAATAGCATCAAGCGTGCG	60.002	20	ATTCAGCGCACTTTTCCACT	59.882	20	243	407	649	TTAATAGCATCAAGCGTGCG	60.002	20	TTTGTCCTCACAATTCAGCG	59.84	20	255	407	661	TTAATAGCATCAAGCGTGCG	60.002	20	AATTCAGCGCACTTTTCCAC	60.257	20	244	407	650
CL26987Contig1	p3	(ACA)5	15	424	438	TTTGAGGCATTTCAAGGGTC	60.051	20	ATGGCTCGGTCAGATGAACT	59.685	20	262	251	512	TTTGAGGCATTTCAAGGGTC	60.051	20	ATCAAATGGCTCGGTCAGAT	59.513	20	267	251	517	CTTTTGAGGCATTTCAAGGG	59.679	20	ATGGCTCGGTCAGATGAACT	59.685	20	264	249	512
CL9885Contig1	p3	(ACA)6	18	310	327	AGTACTGCCGCCTCAAGAAG	59.639	20	GGTTGTATTGGTGCCCGTAG	60.249	20	255	168	422	GCCTCAAGAAGTGTTTCCGA	60.375	20	GGTTGTATTGGTGCCCGTAG	60.249	20	246	177	422	GTACTGCCGCCTCAAGAAGT	59.501	20	CATGGAATTATCGGGACCAG	60.148	20	280	169	448
CL2651Contig1	p3	(ACA)6	18	204	221	CCCAGAGAAAACCAAAACCA	59.942	20	GACTTACCCCCACACAGGAA	59.82	20	271	23	293	CCCAGAGAAAACCAAAACCA	59.942	20	CCCCACACAGGAAGGAATAA	59.784	20	264	23	286	GCTTCAAGGTGAGGCATTTC	59.82	20	GACTTACCCCCACACAGGAA	59.82	20	140	154	293
CL33507Contig1	p3	(ACA)6	18	333	350	CGTTCAGCCTCGCTAAAATC	59.982	20	AGTTGCTGCAAATGTGCTTG	60.058	20	141	266	406	CGTTCAGCCTCGCTAAAATC	59.982	20	ATGTGCTTGATTTCCTTGCC	60.081	20	130	266	395	CGTTCAGCCTCGCTAAAATC	59.982	20	TGCAAATGTGCTTGATTTCC	59.67	20	135	266	400
CL1164Contig1	p3	(ACA)6	18	153	170	CTTTCCCATGAGGAGGACTG	59.649	20	TAAACAAGGGGAGGTCGTTG	59.964	20	157	72	228	TTTCCCATGAGGAGGACTGT	59.505	20	TAAACAAGGGGAGGTCGTTG	59.964	20	156	73	228	CTTTCCCATGAGGAGGACTG	59.649	20	GCAGGAGTACCGGTCTGAAC	59.727	20	239	72	310
CL13560Contig1	p3	(ACA)6	18	1437	1454	GCGAAAACAAAGATGGAGGA	60.192	20	GCCTGCTGGACTCTTAGTCG	60.156	20	204	1414	1617	GCGAAAACAAAGATGGAGGA	60.192	20	ACTCCTACCTCAAGCCCCTC	59.699	20	152	1414	1565	GCGAAAACAAAGATGGAGGA	60.192	20	GACTCCTACCTCAAGCCCCT	59.699	20	153	1414	1566
CL17585Contig1	p3	(ACA)6	18	142	159	GGACGCCCAAAATACAAGAA	59.938	20	ATTTTGGCTGTGGGTCTTTG	59.971	20	141	119	259	GGACGCCCAAAATACAAGAA	59.938	20	CATTTTGGCTGTGGGTCTTT	59.971	20	142	119	260	CGTTGCTCTCATACCCCTGT	60.134	20	CATTTTGGCTGTGGGTCTTT	59.971	20	204	57	260
CL33695Contig1	p3	(ACA)6	18	674	691	TAACAAACGGGACACGTTCA	60.004	20	ACACAAACGTTGCTGCTGTC	59.953	20	277	523	799	GGACACGTTCACAACAGGTG	60.047	20	ACACAAACGTTGCTGCTGTC	59.953	20	268	532	799	CGCACTTTTGAAACACATCG	60.293	20	ACACAAACGTTGCTGCTGTC	59.953	20	160	640	799
CL15195Contig1	p3	(ACA)6	18	90	107	TTGTGTGATGGGGATGGTAA	59.623	20	TGAAGGATATTTTGGGCCTG	59.894	20	149	32	180	TTTGTGTGATGGGGATGGTA	59.623	20	TGAAGGATATTTTGGGCCTG	59.894	20	150	31	180	GGTCTGCAGTGTTTGCAGTG	60.51	20	TGAAGGATATTTTGGGCCTG	59.894	20	177	4	180
CL9031Contig1	p3	(ACA)7	21	7225	7245	GCATCAATCACCAGCGTCTA	59.83	20	GGCAAAAGGTGGACACAAAT	59.836	20	260	7062	7321	CGTGACCAAGGACAAGATGA	59.676	20	GGCAAAAGGTGGACACAAAT	59.836	20	235	7087	7321	GCATCAATCACCAGCGTCTA	59.83	20	GGTGGACACAAATGCAGAGA	59.682	20	253	7062	7314
CL18618Contig1	p3	(ACA)7	21	4505	4525	TTTTAAGCAAGCCGTGGACT	59.883	20	AAGCAAAGAGACAGCGGAAA	60.132	20	260	4456	4715	TTTTAAGCAAGCCGTGGACT	59.883	20	AAAGCAAAGAGACAGCGGAA	60.132	20	261	4456	4716	AATTTTAAGCAAGCCGTGGA	59.72	20	AAGCAAAGAGACAGCGGAAA	60.132	20	262	4454	4715
CL18578Contig1	p3	(ACC)5	15	5617	5631	AACGCTCATATCCCACAAGC	60.103	20	GATGAGCGAGCGAGGAGTAG	60.263	20	206	5488	5693	GTCACCCAACGCTCATATCC	60.348	20	GTGCTTGTGGTACTGCGTGT	59.826	20	188	5481	5668	GGTCACCCAACGCTCATATC	60.348	20	GTGCTTGTGGTACTGCGTGT	59.826	20	189	5480	5668
CL29252Contig1	p3	(ACC)5	15	253	267	AATGGATGCAAGTGAGGACC	59.934	20	AGACATGTGAGCAATCTGCG	60.016	20	127	200	326	AATGGATGCAAGTGAGGACC	59.934	20	AGGTTATGCAGCTGAGCGTT	60.044	20	246	200	445	GGCGTCTGTGTTTGAAACCT	60.156	20	AGACATGTGAGCAATCTGCG	60.016	20	271	56	326
CL8836Contig1	p3	(ACC)5	15	9343	9357	AGTTCTCGTCGTTGGGATTG	60.111	20	GAGGCGCTTTGAACTTTTTG	59.996	20	192	9190	9381	GGTAGTTCTCGTCGTTGGGA	60.111	20	GAGGCGCTTTGAACTTTTTG	59.996	20	195	9187	9381	CTGTGCAGCCAGTAAGTCCA	60.049	20	CAACCGAATCCGAACATTCT	59.933	20	255	9255	9509
CL23550Contig1	p3	(ACC)5	15	144	158	ATAGGCTCCTTCGGGAAAAA	60.034	20	CCGGTCTGTGTTTGTGAATG	60.001	20	276	59	334	ATCGTGGATGTAAGCAAGCC	60.103	20	CCGGTCTGTGTTTGTGAATG	60.001	20	236	99	334	ATCGTGGATGTAAGCAAGCC	60.103	20	CAAAATCGATGAGATCCGGT	59.894	20	251	99	349
CL20958Contig1	p3	(ACC)5	15	58	72	ATCACAGTTGGGAGTCAGGG	59.962	20	CATGCTTTATGCCTTCCCAC	60.469	20	154	8	161	ATCACAGTTGGGAGTCAGGG	59.962	20	GCGACTTCTCGGTGCAGTA	60.152	19	131	8	138	ATCACAGTTGGGAGTCAGGG	59.962	20	ATGCTTTATGCCTTCCCACC	61.203	20	153	8	160
CL9482Contig1	p3	(ACC)5	15	3076	3090	ATCCATCAGTCAAGTGCTGC	58.832	20	GGTCTCTTGCTGCTTTTTGG	59.993	20	267	2971	3237	ATCCATCAGTCAAGTGCTGC	58.832	20	GGGTCTCTTGCTGCTTTTTG	59.993	20	268	2971	3238	ATCCATCAGTCAAGTGCTGC	58.832	20	TGGGTCTCTTGCTGCTTTTT	59.993	20	269	2971	3239
CL8132Contig1	p3	(ACC)5	15	1071	1085	CAACAGCTACCGCCAGTACA	59.928	20	CAGAACTGGACTGCTCCACA	60.022	20	278	1048	1325	CAACAGCTACCGCCAGTACA	59.928	20	GCTGGAGGTGCTGAGAGTTC	60.143	20	237	1048	1284	AGACGATGATGCTGATGGTG	59.663	20	GCTCCAAGAGGTTGTTCAGC	59.997	20	192	945	1136
CL32559Contig1	p3	(ACC)5	15	2855	2869	CCACAGGACAGACTCCTCGT	60.306	20	TCCCGAATTTCATAAGGCTG	60.031	20	140	2805	2944	CTGTCCCTTCAGGAGTCTCG	59.978	20	TCATAAGGCTGTCTCCCAGC	60.362	20	280	2656	2935	CAGCTGTCCCTTCAGGAGTC	59.986	20	TAAGGCTGTCTCCCAGCTTC	59.574	20	280	2653	2932
CL25999Contig1	p3	(ACC)5	15	231	245	CTTCTCCACCACGAAACTCC	59.697	20	ATCGCAAATCAATGGGTCTT	59.391	20	228	118	345	CTTCTCCACCACGAAACTCC	59.697	20	AATCGCAAATCAATGGGTCT	59.391	20	229	118	346	CTTCTCCACCACGAAACTCC	59.697	20	ATCAATGGGTCTTCAGGGCT	60.853	20	221	118	338
CL11531Contig1	p3	(ACC)5	15	323	337	CTTTTCCGTAGCGTCGTGAG	60.953	20	CAGAGTCTGCTTGGTGGTGA	60.022	20	270	240	509	TTTTCCGTAGCGTCGTGAG	59.996	19	CAGAGTCTGCTTGGTGGTGA	60.022	20	269	241	509	CTTTTCCGTAGCGTCGTGA	59.996	19	CAGAGTCTGCTTGGTGGTGA	60.022	20	270	240	509
CL7583Contig1	p3	(ACC)5	15	450	464	GGCTACGCGCACATGAAC	61.43	18	GTGGTGGTGATGGTGATGC	60.854	19	195	313	507	GGCTACGCGCACATGAAC	61.43	18	TGGTGGTGATGGTGATGC	59.88	18	194	313	506	CTACGCGCACATGAACGG	62.451	18	GTGGTGGTGATGGTGATGC	60.854	19	193	315	507
CL16403Contig1	p3	(ACC)5	15	4114	4128	GGTTCACCTCCTCCTCTTCC	60.05	20	AAAGCTCACCGTTACTGCGT	59.943	20	222	3932	4153	TCCTTCCTCTCCTCCCCTTA	60.139	20	AAAGCTCACCGTTACTGCGT	59.943	20	196	3958	4153	CACCTCCTCCTCTTCCTCCT	59.801	20	AAAGCTCACCGTTACTGCGT	59.943	20	218	3936	4153
CL31061Contig1	p3	(ACC)5	15	396	410	GTCATTAACCAGCACCGGAT	59.82	20	GGACCAAAGAAAATGCGAAA	60.053	20	279	186	464	TGGGAGTGGAATTGGTCATT	60.173	20	TAGGATGAAAACAAGGCGCT	59.845	20	267	172	438	TTGGGAGTGGAATTGGTCAT	60.173	20	TAGGATGAAAACAAGGCGCT	59.845	20	268	171	438
CL21532Contig1	p3	(ACC)5	15	523	537	TAGAAGTGGAGACCATCCCG	60.065	20	ATGCAGGTCAGAATCATCCC	59.893	20	224	378	601	AACTCTGTACATCGGGTCGG	59.989	20	CGCGTGTCTGTACCAGGATA	59.74	20	251	316	566	TAGAAGTGGAGACCATCCCG	60.065	20	TCATCCGTATGCAGGTCAGA	60.225	20	232	378	609
CL8326Contig1	p3	(ACC)5	15	5562	5576	TGCGGTAACAGAATGTAGCG	59.895	20	TCTCGATCCTCCTCTCTCCA	60.024	20	245	5484	5728	TGCGGTAACAGAATGTAGCG	59.895	20	ACGTCCAAGGTTACAGTGGC	60.035	20	266	5484	5749	TGCGGTAACAGAATGTAGCG	59.895	20	GGCACGTCCAAGGTTACAGT	60.035	20	269	5484	5752
CL20331Contig1	p3	(ACC)5	15	162	176	TTTCCTCACTGATTCCATTTCA	59.546	22	TTCCTCATCTGTGTGTGCGT	60.319	20	185	37	221	CCTCACTGATTCCATTTCATTG	59.429	22	TGCACAGGAATGTCCTGAAA	60.24	20	252	40	291	TTTCCTCACTGATTCCATTTCA	59.546	22	TCATAACGACCCCGAAGTGT	60.375	20	229	37	265
CL24643Contig1	p3	(ACC)6	18	287	304	CAAAACACGTGCAATCCAAC	60.011	20	AATGTTGCTCAGCGTGTTCA	60.459	20	153	258	410	TCAAGTATTCTCCCGTTGCC	60.074	20	AATGTTGCTCAGCGTGTTCA	60.459	20	191	220	410	GGCCCTTCAAGTATTCTCCC	59.903	20	AATGTTGCTCAGCGTGTTCA	60.459	20	197	214	410
CL22841Contig1	p3	(ACC)6	18	2154	2171	CCAAGTTGCAGGAGTGGTTT	60.149	20	ATTGGGATCTGAGCGTTGAC	60.081	20	206	1991	2196	GTCCAAGTTGCAGGAGTGGT	60.159	20	ATTGGGATCTGAGCGTTGAC	60.081	20	208	1989	2196	GCAAGGGAGACACTACTGGG	59.721	20	ATTGGGATCTGAGCGTTGAC	60.081	20	280	1917	2196
CL27467Contig1	p3	(ACC)6	18	461	478	CCCTCACCCTCGCTTATACA	60.088	20	TGTAAATCGCCTCTTCCCAC	60.074	20	190	375	564	GCGAACAGGTCTCTACTGGG	59.867	20	TGTAAATCGCCTCTTCCCAC	60.074	20	279	286	564	GGCGAACAGGTCTCTACTGG	59.867	20	TGTAAATCGCCTCTTCCCAC	60.074	20	280	285	564
CL35164Contig1	p3	(ACC)6	18	1368	1385	GTTGAGGGAGCTCTTCATGC	59.957	20	TTTGGAGGCTGCTCAAACTT	59.993	20	275	1305	1579	GTCACTGGATGACGACATGG	59.962	20	TCAAGTATTCACGTGGCAGC	59.871	20	259	1281	1539	GTTGAGGGAGCTCTTCATGC	59.957	20	TCAAGTATTCACGTGGCAGC	59.871	20	235	1305	1539
CL24223Contig1	p3	(ACC)6	18	3076	3093	TTTTTGACCATCTGGGAAGC	60.051	20	GTAGTCCATTCTGCGGTGGT	59.997	20	220	2920	3139	GTGGTCAACCCCAAAGAGAA	59.943	20	GTAGTCCATTCTGCGGTGGT	59.997	20	143	2997	3139	TGGTCAACCCCAAAGAGAAG	60.081	20	GTAGTCCATTCTGCGGTGGT	59.997	20	142	2998	3139
CL927Contig1	p3	(ACC)7	21	1582	1602	TTCCTACACCATCTCCTCGG	60.065	20	CTATGTCCGATATGCCGTCC	60.318	20	251	1559	1809	TTCCTACACCATCTCCTCGG	60.065	20	GATATGCCGTCCAACGGTAG	60.352	20	243	1559	1801	TTCCTACACCATCTCCTCGG	60.065	20	GCTATGTCCGATATGCCGTC	60.465	20	252	1559	1810
CL24320Contig1	p3	(ACG)5	15	4365	4379	AAAGCAAACCACACCGATTC	59.978	20	TCAGTCTTGTGAATGGCAGC	59.992	20	185	4294	4478	AAAGCAAACCACACCGATTC	59.978	20	GGCTCTTGAAAAACCAACCA	60.088	20	110	4294	4403	AAAGCAAACCACACCGATTC	59.978	20	TGGCTCTTGAAAAACCAACC	60.088	20	111	4294	4404
CL14005Contig1	p3	(ACG)5	15	337	351	CATCATCGAGCGGAGAAAAT	60.177	20	TGTCTGTGTGTGTGTGTGGC	60.267	20	163	313	475	CATCATCGAGCGGAGAAAAT	60.177	20	TGTGTGTGTGTGGCTCTGTG	60.426	20	157	313	469	CATCATCGAGCGGAGAAAAT	60.177	20	TGTGTGTGTGTGTGGCTCTG	60.426	20	159	313	471
CL36269Contig1	p3	(ACG)5	15	952	966	CGTTTTGCATTGTCAAGTGG	60.149	20	GATGGATCTCATCGGCTCAT	60.002	20	212	886	1097	CGTTTTGCATTGTCAAGTGG	60.149	20	GGATCTCATCGGCTCATGTT	60.042	20	209	886	1094	CGTTTTGTTGGCTCGTAACA	59.769	20	GATGGATCTCATCGGCTCAT	60.002	20	272	826	1097
CL7774Contig1	p3	(ACG)5	15	578	592	GATGGCAAAACGGACAGATT	59.939	20	AAGAACACTTTCCATTGCCG	60.11	20	194	426	619	TCTCACGTCCTTTGTGAACG	59.873	20	AAGAACACTTTCCATTGCCG	60.11	20	132	488	619	GATGGCAAAACGGACAGATT	59.939	20	AGAACACTTTCCATTGCCGT	59.598	20	193	426	618
CL12870Contig1	p3	(ACG)5	15	39	53	GCACCACCGACTTTATTTACG	59.527	21	ATCTTCGGAGATGTTGGTGG	59.927	20	277	11	287	GCACCACCGACTTTATTTACG	59.527	21	GGAGATGTTGGTGGAAAGGA	59.903	20	271	11	281	GCACCACCGACTTTATTTACG	59.527	21	CCGTCCTAAGTGAGGCAGTC	59.867	20	201	11	211
CL10935Contig1	p3	(ACT)5	15	1979	1993	CCTCCATGACACAACACACC	59.846	20	TGCGCCTGTTACTGTTCTTG	60.05	20	224	1897	2120	CCCTCCATGACACAACACAC	59.846	20	TGCGCCTGTTACTGTTCTTG	60.05	20	225	1896	2120	ACCCTCCATGACACAACACA	59.846	20	TGCGCCTGTTACTGTTCTTG	60.05	20	226	1895	2120
CL19195Contig1	p3	(ACT)5	15	791	805	GGCTTTTAGGGGACAACACA	59.971	20	GGCCAACTGCAGAAAGAAAG	59.993	20	178	668	845	GAGGGCTTTTAGGGGACAAC	59.94	20	GGCCAACTGCAGAAAGAAAG	59.993	20	181	665	845	CAGACTGTGCGAGTATGGGA	59.855	20	GGCCAACTGCAGAAAGAAAG	59.993	20	211	635	845
CL14645Contig1	p3	(ACT)6	18	1652	1669	TCACTGAATGGTACAGGCCA	60.112	20	TTTTCAAGATGAAACCCCCTT	59.801	21	237	1523	1759	TCACTGAATGGTACAGGCCA	60.112	20	TTTCAAGATGAAACCCCCTT	58.477	20	236	1523	1758	TCACTGAATGGTACAGGCCA	60.112	20	TTTTCAAGATGAAACCCCCT	58.477	20	237	1523	1759
CL2169Contig1	p3	(AGA)5	15	1669	1683	AAAGGCAAAGACAGGAGCAG	59.615	20	CTTCTCCTTGGCCCTCTCTC	60.468	20	228	1481	1708	GCAAGAGCAAGGAGAAGGAC	59.166	20	TGATCACGATTTTGTCCTGG	59.496	20	264	1629	1892	GGCAAGAGCAAGGAGAAGG	60.081	19	TGCTGATCACGATTTTGTCC	59.654	20	268	1628	1895
CL33662Contig1	p3	(AGA)5	15	108	122	AGAAGGCGGTTCTCAAAGGT	60.247	20	GTCAGCGGGAACTTGATGAT	60.081	20	172	77	248	AGAAGGCGGTTCTCAAAGGT	60.247	20	AATGTCCACGATGAACACCA	59.812	20	233	77	309	CAAAGAAGGCGGTTCTCAAA	60.357	20	GTCAGCGGGAACTTGATGAT	60.081	20	175	74	248
CL28809Contig1	p3	(AGA)5	15	954	968	AGGAATATTGCGTCCGTCAG	60.096	20	CCCGTCTCAATCTTCCATGT	59.927	20	267	786	1052	GGTTTTTCCTCACACGCTTC	59.717	20	CTTGGGTTCCACAAAAGCAT	59.971	20	271	909	1179	GGTTTTTCCTCACACGCTTC	59.717	20	GTTCCCGTCTCAATCTTCCA	60.05	20	147	909	1055
CL21634Contig1	p3	(AGA)5	15	535	549	ATGAGACGAGTGGAACGACC	60.12	20	TAAACACATTGGAAAGCCCC	59.801	20	100	479	578	TCAGTTCCCAACTCGGTTTT	59.569	20	TAAACACATTGGAAAGCCCC	59.801	20	125	454	578	CATCCCTCAGTTCCCAACTC	59.505	20	TAAACACATTGGAAAGCCCC	59.801	20	131	448	578
CL25902Contig1	p3	(AGA)5	15	2176	2190	CAACACTGTGGTTTCGGATG	60.001	20	CCTCCTCCTCCTCATCATCA	60.152	20	197	2031	2227	CAACACTGTGGTTTCGGATG	60.001	20	CCTCATCATCATCCTCCTCC	59.415	20	188	2031	2218	CAACACTGTGGTTTCGGATG	60.001	20	CCTCCTCATCATCATCCTCC	59.415	20	191	2031	2221
CL3462Contig1	p3	(AGA)5	15	3349	3363	CAGTCTGTTTGGCGAGACCT	60.444	20	GGCCTCTGAACCTCTGTGAG	59.986	20	217	3318	3534	CAGTCTGTTTGGCGAGACCT	60.444	20	GCCTCTGAACCTCTGTGAGC	60.143	20	216	3318	3533	CAGTCTGTTTGGCGAGACCT	60.444	20	CTGTGAGCTGCAAAGGACTG	59.77	20	204	3318	3521
CL8178Contig1	p3	(AGA)5	15	434	448	CGGAAGATGACGACGAAAAT	60.074	20	ACGTTTCCTGCTCTCCTTCA	59.989	20	215	297	511	ATGTGAAGCCGGAAGATGAC	60.081	20	ACGTTTCCTGCTCTCCTTCA	59.989	20	224	288	511	CCTATTTCCCGGATCCTCAT	60.11	20	ACGTTTCCTGCTCTCCTTCA	59.989	20	182	330	511
CL29354Contig1	p3	(AGA)5	15	968	982	GACCATCCCAAGAGCATCAT	59.893	20	TTGTCGTCTTCATCGTCGTC	59.837	20	148	858	1005	GGTGGTGATGGGGATGATTA	60.404	20	AACTGCCCTTCTGGGAGAAT	60.074	20	223	923	1145	GAGTGAGGAGAACACAGGGG	59.682	20	TTGTCGTCTTCATCGTCGTC	59.837	20	231	775	1005
CL27114Contig1	p3	(AGA)5	15	820	834	GCGTGTCAGATCCAGTAGCA	60.016	20	TTCAAGCAGATGTTTGTGCC	59.847	20	258	719	976	TACAGAGGCCACAACGAGTG	59.897	20	TTCAAGCAGATGTTTGTGCC	59.847	20	207	770	976	CACAGCGTGTCAGATCCAGT	59.897	20	TTCAAGCAGATGTTTGTGCC	59.847	20	262	715	976
CL23935Contig1	p3	(AGA)5	15	352	366	TGAGGGTGTCGGTGATGTAG	59.545	20	ACTTCCTGGATGTCCTGGTG	59.962	20	239	267	505	TACCCCACCCTAAAACCTCC	60.046	20	GTCCAAAGGTTCCCTCACAG	59.549	20	271	119	389	ACCATGAAGCAGATGAGGGT	59.535	20	ACTTCCTGGATGTCCTGGTG	59.962	20	252	254	505
CL27511Contig1	p3	(AGA)5	15	676	690	TGCAGTGAGCGAGAGAAAGA	60.008	20	CTTTGAGCTGCTCCTGGTTC	60.134	20	262	488	749	TCTGCAGTGAGCGAGAGAAA	60.008	20	CTTTGAGCTGCTCCTGGTTC	60.134	20	264	486	749	AGAAAAGAGCCGAGGAGGAC	59.957	20	CTTTCATCCACTCCCAGAGC	59.803	20	222	561	782
CL55Contig1	p3	(AGA)5	15	1645	1659	TGCAGTGCAGACATTTCCTC	59.992	20	TGTCGTGTCTGAGCTGGAAC	60.03	20	231	1501	1731	TGCAGTGCAGACATTTCCTC	59.992	20	TACATTCTCCCGCTTCTTCG	60.344	20	193	1501	1693	CTACGGGGCCAAGATCTACA	60.088	20	TACATTCTCCCGCTTCTTCG	60.344	20	263	1431	1693
CL34558Contig1	p3	(AGA)5	15	3854	3868	TTTCATGCAACGAGGTTCAG	59.84	20	CTTCTTCTTCGCCTCCTCCT	60.088	20	194	3728	3921	TTTCATGCAACGAGGTTCAG	59.84	20	CCTCTTCTTCTTCGCCTCCT	60.088	20	197	3728	3924	TTTTCATGCAACGAGGTTCA	60.234	20	CTTCTTCTTCGCCTCCTCCT	60.088	20	195	3727	3921
CL28401Contig1	p3	(AGA)6	18	664	681	CAACTGTGTAAAGGCGCAGA	60.05	20	GTCCTTCACCTCTTTGAGCG	59.989	20	174	545	718	GCTCCCAGAGTGTATCGAGC	59.981	20	TTCTTCTCATCCTCGCCACT	59.95	20	118	624	741	GCTCCCAGAGTGTATCGAGC	59.981	20	TTCTCATCCTCGCCACTCTT	59.95	20	115	624	738
CL25077Contig1	p3	(AGA)6	18	736	753	CAAGAGATGGCTGCAAAACA	59.988	20	ATTGATTGTGGCGGAAAGAG	60.074	20	225	608	832	CAAGAGATGGCTGCAAAACA	59.988	20	GGCGGAAAGAGGTCACAATA	60.074	20	216	608	823	CAAGAGATGGCTGCAAAACA	59.988	20	TTGTGTGGGTTATGTGGGAA	59.667	20	244	608	851
CL1804Contig1	p3	(AGA)6	18	1047	1064	CCGTTTGGACACTTGTGTTG	60.041	20	CACGTATGCAACCTTCAGGA	59.716	20	140	992	1131	GCGTGTTGCTGGAAACAATA	59.735	20	CACGTATGCAACCTTCAGGA	59.716	20	167	965	1131	TAGCTCACACCGTTTGGACA	60.301	20	CACGTATGCAACCTTCAGGA	59.716	20	149	983	1131
CL33712Contig1	p3	(AGA)6	18	235	252	CTGAGCACACCAAGAAGCAG	59.77	20	TCGAGCGAACAGTTTTGATG	59.988	20	280	25	304	CTGAGCACACCAAGAAGCAG	59.77	20	CGAGCGAACAGTTTTGATGA	59.988	20	279	25	303	ACCAAGAAGCAGGAGAGCAG	59.745	20	TCGAGCGAACAGTTTTGATG	59.988	20	272	33	304
CL26606Contig1	p3	(AGA)6	18	415	432	GTGCTGGAAAAGTGAGAGGC	59.997	20	TCTTAGGAGTTGGCATTGGG	60.066	20	160	369	528	GTGCTGGAAAAGTGAGAGGC	59.997	20	TTAGGAGTTGGCATTGGGTC	59.933	20	158	369	526	CTGGAAAAGTGAGAGGCCAG	59.982	20	TCTTAGGAGTTGGCATTGGG	60.066	20	157	372	528
CL8003Contig1	p3	(AGA)6	18	2705	2722	TCACGTTTCATTTGTTCAGCA	60.287	21	GGCCTCACGTTAATGTTCGT	60	20	277	2609	2885	TCACGTTTCATTTGTTCAGCA	60.287	21	TACGTTTTCAAATAGCCCGC	60.095	20	157	2609	2765	GCCGTCCACACTGAAAAGTAA	60.161	21	GTTTTCAAATAGCCCGCTTG	59.72	20	263	2500	2762
CL36123Contig1	p3	(AGA)6	18	1526	1543	TCGTCTACTCCCGAGTTGGT	59.721	20	CTTCTCTTGCACTCGAACCC	59.989	20	228	1349	1576	TCGTCTACTCCCGAGTTGGT	59.721	20	CCTTCTCTTGCACTCGAACC	59.989	20	229	1349	1577	TCGTCTACTCCCGAGTTGGT	59.721	20	CCCTTCTCTTGCACTCGAAC	59.989	20	230	1349	1578
CL35027Contig1	p3	(AGA)7	21	1793	1813	ACCCAGTCTGAGAGGAGCAA	59.986	20	ATTACCAGGAGCACGTGGAG	60.134	20	143	1770	1912	AACCCAGTCTGAGAGGAGCA	59.986	20	ATTACCAGGAGCACGTGGAG	60.134	20	144	1769	1912	GAAAACGGTCAAAGGAACCA	59.948	20	ATTGCCTTGTACGCTCATCC	60.103	20	147	1705	1851
CL23397Contig1	p3	(AGA)7	21	1372	1392	GATCAAGCTGAGCAAGGAGG	60.096	20	CGTGTGAACTAACAGGCCAA	59.758	20	254	1202	1455	AGAGGAGGACGAGGAGGAAG	59.945	20	ACCTGCACAACAAGAGGAGG	60.298	20	270	1148	1417	GATCAAGCTGAGCAAGGAGG	60.096	20	ACCTGCACAACAAGAGGAGG	60.298	20	216	1202	1417
CL29599Contig1	p3	(AGC)5	15	837	851	AAACTGAGAGGTCGGGATGA	59.655	20	ATCACAGCTGGCTGAGGC	60.105	18	137	760	896	AAACTGAGAGGTCGGGATGA	59.655	20	ATCACAGCTGGCTGAGGCT	61.142	19	137	760	896	TGCGCAGAGAACAGGATAAA	59.566	20	ATCACAGCTGGCTGAGGC	60.105	18	154	743	896
CL29792Contig1	p3	(AGC)5	15	1211	1225	ACGAAGGAGAGCATTGGAAA	59.813	20	CCCACGACCTCGACTGTTAT	59.989	20	261	1049	1309	ATGTCCAGGTCTTGCTGGAG	60.261	20	CCCACGACCTCGACTGTTAT	59.989	20	242	1068	1309	CCAGGTCTTGCTGGAGTACC	59.721	20	CCCACGACCTCGACTGTTAT	59.989	20	238	1072	1309
CL4298Contig1	p3	(AGC)5	15	848	862	ACGAGCGCAAAAGAGAACAT	60.022	20	ACTTTGTGAGTCCCATTCGG	59.966	20	220	759	978	GATGTTCAACTGCATCACGG	60.12	20	ACTTTGTGAGTCCCATTCGG	59.966	20	188	791	978	ATGTTCAACTGCATCACGGA	60.12	20	ACTTTGTGAGTCCCATTCGG	59.966	20	187	792	978
CL4198Contig1	p3	(AGC)5	15	520	534	AGACACTTTGATGAACCCCG	59.966	20	GCACCGTAACTCCCAACTGT	60.035	20	123	491	613	CGAATCTGCTTTTTCTTCGC	60.096	20	GCACCGTAACTCCCAACTGT	60.035	20	183	431	613	GACTGGTGCGGCTAATGAAT	60.103	20	GCACCGTAACTCCCAACTGT	60.035	20	261	353	613
CL16017Contig1	p3	(AGC)5	15	2771	2785	AGACGTGCTCTTCCGTGACT	60.057	20	CTTAGTGTTGCGTGCCTTCA	60.05	20	257	2604	2860	AGACGTGCTCTTCCGTGACT	60.057	20	TTAGTGTTGCGTGCCTTCAG	60.05	20	256	2604	2859	GCCATCTCCCATGTACCATC	60.166	20	ATCAGTCCACCACTGGGAAG	59.962	20	202	2691	2892
CL11307Contig1	p3	(AGC)5	15	549	563	AGCCAAGTTGGTGTGGTCTC	60.159	20	TTGATGTTGCGCTTTTGTTC	59.856	20	253	390	642	TCAGGAACCTGAGGACCAAG	60.229	20	TTGATGTTGCGCTTTTGTTC	59.856	20	148	495	642	ACGGAGTCAAACAGCCAAGT	59.769	20	TTGATGTTGCGCTTTTGTTC	59.856	20	265	378	642
CL16359Contig1	p3	(AGC)5	15	2587	2601	AGCTGAGTTAGACGCCTGGA	60.156	20	GGTCATGTTGTTCATGGCTG	59.967	20	196	2525	2720	AGCTGAGTTAGACGCCTGGA	60.156	20	CCTTTCTCTCAGCATGCCTC	60.096	20	176	2525	2700	AGCTGAGTTAGACGCCTGGA	60.156	20	GTCATGTTGTTCATGGCTGC	60.128	20	195	2525	2719
CL28500Contig1	p3	(AGC)5	15	1105	1119	ATATCTGACGGGCAGGATTG	59.917	20	AAGCAAAGCAGTGCCTGAAT	60.022	20	170	1042	1211	AGACCTGGCCCAAGACTTTT	60.11	20	AAGCAAAGCAGTGCCTGAAT	60.022	20	261	951	1211	ATGAACACAGGACACCACCA	59.846	20	AAGCAAAGCAGTGCCTGAAT	60.022	20	138	1074	1211
CL36422Contig1	p3	(AGC)5	15	2358	2372	CAACATGGTGTACACGGGTC	59.726	20	TGTCTGCCTAGTGTTGGCAC	59.905	20	171	2259	2429	CAACATGGTGTACACGGGTC	59.726	20	AGTGTTGGCACTCGACCTTT	59.769	20	162	2259	2420	CAACATGGTGTACACGGGTC	59.726	20	GGCCTGTCTGAACAAAGGAA	60.232	20	249	2259	2507
CL11084Contig1	p3	(AGC)5	15	3937	3951	CAGGAAGCTCCAAAGAGACG	60.126	20	AGCTGTGCATGTCCTTCCTT	59.874	20	210	3865	4074	CAGCAGGAAGCTCCAAAGAG	60.269	20	AGCTGTGCATGTCCTTCCTT	59.874	20	213	3862	4074	AGACGACAAGGTCAGCATCC	60.269	20	AGCTGTGCATGTCCTTCCTT	59.874	20	168	3907	4074
CL24321Contig1	p3	(AGC)5	15	739	753	CAGTGCAGAAGCTGTTGAGC	59.929	20	CCCAACCCTAAAAGGGGTAA	60.041	20	264	683	946	AGCAACAATTTTCCCATTGC	59.945	20	CGAGAGGAGAGCTAGCCAAA	59.853	20	213	653	865	CAGTGCAGAAGCTGTTGAGC	59.929	20	CGAGAGGAGAGCTAGCCAAA	59.853	20	183	683	865
CL220Contig1	p3	(AGC)5	15	108	122	CCTCCGAGGAGAGAGAGACA	59.657	20	ACTTTCACAGCACATCCGTG	59.751	20	142	17	158	AAGGAGGAGAAAGAGAGGCG	60.088	20	AGGATCTCGAAAGGGTCTGC	60.735	20	153	64	216	AAGGAGGAGAAAGAGAGGCG	60.088	20	GTTGGAGCGTCAGGAAGATG	60.801	20	269	64	332
CL15060Contig1	p3	(AGC)5	15	1931	1945	CCTGAGTACCCTTCCAGCAC	59.721	20	GTAGCTGCCCGTGTATCCAT	59.985	20	222	1813	2034	ACCTGAGTACCCTTCCAGCA	59.721	20	GTAGCTGCCCGTGTATCCAT	59.985	20	223	1812	2034	GAGTACCCTTCCAGCACAGG	59.721	20	GTAGCTGCCCGTGTATCCAT	59.985	20	219	1816	2034
CL32242Contig1	p3	(AGC)5	15	331	345	CTTGCATGCTGTGCTTCATT	60.019	20	GTTTCTTCTCACTCGGCGTC	59.997	20	277	304	580	CTTGCATGCTGTGCTTCATT	60.019	20	CAAAATGGATTGGCTCGTCT	60.074	20	146	304	449	CTTGCATGCTGTGCTTCATT	60.019	20	CTCTTCTTGTTCGCCTCGTC	60.134	20	108	304	411
CL2423Contig1	p3	(AGC)5	15	2108	2122	GACCCCAACCTCAAAAGGAT	60.169	20	ATCCAGTAAGATGGCGATGG	59.917	20	271	1926	2196	CTACGTCAACCTGCTGCTGA	60.199	20	ATCCAGTAAGATGGCGATGG	59.917	20	184	2013	2196	CTACGTCAACCTGCTGCTGA	60.199	20	GCCGTCTCTACTCAGATCGC	60.127	20	238	2013	2250
CL8191Contig1	p3	(AGC)5	15	4068	4082	GAGTTCCATAACCCGCTGAA	60.074	20	GGAGGAGTAGGAGGTGAGGG	60.066	20	243	4018	4260	AGAGTTCCATAACCCGCTGA	59.694	20	GGAGGAGTAGGAGGTGAGGG	60.066	20	244	4017	4260	CGTCTTCAGACTTCCCTTCG	59.982	20	GCTTCCACGAAGACGTGAGT	60.453	20	225	3887	4111
CL26017Contig1	p3	(AGC)5	15	136	150	GATTGCAGCTCTGTCCATCA	59.95	20	GAGCCCTTTTCTTTTCCACC	60.053	20	274	14	287	GATTGCAGCTCTGTCCATCA	59.95	20	GGAGCCCTTTTCTTTTCCAC	60.053	20	275	14	288	GATTGCAGCTCTGTCCATCA	59.95	20	GTGGAGCCCTTTTCTTTTCC	60.053	20	277	14	290
CL8649Contig1	p3	(AGC)5	15	2861	2875	GCAGCTGAGGTCAATCACAA	59.992	20	GGTACAATTGGGGTGTGCTC	60.24	20	256	2833	3088	ATGCTCAGCCTGTTTGTGTG	59.905	20	CACTCGTTCTCCTCCTCCAC	59.835	20	219	2683	2901	CATGCTCAGCCTGTTTGTGT	59.905	20	CACTCGTTCTCCTCCTCCAC	59.835	20	220	2682	2901
CL3038Contig1	p3	(AGC)5	15	1685	1699	GCAGCTGTTGTGAAAGCACT	59.243	20	CAAATCAAATGCCACATTGC	59.937	20	228	1617	1844	GCAGCTGTTGTGAAAGCACT	59.243	20	ACCACAGAGCCCAGTTCATC	60.12	20	269	1617	1885	GCAGCTGTTGTGAAAGCACT	59.243	20	AGACAACAACCACAGAGCCC	60.159	20	277	1617	1893
CL23373Contig1	p3	(AGC)5	15	1114	1128	GCGTTCATCCTTATAGGCCA	60.06	20	ACAAAATGCTCCGCGTTATC	60.103	20	116	1089	1204	GCGTTCATCCTTATAGGCCA	60.06	20	TTTAGCCTTCTCGTTGCCAT	59.845	20	147	1089	1235	CAAACTCAAGTGGCAACGAA	59.881	20	ACAAAATGCTCCGCGTTATC	60.103	20	172	1033	1204
CL7990Contig1	p3	(AGC)5	15	1924	1938	GCTAGCCTCCACCTCATGTC	59.834	20	CTTGGTCCATGTGCTGATTG	60.112	20	253	1794	2046	GCTAGCCTCCACCTCATGTC	59.834	20	CCCCTGATGATTCACTTGGT	59.779	20	267	1794	2060	GCTAGCCTCCACCTCATGTC	59.834	20	ACCCCTGATGATTCACTTGG	59.779	20	268	1794	2061
CL27016Contig1	p3	(AGC)5	15	754	768	GGAGGGCTGTGAACACAAAT	59.973	20	TCACGAAGTACCTCACACGC	59.905	20	192	628	819	GGAGGGCTGTGAACACAAAT	59.973	20	ATCTGCCTGTTTGGACTGCT	59.874	20	214	628	841	GCCTCCTGGACATTCACATT	59.934	20	TCACGAAGTACCTCACACGC	59.905	20	277	543	819
CL6014Contig1	p3	(AGC)5	15	421	435	GTTGGTTTGGAGGTTCTGGA	59.943	20	CGGATCGTACATACAGGGCT	59.978	20	225	302	526	GGATCCAGGACTGCCAAGTA	60.073	20	CGGATCGTACATACAGGGCT	59.978	20	208	319	526	CTTCCGCCACAACTCTTCTC	59.989	20	TCTTGGACCGGTTTGTTCTC	60.088	20	263	238	500
CL14150Contig1	p3	(AGC)5	15	2327	2341	TACCAAGACGAGTGTGACCG	59.745	20	CCCTTTTGGTATGAGCTGGA	60.066	20	260	2251	2510	TCCAACAATCCCAACCTGAT	60.173	20	CTGTGACCTCCATTCCTGCT	60.261	20	248	2230	2477	TCCAACAATCCCAACCTGAT	60.173	20	AGCTGTGACCTCCATTCCTG	60.261	20	250	2230	2479
CL28259Contig1	p3	(AGC)5	15	494	508	TCAAATGCATGGACAAGGAA	60.049	20	TTCTGGAGCAGCTGGTTCTT	60.134	20	184	373	556	CATCAAATGCATGGACAAGG	59.924	20	TTCTGGAGCAGCTGGTTCTT	60.134	20	186	371	556	TCAAATGCATGGACAAGGAA	60.049	20	GACGTCGAACATGCACAAAC	60.168	20	212	373	584
CL8400Contig1	p3	(AGC)5	15	2976	2990	TCCTTTTGACGCTGCTTTTT	59.996	20	AGACTCCTTTCTTCGGAGGC	59.957	20	225	2796	3020	TCCTTTTGACGCTGCTTTTT	59.996	20	GACTCCTTTCTTCGGAGGCT	59.957	20	224	2796	3019	GCAGCCTATCCTTCACAAGC	59.985	20	AGACTCCTTTCTTCGGAGGC	59.957	20	258	2763	3020
CL11918Contig1	p3	(AGC)5	15	976	990	TTCTGATTGGTCGGGAAAAG	60.044	20	TCCTCCTCCTCTGTGGAATG	60.191	20	151	882	1032	CTTTCTGATTGGTCGGGAAA	60.044	20	TCCTCCTCCTCTGTGGAATG	60.191	20	153	880	1032	TTCTGATTGGTCGGGAAAAG	60.044	20	TAAACAAAGCCTCGGAATCG	60.202	20	258	882	1139
CL21469Contig1	p3	(AGC)5	15	59	73	TTGAGCATCACCTTGTTTCG	59.84	20	AATGGAACACAGAAGCCACC	59.973	20	151	36	186	TTGAGCATCACCTTGTTTCG	59.84	20	TGGCAAACAAAAATGGAACA	59.946	20	162	36	197	TTGAGCATCACCTTGTTTCG	59.84	20	TGCCTGTGAGTGTTGGGATA	60.112	20	214	36	249
CL4485Contig1	p3	(AGC)6	18	380	397	AAAGATCCACGGTGCAATTC	59.939	20	CCAGTCCAGCAGTTTGTTGA	59.873	20	201	269	469	AAAGATCCACGGTGCAATTC	59.939	20	TGAACCAGTCCAGCAGTTTG	59.873	20	205	269	473	GCGTAAAAGCAAAAAGACGG	59.89	20	CCAGTCCAGCAGTTTGTTGA	59.873	20	275	195	469
CL1611Contig1	p3	(AGC)6	18	1148	1165	ACAGCTTGCTGCTGAGGAAT	60.164	20	GCTAGGCAAGGAGGTCACTG	60.012	20	241	1091	1331	GGCAACTTGTTGGACAGCTT	60.299	20	GCTAGGCAAGGAGGTCACTG	60.012	20	254	1078	1331	AAGGCAACTTGTTGGACAGC	60.299	20	GCTAGGCAAGGAGGTCACTG	60.012	20	256	1076	1331
CL8651Contig1	p3	(AGC)6	18	1820	1837	ACCCGGTCTACATCGTTCAG	59.989	20	ACCAAAACATAAAGCGGTGC	60.003	20	141	1749	1889	ACCCGGTCTACATCGTTCAG	59.989	20	AGTGCGCATCTCTCCAGATT	59.981	20	210	1749	1958	GTGACATCATCATTCCGCTG	60.08	20	ACCAAAACATAAAGCGGTGC	60.003	20	216	1674	1889
CL31970Contig1	p3	(AGC)6	18	633	650	AGCACACACAGGCAGAATTG	59.905	20	GTTGACCACAATGGGAAACC	60.073	20	127	550	676	AGCACACACAGGCAGAATTG	59.905	20	TTGACCACAATGGGAAACCT	60.21	20	126	550	675	AGCACACACAGGCAGAATTG	59.905	20	AAGGCCGTCAGTGCTAATTG	60.27	20	206	550	755
CL30612Contig1	p3	(AGC)6	18	1979	1996	CATAAAGACGAGGCCAAGGA	60.206	20	GCTAACAGCCTCGTTTCCTG	60.015	20	259	1923	2181	CATAAAGACGAGGCCAAGGA	60.206	20	CATGTTGCTTGGATGTTTGG	59.964	20	182	1923	2104	CATAAAGACGAGGCCAAGGA	60.206	20	TACTGGGAGTGTCCGAGGAG	60.252	20	127	1923	2049
CL28417Contig1	p3	(AGC)6	18	2200	2217	CATCGAGGTGGAACATCCTT	59.927	20	ACCACCACCACTACCACCAC	60.608	20	269	2121	2389	ATCGAGGTGGAACATCCTTG	59.927	20	ACCACCACCACTACCACCAC	60.608	20	268	2122	2389	ATTCCTAACAGGAGCGCAGA	59.978	20	AAGTCGAAGAAGAGCCTCCA	59.162	20	228	2081	2308
CL898Contig1	p3	(AGC)6	18	92	109	TGCCAGTTCAACCTTCCTCT	59.844	20	TTCCCTCATTATCTGCCGAC	60.036	20	166	37	202	CACGTCATTCAGTGCCAGTT	59.751	20	TTCCCTCATTATCTGCCGAC	60.036	20	178	25	202	GTGCCAGTTCAACCTTCCTC	59.703	20	TTCCCTCATTATCTGCCGAC	60.036	20	167	36	202
CL5477Contig1	p3	(AGG)5	15	207	221	AACCGACGAGACGACTTTTG	60.291	20	TTTGGGGCAAATGAGAGAAC	60.051	20	264	153	416	AACCGACGAGACGACTTTTG	60.291	20	GACAAACAGGAAAGACGGGA	60.088	20	174	153	326	AACCGACGAGACGACTTTTG	60.291	20	GGCAAATGAGAGAACTTGGC	59.82	20	259	153	411
CL9515Contig1	p3	(AGG)5	15	1047	1061	AATCCCCCAGGAGGTAACAG	60.183	20	GGAAGTGTAGCACTCCTCCG	59.867	20	244	981	1224	AATCCCCCAGGAGGTAACAG	60.183	20	GTAGCACTCCTCCGTTTCCA	60.255	20	238	981	1218	GTCCGGCTTCTATCATTTCG	59.668	20	GGAAGTGTAGCACTCCTCCG	59.867	20	272	953	1224
CL22433Contig1	p3	(AGG)5	15	2474	2488	ACGACTGGCTCTCACTGGAT	59.866	20	GCACACTGTGTCTGGCTGTT	59.948	20	214	2343	2556	ACGACTGGCTCTCACTGGAT	59.866	20	ACACTGTGTCTGGCTGTTGC	59.948	20	212	2343	2554	ACGACTGGCTCTCACTGGAT	59.866	20	CTGTGTCTGGCTGTTGCTGT	60.096	20	209	2343	2551
CL8240Contig1	p3	(AGG)5	15	1034	1048	ATACTCCACCTTCTCCGGCT	60.096	20	GGTGGCCACACTTTTCAACT	60.012	20	203	959	1161	ATACTCCACCTTCTCCGGCT	60.096	20	AGGTGGCCACACTTTTCAAC	60.012	20	204	959	1162	ATACTCCACCTTCTCCGGCT	60.096	20	CCCAAACAGAAGTCCATCGT	59.966	20	171	959	1129
CL20581Contig1	p3	(AGG)5	15	143	157	ATTGACGTTTTGATCGACCC	59.797	20	GATGTCGGCAAAGTACGTGA	59.722	20	141	57	197	GGAGGATGAAGACAACGAGG	59.655	20	GATGTCGGCAAAGTACGTGA	59.722	20	109	89	197	GGGAGGATGAAGACAACGAG	59.655	20	GATGTCGGCAAAGTACGTGA	59.722	20	110	88	197
CL8623Contig1	p3	(AGG)5	15	2120	2134	CACTTGAAGCATCGAGCAAA	60.134	20	TACAGATGCGCACAGTCTCC	60.016	20	204	1973	2176	CTGCTTCAAAACTTCGCACA	60.172	20	TACAGATGCGCACAGTCTCC	60.016	20	251	1926	2176	AAACTTCGCACATTTCCTGC	60.257	20	TACAGATGCGCACAGTCTCC	60.016	20	243	1934	2176
CL30058Contig1	p3	(AGG)5	15	661	675	CAGGGCTACATGTCTCCACA	59.701	20	CCTTGTAGGCCAGGATCTGT	59.162	20	277	523	799	CAGCATAGCCAGGGCTACAT	60.257	20	CCGGACATGTTGGGTATGAC	61.046	20	203	514	716	CAGGGCTACATGTCTCCACA	59.701	20	ACCTTGTAGGCCAGGATCTGT	60.009	21	278	523	800
CL26014Contig1	p3	(AGG)5	15	615	629	CATCCCTCCGAAGAAATTCA	60.006	20	GACATCCGCAACGAGTCAGT	61.292	20	275	389	663	ATCTCACGGCTGAGAAAGGA	59.95	20	GACATCCGCAACGAGTCAGT	61.292	20	256	408	663	AGGAGGAGAAGAGCCAGGAG	60.088	20	GACATCCGCAACGAGTCAGT	61.292	20	153	511	663
CL30352Contig1	p3	(AGG)5	15	270	284	CCAAAAATCATCTGCCGAGT	60.074	20	TCTCCATTTCCTTCCTCCCT	60.008	20	112	234	345	AAAAATCATCTGCCGAGTGG	60.074	20	TCTCCATTTCCTTCCTCCCT	60.008	20	110	236	345	AAAAATCATCTGCCGAGTGG	60.074	20	CATCCATCCTCATCTTCCGT	59.886	20	143	236	378
CL34855Contig1	p3	(AGG)5	15	579	593	CGCCTTCTTCTGAGTTGAGG	60.126	20	TCGCCTGTGCTATTTCAGTG	60.011	20	100	551	650	CCGCCTTCTTCTGAGTTGAG	60.126	20	TCGCCTGTGCTATTTCAGTG	60.011	20	101	550	650	CCGCCTTCTTCTGAGTTGAG	60.126	20	ACAAGCTCGCCTGTGCTATT	60.044	20	107	550	656
CL27933Contig1	p3	(AGG)5	15	159	173	CGGAAGGCTTCTATCTCGTG	59.971	20	CGTGATTTTGTCCACCCTCT	59.966	20	263	63	325	CACGGAAGGCTTCTATCTCG	59.971	20	CGTGATTTTGTCCACCCTCT	59.966	20	265	61	325	CACGGAAGGCTTCTATCTCG	59.971	20	GAGGGAATTCTTGCCACAAA	60.051	20	154	61	214
CL14555Contig1	p3	(AGG)5	15	30	44	GAACTTCCACAAGTGTCGGC	60.7	20	GGCTGGTTGTAATGCTCCAT	59.962	20	240	3	242	GAACTTCCACAAGTGTCGGC	60.7	20	GGTACTGGGGCTGGTTGTAA	59.853	20	248	3	250	GAACTTCCACAAGTGTCGGC	60.7	20	TGAGCAGGTTGGTGAAGATG	59.831	20	212	3	214
CL8585Contig1	p3	(AGG)5	15	618	632	GAGGCCTCTGTGATGAGGAG	59.945	20	GGTTTGCTTGAGGCAGAAGA	60.517	20	260	558	817	GAGGCCTCTGTGATGAGGAG	59.945	20	TTGCTTGAGGCAGAAGAAGG	60.647	20	257	558	814	GAGGCCTCTGTGATGAGGAG	59.945	20	GATGCGAACTTCCAGTGTTG	59.293	20	161	558	718
CL5215Contig1	p3	(AGG)5	15	441	455	GCAGAGGTACGCTCAGAACC	60.02	20	CTTGAGGAACGGGTGTTGTC	60.545	20	255	412	666	GCAGAGGTACGCTCAGAACC	60.02	20	TCTTGAGGAACGGGTGTTGT	60.545	20	256	412	667	GCAGAGGTACGCTCAGAACC	60.02	20	GTCTTGAGGAACGGGTGTTG	60.545	20	257	412	668
CL18232Contig1	p3	(AGG)5	15	37	51	GCCACTCGGTTTTTCAGTTT	59.218	20	TGAAGGCAAATGACTGCTTG	59.988	20	220	0	219	GCCACTCGGTTTTTCAGTTT	59.218	20	GGATTCGTTATTTGCCGAGA	60.038	20	254	0	253	AGTTTCCTGTGAGGTGGGG	59.946	19	TGAAGGCAAATGACTGCTTG	59.988	20	205	15	219
CL4487Contig1	p3	(AGG)5	15	231	245	GCTTGTGGGATTTGGTCTGT	59.973	20	GGTCGTCATCTGGAAAAAGC	59.676	20	211	197	407	GCTTGTGGGATTTGGTCTGT	59.973	20	TGGAAAAAGCGACAGAGTCC	60.375	20	201	197	397	GCTTGTGGGATTTGGTCTGT	59.973	20	TCTTAACAAAGCACCCGCTC	60.386	20	121	197	317
CL33341Contig1	p3	(AGG)5	15	600	614	GGATCAAATGGAGGAGACGA	60.011	20	ATTTCCACTGGCATGACTCC	59.934	20	113	565	677	GAGAAGCCGGAGGAGAAACT	59.957	20	ATTTCCACTGGCATGACTCC	59.934	20	139	539	677	GTGGGATCAAATGGAGGAGA	59.862	20	ATTTCCACTGGCATGACTCC	59.934	20	116	562	677
CL6937Contig1	p3	(AGG)5	15	553	567	GGGAGGCACTTGGTCTTGTA	60.111	20	TCTTCTCCCCCTCCTCTCTC	59.883	20	264	516	779	GGGAGGCACTTGGTCTTGTA	60.111	20	TCTCTTCTCCCCCTCCTCTC	59.883	20	266	516	781	GGGAGGCACTTGGTCTTGTA	60.111	20	ACCTAAGCGGTCCTCTCTCC	59.84	20	161	516	676
CL34357Contig1	p3	(AGG)5	15	1357	1371	GGGTCCCGTTATTTCAGGAG	60.683	20	GCAGCCTTCTCTTGGTCTTG	60.134	20	102	1326	1427	GGGTCCCGTTATTTCAGGAG	60.683	20	GATGAGGATGCTCTGCCTCT	59.516	20	181	1326	1506	GGGTCCCGTTATTTCAGGAG	60.683	20	ATGAGGATGCTCTGCCTCTG	60.52	20	180	1326	1505
CL17175Contig1	p3	(AGG)5	15	53	67	GGTCTTGCCAGGTGAAGAAG	59.844	20	ACGTTACAACATCGCCATCC	60.786	20	206	8	213	GAAGAAGATGACGGGGATGA	60.011	20	GTTACAACATCGCCATCCG	59.94	19	191	21	211	GAAGAAGATGACGGGGATGA	60.011	20	GGTCCGAGCAGCATCCTAT	60.196	19	143	21	163
CL8314Contig1	p3	(AGG)5	15	2383	2397	TGTCACCTTCCGTTCACAAA	60.128	20	TGCCTTCGAATAGTCTCGGT	59.836	20	280	2280	2559	GAGTACCCGCATGTCACCTT	59.997	20	TCTCGACAAGTCACACCACC	59.712	20	225	2269	2493	AGTACCCGCATGTCACCTTC	59.997	20	TCTCGACAAGTCACACCACC	59.712	20	224	2270	2493
CL9156Contig1	p3	(AGG)5	15	322	336	TTATTCCGACGAGTCGTTCC	60.074	20	GTTATCGACGTTGCGGTTTT	60.003	20	263	220	482	TTATTCCGACGAGTCGTTCC	60.074	20	TTTTCTTTCACCTCTGCGCT	60.132	20	247	220	466	TTATTCCGACGAGTCGTTCC	60.074	20	TGCGGTTTTCTTTCACCTCT	59.853	20	252	220	471
CL36123Contig1	p3	(AGG)5	15	346	360	TTCTCCTCATTTGGCCTGAC	60.195	20	AACATCCAACCGACACCATT	60.096	20	154	259	412	TTCTCCTCATTTGGCCTGAC	60.195	20	CAGCGCTTACGTAACATCCA	59.895	20	166	259	424	TTCTCCTCATTTGGCCTGAC	60.195	20	ATGCTTTTTCTCAGGCGTGT	59.882	20	280	259	538
CL9263Contig1	p3	(AGG)6	18	1542	1559	AGCAGCAGGGTCATCTCTGT	60.017	20	GCATGGCTTCTTTCATGGAT	60.043	20	253	1440	1692	CCAATGCTGACAAATCGTTG	60.111	20	GCATGGCTTCTTTCATGGAT	60.043	20	207	1486	1692	ACAAATCGTTGTCCTGAGCC	60.119	20	GCATGGCTTCTTTCATGGAT	60.043	20	198	1495	1692
CL26932Contig1	p3	(AGG)6	18	627	644	AGTCGGAGATCTTGCCCTTT	60.212	20	TCTTTTCTGCTTCCTTCCCA	59.926	20	279	391	669	TCCTCGCTCAAGATGTCAGA	59.656	20	TCTTTTCTGCTTCCTTCCCA	59.926	20	118	552	669	TCCTCGCTCAAGATGTCAGA	59.656	20	TCTCAATTGACCAGTCGCAC	59.837	20	223	552	774
CL17748Contig1	p3	(AGG)6	18	592	609	CCAAAAAGCTCCTCAAGTCG	59.986	20	CACCCATTAAAGGGCTGAGA	60.066	20	243	395	637	GATAAAGCTGACCAGCCTGC	59.985	20	CACCCATTAAAGGGCTGAGA	60.066	20	133	505	637	TGCCGAAGAAAAGTTACGCT	60.018	20	CACCCATTAAAGGGCTGAGA	60.066	20	180	458	637
CL2400Contig1	p3	(AGG)6	18	1291	1308	CTCAGTGGCCAACAGTCAGA	60.022	20	GCGTCTGAATCATCTCCGAT	60.189	20	110	1237	1346	CAGTCAGATGGCTCCTCACA	59.98	20	ATATTGCCCAAACATCTGCC	59.791	20	183	1249	1431	CAGTCAGATGGCTCCTCACA	59.98	20	GCCATATTGCCCAAACATCT	59.791	20	186	1249	1434
CL33155Contig1	p3	(AGG)6	18	2046	2063	CTGCAGGATGCACATGAGTT	59.862	20	CGTCTTTCTGGAGTTTTCGC	59.993	20	253	1939	2191	GGAGAAGAACACCTTGCTGG	59.844	20	CGTCTTTCTGGAGTTTTCGC	59.993	20	173	2019	2191	GGAGAAGAACACCTTGCTGG	59.844	20	GGTCGTCTAGTTCCTGCTGC	60.02	20	266	2019	2284
CL155Contig1	p3	(AGG)6	18	1751	1768	GACTCTTCCACAGCGTCCTC	59.993	20	GGTTAGGTTTCAATGCGGAA	59.938	20	226	1727	1952	GACTCTTCCACAGCGTCCTC	59.993	20	AGGCCTCTCAATCACATGCT	59.834	20	135	1727	1861	CTGAACCGGAACACCGTACT	60.028	20	AGGCCTCTCAATCACATGCT	59.834	20	260	1602	1861
CL4817Contig1	p3	(AGG)6	18	784	801	GAGGACAAGGTGGTGGAAGA	60.088	20	CCTTGACCTCGCTTTCTTTG	59.986	20	120	726	845	GAGGACAAGGTGGTGGAAGA	60.088	20	GTTTCCTTTGACACCTCCCA	59.943	20	272	726	997	TTGCTTTGATTGCTCTGTCG	60.134	20	CCTTGACCTCGCTTTCTTTG	59.986	20	238	608	845
CL17044Contig1	p3	(AGG)6	18	2018	2035	GAGGGTCTCCCGACACATAA	59.927	20	ATGGTTGTGGATGTGGAGGT	60.096	20	279	1835	2113	TGAACCATGAGGCATCTGAA	60.201	20	CTGAACTGAGGAGGAGGACG	59.978	20	203	1939	2141	CTGAACCATGAGGCATCTGA	59.787	20	CTGAACTGAGGAGGAGGACG	59.978	20	204	1938	2141
CL8046Contig1	p3	(AGG)6	18	4369	4386	GAGGTCGTCTTTGTCTTCGC	59.997	20	CTCATGGAGCGACAGGATG	60.371	19	271	4222	4492	GGAGGTCGTCTTTGTCTTCG	59.844	20	CTCATGGAGCGACAGGATG	60.371	19	272	4221	4492	GAGGTCGTCTTTGTCTTCGC	59.997	20	CCTCATGGAGCGACAGGAT	61.205	19	272	4222	4493
CL2704Contig1	p3	(AGG)6	18	254	271	GCCTTCGAAACGGATTTACA	60.074	20	ATATCCATCCTTGCCACTCG	59.917	20	154	142	295	GCCTGCAATGAGATTCAACA	59.805	20	TGCAAGCGTATGAGTGAAGG	60.011	20	280	177	456	GCCTTCGAAACGGATTTACA	60.074	20	TCAATCACCAAGACAGCAGG	59.831	20	241	142	382
CL29851Contig1	p3	(AGG)6	18	1329	1346	GCTCCCCAAACAAGTGAAGA	60.232	20	CAACGTGATCTGAGCCGATA	59.823	20	146	1303	1448	CGTGCAGGGAGGAACTATGT	60.134	20	CACAGCAAGTCTGTCAAGGC	59.622	20	218	1154	1371	CATCGTGAGGAGGAAGAGGA	60.34	20	CAACGTGATCTGAGCCGATA	59.823	20	269	1180	1448
CL27844Contig1	p3	(AGG)6	18	2468	2485	GGGATGTTGAGAGCCATGAT	59.893	20	TGGGTCTTTGGATCCATCTC	59.862	20	269	2415	2683	GGGATGTTGAGAGCCATGAT	59.893	20	ATTGGTCCATCTTGTGGAGG	59.779	20	235	2415	2649	GGGATGTTGAGAGCCATGAT	59.893	20	CTCCCATTGGTCCATCTTGT	59.779	20	240	2415	2654
CL9216Contig1	p3	(AGG)6	18	1108	1125	TCAGGCTGATGCTGAGGATA	59.502	20	GTTTATCAGGAAGGCCGTGA	60.074	20	248	1027	1274	TCAGGCTGATGCTGAGGATA	59.502	20	TTTATCAGGAAGGCCGTGAC	60.074	20	247	1027	1273	CTCAGAAACAATCGGAGCCT	59.43	20	TTTATCAGGAAGGCCGTGAC	60.074	20	266	1008	1273
CL8779Contig1	p3	(AGG)6	18	1775	1792	TTCACACGGGCCTACTCTCT	59.867	20	ATGGTTGTGGATGTGGAGGT	60.096	20	181	1690	1870	CCAACCTGTGGAGTTCGATT	59.966	20	GACGGGGTGATGTTGAGATT	59.786	20	251	1588	1838	CCAACCTGTGGAGTTCGATT	59.966	20	ACGGGGTGATGTTGAGATTC	59.786	20	250	1588	1837
CL19849Contig1	p3	(AGG)6	18	118	135	TTGAAGGGGAGGTTCAGATG	60.042	20	GGTTAGCTCGTCTCCATTGC	59.843	20	190	3	192	TTGAAGGGGAGGTTCAGATG	60.042	20	TGTCCTTTGGCTCCTCTCAT	59.803	20	157	3	159	CACTCCTCACACTCGTCCAA	59.864	20	GGTTAGCTCGTCTCCATTGC	59.843	20	124	69	192
CL2815Contig1	p3	(AGG)7	21	6316	6336	CAGGATGCAGAAGGGATGTT	60.073	20	CAAGCCAGAAATTGTCAGCA	59.988	20	251	6290	6540	CAGGATGCAGAAGGGATGTT	60.073	20	TGCTGACCGAGATGAAGATG	59.942	20	176	6290	6465	GACGTGATCACATGACAGGG	59.962	20	GTCGAACCAAAGGCTCACTC	59.851	20	209	6164	6372
CL32101Contig1	p3	(AGG)7	21	2842	2862	GAAACGACTGGAACTCCCAA	60.088	20	ATGTCGAGCTTTTCTGTGGC	60.406	20	131	2777	2907	GAAACGACTGGAACTCCCAA	60.088	20	GATGAGCTCTTGTCGTCGGT	60.418	20	243	2777	3019	AGAAGGTCATCTCGGGGATT	59.896	20	ATGTCGAGCTTTTCTGTGGC	60.406	20	208	2700	2907
CL8048Contig1	p3	(AGG)8	24	479	502	AGAGTCTTGCTTCAGCTGGC	59.898	20	GAGCTCTGAACGGTTTCTGC	60.142	20	230	435	664	AGAGTCTTGCTTCAGCTGGC	59.898	20	CTGATCCTGGAGGGACTTGA	60.191	20	144	435	578	AGAGTCTTGCTTCAGCTGGC	59.898	20	TGATCCTGGAGGGACTTGAG	60.191	20	143	435	577
CL8010Contig1	p3	(AGG)8	24	394	417	GACGTAGTCCACGCCAGAAC	60.721	20	TCGATCAATGCAGACAGGAG	59.942	20	179	296	474	GACGTAGTCCACGCCAGAAC	60.721	20	GTCGATCAATGCAGACAGGA	59.794	20	180	296	475	GACGTAGTCCACGCCAGAAC	60.721	20	GGCATCTGTCTCTCCACGTT	60.269	20	217	296	512
CL20344Contig1	p3	(ATA)5	15	70	84	AAACAAACATAAGCAAATTGGG	58.116	22	TTTATCCTCACAAGGGTCGG	59.926	20	223	39	261	AAACAAACATAAGCAAATTGGG	58.116	22	TGTAGCCCACAGACCATACG	59.591	20	192	39	230	AAACAAACATAAGCAAATTGGG	58.116	22	CGTATGTAGCCCACAGACCA	59.591	20	196	39	234
CL7904Contig1	p3	(ATA)5	15	73	87	AAGGCACTGTGGTCTTAGCA	58.524	20	CGTTTCTGTTCAACCCACCT	60.005	20	222	23	244	AAGGCACTGTGGTCTTAGCAC	59.415	21	CGTTTCTGTTCAACCCACCT	60.005	20	222	23	244	AAGGCACTGTGGTCTTAGCA	58.524	20	CCAGGTTTTGGGAATCAATG	60.162	20	103	23	125
CL8455Contig1	p3	(ATA)5	15	2329	2343	ACAGTGTCATGTGTGTGGCG	61.759	20	TGGTTGAAGCTGTAATGCCA	60.257	20	249	2246	2494	CAGTGTCATGTGTGTGGCG	60.843	19	TGGTTGAAGCTGTAATGCCA	60.257	20	248	2247	2494	GTCATGTGTGTGGCGCAT	60.132	18	TGGTTGAAGCTGTAATGCCA	60.257	20	244	2251	2494
CL14055Contig1	p3	(ATA)5	15	265	279	ACCAGGCATTAAACACTCCG	59.993	20	GATGGCTGCTGTGTGACTGT	59.905	20	232	215	446	ACCAGGCATTAAACACTCCG	59.993	20	GCTGCTGTGTGACTGTGCTT	60.26	20	228	215	442	GATACAAAAACAACCCCGGA	59.662	20	GATGGCTGCTGTGTGACTGT	59.905	20	257	190	446
CL26375Contig1	p3	(ATA)5	15	1134	1148	CAAGTGGATGCACGATTGAG	60.263	20	TCTTGTCCTCGGTTGGTTCT	59.697	20	157	1037	1193	ACACAATTCCACAAAATGCG	59.444	20	CTGCCACAGAAGTGCTTCAA	60.175	20	157	1103	1259	CACAATTCCACAAAATGCGT	59.444	20	CTGCCACAGAAGTGCTTCAA	60.175	20	156	1104	1259
CL11540Contig1	p3	(ATA)5	15	1457	1471	CAATGGCAATGGTGAACTTG	59.964	20	TAGTGTGGCAGATGGGACAG	59.701	20	253	1369	1621	CAATGGCAATGGTGAACTTG	59.964	20	ACGACGACGAAGAAGGTGAC	60.307	20	230	1369	1598	GCAAACAGCAAAAGTGACCA	59.888	20	TAGTGTGGCAGATGGGACAG	59.701	20	271	1351	1621
CL28156Contig1	p3	(ATA)5	15	991	1005	CCCTCGGAAAAATAAAAGGC	59.909	20	ATGTGTGCAAACTTTCGTGC	59.77	20	246	901	1146	CCCTCGGAAAAATAAAAGGC	59.909	20	TTCAAAATGGACAGTGCCAG	59.691	20	207	901	1107	CCCTCGGAAAAATAAAAGGC	59.909	20	GTGCAAACTTTCGTGCTCAG	59.64	20	242	901	1142
CL2572Contig1	p3	(ATA)5	15	703	717	CCTTTTACGGGAGGTGTCAA	59.964	20	CTCTGTCTGCCTGCCTGTCT	60.757	20	198	543	740	CCTTTTACGGGAGGTGTCAA	59.964	20	CTCTCTGTCTGCCTGCCTGT	60.757	20	200	543	742	CCTTTTACGGGAGGTGTCAA	59.964	20	ATCTCTCTGTCTGCCTGCCT	59.157	20	202	543	744
CL30946Contig1	p3	(ATA)5	15	203	217	CGATTGATTACGAAGCAGCA	59.976	20	TTATGCATTGGGTAGGTGGG	60.576	20	240	36	275	TCATCTCGATCAACAGCACC	59.794	20	TTATGCATTGGGTAGGTGGG	60.576	20	148	128	275	AGCATCGTATGGCAAAAAGC	60.238	20	TTATGCATTGGGTAGGTGGG	60.576	20	224	52	275
CL11615Contig1	p3	(ATA)5	15	891	905	GCATCCTGAATGGCTGAAGT	60.226	20	AGTTCCATTTGCAGTGGTCC	59.973	20	254	810	1063	GCTGAAGTACCCTCGACCAA	60.255	20	AGTTCCATTTGCAGTGGTCC	59.973	20	242	822	1063	GAATGGCTGAAGTACCCTCG	59.694	20	AGTTCCATTTGCAGTGGTCC	59.973	20	247	817	1063
CL6384Contig1	p3	(ATA)5	15	953	967	GCATCCTGAATGGCTGAAGT	60.226	20	AGTTCCATTTGCAGTGGTCC	59.973	20	254	872	1125	GCTGAAGTACCCTCGACCAA	60.255	20	AGTTCCATTTGCAGTGGTCC	59.973	20	242	884	1125	GAATGGCTGAAGTACCCTCG	59.694	20	AGTTCCATTTGCAGTGGTCC	59.973	20	247	879	1125
CL26571Contig1	p3	(ATA)5	15	655	669	GGAAAGGCATTCCTACCACA	59.933	20	TTGGCATTAGCGTTTCATCA	60.215	20	136	617	752	TTCATCGTTTTGTGGACAGC	59.697	20	TTGGCATTAGCGTTTCATCA	60.215	20	219	534	752	GGAAAGGCATTCCTACCACA	59.933	20	TGGCATTAGCGTTTCATCAT	59.14	20	135	617	751
CL13987Contig1	p3	(ATA)5	15	383	397	GGCACAGGGTATAGAGCGAA	60.235	20	AAAGACCACAAGGCTTTCCC	60.476	20	177	324	500	CACATCATGTCAGGCTGAGG	60.27	20	AAAGACCACAAGGCTTTCCC	60.476	20	205	296	500	GGCACAGGGTATAGAGCGAA	60.235	20	CCAGACACACACCAACAGGT	59.463	20	158	324	481
CL28308Contig1	p3	(ATA)5	15	424	438	GTCCGTCCATGTTGTCTGTG	60.005	20	ATGTCACCCAAGGTTTCCTG	59.82	20	255	233	487	GTCCGTCCATGTTGTCTGTG	60.005	20	CAATGTCACCCAAGGTTTCC	60.21	20	257	233	489	GTCCGTCCATGTTGTCTGTG	60.005	20	CCAATGTCACCCAAGGTTTC	60.21	20	258	233	490
CL35101Contig1	p3	(ATA)5	15	380	394	TAACTAAAGGAGCGGGCTGA	59.975	20	GGTACATAGCTGAGGGGCTG	59.717	20	218	294	511	TAACTAAAGGAGCGGGCTGA	59.975	20	GCACAGGGTTTGGAATTAGC	59.574	20	192	294	485	TAACTAAAGGAGCGGGCTGA	59.975	20	CGCACAGGGTTTGGAATTAG	60.493	20	193	294	486
CL6487Contig1	p3	(ATA)5	15	247	261	TAGCGTGCGGAGGTTAAATC	60.23	20	AAATGAAAATGACCAACACAAAAA	59.68	24	278	63	340	TAGCGTGCGGAGGTTAAATC	60.23	20	AAAATGAAAATGACCAACACAAAA	59.68	24	279	63	341	TAGCGTGCGGAGGTTAAATC	60.23	20	AAAAATGAAAATGACCAACACAAA	59.68	24	280	63	342
CL4995Contig1	p3	(ATA)5	15	339	353	TTCTAATTCAGTGGACCCCG	59.926	20	GTAGGCTTGTTCCGATGGAC	59.556	20	230	281	510	TTCTAATTCAGTGGACCCCG	59.926	20	CGATGGACCAATCAGAGGAC	60.475	20	218	281	498	GCCTCTATCGGCAACTTCAA	60.352	20	GTAGGCTTGTTCCGATGGAC	59.556	20	250	261	510
CL34945Contig1	p3	(ATA)5	15	565	579	TTTGCTCTTGATCCATGCAG	59.948	20	GGTGTTCATTCGTGTTGGTG	59.855	20	266	359	624	AACAAAAGGAATCCCCAAGC	60.299	20	GGTGTTCATTCGTGTTGGTG	59.855	20	182	443	624	GAATCCCCAAGCACTCAAAA	60.051	20	TCAAACGTATTTCCACACGC	59.59	20	224	451	674
CL7274Contig1	p3	(ATA)6	18	4824	4841	AGAGGGGAGGCATTCAAGTT	60.074	20	GAAAGAGCTGTGAGGGGACA	60.386	20	136	4729	4864	AGAGGGGAGGCATTCAAGTT	60.074	20	GTGAAAGAGCTGTGAGGGGA	60.386	20	138	4729	4866	AGAGGGGAGGCATTCAAGTT	60.074	20	TGAAAGAGCTGTGAGGGGAC	60.386	20	137	4729	4865
CL7527Contig1	p3	(ATA)6	18	4689	4706	AGAGGGGAGGCATTCAAGTT	60.074	20	GAAAGAGCTGTGAGGGGACA	60.386	20	136	4594	4729	AGAGGGGAGGCATTCAAGTT	60.074	20	GTGAAAGAGCTGTGAGGGGA	60.386	20	138	4594	4731	AGAGGGGAGGCATTCAAGTT	60.074	20	TGAAAGAGCTGTGAGGGGAC	60.386	20	137	4594	4730
CL6451Contig1	p3	(ATA)6	18	398	415	CACGGAAGAAGTGGGTTGTT	60.005	20	ACTGGGAGCTTTGCATTGAT	59.7	20	263	330	592	ATTGTCACGGAAGAAGTGGG	59.966	20	ACTGGGAGCTTTGCATTGAT	59.7	20	268	325	592	CACGGAAGAAGTGGGTTGTT	60.005	20	AAATTTGAGCTGCTTCGGTG	60.386	20	233	330	562
CL25484Contig1	p3	(ATA)6	18	137	154	CATTTCCCCTAGCTTTTTACG	57.971	21	GCGAGTCCAAATGACACTCA	59.837	20	101	113	213	ACATTTCCCCTAGCTTTTTACG	58.757	22	GCGAGTCCAAATGACACTCA	59.837	20	102	112	213	CATTTCCCCTAGCTTTTTACG	57.971	21	TGAAGCGAGTCCAAATGACA	60.39	20	105	113	217
CL4180Contig1	p3	(ATA)6	18	402	419	CGTAAGCATCAGCACACGTT	59.935	20	AAAACACCAACGAAACCTCG	60.008	20	235	348	582	CGTAAGCATCAGCACACGTT	59.935	20	GCAAATCCTTTCCGAGTGAG	59.813	20	194	348	541	CGTAAGCATCAGCACACGTT	59.935	20	TCCTTTCCGAGTGAGTCCAC	60.238	20	189	348	536
CL27446Contig1	p3	(ATA)6	18	228	245	TCCGATAATGGTGACCTCTTG	59.94	21	TTGTTGAGCTCGTGTTTTGG	59.881	20	163	142	304	TCCGATAATGGTGACCTCTTG	59.94	21	GAGCATGCCTGTTCTCCATT	60.226	20	182	142	323	TCCGATAATGGTGACCTCTTG	59.94	21	AGCATGCCTGTTCTCCATTT	59.7	20	181	142	322
CL6800Contig1	p3	(ATA)6	18	1265	1282	TCTCCTTCCTGTCACCATCC	60.048	20	TATGAAAGGCGCTTGCAAAT	60.72	20	262	1046	1307	TCAATTTCCTGGTCTGAGGC	60.195	20	TATGAAAGGCGCTTGCAAAT	60.72	20	203	1105	1307	CAGGAGCCAGATGTAGCCAT	60.24	20	TATGAAAGGCGCTTGCAAAT	60.72	20	238	1070	1307
CL10110Contig1	p3	(ATA)6	18	1960	1977	TTAAATCACTTCCGGGATGG	59.756	20	AGCAACCATGCTTCCTCTGT	59.874	20	235	1904	2138	TTAAATCACTTCCGGGATGG	59.756	20	GCAACCATGCTTCCTCTGTT	60.263	20	234	1904	2137	AGATTCAAGGGAACGGTCAA	59.526	20	AGCAACCATGCTTCCTCTGT	59.874	20	263	1876	2138
CL2889Contig1	p3	(ATA)7	21	2310	2330	CAATACGATTCCAACAGGGC	60.331	20	GTAAAAACCCGAAATTGCCA	59.81	20	229	2246	2474	CAATACGATTCCAACAGGGC	60.331	20	TATGCCGGTCATGTGAATGT	59.805	20	147	2246	2392	CAATACGATTCCAACAGGGC	60.331	20	GGTTTGTGGTAAAAACCCGA	59.702	20	237	2246	2482
CL4815Contig1	p3	(ATA)7	21	1177	1197	CAGGCAGTGGAAACCAAAAT	59.971	20	TACGTGGGTGGGTGACTGTA	59.873	20	193	1061	1253	CAGGCAGTGGAAACCAAAAT	59.971	20	ATCAGTTCTACGTGGGTGGG	59.844	20	201	1061	1261	CAGGCAGTGGAAACCAAAAT	59.971	20	ACGTGGGTGGGTGACTGTAT	60.159	20	192	1061	1252
CL36535Contig1	p3	(ATA)7	21	1164	1184	TGAGTGCATGAAGCCTCAAC	59.992	20	CCCCTGTGGTTTCTTTCTGA	60.081	20	185	1139	1323	CAGCTGAAATGATTGCCAGA	59.948	20	TCCTTGGGTGTCTTGAAAGG	60.081	20	243	978	1220	TGAGTGCATGAAGCCTCAAC	59.992	20	GCTGCTCAACCCGTATTGTT	60.14	20	127	1139	1265
CL26761Contig1	p3	(ATA)7	21	7542	7562	TGCATGTGATGCCACTTTTT	60.119	20	GCAATGAATGGTCCCTTTTG	60.309	20	278	7406	7683	TTGCATGTGATGCCACTTTT	60.119	20	GCAATGAATGGTCCCTTTTG	60.309	20	279	7405	7683	TTGCATGTGATGCCACTTTT	60.119	20	CAATGAATGGTCCCTTTTGC	60.309	20	278	7405	7682
CL69Contig1	p3	(ATC)5	15	1531	1545	ATTTGTTTGGTCCTTCACCG	59.83	20	GTCAGTGGCGAAGAGGAGAC	59.993	20	108	1503	1610	TTAGTTGGCGCATTTGTTTG	59.742	20	GTCAGTGGCGAAGAGGAGAC	59.993	20	119	1492	1610	ATTTGTTTGGTCCTTCACCG	59.83	20	GATGCGACAAAAGATGGGAT	59.9	20	222	1503	1724
CL17640Contig1	p3	(ATC)5	15	2554	2568	CCCCAAATTCATTGTGATCC	59.991	20	AAGTGGGTGTGTTTGTGAAGC	60.066	21	240	2353	2592	GCATCTTCCAAAGGTTTCCA	60.051	20	AAGTGGGTGTGTTTGTGAAGC	60.066	21	157	2436	2592	TGGCATCTTCCAAAGGTTTC	60.051	20	AAGTGGGTGTGTTTGTGAAGC	60.066	21	159	2434	2592
CL26388Contig1	p3	(ATC)5	15	1384	1398	CCCCAAATTCATTGTGATCC	59.991	20	AAGTGGGTGTGTTTGTGAAGC	60.066	21	240	1183	1422	GCATCTTCCAAAGGTTTCCA	60.051	20	AAGTGGGTGTGTTTGTGAAGC	60.066	21	157	1266	1422	TGGCATCTTCCAAAGGTTTC	60.051	20	AAGTGGGTGTGTTTGTGAAGC	60.066	21	159	1264	1422
CL8034Contig1	p3	(ATC)5	15	1294	1308	CCTCCTCTTCTTCAACGACG	59.982	20	TCAAAACCGAGTCCATCTCC	60.05	20	271	1078	1348	CTTCAACGACGACGACAAGA	60.025	20	TCAAAACCGAGTCCATCTCC	60.05	20	262	1087	1348	TCTTCAACGACGACGACAAG	60.025	20	TCAAAACCGAGTCCATCTCC	60.05	20	263	1086	1348
CL3243Contig1	p3	(ATC)5	15	1027	1041	CCTGACCAAATGAGAACCGT	59.966	20	AATTCACTTTGGATCCACGC	59.939	20	186	957	1142	CCTGACCAAATGAGAACCGT	59.966	20	GCATTCAGTGTTTTCCAGCA	59.847	20	135	957	1091	CCTGACCAAATGAGAACCGT	59.966	20	TGCATTCAGTGTTTTCCAGC	59.847	20	136	957	1092
CL11042Contig1	p3	(ATC)5	15	152	166	GCACAAACAAAGACCCGTTT	60.015	20	TGCTGTCACCTCCTGTGAAG	60.022	20	165	57	221	TGCTGTAACGTCTGCCTTTG	60.05	20	TGCTGTCACCTCCTGTGAAG	60.022	20	193	29	221	TGCTGTAACGTCTGCCTTTG	60.05	20	TGTCCACTCTTTGCTTGTGC	60.032	20	210	29	238
CL34041Contig1	p3	(ATC)5	15	105	119	GCATCCTAACAAGTCCCTGC	59.7	20	TACATTAGGGGCAAGTTCCG	59.953	20	171	70	240	GCATCCTAACAAGTCCCTGC	59.7	20	AAGTTCCGCAAGGATGACTG	60.255	20	159	70	228	GCATCCTAACAAGTCCCTGC	59.7	20	CAAGTTCCGCAAGGATGACT	60.255	20	160	70	229
CL22312Contig1	p3	(ATC)5	15	3916	3930	GGACAAAGTCCAAGAAGCCA	60.232	20	TGACAACACTTGGAATAAAAACTCA	59.959	25	112	3854	3965	TGGACAAAGTCCAAGAAGCC	60.232	20	TGACAACACTTGGAATAAAAACTCA	59.959	25	113	3853	3965	TCGACGTGGACAAAGAATTG	59.691	20	TGACAACACTTGGAATAAAAACTCA	59.959	25	278	3688	3965
CL34339Contig1	p3	(ATC)5	15	1245	1259	GTAGTGGCCGAGCAGAAGTC	60.02	20	TCGGAACCCTACATGTCCTC	59.927	20	200	1104	1303	TGAACGCTGCCTACTTGTTG	60.05	20	TCGGAACCCTACATGTCCTC	59.927	20	275	1029	1303	ACAAAATTGCGAGGACTGCT	59.882	20	CCTCGATCTCAGGACTCAGG	59.937	20	217	1175	1391
CL28793Contig1	p3	(ATC)5	15	30	44	GTCGCCTCTCGAAGCCTTTA	61.892	20	TTGTGGTTGGGCAACTTGTA	60.004	20	101	7	107	GTCGCCTCTCGAAGCCTTTA	61.892	20	TGTGGTTGGGCAACTTGTAA	60.004	20	100	7	106	TCGCCTCTCGAAGCCTTTA	61.133	19	TTGTGGTTGGGCAACTTGTA	60.004	20	100	8	107
CL13232Contig1	p3	(ATC)5	15	1578	1592	GTGTGCGTATACGAGCGTTG	60.346	20	CAAAGACGACTGAGACAGCG	59.77	20	103	1539	1641	GCAGCTTGTCGCAAATGTAG	59.638	20	CAAAGACGACTGAGACAGCG	59.77	20	232	1410	1641	GCAGCTTGTCGCAAATGTAG	59.638	20	CTTCTTCCAGAGGCAGAGGA	59.673	20	206	1410	1615
CL24238Contig1	p3	(ATC)5	15	574	588	TACACCAAAACTGATGGGCA	59.964	20	CTGTCAGTCACGCTCTCTCG	59.915	20	162	530	691	CAACAATCCACATGGCAGTC	59.967	20	GATAAAGTTGCAGCAAGGGC	59.851	20	271	352	622	TCTTTTACGGAGGCGAGAAA	59.953	20	GATAAAGTTGCAGCAAGGGC	59.851	20	147	476	622
CL35636Contig1	p3	(ATC)5	15	168	182	TAGCATGCCTTCAGCATACG	59.999	20	CAAACAGTCTGGTGCTTCCA	59.873	20	197	55	251	CATCAATACCCAGGACCACC	60.05	20	CAAACAGTCTGGTGCTTCCA	59.873	20	177	75	251	TAGCATGCCTTCAGCATACG	59.999	20	AGATCAGACCACCAACACCC	59.817	20	270	55	324
CL8613Contig1	p3	(ATC)5	15	345	359	TATGACGAGGTGTTTGCTGG	59.716	20	TATGCCAGTGACCTTAGGGG	59.948	20	217	253	469	ACGAGGTGTTTGCTGGAGAC	60.307	20	TATGCCAGTGACCTTAGGGG	59.948	20	213	257	469	CTAGCCACCGGAAAACAAAG	59.741	20	GATCCTCGGACCAGACAAAG	59.655	20	262	138	399
CL3324Contig1	p3	(ATC)5	15	2512	2526	TTAGCAGAGTCAGGCAGGGT	60.012	20	GGAAAAACATGAAGGGAGCA	60.051	20	212	2433	2644	TTAGCAGAGTCAGGCAGGGT	60.012	20	TGGAAAAACATGAAGGGAGC	60.051	20	213	2433	2645	TTAGCAGAGTCAGGCAGGGT	60.012	20	AAACTGCACATCAGCACGAC	59.912	20	151	2433	2583
CL10874Contig1	p3	(ATC)6	18	133	150	CAGGTGTGGACGACAGAAGA	59.864	20	GGACCTGAGTGGTGGAACAT	59.817	20	243	46	288	ATGTTCCACCACTCAGGTCC	59.817	20	TCTTCTGTCGTCCACACCTG	59.864	20	187	74	260	GCCAACAATTTTGTCCAGGT	59.836	20	GGACCTGAGTGGTGGAACAT	59.817	20	258	31	288
CL10874Contig1	p3	(ATC)6	18	328	345	CAGGTGTGGACGACAGAAGA	59.864	20	CAGAAAAATCTCACGGCACA	59.84	20	174	241	414	GCCAACAATTTTGTCCAGGT	59.836	20	CAGAAAAATCTCACGGCACA	59.84	20	189	226	414	CAGGTGTGGACGACAGAAGA	59.864	20	TCCCAACCTGTATTTTTGCC	59.801	20	193	241	433
CL26920Contig1	p3	(ATC)6	18	560	577	CCACAGGCTGGTGAGTAGGT	60.174	20	CTTTGTCGAACTAGCAGCCC	60.015	20	275	497	771	CCACAGGCTGGTGAGTAGGT	60.174	20	TTTGTCGAACTAGCAGCCCT	60.015	20	274	497	770	ACAATGAAGTTCCCACAGGC	59.973	20	AACACACACACACACGCAGA	59.818	20	251	485	735
CL28268Contig1	p3	(ATC)6	18	405	422	GGCAAATTCAAAAAGGACGA	60.053	20	TCAAGTTTTTCGGGTTGAGG	60.081	20	220	254	473	GGCAAATTCAAAAAGGACGA	60.053	20	TTCCACTCAAGTTTTTCGGG	60.081	20	226	254	479	GCTGTGGTCCACTTCACAGA	59.872	20	TCAAGTTTTTCGGGTTGAGG	60.081	20	277	197	473
CL23541Contig1	p3	(ATC)6	18	694	711	TCGCTTTCTGCGTTTTGTAA	59.625	20	GCCGCCTTGAAGTAGACAAG	60.015	20	279	461	739	AATGTCTCCTCCCTTCGTCC	60.456	20	GCCGCCTTGAAGTAGACAAG	60.015	20	197	543	739	CCTTCCCCCGTATTTCTTCT	59.415	20	GCCGCCTTGAAGTAGACAAG	60.015	20	178	562	739
CL4763Contig1	p3	(ATC)6	18	1107	1124	TCTCCATCCAACTCACCCTC	60.048	20	ACTGGTGGGCTAGGACAAGA	59.721	20	119	1053	1171	CCAACTCACCCTCCTGTTGT	60.002	20	GGAGGACGATGAAGATGAGG	59.612	20	245	1060	1304	TTCCTTCGTGGCAAAGTTCT	59.853	20	ACTGGTGGGCTAGGACAAGA	59.721	20	207	965	1171
CL8750Contig1	p3	(ATC)6	18	246	263	TGCAGGAGTTGGACCACTTT	60.69	20	CCTGGTCTCCAACTCGGTC	60.662	19	201	223	423	TGCAGGAGTTGGACCACTTT	60.69	20	GGTCTCCAACTCGGTCCC	60.466	18	198	223	420	CCACAGGCTTGCAGGAGT	59.98	18	CCTGGTCTCCAACTCGGTC	60.662	19	210	214	423
CL7841Contig1	p3	(ATC)6	18	67	84	TGCTCAGACTCCTCCCAGTT	59.986	20	ATATGTAGCCGTGTCTCCCG	59.978	20	147	12	158	TGCTCAGACTCCTCCCAGTT	59.986	20	TCGTCGTAGTGGTGGTGGTA	60.025	20	268	12	279	TGCTCAGACTCCTCCCAGTT	59.986	20	GTTGCCGGATAAGTCTTCCA	60.074	20	110	12	121
CL26308Contig1	p3	(ATC)7	21	334	354	GGGAGGTCAAGCGACAGTAA	60.255	20	GTTTCGTGGAATCGAGTGGT	59.973	20	140	293	432	TCGCCAGACGTTTGTAATGA	60.257	20	GTTTCGTGGAATCGAGTGGT	59.973	20	178	255	432	TTCGCCAGACGTTTGTAATG	59.729	20	GTTTCGTGGAATCGAGTGGT	59.973	20	179	254	432
CL1158Contig1	p3	(ATG)5	15	824	838	ACCAGGAATGACAACCTTGC	59.973	20	GCTGAGCTGGTTCTCCAAAC	59.997	20	209	693	901	TTTGTGACGACAGGAATGGA	60.088	20	GCTGAGCTGGTTCTCCAAAC	59.997	20	145	757	901	ACCAGGAATGACAACCTTGC	59.973	20	ATTCAGACACCGGTCCAGAG	60.112	20	271	693	963
CL33349Contig1	p3	(ATG)5	15	412	426	ACTTCGTACGCAAATGACCC	60	20	CAACTTGATTCCTTTTCAGCG	59.869	21	192	314	505	ACTTCGTACGCAAATGACCC	60	20	AGCGAGGGTGTTACAACTTGA	59.788	21	205	314	518	ACTTCGTACGCAAATGACCC	60	20	GCGAGGGTGTTACAACTTGA	58.775	20	204	314	517
CL149Contig1	p3	(ATG)5	15	1096	1110	AGACTCCGATTCCAACCCTT	59.935	20	TCTTTCTAAATGCGAGGGGA	59.778	20	181	960	1140	AGAAAACAACGTCCTCACCG	60.149	20	ATCGATGCAGTTCAAAGGCT	59.843	20	240	1062	1301	GCATTCCCCCTATCACAGAA	59.894	20	TCTTTCTAAATGCGAGGGGA	59.778	20	260	881	1140
CL3952Contig1	p3	(ATG)5	15	518	532	ATGCAGTCGCAGTTGTCATC	59.87	20	TCTCGAAGGAGAGGAAGCAG	59.82	20	273	297	569	GTTCGTGTTGTGCGTGTTTT	59.664	20	TAAACCCTTAAGAGGCCCGT	59.96	20	244	488	731	ATGCAGTCGCAGTTGTCATC	59.87	20	GTCTCGAAGGAGAGGAAGCA	59.679	20	274	297	570
CL35677Contig1	p3	(ATG)5	15	353	367	CAACCCTCTCCCAAAGTTCA	60.081	20	AGACGTCGTCATCATCGTCA	60.279	20	266	125	390	CAACCCTCTCCCAAAGTTCA	60.081	20	CAGACGTCGTCATCATCGTC	60.279	20	267	125	391	ACCCTCTCCCAAAGTTCACC	60.349	20	CATCTTGATCATGGCAGACG	60.225	20	279	127	405
CL32752Contig1	p3	(ATG)5	15	228	242	CCACACGTGTCTTCTGTTGG	60.194	20	ATGCTCCTAGTGGTGGCTTG	60.277	20	151	153	303	TAATCCATGTGCTCAGACGC	59.83	20	TTGGTGCCATCCTGTAACCT	60.375	20	264	23	286	TAATCCATGTGCTCAGACGC	59.83	20	CTTGGTGCCATCCTGTAACC	60.375	20	265	23	287
CL8708Contig1	p3	(ATG)5	15	392	406	GAAGCAGTGTAACCGGTGGT	60.035	20	TCCGACCACGACACATTTTA	59.964	20	270	201	470	TGGTGTTGAGGTAAGGGAGG	59.959	20	TCCGACCACGACACATTTTA	59.964	20	254	217	470	CAGTGTAACCGGTGGTGTTG	59.914	20	TCCGACCACGACACATTTTA	59.964	20	266	205	470
CL21020Contig1	p3	(ATG)5	15	236	250	GGAACTTGAATACGCCGAAA	60.074	20	TTGCAAGTGAACAACCGAAG	59.881	20	250	69	318	GGAACTTGAATACGCCGAAA	60.074	20	CTTGCAAGTGAACAACCGAA	59.881	20	251	69	319	GTGGTGCCTCTTGTGAGGAT	60.12	20	TTGCAAGTGAACAACCGAAG	59.881	20	157	162	318
CL8131Contig1	p3	(ATG)5	15	2098	2112	GGAGACCAAAACGGAACTCA	60.088	20	TCCTCTTGACTGGTGGCTCT	59.986	20	205	2030	2234	GGAGACCAAAACGGAACTCA	60.088	20	CCACGTTTGGCTTGTTCTTT	60.147	20	241	2030	2270	GGAGACCAAAACGGAACTCA	60.088	20	ACGTTTGGCTTGTTCTTTGG	60.147	20	239	2030	2268
CL4097Contig1	p3	(ATG)5	15	927	941	GTCCAAGTAAACCAAGCGGA	60.11	20	TCTATAAAGGTGTGCGTGCG	59.895	20	241	833	1073	TCCAAGTAAACCAAGCGGAC	60.11	20	TCTATAAAGGTGTGCGTGCG	59.895	20	240	834	1073	CGCTCGTCGTTACATTTTCA	59.872	20	TCTATAAAGGTGTGCGTGCG	59.895	20	186	888	1073
CL2933Contig1	p3	(ATG)5	15	567	581	GTTCAAATAAAGGCAAGCGG	59.72	20	TGACAAACTCTGGTGGGACA	60.129	20	191	504	694	AAATAAAGGCAAGCGGTTCA	59.72	20	TGACAAACTCTGGTGGGACA	60.129	20	187	508	694	TTCAAATAAAGGCAAGCGGT	59.72	20	TGACAAACTCTGGTGGGACA	60.129	20	190	505	694
CL4309Contig1	p3	(ATG)5	15	451	465	TTTGCAACATCGCAACTAGC	60.021	20	TGCCATCATACTTTGCGTTC	59.694	20	237	283	519	CACTTTGCAACATCGCAACT	59.911	20	TGCCATCATACTTTGCGTTC	59.694	20	240	280	519	TTTGCAACATCGCAACTAGC	60.021	20	CCATCATACTTTGCGTTCCA	59.542	20	235	283	517
CL16303Contig1	p3	(ATG)6	18	842	859	ACGGTTCCATATTTTTCCCC	59.888	20	TCGTAAGGAAATCCAATCGC	60.038	20	244	772	1015	ACGGTTCCATATTTTTCCCC	59.888	20	GGAAATCCAATCGCATTGTT	59.768	20	238	772	1009	ACGGTTCCATATTTTTCCCC	59.888	20	AAATCACCCCCGGAATTTTA	60.361	20	165	772	936
CL10326Contig1	p3	(ATG)6	18	7349	7366	ATTTCCCAAAAATGTGCCAG	59.801	20	TGTTAGTGCACTGAGAGCGG	60.199	20	227	7284	7510	ATTTCCCAAAAATGTGCCAG	59.801	20	GGGGGAATCATAACAAGCAA	59.762	20	209	7284	7492	ATTTCCCAAAAATGTGCCAG	59.801	20	CGACATATTAGGCGAGGTGC	60.626	20	262	7284	7545
CL2390Contig1	p3	(ATG)6	18	739	756	CCGGAACCTGGACACTTTTA	59.964	20	AGCCAAGCCACAAAAACAAG	60.284	20	252	535	786	ACAGCCTTCCAAGCTAGTCG	59.639	20	AGCCAAGCCACAAAAACAAG	60.284	20	280	507	786	GCAGCACTTTGACATCATGC	60.432	20	AGCCAAGCCACAAAAACAAG	60.284	20	104	683	786
CL31365Contig1	p3	(ATG)6	18	2507	2524	CTGTCGTAGTCGCCAAACAA	59.904	20	GCACACCAAGGAAACGAAAT	59.978	20	165	2446	2610	ATCCTCGCTGTGGCTGTACT	59.898	20	GCACACCAAGGAAACGAAAT	59.978	20	145	2466	2610	TGGCTGTACTCCAGGTGTTG	59.745	20	GCACACCAAGGAAACGAAAT	59.978	20	135	2476	2610
CL15871Contig1	p3	(ATG)6	18	255	272	GCAAATCCGATGCTTTTGTT	60.081	20	TTATTCCAGGGACTGCGTTC	60.074	20	263	86	348	AAATCCGATGCTTTTGTTGC	60.081	20	TTATTCCAGGGACTGCGTTC	60.074	20	261	88	348	ATTTTGAGGCAAATCCGATG	59.901	20	TTATTCCAGGGACTGCGTTC	60.074	20	271	78	348
CL29562Contig1	p3	(ATG)6	18	5593	5610	TGGACCCAAACCAACTTCAT	60.21	20	GGGTACACACGTCCCTTTTG	60.269	20	239	5546	5784	TGGACCCAAACCAACTTCAT	60.21	20	TGAGGTTTTTGTTCGGGGTA	60.336	20	254	5546	5799	ATCTCTCCTGGACCCAAACC	60.314	20	GGGTACACACGTCCCTTTTG	60.269	20	247	5538	5784
CL14325Contig1	p3	(ATG)7	21	215	235	TCTGCAGCTTGTTATGTCGC	60.165	20	TTACGCCGCTTTGCTAATCT	60.006	20	163	96	258	TTTTGTCGTCGTCGTTTGTC	59.74	20	TTACGCCGCTTTGCTAATCT	60.006	20	247	12	258	GCAGTGGTTTGACTAGCGGT	60.321	20	TTACGCCGCTTTGCTAATCT	60.006	20	217	42	258
CL4561Contig1	p3	(ATG)7	21	563	583	TTGGTGAATTCCCTGCTACC	59.933	20	AAATTGGCAAGGGCAGTATG	59.96	20	270	466	735	TTGGTGAATTCCCTGCTACC	59.933	20	AATTCCATGTTGCTTTTCGG	59.938	20	220	466	685	TTGGTGAATTCCCTGCTACC	59.933	20	ACTATATGTGAGCGCAGGGG	60.118	20	185	466	650
CL24289Contig1	p3	(ATT)5	15	386	400	ACGCTGAGCAAAATTCACCT	59.882	20	CAAAGAGACAATAGAACGCCG	59.89	21	194	236	429	AGCAAAATTCACCTGCTCGT	59.882	20	CAAAGAGACAATAGAACGCCG	59.89	21	188	242	429	CACTTCAAAACGCTGAGCAA	60.172	20	CAAAGAGACAATAGAACGCCG	59.89	21	203	227	429
CL36275Contig1	p3	(ATT)5	15	1675	1689	AGCATGGGATGAACTTGAGG	60.073	20	AAATACGCGCTCTGCCTTTA	60.006	20	263	1584	1846	AGACTCAGCCGCAAAGAGAA	60.277	20	AAATACGCGCTCTGCCTTTA	60.006	20	201	1646	1846	GACTCAGCCGCAAAGAGAAG	60.277	20	AAATACGCGCTCTGCCTTTA	60.006	20	200	1647	1846
CL6421Contig1	p3	(ATT)5	15	584	598	CAAAACGTTGCTCAGACCCT	60.291	20	GATCAGATTTGCTCCCCAAT	58.937	20	257	382	638	AAAACGTTGCTCAGACCCTG	60.291	20	GATCAGATTTGCTCCCCAAT	58.937	20	256	383	638	CAAAACGTTGCTCAGACCCT	60.291	20	GCTCCCCAATCTTTTACTGC	58.789	20	247	382	628
CL32274Contig1	p3	(ATT)5	15	2727	2741	CAATGGTGTTCGAAGTGGTG	60.001	20	GATGCACCAAGCTGTCATTG	60.272	20	142	2704	2845	CAATGGTGTTCGAAGTGGTG	60.001	20	TGATGCACCAAGCTGTCATT	60.272	20	143	2704	2846	CAATGGTGTTCGAAGTGGTG	60.001	20	TCATTGCAACTGTTTGGGAG	59.691	20	128	2704	2831
CL4389Contig1	p3	(ATT)5	15	1148	1162	CAGGCCTCTTCATAACGCTC	59.978	20	TAATCGCGGCTTCAAGTTCT	59.982	20	176	1101	1276	AGGCCTCTTCATAACGCTCA	59.978	20	TAATCGCGGCTTCAAGTTCT	59.982	20	175	1102	1276	CAGGCCTCTTCATAACGCTC	59.978	20	ATTGACCGCCTTCATAATCG	59.923	20	190	1101	1290
CL16582Contig1	p3	(ATT)5	15	2061	2075	CAGGGGTTCACTGGCTATGT	59.989	20	TGTTCAGCCATGTCAATCGT	60.12	20	271	1946	2216	CAGGGGTTCACTGGCTATGT	59.989	20	TCAGCCATGTCAATCGTTGT	60.12	20	268	1946	2213	CAGGGGTTCACTGGCTATGT	59.989	20	GTGTTCAGCCATGTCAATCG	60.12	20	272	1946	2217
CL1394Contig1	p3	(ATT)5	15	1622	1636	CAGTTGTGTGAAGGAGGCAA	59.873	20	TGTCATTGATTGTGATGCCA	59.469	20	279	1405	1683	GTAGGATTGGACTTGCCTCG	59.694	20	TGTCATTGATTGTGATGCCA	59.469	20	230	1454	1683	AAGCTTCAAAAACAGGCAGC	59.637	20	TGTCATTGATTGTGATGCCA	59.469	20	261	1423	1683
CL26386Contig1	p3	(ATT)5	15	1378	1392	CCACACCGGAAGTTAGCATT	59.993	20	AAAAGACATTCCGGTTCTCG	59.17	20	273	1154	1426	CCACACCGGAAGTTAGCATT	59.993	20	ATTCCGGTTCTCGAGATGGT	60.853	20	266	1154	1419	TAGCTACCCTTTGCCACACC	60.132	20	ATTCCGGTTCTCGAGATGGT	60.853	20	279	1141	1419
CL8088Contig1	p3	(ATT)5	15	583	597	CCATAAATACCGTGCATCCC	60.038	20	TCAGAGGCAGGACCACTTTT	59.844	20	275	408	682	CCATAAATACCGTGCATCCC	60.038	20	AAAAGTCAGAGGCAGGACCA	59.844	20	280	408	687	CCATAAATACCGTGCATCCC	60.038	20	CCCCCTTTAGACACATTGGA	59.784	20	232	408	639
CL15316Contig1	p3	(ATT)5	15	143	157	CCGCCACAAACATAATTGC	59.945	19	TCCTCCATGGCCAAATAGAC	59.894	20	190	106	295	CCGCCACAAACATAATTGC	59.945	19	TGCTGTGCCTCTCTGACAGT	59.764	20	158	106	263	CCGCCACAAACATAATTGC	59.945	19	TTCCTCCATGGCCAAATAGA	60.405	20	191	106	296
CL16391Contig1	p3	(ATT)5	15	742	756	CCTCGCCCAATCAGAGAATA	60.17	20	TCTCTCACCCTTCCAACCAC	60.088	20	246	594	839	CCTCGCCCAATCAGAGAATA	60.17	20	CTCTCTCACCCTTCCAACCA	60.229	20	247	594	840	CCTCGCCCAATCAGAGAATA	60.17	20	CACCCTTCCAACCACTTTTG	60.38	20	241	594	834
CL7749Contig1	p3	(ATT)5	15	461	475	CTCTGTTTGGGCTCGACTTC	59.989	20	CGAGGGTCATTTTCCCTGTA	59.926	20	219	342	560	CTCTGTTTGGGCTCGACTTC	59.989	20	AATTGCCAAAGACGAAAACG	60.11	20	237	342	578	CTCTGTTTGGGCTCGACTTC	59.989	20	AAAACGAGGGTCATTTTCCC	60.166	20	223	342	564
CL4783Contig1	p3	(ATT)5	15	755	769	CTTTTGGTTCCATGCGTTTT	59.975	20	CGCTGTCACCACACTATGCT	59.929	20	239	585	823	AAAACTTTTGGTTCCATGCG	59.975	20	CGCTGTCACCACACTATGCT	59.929	20	243	581	823	AGCCACTATACAGCGGTGCT	59.927	20	ATGTTCAATTAGCGGTTGCC	59.967	20	270	673	942
CL10104Contig1	p3	(ATT)5	15	2713	2727	GAATCCGGAGATGGTCTGAA	60.011	20	AGAGCGGTTTGCTTGTTTGT	59.92	20	171	2681	2851	GAATCCGGAGATGGTCTGAA	60.011	20	AGGAAAGGCGTTTTGCTACA	59.883	20	231	2681	2911	GAATCCGGAGATGGTCTGAA	60.011	20	GCAACTGACATGCCATCAAC	60.128	20	264	2681	2944
CL8757Contig1	p3	(ATT)5	15	3991	4005	GATGGACTATTGCGGCTGTT	60.103	20	CGTGGGGATATGTTCCAGAC	60.195	20	274	3780	4053	TTCCTGCCTCCATACCAATC	59.894	20	CGTGGGGATATGTTCCAGAC	60.195	20	208	3846	4053	GGACTATTGCGGCTGTTGTT	60.14	20	CGTGGGGATATGTTCCAGAC	60.195	20	271	3783	4053
CL29092Contig1	p3	(ATT)5	15	2221	2235	GCACGCCTTCTTCTTCAATC	59.962	20	AGTGGGATGTTCGACTTTGG	59.966	20	239	2077	2315	GGGTAGTTCAATCCCAGCAA	59.933	20	AGTGGGATGTTCGACTTTGG	59.966	20	210	2106	2315	GCACGCCTTCTTCTTCAATC	59.962	20	TGTTCGACTTTGGAGGTTCC	60.088	20	232	2077	2308
CL22271Contig1	p3	(ATT)5	15	5855	5869	GCTCACACCGGGTAAGAAAA	60.11	20	ACCAGTGATTCAAAGCCCAC	59.973	20	187	5801	5987	TCACACCGGGTAAGAAAAGC	60.11	20	ACCAGTGATTCAAAGCCCAC	59.973	20	185	5803	5987	GCTCACACCGGGTAAGAAAA	60.11	20	ACCCAAGCAAACATGAAAGG	59.971	20	169	5801	5969
CL22362Contig1	p3	(ATT)5	15	172	186	GGATCGATTTTGCAATGCTT	60.045	20	CGCTCTCAAGACTTCCACAG	58.75	20	123	142	264	GCCCCGTTTAAAAATGAACA	59.81	20	CGCTCTCAAGACTTCCACAG	58.75	20	243	22	264	GCCCCGTTTAAAAATGAACA	59.81	20	GGTCCACAATAAGACACCTGC	59.468	21	193	22	214
CL1647Contig1	p3	(ATT)5	15	4438	4452	GGCACCCATAAAACACCAAC	60.096	20	TCAAACTCAACCCAGGCTTT	59.711	20	197	4399	4595	GGCACCCATAAAACACCAAC	60.096	20	TTGTGGAGCACAAAATCAGG	59.691	20	229	4399	4627	AATGCCATTAATCCGTTCCA	60.153	20	AACCCAGGCTTTGAGTTTGA	59.711	20	209	4379	4587
CL1008Contig1	p3	(ATT)5	15	552	566	GGGCTGATGATCCAGTTGTT	59.934	20	TCCGTCAGCATGCTCAATAG	59.972	20	264	358	621	TGGGTGTGAGTGTTGTGGTT	59.89	20	TCCGTCAGCATGCTCAATAG	59.972	20	222	400	621	GATGGGTGTGAGTGTTGTGG	59.846	20	TCCGTCAGCATGCTCAATAG	59.972	20	224	398	621
CL8864Contig1	p3	(ATT)5	15	4349	4363	GGGTTTCAAAATAGCTGGCA	60.074	20	TTTGCTTGTCCGTCTAACCC	60.11	20	196	4275	4470	GGGTTTCAAAATAGCTGGCA	60.074	20	TTGCTTGTCCGTCTAACCCT	59.734	20	195	4275	4469	GGGTTTCAAAATAGCTGGCA	60.074	20	TGCTTGTCCGTCTAACCCTT	59.734	20	194	4275	4468
CL24765Contig1	p3	(ATT)5	15	681	695	GGTCTGCGATCGTCAAAAAT	60.081	20	ATGCCAACAGGAAGACGAGT	59.727	20	272	461	732	CATCTGACAGGAGGATGCAA	59.787	20	ATGCCAACAGGAAGACGAGT	59.727	20	238	495	732	TCTGCGATCGTCAAAAATGA	60.343	20	ATGCCAACAGGAAGACGAGT	59.727	20	270	463	732
CL8302Contig1	p3	(ATT)5	15	3479	3493	GTGTACCACCAACTACGGGC	60.299	20	CTCATGGAAAACACCACACG	60.001	20	208	3435	3642	CCGCAGTGTACCACCAACTA	59.634	20	CTCATGGAAAACACCACACG	60.001	20	213	3430	3642	GTGTACCACCAACTACGGGC	60.299	20	CTGAAGGCTGCCATTGACTT	60.397	20	255	3435	3689
CL8588Contig1	p3	(ATT)5	15	470	484	TCAAAGCGATGTTGCCATAA	60.215	20	GAAACAGCGCCAATAGAAGC	59.988	20	240	283	522	TTCAAAGCGATGTTGCCATA	60.215	20	GAAACAGCGCCAATAGAAGC	59.988	20	241	282	522	TATTCAAAGCGATGTTGCCA	60.215	20	GAAACAGCGCCAATAGAAGC	59.988	20	243	280	522
CL9167Contig1	p3	(ATT)5	15	55	69	TGAAACCCACACACAAGTTCA	60.033	21	ATGTGAAGGGGAGAGCAGTG	60.261	20	112	24	135	TGAAACCCACACACAAGTTCA	60.033	21	GATGTGAAGGGGAGAGCAGT	59.258	20	113	24	136	TGAAACCCACACACAAGTTCA	60.033	21	ACTGATGTGAAGGGGAGAGC	59.258	20	116	24	139
CL33093Contig1	p3	(ATT)5	15	856	870	TGGCTAGCAACGACAATCTG	60.011	20	CTGCAGGTCCAATAAGCTGG	60.786	20	278	616	893	CCCTTCAACGACAAACAGTG	59.183	20	TTTTAAATGGGAGTCGGCAC	59.938	20	261	741	1001	CCCTTCAACGACAAACAGTG	59.183	20	CCACCATTAAAAATGCCTCG	60.315	20	234	741	974
CL1801Contig1	p3	(ATT)5	15	2838	2852	TGTCACTGTGGAAATGGGAA	59.935	20	ATGCAAAGACCGACTCCAAC	60.119	20	123	2779	2901	TGTCACTGTGGAAATGGGAA	59.935	20	GGGATTCCTTCAACTGGGTT	60.169	20	243	2779	3021	TGTCACTGTGGAAATGGGAA	59.935	20	CGCTACTGGGATTCCTTCAA	60.206	20	250	2779	3028
CL28474Contig1	p3	(ATT)5	15	479	493	TTACTTCCTGCCCATTCCTG	60.066	20	ATCAGTGGTATAGTCGGCGG	59.978	20	180	391	570	CTGACATGCGTGAGTGACCT	59.897	20	ATCAGTGGTATAGTCGGCGG	59.978	20	146	425	570	TTACTTCCTGCCCATTCCTG	60.066	20	CCATACTCCCTGAACACGCT	60.134	20	234	391	624
CL30084Contig1	p3	(ATT)5	15	275	289	TTTTGCAACTAATCAGCCCC	60.074	20	CCACTTCCAGCCAATGAGAT	60.073	20	191	138	328	GCAGAAATGACAATCGCAAA	59.816	20	TTTTCACCCCGTTTGAGTTC	59.948	20	278	200	477	GCAGAAATGACAATCGCAAA	59.816	20	CCACTTCCAGCCAATGAGAT	60.073	20	129	200	328
CL1156Contig1	p3	(ATT)5	15	926	940	TTTTGTTTCGGTTCACATGG	59.415	20	TCATTTTTGGGAGAAAACGC	60.053	20	153	848	1000	TTTTGTTTCGGTTCACATGG	59.415	20	ATTTTTGGGAGAAAACGCCT	59.945	20	151	848	998	TTTTGTTTCGGTTCACATGG	59.415	20	TGGGAGAAAACGCCTAAATG	60.067	20	146	848	993
CL33086Contig1	p3	(ATT)6	18	205	222	ACACACACACACGCACACAC	60.177	20	AGCTCGAAATGCCTACGATG	60.374	20	250	4	253	ACACACACACACACGCACAC	60.177	20	AGCTCGAAATGCCTACGATG	60.374	20	252	2	253	ACACACACACACACACGCAC	60.177	20	AGCTCGAAATGCCTACGATG	60.374	20	254	0	253
CL5758Contig1	p3	(ATT)6	18	172	189	ACCAAAACAAGACGAGGCAT	59.598	20	ATTGTAGTGTTTCCCAGGCG	59.993	20	212	56	267	ACCAAAACAAGACGAGGCAT	59.598	20	CAGAGATGTTGTCGCAGGTG	60.463	20	192	56	247	TCCAATGCCTTGAAAATGAA	59.087	20	ATTGTAGTGTTTCCCAGGCG	59.993	20	152	116	267
CL695Contig1	p3	(ATT)6	18	719	736	ACTTGGTCGCATTTGTCCAT	60.384	20	TGGGCTTCACATACGCATTA	60.096	20	242	624	865	TATCACGCCAAAACCACTTG	59.585	20	TGGGCTTCACATACGCATTA	60.096	20	257	609	865	AACCACTTGGTCGCATTTGT	60.419	20	TGGGCTTCACATACGCATTA	60.096	20	246	620	865
CL4160Contig1	p3	(ATT)6	18	2285	2302	ACTTTTGGCCAGTTTGCATC	60.118	20	TCCACCAACAGTTCCTTTGA	59.109	20	132	2222	2353	GACTTTTGGCCAGTTTGCAT	60.118	20	TCCACCAACAGTTCCTTTGA	59.109	20	133	2221	2353	ACTTTTGGCCAGTTTGCATC	60.118	20	TCCACCAACAGTTCCTTTGAC	59.997	21	132	2222	2353
CL10995Contig1	p3	(ATT)6	18	618	635	ATGCTGACTCAGGAGCACAA	59.577	20	CGGCACTGTTTCTCTGATGA	59.984	20	276	457	732	ATGCTGACTCAGGAGCACAA	59.577	20	AGCGGCACTGTTTCTCTGAT	60.02	20	278	457	734	CCATTTCATCTTTTGCTCCC	59.505	20	CGGCACTGTTTCTCTGATGA	59.984	20	185	548	732
CL10253Contig1	p3	(ATT)6	18	3740	3757	CTTGACGAGAGAAAGGACCG	59.982	20	CATATGTGGACGATGGCAAG	59.948	20	130	3691	3820	ATGTCTGCGCTGTGTACGAG	60.08	20	CATATGTGGACGATGGCAAG	59.948	20	154	3667	3820	TTGACGAGAGAAAGGACCGT	59.844	20	CATATGTGGACGATGGCAAG	59.948	20	129	3692	3820
CL21220Contig1	p3	(ATT)6	18	59	76	GCCGGTTGGTTTCATTTTTA	59.81	20	TTTTTCTACATGCACGCCAA	60.251	20	174	5	178	GCCGGTTGGTTTCATTTTTA	59.81	20	GATTCAGTGACAATTGCGGA	59.654	20	272	5	276	GCCGGTTGGTTTCATTTTTA	59.81	20	TTTCTACATGCACGCCAACT	59.347	20	172	5	176
CL17710Contig1	p3	(ATT)6	18	65	82	GCTATGCTAAGTTACCTAGAAGATGCT	59.224	27	GTGCTGTGCTGAGTTGGTGT	59.948	20	199	29	227	CATGTAAGTAGAATTGATGCTATGC	57.214	25	GTGCTGTGCTGAGTTGGTGT	59.948	20	217	11	227	GCTATGCTAAGTTACCTAGAAGATGCT	59.224	27	AGTGCTGTGCTGAGTTGGTG	60.096	20	200	29	228
CL8107Contig1	p3	(ATT)6	18	4175	4192	GGCCACAGCCAGTGTTTTAT	60	20	GGGGTGGTCTTCCAAAATCT	60.169	20	219	4138	4356	GGCCACAGCCAGTGTTTTAT	60	20	AGGGGTGGTCTTCCAAAATC	60.169	20	220	4138	4357	GGCCACAGCCAGTGTTTTAT	60	20	GAGGGGTGGTCTTCCAAAAT	60.169	20	221	4138	4358
CL2958Contig1	p3	(ATT)6	18	3331	3348	GGCCTTTGGAACATCAAATC	59.368	20	GCGAGGAATGGATTCAAGAG	59.773	20	146	3295	3440	GGCCTTTGGAACATCAAATC	59.368	20	ACTCTTGTGAATTCGCCGAC	60.263	20	219	3295	3513	GGCCTTTGGAACATCAAATC	59.368	20	TTCGCCGACTGAACATACAC	59.722	20	208	3295	3502
CL26901Contig1	p3	(ATT)6	18	1191	1208	GGGTTGAATTCGTGCTGTTT	59.978	20	ATTCCTGCTCGGTTTGTCAC	60.119	20	208	1155	1362	GGGTTGAATTCGTGCTGTTT	59.978	20	TGGAGTTAGTCAGGGCCAAG	60.246	20	138	1155	1292	TCCCAAAGAGAAGAGGCAAA	59.926	20	TGGAGTTAGTCAGGGCCAAG	60.246	20	233	1060	1292
CL30279Contig1	p3	(ATT)6	18	2033	2050	TAGGCCAGTGGACTTTTTGC	60.249	20	GTAGATGCCCCTGTGCAGAT	60.104	20	137	1955	2091	GACTTCTCCACACGTCCACA	59.712	20	GTAGATGCCCCTGTGCAGAT	60.104	20	275	1817	2091	CCAGTGGACTTTTTGCATCA	59.691	20	GTAGATGCCCCTGTGCAGAT	60.104	20	133	1959	2091
CL3301Contig1	p3	(ATT)6	18	1234	1251	TATTTACGTTCCGGGGTTTG	59.693	20	CGCAGTCCATATTGTGTTGC	60.142	20	159	1179	1337	CGGGGTTTGCATTTAGTGTC	60.365	20	CGCAGTCCATATTGTGTTGC	60.142	20	148	1190	1337	TATTTACGTTCCGGGGTTTG	59.693	20	ACACTGCTTGATGTTGGTCG	59.751	20	177	1179	1355
CL26075Contig1	p3	(ATT)6	18	3136	3153	TGGAAATAATCAGTTTTGGGG	58.794	21	TGTGGTGTTGCTTCTTGGTC	59.726	20	276	3112	3387	ATGGAAATAATCAGTTTTGGGG	59.101	22	TGTGGTGTTGCTTCTTGGTC	59.726	20	277	3111	3387	TGGAAATAATCAGTTTTGGGG	58.794	21	TGTTGCTTCTTGGTCTCTGG	59.007	20	271	3112	3382
CL7590Contig1	p3	(ATT)6	18	427	444	TGTAACTTGCCCGATGTCAA	60.111	20	CCCAGAGCTGATAGCGGTAG	59.993	20	100	394	493	TGTAACTTGCCCGATGTCAA	60.111	20	ATCCGGAAGGGATGAGAACT	59.896	20	137	394	530	CCCGATGTCAATCCAAATTC	60.133	20	ATCCGGAAGGGATGAGAACT	59.896	20	128	403	530
CL12137Contig1	p3	(ATT)6	18	106	123	TTGGCCCCACAAAGAATTAG	59.931	20	TGGAAAACACCCACAGACAA	59.976	20	222	30	251	TTGGCCCCACAAAGAATTAG	59.931	20	TGCAGGTGTGGATATGCAGT	60.144	20	137	30	166	TTTGGCCCCACAAAGAATTA	60.294	20	TGGAAAACACCCACAGACAA	59.976	20	223	29	251
CL9270Contig1	p3	(ATT)7	21	3280	3300	ACCAACAACTAGATTGGGCG	59.993	20	CATTTTAATGCTTGCTTGCTTG	59.916	22	198	3208	3405	ACCAACAACTAGATTGGGCG	59.993	20	CAATGCTGTTTCTAGCTGGATG	59.904	22	147	3208	3354	ACCAACAACTAGATTGGGCG	59.993	20	TTTTAATGCTTGCTTGCTTGA	58.759	21	196	3208	3403
CL4672Contig1	p3	(ATT)7	21	727	747	CAGGAAACATTAGGGGCAAA	59.931	20	CCACAGAGCTTTGTTCACCA	59.873	20	227	687	913	CAGGAAACATTAGGGGCAAA	59.931	20	GAGATGCACAATGCAAATCG	60.228	20	280	687	966	CAGGAAACATTAGGGGCAAA	59.931	20	CGTCAATTCTTCCCAAAAGC	59.685	20	251	687	937
CL36298Contig1	p3	(ATT)7	21	1833	1853	CCCACAAACATCAGCATTTG	59.964	20	ACCAGCAACAAGTGGGAAAG	60.149	20	176	1806	1981	CCCACAAACATCAGCATTTG	59.964	20	TACACCAGCAACAAGTGGGA	60.152	20	179	1806	1984	ATCAGAACCGCTCATTGGTC	60.081	20	ACCAGCAACAAGTGGGAAAG	60.149	20	215	1767	1981
CL23346Contig1	p3	(ATT)7	21	739	759	CGAGATAAGCTCCAGTTGCC	59.978	20	CAAGCACCAGAACACTTGGA	59.873	20	240	602	841	CGAGATAAGCTCCAGTTGCC	59.978	20	TCCAAGCACCAGAACACTTG	59.873	20	242	602	843	CCGAGATAAGCTCCAGTTGC	59.978	20	CAAGCACCAGAACACTTGGA	59.873	20	241	601	841
CL13003Contig1	p3	(ATT)7	21	116	136	CGAGCCACTCCAAAACTTTC	59.853	20	CGTTTGAACTTCGTCTGCAA	60.027	20	277	39	315	CTGTACACGAGCCACTCCAA	59.897	20	CTTTTGAAGGAGAACGGTGC	59.853	20	191	32	222	ACACGAGCCACTCCAAAACT	59.769	20	CGTTTGAACTTCGTCTGCAA	60.027	20	280	36	315
CL24266Contig1	p3	(ATT)7	21	144	164	GTCCCATTTACCCCGATTTT	59.888	20	ACATTCTAGTCGCCGTGACA	59.318	20	209	26	234	TACGCTGTTCTCTATGGCCC	60.235	20	ACATTCTAGTCGCCGTGACA	59.318	20	177	58	234	GTCCCATTTACCCCGATTTT	59.888	20	GCACGCGCTAAATACACACA	60.869	20	186	26	211
CL2624Contig1	p3	(ATT)8	24	1248	1271	TCTTTGCATCCAGCACTTTG	59.988	20	TGGACCACAGACGTGTCATT	60.005	20	191	1167	1357	TCTTTGCATCCAGCACTTTG	59.988	20	ACCACAGACGTGTCATTCCA	60.005	20	188	1167	1354	AGGTTCCTCCAAACATGTGC	59.973	20	TGGACCACAGACGTGTCATT	60.005	20	147	1211	1357
CL27944Contig1	p3	(CAA)5	15	3709	3723	AACAAAATGGACTCCGAACG	59.971	20	ACAAATGCTCCACGAAATCC	59.939	20	223	3581	3803	AACAAAATGGACTCCGAACG	59.971	20	AAATGCTCCACGAAATCCAG	60.074	20	221	3581	3801	GCTTAGACCTACCCCAAGCC	60.096	20	ACAAATGCTCCACGAAATCC	59.939	20	134	3670	3803
CL29834Contig1	p3	(CAA)5	15	289	303	AACAATCTGGATGGTGGAGC	59.934	20	CCAAGCGAGTGAAATCAACA	59.84	20	264	160	423	AACAATCTGGATGGTGGAGC	59.934	20	AGTTACAGGACCGTGCTTGG	60.171	20	222	160	381	AACAATCTGGATGGTGGAGC	59.934	20	AGCGAGTGAAATCAACAGGG	60.255	20	261	160	420
CL30230Contig1	p3	(CAA)5	15	238	252	AATCAAACTTCCGCATCAGC	60.221	20	ACGGGTCACATCCTTAGACG	59.989	20	212	90	301	GTCACAATCAAACTTCCGCA	59.697	20	ACGGGTCACATCCTTAGACG	59.989	20	217	85	301	GGTCACAATCAAACTTCCGC	60.504	20	ACGGGTCACATCCTTAGACG	59.989	20	218	84	301
CL23775Contig1	p3	(CAA)5	15	187	201	AATGCAACACCACTGTCCAA	60.008	20	TGAGGAAATGACGCACAAAA	60.234	20	211	107	317	TGGATTCCATTAGAGCACCC	59.894	20	TGAGGAAATGACGCACAAAA	60.234	20	168	150	317	AATGCAACACCACTGTCCAA	60.008	20	GTTTACAAAGGCCTTGTCGG	59.609	20	254	107	360
CL37247Contig1	p3	(CAA)5	15	4822	4836	ACCAGACTGTATCCAAGCGG	60.134	20	TGAGTAGTGAGCACATCGGC	60.016	20	244	4735	4978	ACCAGACTGTATCCAAGCGG	60.134	20	TCCTTGGTTGCCGTTTTTAC	59.975	20	165	4735	4899	ACCAGACTGTATCCAAGCGG	60.134	20	TTTGTCTGTGCAGTTCAGGC	60.032	20	187	4735	4921
CL551Contig1	p3	(CAA)5	15	2197	2211	ACCAGACTGTATCCAAGCGG	60.134	20	TGAGTAGTGAGCACATCGGC	60.016	20	244	2110	2353	ACCAGACTGTATCCAAGCGG	60.134	20	TCCTTGGTTGCCGTTTTTAC	59.975	20	165	2110	2274	ACCAGACTGTATCCAAGCGG	60.134	20	TTTGTCTGTGCAGTTCAGGC	60.032	20	187	2110	2296
CL8864Contig1	p3	(CAA)5	15	3569	3583	AGTGGAGCTGTTCTCACGGT	59.907	20	CAACCCTCAGTGCAAAAACA	59.734	20	263	3499	3761	AGTGGAGCTGTTCTCACGGT	59.907	20	CCCTCAGTGCAAAAACATCC	60.495	20	260	3499	3758	AGTGGAGCTGTTCTCACGGT	59.907	20	CCAACCCTCAGTGCAAAAAC	60.529	20	264	3499	3762
CL37380Contig1	p3	(CAA)5	15	455	469	ATTGCACCGACCCTTGAATA	60.331	20	TGTCATTCCATTACGGCAAA	59.93	20	156	410	565	ATTGCACCGACCCTTGAATA	60.331	20	TTAGCAAACCCAGCAGTGTG	59.904	20	186	410	595	ATTGCACCGACCCTTGAATA	60.331	20	TGTTAGCAAACCCAGCAGTG	59.904	20	188	410	597
CL26464Contig1	p3	(CAA)5	15	663	677	CAAACAACAACAACAAGGCG	60.187	20	GGCAGGTGAACGAAGGAGTA	60.255	20	215	520	734	ACAACAACAACAAGGCGTCA	60.199	20	GGCAGGTGAACGAAGGAGTA	60.255	20	212	523	734	CAACAACAACAAGGCGTCAT	59.615	20	GGCAGGTGAACGAAGGAGTA	60.255	20	211	524	734
CL3924Contig1	p3	(CAA)5	15	3512	3526	CAATGCACACGTTGCACATA	60.185	20	GGCAAAATATTAAAACCCTTCG	58.958	22	117	3438	3554	CAATGCACACGTTGCACATA	60.185	20	GGCAAAATATTAAAACCCTTCGT	59.668	23	117	3438	3554	CGACACACAATGCACACGTT	61.693	20	AGTGAGGGTATGTGGCAAAA	58.076	20	137	3431	3567
CL4236Contig1	p3	(CAA)5	15	1142	1156	CATCATCAACGACATCCTGC	60.08	20	CTTTGCTGCTGCTGGTGTT	60.191	19	255	924	1178	CAGATGTCCGACAACAGCTC	59.42	20	CTTTGCTGCTGCTGGTGTT	60.191	19	236	943	1178	GTGTGTCGTTGGAGATGAGC	59.266	20	CTTTGCTGCTGCTGGTGTT	60.191	19	106	1073	1178
CL10326Contig1	p3	(CAA)5	15	4501	4515	CATGAACCAACAGTTGTGGC	60.008	20	ACATCTTTTCCCGTTTGTGC	59.978	20	276	4434	4709	GAACCAACAGTTGTGGCAGA	59.726	20	ACATCTTTTCCCGTTTGTGC	59.978	20	273	4437	4709	TGCAGAGTGGAGGAGAGTCA	59.685	20	CCACAATTGTTGGCTGTCAC	60.008	20	233	4416	4648
CL8192Contig1	p3	(CAA)5	15	61	75	CCAATAAGCACACAGCTAAAGG	58.965	22	TGACTGCCGTTTTGTACGAG	59.904	20	106	17	122	CCAATAAGCACACAGCTAAAGG	58.965	22	CGGGAACGCTAATGCTAAAG	59.868	20	138	17	154	CCAATAAGCACACAGCTAAAGG	58.965	22	GTTCGGGAACGCTAATGCTA	60.23	20	141	17	157
CL31137Contig1	p3	(CAA)5	15	338	352	CGATGTCCCGAGTGTGTATG	59.984	20	GTCAAACAGCTGCGTGATGT	59.912	20	259	163	421	CGATGTCCCGAGTGTGTATG	59.984	20	CTTTAGCGCCACCTGTCAGT	60.453	20	218	163	380	CTTTCTTGAAATTAGCGCCG	59.979	20	CTTTAGCGCCACCTGTCAGT	60.453	20	260	121	380
CL10753Contig1	p3	(CAA)5	15	201	215	CTGGGATGTGATCAGAGCAA	59.787	20	ATCTGCACTCACGCTCACAC	60.063	20	260	7	266	CCAACAGCGACACAACAAAG	60.338	20	CTTGTCCGCTTGACAAGACA	60.025	20	233	176	408	CTGGGATGTGATCAGAGCAA	59.787	20	TCGAACAACCATCTGCACTC	59.837	20	270	7	276
CL16559Contig1	p3	(CAA)5	15	30	44	GAAAACCATGTGTGCAGCAG	60.31	20	CCGCTTTTTGTGCTATGGAT	60.096	20	278	1	278	GAAAACCATGTGTGCAGCAG	60.31	20	TTTCTCATCCCCATCCATGT	60.135	20	230	1	230	GAAAACCATGTGTGCAGCAG	60.31	20	TGGCTTTCAGAAGTGCTGTG	60.175	20	158	1	158
CL36029Contig1	p3	(CAA)5	15	325	339	GAACTGTTCGGGGATGCTAA	60.074	20	ATTCTGCATTTGAGCCGAGT	59.843	20	137	251	387	CGAGTTGCTTCACCATTTGA	59.84	20	ATTCTGCATTTGAGCCGAGT	59.843	20	220	168	387	TCGAGTTGCTTCACCATTTG	59.84	20	ATTCTGCATTTGAGCCGAGT	59.843	20	221	167	387
CL33104Contig1	p3	(CAA)5	15	1497	1511	GAGAGAGGTGAGAGAGCGGA	59.817	20	AAGTTGTCCGTGTTTTTGGC	60.015	20	197	1434	1630	GAGAGAGGTGAGAGAGCGGA	59.817	20	CAGGTTGAAGCTCCTCTTGG	59.982	20	132	1434	1565	GAGAGAGGTGAGAGAGCGGA	59.817	20	CCAGGTTGAAGCTCCTCTTG	59.982	20	133	1434	1566
CL19109Contig1	p3	(CAA)5	15	573	587	GAGTGGCCAACTTTAGCTCG	60.015	20	CCCTTGTTGCAGGTGTCTTT	60.149	20	233	463	695	TTGGTGAGCAAAATCCATCA	60.049	20	CCCTTGTTGCAGGTGTCTTT	60.149	20	149	547	695	GAGTGGCCAACTTTAGCTCG	60.015	20	AAATTTCAGGCATGTGTCCC	59.797	20	201	463	663
CL30444Contig1	p3	(CAA)5	15	45	59	GGGTTGAAGTAGGCAAAGCA	60.249	20	CGAGCTGCTGTTGTTTTTGA	60.172	20	240	18	257	GGGTTGAAGTAGGCAAAGCA	60.249	20	TGCATTATTGAAGGCGACAA	60.215	20	192	18	209	GGGTTGAAGTAGGCAAAGCA	60.249	20	GTGCATTATTGAAGGCGACA	59.694	20	193	18	210
CL30932Contig1	p3	(CAA)5	15	2882	2896	GTTGGCAGACTGGGTTAGGA	60.111	20	CAGCACCAAGGAGAACACAA	59.873	20	276	2802	3077	TTGGCAGACTGGGTTAGGAC	60.111	20	CAGCACCAAGGAGAACACAA	59.873	20	275	2803	3077	GAGGTTGGCAGACTGGGTTA	60.111	20	CAGCACCAAGGAGAACACAA	59.873	20	279	2799	3077
CL24746Contig1	p3	(CAA)5	15	445	459	GTTGTCTCTCGCTCTCACCC	59.993	20	GTAAAACGGACGCCAAAAGA	60.11	20	256	270	525	GTTGTCTCTCGCTCTCACCC	59.993	20	TAAAACGGACGCCAAAAGAC	60.11	20	255	270	524	GTTGTCTCTCGCTCTCACCC	59.993	20	GAGTAAAACGGACGCCAAAA	60.11	20	258	270	527
CL22534Contig1	p3	(CAA)6	18	2543	2560	ACAAACAGAACTTTTGCCCG	60.147	20	CATTTGCTCGGGCTCTTATC	59.807	20	184	2412	2595	AAAAGTCCCAACAGTCGCAC	60.156	20	CATTTGCTCGGGCTCTTATC	59.807	20	142	2454	2595	TGTTCGCAGATGTGAAGAGC	60.144	20	TCATCTTTCGATGGCATGAG	59.756	20	193	2517	2709
CL35383Contig1	p3	(CAA)6	18	1899	1916	ACTCCTCGGTGGTGTCAATC	59.969	20	TTTGCCGATAAGCCCTTTTA	59.69	20	235	1861	2095	CGGTGGTGTCAATCAAGATG	59.96	20	TTTGCCGATAAGCCCTTTTA	59.69	20	229	1867	2095	ACTCCTCGGTGGTGTCAATC	59.969	20	AAACAAGTGTCGCTCAAGCA	59.64	20	257	1861	2117
CL32851Contig1	p3	(CAA)6	18	96	113	AGCCAACAGGTCCATCAAAG	60.111	20	CCGGGACTGTGATCTGAAAT	59.927	20	237	20	256	AGCCAACAGGTCCATCAAAG	60.111	20	CTCCGACACGTTGACACAGT	59.782	20	143	20	162	AGCCAACAGGTCCATCAAAG	60.111	20	CCGACACGTTGACACAGTCT	59.782	20	141	20	160
CL18267Contig1	p3	(CAA)6	18	219	236	AGCCTGCACCTGAAATTGAT	59.7	20	AGGTCTGACGGGAAACACAC	60.009	20	246	21	266	AGCCTGCACCTGAAATTGAT	59.7	20	GGTCTGACGGGAAACACACT	60.009	20	245	21	265	AGCCTGCACCTGAAATTGAT	59.7	20	TGACGGGAAACACACTCAAA	60.128	20	241	21	261
CL2712Contig1	p3	(CAA)6	18	146	163	CTCTGTATGCGCTCGACAAA	60.157	20	TTTAAAGGTCCAATCTGGCG	60.067	20	241	64	304	CTCTGTATGCGCTCGACAAA	60.157	20	AGCGGCTTTAAAGGTCCAAT	60.095	20	247	64	310	GGAGCGCACAAAGGAAAATA	60.209	20	TTTAAAGGTCCAATCTGGCG	60.067	20	194	111	304
CL8398Contig1	p3	(CAA)6	18	1175	1192	GAGGTCTGCAACTCTGCCTC	60.143	20	GGTGGGCAATATTCATGGAC	60.021	20	241	1103	1343	GAGGTCTGCAACTCTGCCTC	60.143	20	ATTGGCATGGGTGTGGTTAT	59.939	20	269	1103	1371	GGGAAAGGTGACCTGCAGTA	60.111	20	CGTGATGTTGACCGTATTGG	59.84	20	250	997	1246
CL24175Contig1	p3	(CAA)6	18	2370	2387	GCATGAATTCTCACTCCGGT	60.081	20	AGCTCCGATAAGAGCTGTCG	59.74	20	273	2194	2466	ATGAATTCTCACTCCGGTGC	60.081	20	AGCTCCGATAAGAGCTGTCG	59.74	20	271	2196	2466	GCATGAATTCTCACTCCGGT	60.081	20	TCCGATAAGAGCTGTCGAGC	60.646	20	270	2194	2463
CL7489Contig1	p3	(CAA)6	18	59	76	GCCTTTGGGTACTCGCCC	62.88	18	AATAGTTGGCCACGTTCTGC	60.14	20	226	8	233	ACGCCGCCTTTGGGTACT	62.908	18	AATAGTTGGCCACGTTCTGC	60.14	20	231	3	233	GCCTTTGGGTACTCGCCC	62.88	18	TATGGAACACAGGATGAGCG	59.673	20	159	8	166
CL26251Contig1	p3	(CAA)6	18	2507	2524	GCTTTCTTCAGCGACTCCAT	59.579	20	GAGATCTGCTTCTCATCCCG	59.91	20	224	2480	2703	TCTTCAGCGACTCCATACGA	59.547	20	GAGATCTGCTTCTCATCCCG	59.91	20	220	2484	2703	TCTTCAGCGACTCCATACGA	59.547	20	AGGATGCCTTTCAGCTTGTC	59.434	20	280	2484	2763
CL31372Contig1	p3	(CAA)6	18	711	728	TCACACAAAGACATTCCCCA	59.935	20	CTCGGACTCAGACTGAAGGG	59.978	20	229	674	902	CGAAATGAAAGGGTTGAGGA	60.044	20	GTTCATCCAGGAGGGAGTGA	60.048	20	230	578	807	GATGAAAGTGAGTTCCCCGA	60.05	20	GTTCATCCAGGAGGGAGTGA	60.048	20	258	550	807
CL24332Contig1	p3	(CAA)6	18	47	64	TTATTACATTCATCAATTTCGCA	57.338	23	TTTTGCAGAGAGAAGCAGCA	60.011	20	116	20	135	TTATTACATTCATCAATTTCGCA	57.338	23	ACCAAACAAGTTGCCAAACC	59.875	20	254	20	273	TTATTACATTCATCAATTTCGCA	57.338	23	CACGCAATTTTGCAGAGAGA	60.134	20	123	20	142
CL35303Contig1	p3	(CAA)7	21	578	598	GAATACCTCGGCGTGTTCAT	59.962	20	TGCATTTGTTCCACTTGCAT	60.119	20	212	433	644	GAATACCTCGGCGTGTTCAT	59.962	20	GCTCAACTGCATTTGTTCCA	59.847	20	219	433	651	GTGTTCATGTGCCCTCAGTG	60.162	20	TGCATTTGTTCCACTTGCAT	60.119	20	200	445	644
CL4011Contig1	p3	(CAA)7	21	1286	1306	GCGCCACCTAGTAGCATAGC	60.032	20	AATTAGCATGCAAAGGGACG	60.096	20	151	1254	1404	GATTGGCAGCTTGTCTCCTC	59.957	20	AATTAGCATGCAAAGGGACG	60.096	20	258	1147	1404	GATTGGCAGCTTGTCTCCTC	59.957	20	CTTGTCGATGAAGACGCTCA	60.136	20	197	1147	1343
CL7593Contig1	p3	(CAA)8	24	842	865	GAGCAACGCTTCTCAAGTGG	61.116	20	GTGGTGTGGCATTGTGACTC	60.013	20	176	780	955	GAGCAACGCTTCTCAAGTGG	61.116	20	GAGTGGTGTGGCATTGTGAC	60.013	20	178	780	957	GAGCAACGCTTCTCAAGTGG	61.116	20	CTGAGAAGAGTGGTGTGGCA	60.022	20	185	780	964
CL26548Contig1	p3	(CAC)5	15	105	119	ACTTTGGCTGTCCTGTGCTT	59.914	20	CACTCAGGGCTTCCATCATT	60.073	20	124	44	167	ACTTTGGCTGTCCTGTGCTT	59.914	20	ACTCAGGGCTTCCATCATTG	60.073	20	123	44	166	CACACACACTTTGGCTGTCC	60.203	20	CACTCAGGGCTTCCATCATT	60.073	20	131	37	167
CL37304Contig1	p3	(CAC)5	15	2387	2401	CAACCTCACAGTCGTGGAGA	59.864	20	TCCATACACTACGTGGAGGC	58.597	20	243	2182	2424	CCAGGAGCTTTTCAACCTCA	60.366	20	TCCATACACTACGTGGAGGC	58.597	20	255	2170	2424	CCTCTGACGTTCAATCCCAG	60.646	20	GGCTTTTTGTTTTTATCCCCA	60.168	21	253	2255	2507
CL37247Contig1	p3	(CAC)5	15	679	693	GAAGGTTCGGATGGCTATGA	60.036	20	GGTCTCTTGCTGCTTTTTGG	59.993	20	221	621	841	GAAGGTTCGGATGGCTATGA	60.036	20	GGGTCTCTTGCTGCTTTTTG	59.993	20	222	621	842	GAAGGTTCGGATGGCTATGA	60.036	20	TGGGTCTCTTGCTGCTTTTT	59.993	20	223	621	843
CL10185Contig1	p3	(CAC)5	15	2115	2129	GACATCCTGGACTGGAAGGA	60.048	20	GCTCAGCAGGTAGAACAGGG	60.012	20	222	2001	2222	GACATCCTGGACTGGAAGGA	60.048	20	CACCAGGCTGAGGACAAAAT	60.111	20	189	2001	2189	GACATCCTGGACTGGAAGGA	60.048	20	AGGCTGATGACCCACTTGAC	60.12	20	266	2001	2266
CL8486Contig1	p3	(CAC)6	18	1087	1104	ATGGGAAGAGCGAGGAAGAT	60.176	20	CGAGACGTGCTCGGTAGAGT	60.611	20	260	985	1244	AAGAGAGGGAGAGGGACACC	59.661	20	CGAGACGTGCTCGGTAGAGT	60.611	20	206	1039	1244	GAGAGGGACACCGAGAGAGA	59.508	20	CGAGACGTGCTCGGTAGAGT	60.611	20	198	1047	1244
CL21081Contig1	p3	(CAC)6	18	1568	1585	CACAGCAAACGAGTCAGAGC	59.776	20	GTAAGCGGAGGTGGTCATGT	59.997	20	260	1363	1622	TGGAGAGAGAGCAGGTGTCA	59.685	20	TGTATAGCTTGCATGAGGCG	59.999	20	214	1478	1691	TGGAGAGAGAGCAGGTGTCA	59.685	20	GTAAGCGGAGGTGGTCATGT	59.997	20	145	1478	1622
CL1110Contig1	p3	(CAC)6	18	1884	1901	CTGTGAAGAGCATGCCAAAA	59.988	20	AGCAGCTTCTCATCCAGGAC	59.56	20	258	1810	2067	CACGCATCAGACACCACTCT	59.897	20	AGCAGCTTCTCATCCAGGAC	59.56	20	276	1792	2067	CGCATCAGACACCACTCTGT	59.897	20	AGCAGCTTCTCATCCAGGAC	59.56	20	274	1794	2067
CL34855Contig1	p3	(CAC)6	18	2425	2442	GCTAGTGGAGAGGAAGGGCT	59.979	20	ATCTTTTGTAGGGGGCGTCT	59.962	20	265	2384	2648	GAGGAAGGGCTCCAGAGAGT	59.952	20	ATCTTTTGTAGGGGGCGTCT	59.962	20	256	2393	2648	AGAGGAAGGGCTCCAGAGAG	60.088	20	ATCTTTTGTAGGGGGCGTCT	59.962	20	257	2392	2648
CL8715Contig1	p3	(CAC)6	18	3622	3639	GTTCTGCTAGACTGCTGCCC	60.164	20	AGTGTCTTGCAGTGGCTGTG	60.096	20	169	3592	3760	GTTCTGCTAGACTGCTGCCC	60.164	20	GGTGTCAGGCGAGTTGAAAT	60.119	20	250	3592	3841	GTTCTGCTAGACTGCTGCCC	60.164	20	GGGAGAGGCAAATGTCTGAA	60.195	20	119	3592	3710
CL17506Contig1	p3	(CAC)6	18	1344	1361	TTCAGTACGTGATGCAAGCG	61.009	20	AGTTGTAGGGGTTGTGCAGG	60.028	20	168	1242	1409	TCAGTACGTGATGCAAGCG	59.579	19	AGTTGTAGGGGTTGTGCAGG	60.028	20	167	1243	1409	CAAAATGGATGCCTACGGA	59.484	19	AGTTGTAGGGGTTGTGCAGG	60.028	20	218	1192	1409
CL24082Contig1	p3	(CAC)6	18	1373	1390	TTCAGTACGTGATGCAAGCG	61.009	20	AGTTGTAGGGGTTGTGCAGG	60.028	20	168	1271	1438	TCAGTACGTGATGCAAGCG	59.579	19	AGTTGTAGGGGTTGTGCAGG	60.028	20	167	1272	1438	CAAAATGGATGCCTACGGA	59.484	19	AGTTGTAGGGGTTGTGCAGG	60.028	20	218	1221	1438
CL19867Contig1	p3	(CAC)7	21	2171	2191	ATGAGGAACCTGAACATCGG	59.927	20	GCTTGTTGGAGTTGGACGTT	60.156	20	248	2068	2315	TTACAGTCAGCCCGAGATCC	60.218	20	GCTTGTTGGAGTTGGACGTT	60.156	20	192	2124	2315	ATGAGGAACCTGAACATCGG	59.927	20	GGTACTCTTGGGCTTGTTGG	59.592	20	259	2068	2326
CL2376Contig1	p3	(CAC)7	21	781	801	TCAAGATTAACCACGGCTCC	60.074	20	GACCTTTTTGCCACTTCCTG	59.711	20	200	685	884	TCAAGATTAACCACGGCTCC	60.074	20	GGACCTTTTTGCCACTTCCT	60.476	20	201	685	885	GCGCCTTCAAGATTAACCAC	59.713	20	GACCTTTTTGCCACTTCCTG	59.711	20	206	679	884
CL27744Contig1	p3	(CAC)7	21	251	271	TTCTCTGGTGTGAGTGTCCG	59.864	20	TCGTACTGGTGGTGTCCGTA	60.025	20	276	90	365	GCGGATAGTTACGGTCAGGA	60.096	20	AGACCTGTGCGTGCATGTAG	59.929	20	202	208	409	GCGGATAGTTACGGTCAGGA	60.096	20	ACCCGAATACCGAGTTACCC	60.074	20	127	208	334
CL7973Contig1	p3	(CAC)8	24	1285	1308	CTCCTTCATCTTCCCCATCA	60.003	20	GTCAGACGGAGGTCTGGATG	60.678	20	134	1248	1381	AGGAAGAGGAGGAGGCTACG	59.972	20	GTCAGACGGAGGTCTGGATG	60.678	20	261	1121	1381	GGAGGAAGAGGAGGAGGCTA	59.912	20	GTCAGACGGAGGTCTGGATG	60.678	20	263	1119	1381
CL9721Contig1	p3	(CAG)5	15	2555	2569	AAGATCACCTTGCGAGCACT	60.02	20	GTGGGATTTATGGTGCTGCT	59.962	20	173	2423	2595	TCGCTGTCTGCTTTGTATGC	60.165	20	GTGGGATTTATGGTGCTGCT	59.962	20	252	2344	2595	GTTGTGTTGCAAGTTGGTGC	60.207	20	GTGGGATTTATGGTGCTGCT	59.962	20	142	2454	2595
CL13355Contig1	p3	(CAG)5	15	684	698	ACAGCTCCCTGTGCCAATAC	60.142	20	TTGTTCAAAGAGGGTTTGGG	59.942	20	166	621	786	ACAGCTCCCTGTGCCAATAC	60.142	20	GGGTGTGTCAGGAAGAGGAA	60.088	20	125	621	745	ACAGCTCCCTGTGCCAATAC	60.142	20	TGTTGAGGGTGTGTCAGGAA	60.129	20	131	621	751
CL17421Contig1	p3	(CAG)5	15	276	290	AGAGTTGTGAAATGACCCGC	60.119	20	GATGTTTGGTTCTGCTGCTG	59.445	20	280	234	513	AGAGTTGTGAAATGACCCGC	60.119	20	GTTCTGCTGCTGCTGCTGT	60.513	19	272	234	505	AGTTGTGAAATGACCCGCA	60.104	19	GATGTTTGGTTCTGCTGCTG	59.445	20	278	236	513
CL2720Contig1	p3	(CAG)5	15	39	53	AGGACTTCGGTGTGTCCG	59.659	18	GATCAGGACTTTGGGTTGGA	59.903	20	214	0	213	AGGACTTCGGTGTGTCCG	59.659	18	ATCAGGACTTTGGGTTGGAG	58.989	20	213	0	212	AGGACTTCGGTGTGTCCG	59.659	18	GCGATCAGGACTTTGGGTT	60.065	19	216	0	215
CL13226Contig1	p3	(CAG)5	15	1134	1148	AGGCAAAGGAAAGACAGCAA	59.993	20	ATTGGGAGTGACGCCTTATG	59.955	20	208	1095	1302	ACAGCAACAGCAACAGCAAC	60.104	20	ATTGGGAGTGACGCCTTATG	59.955	20	195	1108	1302	AGCAACAGCAACAGCAACAC	60.104	20	ATTGGGAGTGACGCCTTATG	59.955	20	193	1110	1302
CL9261Contig1	p3	(CAG)5	15	3691	3705	AGTACTGGGGCTCACCCTTT	59.994	20	GGCTTCACCAGTCAGGAGAG	59.986	20	196	3594	3789	ACAGTGTGTTGCTGCTGGAG	60.096	20	GGCTTCACCAGTCAGGAGAG	59.986	20	223	3567	3789	CTCGACAGTGTGTTGCTGCT	60.251	20	GGCTTCACCAGTCAGGAGAG	59.986	20	227	3563	3789
CL22620Contig1	p3	(CAG)5	15	559	573	ATTCAGTGTGCGGTCATTCA	60.12	20	CTCCAGACCAGGCTCAAAAG	59.982	20	197	469	665	TTCAGTGTGCGGTCATTCAT	60.12	20	CTCCAGACCAGGCTCAAAAG	59.982	20	196	470	665	ATTCAGTGTGCGGTCATTCA	60.12	20	GGGACGAGAAACAAAAACGA	60.088	20	250	469	718
CL1164Contig1	p3	(CAG)5	15	331	345	CAACGACCTCCCCTTGTTTA	59.964	20	TTGATTGAACCGTTTTGCAG	59.706	20	254	209	462	CAACGACCTCCCCTTGTTTA	59.964	20	ACCGTTTTGCAGATGGAGTT	59.598	20	246	209	454	CAACGACCTCCCCTTGTTTA	59.964	20	AACCGTTTTGCAGATGGAGT	59.598	20	247	209	455
CL17110Contig1	p3	(CAG)5	15	764	778	CACCAGTCGCAACAAAGCTA	60.05	20	GTGGCTGTTGCTGTTGTGTT	59.801	20	211	592	802	AACAGGGCACTGTGGGATAC	59.851	20	TGACTTCCAACGACAGCAAC	59.88	20	195	740	934	AACAGGGCACTGTGGGATAC	59.851	20	AAATGTTCAGGCGCTCTCAT	59.843	20	240	740	979
CL3139Contig1	p3	(CAG)5	15	3239	3253	CAGCTTCCAATACGGCTCTC	59.978	20	CTGCGTGCTTTTGTGAACAT	59.911	20	229	3066	3294	CAGCTTCCAATACGGCTCTC	59.978	20	GTGCTTTTGTGAACATCCCC	60.362	20	225	3066	3290	CAGCTTCCAATACGGCTCTC	59.978	20	GCTTTTGTGAACATCCCCTC	59.532	20	223	3066	3288
CL27981Contig1	p3	(CAG)5	15	1180	1194	CAGGAAGGACACATCCAGGT	59.962	20	GTCCTGAGCCTTCTGTCGTC	59.993	20	147	1152	1298	ATCTCGTGCAGGAAGGACAC	60.269	20	GTCCTGAGCCTTCTGTCGTC	59.993	20	155	1144	1298	TTGCCATCCAATGTTCAGTC	59.502	20	GTCCTGAGCCTTCTGTCGTC	59.993	20	278	1021	1298
CL11472Contig1	p3	(CAG)5	15	237	251	CCAGGTTGAAGGAGCTGAAG	59.982	20	AACGTGCAGCCTCTGAAACT	60.058	20	248	183	430	GAGAACATTGCATCACCCCT	59.934	20	TCCTCCTCCTCCCTCTTCTC	59.883	20	271	6	276	AGGAGAACATTGCATCACCC	59.934	20	TCCTCCTCCTCCCTCTTCTC	59.883	20	273	4	276
CL1630Contig1	p3	(CAG)5	15	606	620	CCCACAGCGAAGAGTCTACC	59.867	20	AAAATCCGAGTGGTGCTTTG	60.11	20	277	524	800	AGCCCACAGCGAAGAGTCTA	60.156	20	AAAATCCGAGTGGTGCTTTG	60.11	20	279	522	800	CCCACAGCGAAGAGTCTACC	59.867	20	AATCCGAGTGGTGCTTTGAG	60.255	20	275	524	798
CL24879Contig1	p3	(CAG)5	15	5327	5341	CCCAGTGCAACCGAAATAAT	59.823	20	GGTTGTTGCAGTGTTGATGG	60.008	20	147	5301	5447	CCCAGTGCAACCGAAATAAT	59.823	20	CCACACAGTAAAGGTGGGCT	60.028	20	210	5301	5510	CCCAGTGCAACCGAAATAAT	59.823	20	CCTGTCCCTGCTATGATGGT	59.95	20	164	5301	5464
CL1334Contig1	p3	(CAG)5	15	296	310	CCGGAGATGTTTTCCATCAA	60.832	20	GGCCCTATCAAGTGGCATTA	59.923	20	240	267	506	CCGGAGATGTTTTCCATCAA	60.832	20	GATAGACGGCACAAGAAGGC	59.843	20	257	267	523	CCGGAGATGTTTTCCATCAA	60.832	20	GCACAAGAAGGCCCTATCAA	60.214	20	249	267	515
CL27280Contig1	p3	(CAG)5	15	3893	3907	CGGCTCTTCCTTGTACCATC	59.694	20	ATGGCCGGGTGAACTACTC	59.942	19	231	3726	3956	CGGCTCTTCCTTGTACCATC	59.694	20	GATGGCCGGGTGAACTACT	59.942	19	232	3726	3957	CCATCAGATGAATCTTGCCC	60.426	20	ATGGCCGGGTGAACTACTC	59.942	19	216	3741	3956
CL36802Contig1	p3	(CAG)5	15	834	848	GAACCAGACGGCCTTCATAA	60.074	20	AACTGAAAGGGCTGCAAGAC	59.478	20	240	709	948	CGGACTTATACCGAGACGCT	59.359	20	TGGCCTGCACAGAGTAGTTG	60.049	20	261	786	1046	ATACCGAGACGCTGTGAAGG	60.277	20	AACTGAAAGGGCTGCAAGAC	59.478	20	156	793	948
CL121Contig1	p3	(CAG)5	15	2960	2974	GACTGGAGGAGAGCAAGTGG	59.986	20	AGACATGCCGATCAGACACT	58.246	20	127	2872	2998	CCTCCAAGGTGAGGAAATGA	60.042	20	AGACATGCCGATCAGACACT	58.246	20	176	2823	2998	CTTCGGTCTCTCTTGATCCG	59.943	20	AGACATGCCGATCAGACACT	58.246	20	261	2738	2998
CL12033Contig1	p3	(CAG)5	15	1222	1236	GAGACAGAACCAGGACGCTC	59.993	20	CAACGGACTTGGAATCTGGT	59.966	20	235	1082	1316	CGAGTTCTTGATGCAGGTCA	59.984	20	TCGTCAACGACTTGCTGTTC	60.032	20	276	1007	1282	AGCCTGGTCAGAGACGTTGT	59.907	20	TCGTCAACGACTTGCTGTTC	60.032	20	257	1026	1282
CL8042Contig1	p3	(CAG)5	15	1834	1848	GCAGTTTAACCTCCAGCAGC	60.022	20	CGTGTTCCACAGATCCACC	59.945	19	220	1766	1985	GCAGTTTAACCTCCAGCAGC	60.022	20	CCGTGTTCCACAGATCCAC	59.945	19	221	1766	1986	GCAGTTTAACCTCCAGCAGC	60.022	20	GTGTTCCACAGATCCACCAG	58.94	20	219	1766	1984
CL17797Contig1	p3	(CAG)5	15	5786	5800	GCGAGGACTGGTCGTTAATC	59.7	20	TTGGGTGATCTCCTACACCC	59.779	20	122	5730	5851	GCGAGGACTGGTCGTTAATC	59.7	20	GAAGGAGCCTCTTCTTTGGG	60.319	20	137	5730	5866	CTCTCAGTCACTTGATGCGG	59.571	20	TTGGGTGATCTCCTACACCC	59.779	20	152	5700	5851
CL30786Contig1	p3	(CAG)5	15	974	988	GCTATCCTGGGCTACTTGGG	60.968	20	TCCTGGTTAGACGGGTATGG	59.807	20	277	751	1027	CTATCCTGGGCTACTTGGGC	60.968	20	TCCTGGTTAGACGGGTATGG	59.807	20	276	752	1027	TATCCTGGGCTACTTGGGC	60.044	19	TCCTGGTTAGACGGGTATGG	59.807	20	275	753	1027
CL12206Contig1	p3	(CAG)5	15	57	71	GGATGAGCAATGATGCTGG	60.178	19	GCTGTAACGAGGTGGGACAT	59.997	20	222	9	230	GGGATGAGCAATGATGCTG	60.178	19	GCTGTAACGAGGTGGGACAT	59.997	20	223	8	230	GGATGAGCAATGATGCTGG	60.178	19	AGAGCTGTAACGAGGTGGGA	59.867	20	225	9	233
CL16339Contig1	p3	(CAG)5	15	1065	1079	GGTGGTCAACATATCCCGTC	60.057	20	AAGAACCCTTAATGCCCGTT	59.835	20	277	977	1253	GTGGTCAACATATCCCGTCC	60.057	20	AAGAACCCTTAATGCCCGTT	59.835	20	276	978	1253	ATATCCCGTCCAAACACAGC	59.82	20	AAGAACCCTTAATGCCCGTT	59.835	20	267	987	1253
CL19132Contig1	p3	(CAG)5	15	101	115	TAACATGCAGCAGCAGATCC	59.979	20	GGCTGTTCGAACCAAGAGAG	59.989	20	125	33	157	TAACATGCAGCAGCAGATCC	59.979	20	GTTCGAACCAAGAGAGCTGG	59.989	20	121	33	153	CAGCAAGTCGCACGTACAAT	59.935	20	GTTCGAACCAAGAGAGCTGG	59.989	20	144	10	153
CL23681Contig1	p3	(CAG)5	15	372	386	TACTCGGACATCGAGAGGCT	59.973	20	CGGACTCATCACTGCTCTCA	60.138	20	280	165	444	AGAAGCAACAACAGCAGCAA	59.788	20	CGGACTCATCACTGCTCTCA	60.138	20	100	345	444	TACTCGGACATCGAGAGGCT	59.973	20	TGCTCTCATCCTCTTCGTCA	59.656	20	268	165	432
CL29813Contig1	p3	(CAG)5	15	3249	3263	TGACAGACGAGTCGTGGAAG	60.022	20	TTGTTTGTGTCCCAGGATGA	59.935	20	170	3139	3308	TTGTCTCGGATCTGCATCTG	59.942	20	TTGTTTGTGTCCCAGGATGA	59.935	20	144	3165	3308	CGAGTCGTGGAAGATGGATT	60.073	20	TTGTTTGTGTCCCAGGATGA	59.935	20	163	3146	3308
CL35375Contig1	p3	(CAG)5	15	1106	1120	TTAAGTCGGAACCCATCTCG	60.066	20	GGAGCTACAGGAGGAGCTGA	59.703	20	173	1016	1188	TTAAGTCGGAACCCATCTCG	60.066	20	CTGAGGGGTGAGTGGAAGTC	59.682	20	226	1016	1241	CACCTACCTCAAGGCTCCAA	60.246	20	GGAGCTACAGGAGGAGCTGA	59.703	20	225	964	1188
CL29950Contig1	p3	(CAG)6	18	26	43	AAGAACAAGATTGCAAGCAGC	59.651	21	AGGCATCGTTTAGTTGGTCG	60.132	20	127	2	128	AAGAACAAGATTGCAAGCAGC	59.651	21	TTCTCCTCACATCTCCGTCC	60.199	20	158	2	159	AAGAACAAGATTGCAAGCAGC	59.651	21	TCCAGTGTTCATCTGCGTGT	60.319	20	265	2	266
CL14293Contig1	p3	(CAG)6	18	374	391	ACAATTTCAACCCAAGCGAC	59.978	20	GCCGCTCTCTGTTCATTCTC	60.104	20	252	276	527	AGCATGAAAAGGATTGCCAG	60.214	20	TTTTTCAGCCGCTCTCTGTT	60.132	20	204	331	534	ACAATTTCAACCCAAGCGAC	59.978	20	ACCTAAATCAGACGCTCCCC	60.464	20	216	276	491
CL21871Contig1	p3	(CAG)6	18	2139	2156	ATGCAAGGTGCTCGGTAAAC	60.14	20	ACAGAAGACGAGTGACCGCT	60.057	20	189	2003	2191	GCCGGATGTGAAGAAGAAAA	60.192	20	ACAGAAGACGAGTGACCGCT	60.057	20	165	2027	2191	GCCGGATGTGAAGAAGAAAA	60.192	20	TTTTACATGGGCCTTTAGCG	60.089	20	203	2027	2229
CL16428Contig1	p3	(CAG)6	18	1201	1218	ATGTGCATGTGAGTGGGAAA	59.967	20	ACGGTGGTCTTCATGGTAGC	59.997	20	256	1046	1301	GTGCATGTGAGTGGGAAATG	59.967	20	ACGGTGGTCTTCATGGTAGC	59.997	20	254	1048	1301	TGCATGTGAGTGGGAAATGT	59.967	20	ACGGTGGTCTTCATGGTAGC	59.997	20	253	1049	1301
CL31477Contig1	p3	(CAG)6	18	1315	1332	ATTCCCACTCTGCTCAAGGA	59.803	20	TCAGGGACTGGACCAGGTAG	60.104	20	244	1227	1470	ATTCCCACTCTGCTCAAGGA	59.803	20	CTCAGGGACTGGACCAGGTA	60.104	20	245	1227	1471	ATTCCCACTCTGCTCAAGGA	59.803	20	AGGGACTGGACCAGGTAGGT	59.848	20	242	1227	1468
CL11779Contig1	p3	(CAG)6	18	226	243	CACCCCCTGTTTAGATGGAA	59.784	20	TCATCACCACCATCATCACC	60.189	20	256	12	267	GCTTGTCGGAGGTAGAAGGA	59.43	20	TCATCACCACCATCATCACC	60.189	20	180	88	267	GAAGGGGAATATCAGGGTGC	60.662	20	TCATCACCACCATCATCACC	60.189	20	144	124	267
CL34067Contig1	p3	(CAG)6	18	253	270	CTCGCTGTACTCCATGTCCC	60.678	20	AGAAAAGTTTCCGAGTGGGC	60.61	20	222	135	356	CTCGCTGTACTCCATGTCCC	60.678	20	CCGGCAGTCCAGTTAGTACG	60.7	20	197	135	331	CTCGCTGTACTCCATGTCCC	60.678	20	CGGCAGTCCAGTTAGTACGC	60.847	20	196	135	330
CL22513Contig1	p3	(CAG)6	18	23	40	CTGCCTCTCCTTGCAGGACT	62.044	20	TATCTGACATGGTGCCCTGA	60.072	20	113	0	112	CTGCCTCTCCTTGCAGGACT	62.044	20	GCTATCTGACATGGTGCCCT	60.104	20	115	0	114	TGCCTCTCCTTGCAGGACT	61.109	19	TATCTGACATGGTGCCCTGA	60.072	20	112	1	112
CL8117Contig1	p3	(CAG)6	18	2380	2397	CTGCTCCACTCCTCCCTATG	59.82	20	TGAATCTCTCCCTGTGGGTC	60.048	20	244	2239	2482	CTGCTCCACTCCTCCCTATG	59.82	20	ATCTCTCCCTGTGGGTCCTT	59.929	20	241	2239	2479	CTGCTCCACTCCTCCCTATG	59.82	20	AATCTCTCCCTGTGGGTCCT	59.929	20	242	2239	2480
CL16082Contig1	p3	(CAG)6	18	1671	1688	GACTTGTCTGACGGCTCCTC	59.993	20	CCTGGGCAGTGGAAGTAGAG	59.861	20	271	1454	1724	TGATGTCTCCTCACCAGCAG	59.98	20	CTGGGCAGTGGAAGTAGAGG	59.861	20	107	1617	1723	TGATGTCTCCTCACCAGCAG	59.98	20	CCTGGGCAGTGGAAGTAGAG	59.861	20	108	1617	1724
CL11508Contig1	p3	(CAG)6	18	213	230	GCACGATCCATCACTCACAC	60.13	20	ATCGGATCAGGATTGGTTTG	59.75	20	263	173	435	GAAGCACGATCCATCACTCA	59.794	20	ATCGGATCAGGATTGGTTTG	59.75	20	266	170	435	AGCACGATCCATCACTCACA	60.279	20	ATCGGATCAGGATTGGTTTG	59.75	20	264	172	435
CL36166Contig1	p3	(CAG)6	18	2208	2225	GGAGAGAACATCAAGCAGGC	59.957	20	CAAAAGTCTACTGCTGGCCC	59.875	20	169	2115	2283	CGGAATCAAAGATGGAGGAA	60.006	20	TTTCTTCTCGCCTTCTGAGC	59.836	20	260	2002	2261	GGAAACGGGAGAGAACATCA	60.05	20	CAAAAGTCTACTGCTGGCCC	59.875	20	176	2108	2283
CL17748Contig1	p3	(CAG)6	18	1004	1021	GGAGCAGAGGAAGAGGAGGT	59.952	20	TGAGCCATCAGACAAAGCAG	60.136	20	263	896	1158	GGAGCAGAGGAAGAGGAGGT	59.952	20	CTGAGCCATCAGACAAAGCA	60.136	20	264	896	1159	AAGAGGAGGTCGGAGAGAGG	59.945	20	TGAGCCATCAGACAAAGCAG	60.136	20	253	906	1158
CL16582Contig1	p3	(CAG)6	18	692	709	GTCCATTCACACCAATGCAG	59.967	20	GTCCTCTGGATGACTGGGAC	59.488	20	267	516	782	GGTCGATGAAGTCGTCCATT	59.934	20	GTCCTCTGGATGACTGGGAC	59.488	20	280	503	782	CCTTCCATTCTGGTTTCCAA	59.903	20	GTCCTCTGGATGACTGGGAC	59.488	20	244	539	782
CL31236Contig1	p3	(CAG)6	18	814	831	TCAACAGTAGCAGCCCAATG	59.864	20	CCCTGCATGTTCATTTGTTG	59.964	20	226	748	973	CCCTGTCAGCCAAGTACCTC	59.721	20	CCCTGCATGTTCATTTGTTG	59.964	20	264	710	973	TCAACAGTAGCAGCCCAATG	59.864	20	TCATTTGTTGATGCTGGCTC	59.805	20	216	748	963
CL933Contig1	p3	(CAG)6	18	4062	4079	TGGCGTCATAAACACTCCTG	59.716	20	TATTTTTAGCATCGGCGTCC	60.061	20	212	3994	4205	AGAGTTTGGGCAACATGACC	59.973	20	GGAGGAGTGTTGCCTTCTGA	60.386	20	272	3858	4129	AGAGTTTGGGCAACATGACC	59.973	20	AGTGTTGCCTTCTGATTCGC	60.406	20	267	3858	4124
CL35097Contig1	p3	(CAG)6	18	1318	1335	TTGGGACTTCCTGCTTGACT	59.844	20	GTGCTGCTTAGAGCCATTCC	59.985	20	116	1284	1399	TTGGGACTTCCTGCTTGACT	59.844	20	GGTGCTGCTTAGAGCCATTC	59.985	20	117	1284	1400	TTGGGACTTCCTGCTTGACT	59.844	20	CAGAATCTCCCCGTCACAGT	60.112	20	227	1284	1510
CL14529Contig1	p3	(CAG)7	21	531	551	ACCATTGCGTCAGATGATGA	60.08	20	CCAGCTGCTTGAGCTTCTCT	60.035	20	139	507	645	AGTCAGCAGCGATGACACAG	60.211	20	TCTGAAGACACGAGTCCACG	60.022	20	236	362	597	ACCATTGCGTCAGATGATGA	60.08	20	AGTGACCCAGGAATAAGGGG	60.183	20	274	507	780
CL37043Contig1	p3	(CAG)7	21	441	461	TCAGGAAGCTCTGGAGTCGT	60.135	20	TCCCAGTTCCTCCAGAAGAC	59.228	20	267	391	657	TCAGGAAGCTCTGGAGTCGT	60.135	20	GTTCCCAGTTCCTCCAGAAG	58.715	20	269	391	659	TTCAGGAAGCTCTGGAGTCG	60.668	20	TCCCAGTTCCTCCAGAAGAC	59.228	20	268	390	657
CL7991Contig1	p3	(CAG)7	21	1409	1429	TCATTGGGAGGAACTTCCAG	60.042	20	ACCTTTTTGTCCAAGATGCG	60.11	20	259	1238	1496	CTCTGAGCAGCAACAACAGC	59.929	20	ACCTTTTTGTCCAAGATGCG	60.11	20	138	1359	1496	TCATTGGGAGGAACTTCCAG	60.042	20	ACAGCGTCACCTTTTTGTCC	60.156	20	267	1238	1504
CL12288Contig1	p3	(CAG)7	21	268	288	TTGAAAGTCCACCCCTCTTG	60.081	20	GACCTGTGCTCGTGTTTCAA	59.88	20	131	210	340	TTGAAAGTCCACCCCTCTTG	60.081	20	CATGTAGCATGTGGACCAGC	60.144	20	177	210	386	TTGAAAGTCCACCCCTCTTG	60.081	20	GCATGTAGCATGTGGACCAG	60.144	20	178	210	387
CL18924Contig1	p3	(CAG)8	24	1954	1977	CAGTCTCCGTACCAACAGCA	59.897	20	CCCTCCTACCTCACTCTCCC	60.066	20	260	1755	2014	CAGTCTCCGTACCAACAGCA	59.897	20	GGGTCCCTCCTACCTCACTC	59.929	20	264	1755	2018	CACAAGGTCAATCTGGAGCA	59.831	20	GGGTCCCTCCTACCTCACTC	59.929	20	101	1918	2018
CL33340Contig1	p3	(CAT)5	15	1148	1162	AATGGTTACCTGCCTCATGC	59.962	20	AGCTTTTCCTCTTCTTGGGC	59.962	20	219	970	1188	CCAATGGTTACCTGCCTCAT	59.813	20	AGCTTTTCCTCTTCTTGGGC	59.962	20	221	968	1188	AGTACAGCTCTGCTCCCTGC	59.775	20	AGCTTTTCCTCTTCTTGGGC	59.962	20	183	1006	1188
CL421Contig1	p3	(CAT)5	15	3840	3854	ACAGTGACTTTCCCTCACGG	60.151	20	CGGCATCAACCCTTAGTGAT	59.955	20	278	3758	4035	ACAGTGACTTTCCCTCACGG	60.151	20	TTTCCACATTAAAGTCGGGG	59.795	20	120	3758	3877	AGAGGTCGAAGTAGCTGCCA	60.156	20	TTTCCACATTAAAGTCGGGG	59.795	20	157	3721	3877
CL8274Contig1	p3	(CAT)5	15	193	207	ATCCGCTGATGGAACAAATC	59.9	20	TGGGAAATGATGTCTGATCG	59.451	20	122	141	262	TTGCCTTTACGTGGACAGTG	59.758	20	TGGGAAATGATGTCTGATCG	59.451	20	262	1	262	AAATCCGCTGATGGAACAAA	60.448	20	TGGGAAATGATGTCTGATCG	59.451	20	124	139	262
CL30991Contig1	p3	(CAT)5	15	281	295	CAGAGAGAGCCAGAGCGACT	60.033	20	CATGACCACCCCAGAGAAGT	59.962	20	236	166	401	GTTCAGTGGATGGGCTGATT	59.934	20	CATGACCACCCCAGAGAAGT	59.962	20	198	204	401	AGCCAGAGCGACTTTATGGA	59.978	20	GACCACCCCAGAGAAGTTCA	60.088	20	226	173	398
CL16428Contig1	p3	(CAT)5	15	2875	2889	CAGTCCTACTCGCAGCCTCT	59.769	20	CTGCAGTCGAGGTGTTGTTG	60.5	20	260	2694	2953	AGTCCTACTCGCAGCCTCTG	59.769	20	CTGCAGTCGAGGTGTTGTTG	60.5	20	259	2695	2953	CAGTCCTACTCGCAGCCTCT	59.769	20	GATGAGGAGGATGAAGGTGG	59.46	20	220	2694	2913
CL3197Contig1	p3	(CAT)5	15	713	727	CAGTGTTCACCAACCCCTCT	60.002	20	CTTTGGTTTTTATGCCAGGA	57.755	20	231	521	751	ATCGCCAGAAGATGGATGAC	60.042	20	CTTTGGTTTTTATGCCAGGA	57.755	20	147	605	751	GTCATCGCCAGAAGATGGAT	60.042	20	CTTTGGTTTTTATGCCAGGA	57.755	20	150	602	751
CL4297Contig1	p3	(CAT)5	15	3833	3847	CGATGTGTGCAAAGGTCACT	59.751	20	CCATGCTAACAGCTTCCCTC	59.836	20	171	3776	3946	AGTCAGCACGTAAAGACGCA	59.664	20	CCATGCTAACAGCTTCCCTC	59.836	20	267	3680	3946	CGATGTGTGCAAAGGTCACT	59.751	20	CCTTGACACACAGGAAACGA	59.72	20	250	3776	4025
CL19796Contig1	p3	(CAT)5	15	25	39	GAAGCTCCTCAACATCATCATC	58.745	22	CTCTCCTTTGCTTGCTCCTC	59.308	20	171	0	170	GAAGCTCCTCAACATCATCATC	58.745	22	CTCTCTCACTCTCCTTCCCG	59.123	20	252	0	251	GAAGCTCCTCAACATCATCATC	58.745	22	CTCTCACTCTCCTTCCCGCT	61.061	20	250	0	249
CL19380Contig1	p3	(CAT)5	15	776	790	GCCAAATCCTCCTTGGAAAT	60.265	20	CCTTGCACTTGGGTCATCTT	60.111	20	104	730	833	CCTCAACGAACAACCAACAA	59.585	20	CCTTGCACTTGGGTCATCTT	60.111	20	163	671	833	GCCAAATCCTCCTTGGAAAT	60.265	20	CTAGCCTGATTTGGATTCGG	59.662	20	197	730	926
CL4789Contig1	p3	(CAT)5	15	1412	1426	GCGAGTTGGAGGATCTTCTG	59.95	20	CGTAGGGGTCGATCATGTCT	59.95	20	146	1370	1515	TCCTGGAAAAAGCCATCAAG	60.184	20	CGTAGGGGTCGATCATGTCT	59.95	20	248	1268	1515	CCTGGAAAAAGCCATCAAGA	60.184	20	CGTAGGGGTCGATCATGTCT	59.95	20	247	1269	1515
CL13155Contig1	p3	(CAT)5	15	142	156	GGTTTTCTCCGGGTTCTCC	60.817	19	TCTGATGGCGGACTACTTCC	60.218	20	179	7	185	GGGTTTTCTCCGGGTTCTC	60.817	19	TCTGATGGCGGACTACTTCC	60.218	20	180	6	185	GGTTTTCTCCGGGTTCTCC	60.817	19	GATGGCGGACTACTTCCTGA	60.218	20	176	7	182
CL4214Contig1	p3	(CAT)5	15	650	664	GTGAAGGATTCCTGTGCCAT	59.934	20	ATGCCGTGGTTAGACTAGCG	60.292	20	146	625	770	GTGGTGAAGGATTCCTGTGC	60.52	20	ATGCCGTGGTTAGACTAGCG	60.292	20	149	622	770	CCCTATCCCTTGAAGTGGTG	59.401	20	ATGCCGTGGTTAGACTAGCG	60.292	20	163	608	770
CL3497Contig1	p3	(CAT)5	15	324	338	TCACAAGACACCCTCAGCAG	60.022	20	AGCACAACACAACAAGCCAG	59.946	20	240	193	432	CCCTCAGCAGTTCTAGCAGG	60.149	20	AGCACAACACAACAAGCCAG	59.946	20	230	203	432	TCACAAGACACCCTCAGCAG	60.022	20	ACAGCACAACACAACAAGCC	59.801	20	242	193	434
CL25631Contig1	p3	(CAT)5	15	216	230	TCTCCAGCGATTGTTGTCAG	59.984	20	AGTGAGGAGAGCAGAAACGC	59.751	20	207	159	365	TCTCCAGCGATTGTTGTCAG	59.984	20	GCGTCTCCAAGTAGCAGCTC	60.307	20	186	159	344	TCTCCAGCGATTGTTGTCAG	59.984	20	TTCCCTTTGAAGGGTGAAGA	59.641	20	246	159	404
CL8667Contig1	p3	(CAT)5	15	273	287	TGTTCCTCTCCCATTTCGTC	60.05	20	GCTTGCTGGATTTGGTCAAT	60.081	20	229	85	313	GCTCTGAGCCTGTCCTCATC	60.104	20	GCTTGCTGGATTTGGTCAAT	60.081	20	190	124	313	TGTTCCTCTCCCATTTCGTC	60.05	20	TGTGTCTTTCTGCTTGCTGG	60.175	20	240	85	324
CL14982Contig1	p3	(CAT)5	15	2428	2442	TTGGTCCTACCGTTGTTTCC	59.83	20	CTACACCTACGTGCGCTCAA	60.073	20	175	2296	2470	CCAATTGGTCCTACCGTTGT	59.711	20	CTACACCTACGTGCGCTCAA	60.073	20	179	2292	2470	TTGGTCCTACCGTTGTTTCC	59.83	20	ACGTGCCTTTGGCTACAAAT	59.637	20	223	2296	2518
CL623Contig1	p3	(CAT)5	15	352	366	TTGTAGGCCATCATCAGCAG	59.823	20	ACACTGCGTACACCAGCAAG	59.97	20	170	328	497	TTGTAGGCCATCATCAGCAG	59.823	20	CCCTACCCAAAAAGTGCAAA	59.968	20	222	328	549	TTTGTAGGCCATCATCAGCA	60.22	20	ACACTGCGTACACCAGCAAG	59.97	20	171	327	497
CL32162Contig1	p3	(CAT)5	15	460	474	TTTTAGTCCATGCGCAACAG	59.872	20	TCAGCAACAGAAGATGTGCC	59.992	20	262	348	609	TTTTAGTCCATGCGCAACAG	59.872	20	GCAACAGAAGATGTGCCGTA	59.871	20	259	348	606	TTTTTAGTCCATGCGCAACA	60.251	20	TCAGCAACAGAAGATGTGCC	59.992	20	263	347	609
CL26091Contig1	p3	(CAT)6	18	184	201	ACAAACTGGGAAACCAGTGC	60.012	20	TTTGAATCAATTTCCAAGGCT	58.683	21	201	71	271	ACAAACTGGGAAACCAGTGC	60.012	20	TTTGAATCAATTTCCAAGGC	57.669	20	201	71	271	CCCCCTGACATCAAAGAAGA	60.042	20	TTTGAATCAATTTCCAAGGCT	58.683	21	268	4	271
CL1053Contig1	p3	(CAT)6	18	4107	4124	CCTGCCTAAAACCACTCCTG	59.728	20	TGGCGTGTTTAAATGTGTGG	60.415	20	252	3948	4199	CTGCCTAAAACCACTCCTGG	59.728	20	TGGCGTGTTTAAATGTGTGG	60.415	20	251	3949	4199	AACCACTCCTGGACCAAAAA	59.425	20	TGGCGTGTTTAAATGTGTGG	60.415	20	243	3957	4199
CL28842Contig1	p3	(CAT)6	18	795	812	TACCACCTGCTCAAGACCCT	59.721	20	CTGGTGTGGAGGGCTTCTTA	60.246	20	266	700	965	GTACCACCTGCTCAAGACCC	59.579	20	CTGGTGTGGAGGGCTTCTTA	60.246	20	267	699	965	TACCACCTGCTCAAGACCCT	59.721	20	CGGTGAGGTGGTACTGGAAC	60.422	20	169	700	868
CL21437Contig1	p3	(CAT)6	18	134	151	TTCCTTCTTCACCTCCCCTT	60.045	20	GCCCTGAAGAAAAGAGCTGA	59.694	20	112	100	211	TCCAATTTGCCCAACTTCTC	60.051	20	GCCCTGAAGAAAAGAGCTGA	59.694	20	156	56	211	CTTCACCTCCCCTTCCTACC	59.928	20	GCCCTGAAGAAAAGAGCTGA	59.694	20	106	106	211
CL30330Contig1	p3	(CAT)7	21	293	313	CATTGTCTACTTGGGGGTGG	60.224	20	ACCCAATCACAGTCCAGAGG	59.962	20	188	184	371	CATTGTCTACTTGGGGGTGG	60.224	20	GGAGCAGCTGGAGAATGAAG	60.096	20	164	184	347	GTGGCTGTGTGATACGAGGA	59.707	20	ACCCAATCACAGTCCAGAGG	59.962	20	172	200	371
CL4239Contig1	p3	(CCA)5	15	7331	7345	ACAGTAGCAGCACAGGAGGC	60.621	20	ACAGGCTAGAGGGGTTGGAT	59.957	20	267	7155	7421	GAATTCCTCAGCCTTCCTCA	59.361	20	ACAGGCTAGAGGGGTTGGAT	59.957	20	129	7293	7421	GAATTCCTCAGCCTTCCTCA	59.361	20	TCCAGCAACTCCATCTTGTG	59.831	20	193	7293	7485
CL22637Contig1	p3	(CCA)5	15	149	163	ACCTCTTGGTCCAACTGTCG	60.151	20	AGTCAGTCTTCCCCTCAGCA	59.986	20	134	95	228	ACCTCTTGGTCCAACTGTCG	60.151	20	GCGGACTGTAGTAGCGTTCC	59.904	20	257	95	351	ACCTCTTGGTCCAACTGTCG	60.151	20	GGCGGACTGTAGTAGCGTTC	59.904	20	258	95	352
CL35681Contig1	p3	(CCA)5	15	239	253	AGCTCAAAGCTGACTCGCTC	60.043	20	GGGAGAACACATTGCTGCTT	60.263	20	278	124	401	AGCTCAAAGCTGACTCGCTC	60.043	20	GCTCGTACGACTCCCTGGTA	60.277	20	219	124	342	AGCTCAAAGCTGACTCGCTC	60.043	20	GAGAACACATTGCTGCTTGC	59.602	20	276	124	399
CL10031Contig1	p3	(CCA)5	15	2036	2050	GCCAAACTGCACTCAACTCA	60.032	20	AGCAGAAGACCCTCACAGGA	59.986	20	195	1920	2114	GCCAAACTGCACTCAACTCA	60.032	20	GCAGAAGACCCTCACAGGAG	59.986	20	194	1920	2113	GCCAAACTGCACTCAACTCA	60.032	20	ACACAGCATTGTCTTGCAGC	60.064	20	212	1920	2131
CL33112Contig1	p3	(CCA)5	15	132	146	GCGGATGAAGTCCAGCTCTA	60.504	20	TGCGCTACATCGACTACGAC	60.042	20	215	12	226	GCGGATGAAGTCCAGCTCTA	60.504	20	CGCTACATCGACTACGACCA	59.888	20	213	12	224	GCGGATGAAGTCCAGCTCTA	60.504	20	CATGTCTGAATTGTTGCGCT	59.871	20	229	12	240
CL19490Contig1	p3	(CCA)5	15	2134	2148	GGTGTTGTCCGTCAGGTTCT	60.009	20	CTGGCTTGTCCTCTTTTTCG	59.986	20	166	2061	2226	CCTGGAAGATGACGGAATGT	59.927	20	CTGGCTTGTCCTCTTTTTCG	59.986	20	269	1958	2226	TTCTTCCGACGTTTTTGGAC	60.088	20	CTGGCTTGTCCTCTTTTTCG	59.986	20	227	2000	2226
CL10202Contig1	p3	(CCA)5	15	695	709	GTCACAGCAGCATCATCAGC	60.601	20	TGGTCATGGTGTGGTAGGTG	60.285	20	228	537	764	AGCAATATATTCGGCGGCTT	60.913	20	TGGTCATGGTGTGGTAGGTG	60.285	20	163	602	764	AGCAATATATTCGGCGGCTT	60.913	20	TGGTGGTCATGGTGTGGTAG	60.285	20	166	602	767
CL9358Contig1	p3	(CCA)5	15	2906	2920	TCAGACACAGGCCAGAAGTG	60.022	20	AATTGAACCAAAGCAGTGGC	60.118	20	187	2768	2954	TCAGACACAGGCCAGAAGTG	60.022	20	GCGCCGAGTAGCTTTTTAGA	59.764	20	265	2768	3032	TCAGACACAGGCCAGAAGTG	60.022	20	TGAACCAAAGCAGTGGCATA	60.257	20	184	2768	2951
CL28456Contig1	p3	(CCA)5	15	1177	1191	TGATGCCATCCAGAAGATCA	60.161	20	AGGAGGAAGAGGAGGTGGC	60.743	19	199	1019	1217	ATGCCATCCAGAAGATCAGC	60.189	20	AGGAGGAAGAGGAGGTGGC	60.743	19	197	1021	1217	GATAGCCCAGATTGTGCTGG	60.624	20	AGGAGGAAGAGGAGGTGGC	60.743	19	142	1076	1217
CL17244Contig1	p3	(CCA)5	15	1249	1263	TGTCCAAACAGCGAGTCAAG	60.025	20	GGGAGCCTCTTTTTGCTTCT	59.962	20	137	1221	1357	GCTTGTCTGCTGTGTCCAAA	60.032	20	GGGAGCCTCTTTTTGCTTCT	59.962	20	149	1209	1357	AAATTCTGAATGTGCCGACC	59.939	20	GGGAGCCTCTTTTTGCTTCT	59.962	20	218	1140	1357
CL12415Contig1	p3	(CCA)5	15	1715	1729	TTGCTGTTACAACACCGCTC	59.911	20	TCTGCAGGTTGTTGCTATGG	59.864	20	196	1681	1876	TTGCTGTTACAACACCGCTC	59.911	20	GTTCAGGGTCTGCAGGTTGT	60.159	20	204	1681	1884	TTGCTGTTACAACACCGCTC	59.911	20	CAGATCCTGCCTTCCGATTA	60.17	20	270	1681	1950
CL748Contig1	p3	(CCA)6	18	167	184	AGATGCCTTTGCGGAGACTA	59.978	20	GTCGAAGTTGCTGTAGGCGT	60.462	20	277	88	364	AGATGCCTTTGCGGAGACTA	59.978	20	CTCCGTCAACCAGGACAAAC	60.545	20	253	88	340	AGATGCCTTTGCGGAGACTA	59.978	20	CTATCTGACGCCGAGCAAGT	60.559	20	156	88	243
CL22358Contig1	p3	(CCA)6	18	244	261	GCGCACACTGATTGTCAGAT	59.87	20	ATGTCTGGGGTACAAGTGGC	59.851	20	211	117	327	GCGCACACTGATTGTCAGAT	59.87	20	CAAGTGGCACAGCATTTGAT	59.722	20	199	117	315	GCTGTCCTGGTCCTGAGGTA	60.261	20	ATGTCTGGGGTACAAGTGGC	59.851	20	132	196	327
CL28816Contig1	p3	(CCA)7	21	1182	1202	ACGTTGTCAGAGTCCCCAGA	60.713	20	GTTGCTTATTAGGGGGCCAT	60.171	20	280	1125	1404	AGACGTTGTCAGAGTCCCCA	60.713	20	TGTCTGTCTCCAGTCTCCCC	60.243	20	247	1123	1369	CAGACGTTGTCAGAGTCCCC	60.713	20	TGTCTGTCTCCAGTCTCCCC	60.243	20	248	1122	1369
CL27166Contig1	p3	(CCA)8	24	380	403	GAGACTCGGACTCGGACAAC	59.841	20	ATGTCAGGGACAGTGGTGGT	60.291	20	101	327	427	CAACCCGTTCTACAGCACCT	60.171	20	ATGTCAGGGACAGTGGTGGT	60.291	20	124	304	427	AGCGACAACCCGTTCTACAG	60.312	20	ATGTCAGGGACAGTGGTGGT	60.291	20	129	299	427
CL2221Contig1	p3	(CCG)5	15	2171	2185	AACTGGACCTCCCCAAACTC	60.349	20	GCTCTCATCCGTCTCCTTGT	59.41	20	236	2014	2249	AACTGGACCTCCCCAAACTC	60.349	20	GTGCTCTCATCCGTCTCCTT	59.41	20	238	2014	2251	AGAACCAGCGCTTCTACGTC	59.644	20	GCTCTCATCCGTCTCCTTGT	59.41	20	197	2053	2249
CL14890Contig1	p3	(CCG)5	15	3529	3543	ACCACCACCAGCAAGGAGTA	60.567	20	ATCTTTTGTCGCGGTTGTTC	60.118	20	231	3474	3704	ACCACCACCAGCAAGGAGTA	60.567	20	CTTTTGTCGCGGTTGTTCTT	60.284	20	229	3474	3702	CCACCACCAGCAAGGAGTAA	61.084	20	ATCTTTTGTCGCGGTTGTTC	60.118	20	230	3475	3704
CL29332Contig1	p3	(CCG)5	15	2713	2727	ACGACTTGGCCAAAGACTTG	60.291	20	TGATCTGCGTTTGTTTCTGC	59.995	20	176	2631	2806	ACGACTTGGCCAAAGACTTG	60.291	20	GCAGAAGGAAATTCAAAGCG	59.96	20	216	2631	2846	ACGACTTGGCCAAAGACTTG	60.291	20	AATTCAAAGCGGGTGTTCTG	60.11	20	207	2631	2837
CL1517Contig1	p3	(CCG)5	15	514	528	CAAGGAGCAGTGGACTGACA	60.022	20	GTACTGAGCCAATGGGAGGA	60.073	20	250	415	664	CAAGGAGCAGTGGACTGACA	60.022	20	TTGTTTGTGGGGATGTTGAA	59.792	20	219	415	633	CAAGGAGCAGTGGACTGACA	60.022	20	GTTTGTGGGGATGTTGAAGG	60.21	20	217	415	631
CL22607Contig1	p3	(CCG)5	15	3639	3653	CAGCTCCAGTGTCCTCTCCT	59.579	20	TCATCGGCTTTAGCCAGTTC	60.352	20	227	3601	3827	CAGCTCCAGTGTCCTCTCCT	59.579	20	CATCGGCTTTAGCCAGTTCT	59.476	20	226	3601	3826	GTGCAGCTCCAGTGTCCTCT	60.618	20	TCATCGGCTTTAGCCAGTTC	60.352	20	230	3598	3827
CL21283Contig1	p3	(CCG)5	15	2215	2229	CCTGGTAGAAGGCCAGAAGG	61.131	20	CACCACGCTCAGTACACGTC	60.381	20	280	1996	2275	ATGTGAAGTTGCAGACGGC	59.853	19	CACCACGCTCAGTACACGTC	60.381	20	157	2119	2275	CTGGTAGAAGGCCAGAAGGC	61.275	20	CACCACGCTCAGTACACGTC	60.381	20	279	1997	2275
CL9114Contig1	p3	(CCG)5	15	3342	3356	CGACGTGAGGTTGCAAGAC	60.457	19	AAGAAGCTCCTCTCCCAAGC	60.096	20	253	3305	3557	GACGTGAGGTTGCAAGACG	60.457	19	GCTGGCCAAAAAGAAGCTC	60.088	19	262	3306	3567	CGACGTGAGGTTGCAAGAC	60.457	19	GCTGGCCAAAAAGAAGCTC	60.088	19	263	3305	3567
CL8581Contig1	p3	(CCG)5	15	2246	2260	CTGTCCCGCGATAGAATCAG	60.755	20	GGAGCAGAGCGTCAAAGAAG	60.277	20	280	2055	2334	TCTACCAGGTCATCGAGCG	59.951	19	ATGCCGTCCATGTAGTCCTC	59.957	20	184	2203	2386	TCTACCAGGTCATCGAGCG	59.951	19	TAGTCCTCCAATCGAAACCG	60.066	20	172	2203	2374
CL808Contig1	p3	(CCG)5	15	1715	1729	GACGGCCTCATCTACTCCAC	59.685	20	TTTGGACTACCAATCGCCTC	60.074	20	245	1521	1765	GACGGCCTCATCTACTCCAC	59.685	20	TCCCTTTGGACTACCAATCG	59.926	20	249	1521	1769	CCACCTCACTGACCTTCACC	60.563	20	TTTGGACTACCAATCGCCTC	60.074	20	229	1537	1765
CL5229Contig1	p3	(CCG)5	15	564	578	GAGGAAGTTTGCGCAGTCAC	60.986	20	GGACGATTCTGGAAAACCAA	59.91	20	169	453	621	GAGGAAGTTTGCGCAGTCAC	60.986	20	CTCAAGGAGGGACGATTCTG	59.797	20	178	453	630	AGAGGAAGTTTGCGCAGTCA	61.116	20	GGACGATTCTGGAAAACCAA	59.91	20	170	452	621
CL1136Contig1	p3	(CCG)5	15	481	495	GCTTGTCTTTGCCTTCCTTG	59.993	20	GATCTGGACCACCTCGACAT	59.928	20	211	390	600	CTTGTCTTTGCCTTCCTTGC	59.993	20	GATCTGGACCACCTCGACAT	59.928	20	210	391	600	CCTTTCACCTTCTTCTTGCG	59.986	20	GATCTGGACCACCTCGACAT	59.928	20	230	371	600
CL709Contig1	p3	(CCG)5	15	2191	2205	GGACTCAACTACACGTCGCA	59.905	20	AGTCTCTGGGTGGCAGGTT	59.698	19	243	2138	2380	GCCGGAGGACTCAACTACAC	59.727	20	AGTCTCTGGGTGGCAGGTT	59.698	19	249	2132	2380	GGACTCAACTACACGTCGCA	59.905	20	GACAGGTGCAGCTTTCCAC	59.409	19	112	2138	2249
CL8021Contig1	p3	(CCG)5	15	1187	1201	GGAGGAGTTGTCGTTGTGGT	60.009	20	CTCCAAGCTCTCCATCCAAG	59.943	20	190	1058	1247	GGAGGAGTTGTCGTTGTGGT	60.009	20	GCCACCAGTATCCTCTCCAA	60.073	20	204	1058	1261	GTCGGAGGAGTTGTCGTTGT	60.159	20	CTCCAAGCTCTCCATCCAAG	59.943	20	193	1055	1247
CL2992Contig1	p3	(CCG)5	15	3016	3030	GTGTCACAGTGGTCTGCACC	60.216	20	CCTGAACAAATTCAAACGCA	59.706	20	238	2846	3083	GACTTTTGTGACGGCTCGTT	60.299	20	CCTGAACAAATTCAAACGCA	59.706	20	100	2984	3083	GTCACAGTGGTCTGCACCAG	60.368	20	CCTGAACAAATTCAAACGCA	59.706	20	236	2848	3083
CL19309Contig1	p3	(CCG)5	15	1088	1102	TCCCTGTCCTCCACTTGTTC	60.088	20	TCCTTCTTCGCTGGCTTTAG	59.724	20	264	1021	1284	CTCCTCCTTCTCCTCCCTGT	59.801	20	TCCTTCTTCGCTGGCTTTAG	59.724	20	277	1008	1284	CTCCTTCTCCTCCCTGTCCT	59.801	20	TCCTTCTTCGCTGGCTTTAG	59.724	20	274	1011	1284
CL31836Contig1	p3	(CCG)5	15	389	403	TGCTCAGGTCACAAAGCATC	59.992	20	TTTTTCCTGCCAAAATGGAG	60.046	20	241	325	565	TGCTCAGGTCACAAAGCATC	59.992	20	TTTCCTGCCAAAATGGAGAC	60.051	20	239	325	563	AGGTCACAAAGCATCCATCC	59.934	20	TTTTTCCTGCCAAAATGGAG	60.046	20	236	330	565
CL2730Contig1	p3	(CCG)6	18	618	635	AACGTCCCCTTGTTGCTGTA	60.55	20	TCCTATTGGACGACCTGGAG	60.065	20	214	569	782	CTTTGCACTTGTGCATCTCG	60.596	20	TCCTATTGGACGACCTGGAG	60.065	20	264	519	782	CAGCCTATGAGTGTGGCAAA	59.864	20	AAGCGGAGATAAAAGCCGAC	60.711	20	279	416	694
CL23438Contig1	p3	(CCG)6	18	1063	1080	ATGTGGAAGGACTGGGACAG	59.962	20	GAACTAAGACGCACCACCGT	60.179	20	238	897	1134	ATGTGGAAGGACTGGGACAG	59.962	20	GTTCCGAACTAAGACGCACC	59.74	20	243	897	1139	CTTCCTCTGCGTGTTGACCT	60.444	20	GAACTAAGACGCACCACCGT	60.179	20	278	857	1134
CL31085Contig1	p3	(CCG)6	18	93	110	GACCAGTCAGGAGGATCTGC	59.799	20	TGTGTGCATTTTCTTAGCGG	59.872	20	225	30	254	AAAGTCTTCTCGCGCTGTTC	59.763	20	TGTGTGCATTTTCTTAGCGG	59.872	20	247	8	254	GTCAAAAGTCTTCTCGCGCT	59.763	20	TGTGTGCATTTTCTTAGCGG	59.872	20	251	4	254
CL10994Contig1	p3	(CCG)6	18	2370	2387	GGAATCTTTTCCCTCTTGGC	60.017	20	CGCATTGTTTTTGTTCATCG	60.111	20	221	2284	2504	AATCTTTTCCCTCTTGGCGT	60.074	20	CGCATTGTTTTTGTTCATCG	60.111	20	219	2286	2504	GGGAATCTTTTCCCTCTTGG	59.875	20	CGCATTGTTTTTGTTCATCG	60.111	20	222	2283	2504
CL10403Contig1	p3	(CCG)6	18	2760	2777	TCATCTGCTCTGACATTGCC	59.95	20	GAGACTCGGTGATGTCGTCC	60.689	20	130	2728	2857	TCACTGGCAGACTCCATTTG	59.831	20	GAGACTCGGTGATGTCGTCC	60.689	20	256	2602	2857	GCTCCCTGGTTTCTGTTTCA	60.232	20	GAGACTCGGTGATGTCGTCC	60.689	20	147	2711	2857
CL3506Contig1	p3	(CCT)5	15	13102	13116	AAATCACAGGCAGTCCCAAG	60.111	20	GCTGCAGTTTGACACGTCG	61.671	19	111	13029	13139	GGTTGGGTGTTTGACGGTAG	60.269	20	GCTGCAGTTTGACACGTCG	61.671	19	252	12888	13139	TGACGGTAGTTTAGCTCGCC	60.407	20	GCTGCAGTTTGACACGTCG	61.671	19	241	12899	13139
CL783Contig1	p3	(CCT)5	15	3375	3389	ACATACGGGATGAGGCTGTC	59.957	20	CAGCAGTTAGGCAAAGCTCC	60.154	20	100	3321	3420	ACATACGGGATGAGGCTGTC	59.957	20	ATTGCCTTGGACGAAGAAGA	59.813	20	197	3321	3517	ACATACGGGATGAGGCTGTC	59.957	20	TACAAGGATCCCTGCAAAGC	60.214	20	236	3321	3556
CL29069Contig1	p3	(CCT)5	15	131	145	ACCGTGGTGTGGAGTTTCTC	60.009	20	TTTTGTGCTTGCTGATGAGG	59.988	20	216	49	264	ACCGTGGTGTGGAGTTTCTC	60.009	20	CCGAGTCATTCTGGGTTGTT	59.966	20	172	49	220	ACCGTGGTGTGGAGTTTCTC	60.009	20	GTGCTTGCTGATGAGGATGA	59.95	20	212	49	260
CL27786Contig1	p3	(CCT)5	15	1932	1946	ACGGTTCTCCTTTGGGAGTT	59.972	20	TGAGGTGAGTTGCGATGAAG	59.984	20	185	1845	2029	ACGGTTCTCCTTTGGGAGTT	59.972	20	CTGAGGTGAGTTGCGATGAA	59.984	20	186	1845	2030	AACGGTTCTCCTTTGGGAGT	59.972	20	TGAGGTGAGTTGCGATGAAG	59.984	20	186	1844	2029
CL2218Contig1	p3	(CCT)5	15	46	60	ACTGAAGGGGGTTTCCTCC	60.299	19	GACACACGAGCCGTTTTGTA	59.764	20	151	16	166	ACTGAAGGGGGTTTCCTCC	60.299	19	GAGCCGTTTTGTACTCCGAC	59.74	20	144	16	159	CACTGAAGGGGGTTTCCTC	59.49	19	GACACACGAGCCGTTTTGTA	59.764	20	152	15	166
CL8246Contig1	p3	(CCT)5	15	6223	6237	ACTGTGGTGATTCGAGACCC	59.969	20	ACGATGTCTTCGTCCTCCAC	60.12	20	263	6189	6451	ACTGTGGTGATTCGAGACCC	59.969	20	CGATGTCTTCGTCCTCCACT	60.261	20	262	6189	6450	ACTGTGGTGATTCGAGACCC	59.969	20	GGTGGTCGAGGTACGATGTC	60.395	20	275	6189	6463
CL31207Contig1	p3	(CCT)5	15	765	779	AGATCGTTTTTCTCCCCGTT	59.94	20	CTGGTGGGTGATAATGAGGG	60.187	20	280	533	812	CATTTCCTGGCTTTGTGCTT	60.249	20	AGGCTGTAACTGTGATGGGG	59.989	20	112	723	834	TTTCTCCCCGTTTGAGTTTG	60.081	20	CTGGTGGGTGATAATGAGGG	60.187	20	272	541	812
CL21472Contig1	p3	(CCT)5	15	206	220	AGTCATACGCGGACTGATCC	60.104	20	TCCACCTTCCAGAAAATTGC	60.051	20	252	160	411	AGTCATACGCGGACTGATCC	60.104	20	CAAGTGGAAGGTTTCCCTGA	60.081	20	207	160	366	TAAATCGAGACGGGATTTGG	59.894	20	CAAGTGGAAGGTTTCCCTGA	60.081	20	261	106	366
CL9036Contig1	p3	(CCT)5	15	3199	3213	ATGTCCATCCGCTTCTTCAC	60.081	20	GAACCCCTTACTGGCAAACA	59.971	20	264	3089	3352	GTCCATCCGCTTCTTCACAT	60.081	20	GAACCCCTTACTGGCAAACA	59.971	20	262	3091	3352	ATGTCCATCCGCTTCTTCAC	60.081	20	GGAAACTGGGTTGAGGATCA	59.903	20	206	3089	3294
CL8362Contig1	p3	(CCT)5	15	1576	1590	CAAACTGAACTTTCCCCAGC	59.711	20	ACCCAGAACTTGATCATCGG	59.927	20	280	1518	1797	TGAGAACCTCCTTGCCATTT	59.67	20	GGAAAGTTCCAGGTTGGTGA	59.943	20	253	1476	1728	GAGAACCTCCTTGCCATTTG	59.67	20	GGAAAGTTCCAGGTTGGTGA	59.943	20	252	1477	1728
CL16473Contig1	p3	(CCT)5	15	3561	3575	CAAGACCTTGTAGGCCAGGA	60.246	20	TTGGAACTTCGACTCCGTCT	59.844	20	233	3430	3662	CAAGACCTTGTAGGCCAGGA	60.246	20	CTTGGAACTTCGACTCCGTC	59.844	20	234	3430	3663	CAAGACCTTGTAGGCCAGGA	60.246	20	CGACTCCGTCTGAAGTGGTT	60.298	20	224	3430	3653
CL31713Contig1	p3	(CCT)5	15	46	60	CACCTCCTGCTCTTCATCCT	59.405	20	CCATCATCTCCGATCGACTT	60.034	20	193	20	212	CACCTCCTGCTCTTCATCCT	59.405	20	CTGGACATTTGGCCCTTAGA	60.066	20	218	20	237	CACCTCCTGCTCTTCATCCT	59.405	20	TGGACATTTGGCCCTTAGAG	60.066	20	217	20	236
CL8313Contig1	p3	(CCT)5	15	10539	10553	CAGCAGAAGTCTGAAGGGCT	59.745	20	GCTGCAGGACAAGAGACACA	60.187	20	211	10434	10644	CAGCAGAAGTCTGAAGGGCT	59.745	20	TGCTGCAGGACAAGAGACAC	60.187	20	212	10434	10645	GGGTTCCAGCTTCTTCCTTT	59.691	20	GCTGCAGGACAAGAGACACA	60.187	20	181	10464	10644
CL33217Contig1	p3	(CCT)5	15	395	409	CATCACCATGGCAACTCAAC	59.967	20	AGAGTTCGCCCTTGAAATGA	59.813	20	235	229	463	CATCACCATGGCAACTCAAC	59.967	20	GAGTTCGCCCTTGAAATGAA	60.192	20	234	229	462	ATGGGGAAAAACTACACGCA	60.365	20	AGAGTTCGCCCTTGAAATGA	59.813	20	253	211	463
CL9188Contig1	p3	(CCT)5	15	722	736	CCAAACATCATGCACACACA	60.003	20	GGAGCTTCCTTTGCTCCTCT	60.096	20	233	586	818	ACACACTCCCCTCACTGTCC	60.006	20	GGAGCTTCCTTTGCTCCTCT	60.096	20	216	603	818	ACACTCCCCTCACTGTCCAC	60.006	20	GGAGCTTCCTTTGCTCCTCT	60.096	20	214	605	818
CL18255Contig1	p3	(CCT)5	15	60	74	CCTCCTCGTCATTCTCTTCG	59.943	20	CCAAAGGCGATCAACAGATT	60.074	20	140	35	174	TGCCTCCTCGTCATTCTCTT	59.95	20	AAAGGCGATCAACAGATTCG	60.214	20	140	33	172	CCTCCTCGTCATTCTCTTCG	59.943	20	AAAGGCGATCAACAGATTCG	60.214	20	138	35	172
CL14888Contig1	p3	(CCT)5	15	438	452	CTTCGCTCCTCTCCTCTCCT	60.23	20	CGAGACTTGTTTGTGGAGCA	60.025	20	234	414	647	AGCTTCGCTCCTCTCCTCTC	60.38	20	CGAGACTTGTTTGTGGAGCA	60.025	20	236	412	647	TTCGCTCCTCTCCTCTCCTT	60.607	20	CGAGACTTGTTTGTGGAGCA	60.025	20	233	415	647
CL35098Contig1	p3	(CCT)5	15	4564	4578	CTTTGACCTCCGTGTGACCT	60.151	20	AAGCGAGACGGCAGAACTTA	60.154	20	254	4455	4708	GACCTCCGTGTGACCTCTGT	60.161	20	AAGCGAGACGGCAGAACTTA	60.154	20	250	4459	4708	CTTTGACCTCCGTGTGACCT	60.151	20	CAAGCAAGAGACTCACGCAC	59.776	20	209	4455	4663
CL9616Contig1	p3	(CCT)5	15	176	190	GAAAGCTTCTCTGGTGGCAG	60.134	20	ATGGCAACAAACCCTCAGTC	59.973	20	180	68	247	AGAAAGCTTCTCTGGTGGCA	60.134	20	ATGGCAACAAACCCTCAGTC	59.973	20	181	67	247	GAAAGCTTCTCTGGTGGCAG	60.134	20	GTAACCATGGCAACAAACCC	60.096	20	186	68	253
CL21720Contig1	p3	(CCT)5	15	5445	5459	GAACAAGGTGACTCGTCCGT	60.159	20	TACAGCATACCTGCCGACAC	59.746	20	267	5229	5495	CATATGAGTCGGAGCTTCCC	59.653	20	TACAGCATACCTGCCGACAC	59.746	20	193	5303	5495	ATATGAGTCGGAGCTTCCCC	60.431	20	TACAGCATACCTGCCGACAC	59.746	20	192	5304	5495
CL7982Contig1	p3	(CCT)5	15	990	1004	GACCAGCATGAACCACTCCT	60.12	20	GTATGTGGTGGGCGAGCTAT	59.985	20	154	960	1113	GACCAGCATGAACCACTCCT	60.12	20	CGTTTGAGGAAGAGAAAGCG	60.125	20	191	960	1150	AGTTCGAAGCGTCTCTCCAG	59.745	20	GTATGTGGTGGGCGAGCTAT	59.985	20	237	877	1113
CL2026Contig1	p3	(CCT)5	15	498	512	GACGATGCTTTTCCAAGAGG	59.813	20	ACTTTGGGCAACCCTTCTTT	59.976	20	207	441	647	GACGATGCTTTTCCAAGAGG	59.813	20	CAAGCGGTTCAAGTTTTGGT	60.147	20	230	441	670	ATTTCTGCATATCGCCAAGG	60.06	20	ACCCGGGATACATCAAACTG	59.67	20	264	311	574
CL1628Contig1	p3	(CCT)5	15	2573	2587	GCAGCACGATGTAACCAATG	60.142	20	AGTCCTGTGTGGCAGGAAAT	59.579	20	138	2519	2656	TGTGGTTCTTTGCAGATGGA	60.24	20	AGTCCTGTGTGGCAGGAAAT	59.579	20	233	2424	2656	CATCACGCTGTGTGGTTCTT	59.751	20	AGTCCTGTGTGGCAGGAAAT	59.579	20	243	2414	2656
CL10243Contig1	p3	(CCT)5	15	261	275	GCCGGTGGTAAAAAGTGAGA	60.11	20	CAGCCCTTCAAACTCTCGTC	59.989	20	260	49	308	TTCGAGCATCCTTCCTTTGT	59.813	20	CTTAGCGATGCACAGGTTGA	60.011	20	171	211	381	TTCGAGCATCCTTCCTTTGT	59.813	20	GTTGTGCCTCTGCACAAAAA	59.888	20	123	211	333
CL1953Contig1	p3	(CCT)5	15	775	789	GCCGTCTTTCTACAACCAGC	59.882	20	TCCGAGACGAGAGGTGTGAT	60.829	20	252	599	850	GCCGTCTTTCTACAACCAGC	59.882	20	GACGAGAGGTGTGATCTGGC	60.84	20	247	599	845	AACTTCAAAGTCACCACGCC	60.156	20	GACGAGAGGTGTGATCTGGC	60.84	20	264	582	845
CL23887Contig1	p3	(CCT)5	15	551	565	GCCTGCACTGAAAACTCACA	60.032	20	AATCACTGACGTTTAGGCCG	60.132	20	191	484	674	GCCTGCACTGAAAACTCACA	60.032	20	CAGGAGAGGCGAGACAGTTC	60.135	20	276	484	759	GCCTGCACTGAAAACTCACA	60.032	20	GCAAACCACAAGCAGAATCA	59.847	20	206	484	689
CL8652Contig1	p3	(CCT)5	15	799	813	GCTGAGTCTGGCCAATAAGG	59.836	20	CCTTCAACTACACGCCCAGT	60.171	20	279	691	969	CTGAGTCTGGCCAATAAGGG	59.688	20	CCTTCAACTACACGCCCAGT	60.171	20	278	692	969	AGCCAGCCTGACTGACTGAT	60.017	20	CTTATTCCCACTCCCGTCAC	59.405	20	190	670	859
CL8439Contig1	p3	(CCT)5	15	3828	3842	GGGAGACTCGGTGAAAGTGA	60.238	20	GTTGGATAACTCGCCATCGT	59.962	20	267	3757	4023	GGGAGACTCGGTGAAAGTGA	60.238	20	AGTTGGATAACTCGCCATCG	60.096	20	268	3757	4024	CTTGGAGAGCAGAGACGGAC	60.135	20	GGGTCAGAAATGGGTGAAAA	59.767	20	162	3735	3896
CL20708Contig1	p3	(CCT)5	15	1621	1635	GGGAGAGATGGGAAAAGAGC	60.154	20	AAGAGGTGTGCATTAACCCG	59.993	20	248	1598	1845	TTGGGAGAGATGGGAAAAGA	59.6	20	AAGAGGTGTGCATTAACCCG	59.993	20	250	1596	1845	GGGAGAGATGGGAAAAGAGC	60.154	20	TGGCTCCAAACAGAAAGAGG	60.366	20	262	1598	1859
CL8905Contig1	p3	(CCT)5	15	573	587	GGGCGTGATCGACTACATCT	60.104	20	TTGAGCAGCACTACCTGTGG	60.049	20	260	393	652	AGGGCGTGATCGACTACATC	60.104	20	TTGAGCAGCACTACCTGTGG	60.049	20	261	392	652	ACTGGCTTTCCGACAACAAC	60.156	20	TTGAGCAGCACTACCTGTGG	60.049	20	186	467	652
CL17781Contig1	p3	(CCT)5	15	10771	10785	GTGTGTGCTCTGACTCCGAA	60.03	20	CCTGGACCTCACCTACTGGA	60.104	20	208	10714	10921	GTGTGTGCTCTGACTCCGAA	60.03	20	TCCTGGACCTCACCTACTGG	60.104	20	209	10714	10922	GTGTGTGCTCTGACTCCGAA	60.03	20	TGTGCTGCGGAATCATCTAC	59.83	20	176	10714	10889
CL24619Contig1	p3	(CCT)5	15	358	372	TCACTCTTCACCACGACGAC	59.872	20	AAGACCGAAGACGAGAACGA	59.989	20	242	311	552	TCACTCTTCACCACGACGAC	59.872	20	GAAGACCGAAGACGAGAACG	59.989	20	243	311	553	TCACTCTTCACCACGACGAC	59.872	20	CGTGATGATGCACAAGAACC	60.12	20	173	311	483
CL113Contig1	p3	(CCT)5	15	3033	3047	TCGGGACTCAAATCCTTGAC	60.05	20	CAGCAGCGTATGCTCAAGAC	59.77	20	263	2857	3119	TCGGGACTCAAATCCTTGAC	60.05	20	GGACTCCTCGACTGCTCCTA	59.555	20	224	2857	3080	TCGGGACTCAAATCCTTGAC	60.05	20	GACTGCTCCTACCCCGTTTT	60.496	20	215	2857	3071
CL2296Contig1	p3	(CCT)5	15	810	824	TCTCTGGGCTTCCTCACAAT	59.803	20	TTGTGTGAAACTGCGTAGCC	59.911	20	214	775	988	TCTCTGGGCTTCCTCACAAT	59.803	20	GACTTTTGAACGCCGTTTGT	60.154	20	160	775	934	CTTCTCTCTGGGCTTCCTCA	59.673	20	TTGTGTGAAACTGCGTAGCC	59.911	20	218	771	988
CL36249Contig1	p3	(CCT)5	15	830	844	TGCGTGACATCAAGGAGAAG	59.984	20	AGCACAGTGTTGGCGTACAG	59.97	20	271	763	1033	TGCGTGACATCAAGGAGAAG	59.984	20	GTGTTGGCGTACAGGTCCTT	60.035	20	265	763	1027	TGCGTGACATCAAGGAGAAG	59.984	20	GTCAGGCAGCTCGTAGCTCT	59.921	20	107	763	869
CL17828Contig1	p3	(CCT)5	15	5396	5410	TGCTAAAGACAGCTTTGCGA	59.895	20	GAGTCCCTACCATCTTGCCA	60.073	20	200	5316	5515	TGCTAAAGACAGCTTTGCGA	59.895	20	TGGAGTCCCTACCATCTTGC	60.073	20	202	5316	5517	TGCTAAAGACAGCTTTGCGA	59.895	20	GGCATTCTACGACAGGCATT	60.103	20	243	5316	5558
CL31257Contig1	p3	(CCT)5	15	1510	1524	TGTTGATGCCTCCAAAATGA	60.049	20	AGCAAGAGGATGAAAGCAGC	59.723	20	114	1446	1559	TGTTGATGCCTCCAAAATGA	60.049	20	TTTGAGCTTCGACGTCTTGA	59.716	20	272	1446	1717	TGTTGATGCCTCCAAAATGA	60.049	20	CCTCTGTCCATGTTGCTGTG	60.309	20	220	1446	1665
CL27467Contig1	p3	(CCT)5	15	122	136	TTCCTGTGCCTCCACATACA	60.112	20	TGTTACCTTGCATTTGCTGC	59.879	20	138	98	235	TCCTGTGCCTCCACATACAA	60.112	20	TGTTACCTTGCATTTGCTGC	59.879	20	137	99	235	TCCTGTGCCTCCACATACAA	60.112	20	CCAGTAGAGACCTGTTCGCC	59.867	20	206	99	304
CL21464Contig1	p3	(CCT)5	15	2976	2990	TTCTGGATGAGGGTTTCCAG	60.042	20	TAGGAATGCCCCAGACTTTG	60.066	20	184	2890	3073	TTCTGGATGAGGGTTTCCAG	60.042	20	CTTGCAGCGTAGTGGTGCTA	60.217	20	202	2890	3091	TTCTGGATGAGGGTTTCCAG	60.042	20	TGGAGGTGCACTCGTGTTTA	60.301	20	255	2890	3144
CL13777Contig1	p3	(CCT)5	15	1526	1540	TTCTTCTTCTTCCCTGCCAA	59.926	20	CTGCGGAGCTAAAACAGGTC	60.015	20	265	1476	1740	TTCTTCTTCTTCCCTGCCAA	59.926	20	GTCTGCGGAGCTAAAACAGG	60.015	20	267	1476	1742	TTCTTCTTCTTCCCTGCCAA	59.926	20	TCTGCGGAGCTAAAACAGGT	60.015	20	266	1476	1741
CL30310Contig1	p3	(CCT)5	15	1680	1694	TTGAGAAGAAGGCGGAACAG	60.508	20	GCCTCTCGGAAATAGAGGGT	59.674	20	203	1602	1804	CTTGAGAAGAAGGCGGAACA	60.508	20	GCCTCTCGGAAATAGAGGGT	59.674	20	204	1601	1804	AGAAGAAGGCGGAACAGATG	59.43	20	GCCTCTCGGAAATAGAGGGT	59.674	20	200	1605	1804
CL258Contig1	p3	(CCT)5	15	1184	1198	TTTGCCCTTCATTCAGGAAC	60.051	20	TCACTGCATCCCACAGAGAG	59.98	20	247	1030	1276	GTACCCCTTCCCCTGACAAT	60.052	20	TCACTGCATCCCACAGAGAG	59.98	20	147	1130	1276	TCCCTGAAACGCTCTCTGAT	59.95	20	CTCAGGATCCCAAAACTCCA	60.042	20	254	1097	1350
CL28119Contig1	p3	(CCT)6	18	261	278	AACAGTGCTCCAGGTGATCC	60.12	20	CAACTTCAAACTTCTGCCCC	59.711	20	268	190	457	AACAGTGCTCCAGGTGATCC	60.12	20	ATGCTGCTCGTCAACTTCAA	59.596	20	279	190	468	CAGAATCCGCATCCTTGTTT	60.074	20	AGGAGGAGCAGGAGGAAGAA	60.468	20	215	99	313
CL335Contig1	p3	(CCT)6	18	711	728	AATGCTGCAGGGTCAAAAGT	59.74	20	CCGTGTTTGTGTTTGTCCTG	60.041	20	235	629	863	GCTGCATTCTCCCACTTTGT	60.263	20	CCGTGTTTGTGTTTGTCCTG	60.041	20	183	681	863	CTCTTGAGTGCTCCTGCCTC	60.284	20	CCGTGTTTGTGTTTGTCCTG	60.041	20	275	589	863
CL159Contig1	p3	(CCT)6	18	198	215	ACGTTCAAAGGTGCTTTGCT	59.92	20	GGACAGGAAGTTCCCAAGGT	60.349	20	163	126	288	ACGTTCAAAGGTGCTTTGCT	59.92	20	GGCGCTAACTCCTTTTGCTA	59.63	20	141	126	266	ACGTTCAAAGGTGCTTTGCT	59.92	20	CCGCTCATCTTTGAGGAGAA	60.474	20	267	126	392
CL32968Contig1	p3	(CCT)6	18	75	92	AGAAACCATCAAGAAGCGGA	59.813	20	GGCTATTTGGAAGCAAGCTG	59.982	20	256	22	277	GAAACCATCAAGAAGCGGAG	59.813	20	GGCTATTTGGAAGCAAGCTG	59.982	20	255	23	277	GAGAAACCATCAAGAAGCGG	59.813	20	GGCTATTTGGAAGCAAGCTG	59.982	20	257	21	277
CL28777Contig1	p3	(CCT)6	18	1318	1335	AGAGGCTGAAACGGAGTCAA	59.989	20	TTTCCAACACAGCAACCGTA	60.149	20	206	1256	1461	AGAGGCTGAAACGGAGTCAA	59.989	20	TTTCCACCAGGGGTCTAATG	59.784	20	164	1256	1419	AGACTCTGCGAGAGCTGGAG	60.033	20	TTTCCACCAGGGGTCTAATG	59.784	20	267	1153	1419
CL11619Contig1	p3	(CCT)6	18	2322	2339	CAGTGATGTCCAGGTTGACG	60.154	20	ATTCAACGAGTGTTGGCACA	60.16	20	224	2165	2388	CAGTGATGTCCAGGTTGACG	60.154	20	TCAATTCAACGAGTGTTGGC	59.697	20	227	2165	2391	GTCTGTGACCTCCTCGTGGT	60.161	20	TCAATTCAACGAGTGTTGGC	59.697	20	112	2280	2391
CL2793Contig1	p3	(CCT)6	18	2465	2482	CGGCCATCATTTCCATAAAC	60.153	20	CTGTGGCTTATTTCCCGTGT	59.993	20	145	2404	2548	CGGCCATCATTTCCATAAAC	60.153	20	CAACAACGGTAACCATGACG	59.881	20	225	2404	2628	CGGCCATCATTTCCATAAAC	60.153	20	TGTTCGTCAAGTTCTGTGGC	59.88	20	158	2404	2561
CL23380Contig1	p3	(CCT)6	18	124	141	CTATGTGTGCGCGTTTTTGT	59.799	20	CGAGAGGACTCTGCAGCTCT	60.033	20	262	32	293	ACTATGTGTGCGCGTTTTTG	59.799	20	CGAGAGGACTCTGCAGCTCT	60.033	20	263	31	293	CTATGTGTGCGCGTTTTTGT	59.799	20	GGGGCTGGAATAGGAAATGT	60.152	20	195	32	226
CL6862Contig1	p3	(CCT)6	18	170	187	CTCCTTTTTCTCCCCCTGAC	60.045	20	AGGAGAAGGCTCCACAGGAT	60.216	20	235	79	313	CTCCTTTTTCTCCCCCTGAC	60.045	20	GAAGGCTCCACAGGATTTTG	59.67	20	231	79	309	CTCTCCTTTTTCTCCCCCTG	60.175	20	AGGAGAAGGCTCCACAGGAT	60.216	20	237	77	313
CL23855Contig1	p3	(CCT)6	18	86	103	GCCCTGTTTTTCAACATACCA	59.853	21	GAAGCTGGTCTGGCTCACTC	60.143	20	197	21	217	GCCCTGTTTTTCAACATACCA	59.853	21	TCTGCCTGCACAGATACTCG	60.16	20	179	21	199	GCCCTGTTTTTCAACATACCA	59.853	21	CACACGTATCCGAAATCCCT	59.813	20	129	21	149
CL35990Contig1	p3	(CCT)6	18	834	851	GCCTACGTTCTCTGTCTCGG	60.012	20	CTGAAAGATCAAGCGAAGCC	60.096	20	223	680	902	GCCTACGTTCTCTGTCTCGG	60.012	20	GAGAACGACTTGGAGAAGCG	60.134	20	256	680	935	GCCTACGTTCTCTGTCTCGG	60.012	20	GAAGCGCTCCAAACTGACTC	60.142	20	242	680	921
CL15750Contig1	p3	(CCT)6	18	4712	4729	GGAAGACTGTCACCGTTGGT	60.009	20	GAAGAGGCGCATTTATTGGA	60.175	20	138	4651	4788	GCGTCTCGGTAAATGAGGAG	59.836	20	GAAGAGGCGCATTTATTGGA	60.175	20	110	4679	4788	GGAAGACTGTCACCGTTGGT	60.009	20	CGCATTTATTGGAGGAGGAG	59.662	20	131	4651	4781
CL37220Contig1	p3	(CCT)6	18	1468	1485	GGTGAATCCGCAAATGATCT	59.9	20	GAACCATTCGCAAGAGAAGC	59.962	20	257	1423	1679	TCATCTGCTTCGGAGTTGTG	59.984	20	TTCGACGCGTTACATTTCTG	59.872	20	216	1388	1603	TGTCATCTGCTTCGGAGTTG	59.984	20	TTCGACGCGTTACATTTCTG	59.872	20	218	1386	1603
CL11951Contig1	p3	(CCT)6	18	1608	1625	GTACGCGACACACAAGGATG	60.183	20	GAGCCAGGCTGAAGAAAGTG	60.134	20	216	1473	1688	CAAGTACGCGACACACAAGG	60.361	20	GAGCCAGGCTGAAGAAAGTG	60.134	20	219	1470	1688	AAGTACGCGACACACAAGGA	59.365	20	GAGCCAGGCTGAAGAAAGTG	60.134	20	218	1471	1688
CL1759Contig1	p3	(CCT)6	18	742	759	TCGTACGACTGCCACTTCTG	60.049	20	TCAGATTGAGGGGACTTTGG	60.042	20	205	593	797	GAAGAGGTTCAAACGCCAAG	59.853	20	TCAGATTGAGGGGACTTTGG	60.042	20	182	616	797	GTGACAGAGACACCCCGAGT	60.161	20	TCAGATTGAGGGGACTTTGG	60.042	20	258	540	797
CL23939Contig1	p3	(CCT)6	18	2003	2020	TCTCCAGCTGGTCGTAGCTT	60.156	20	GAGCCAGGCTGAAGAAAGTG	60.134	20	142	1942	2083	TCTCCAGCTGGTCGTAGCTT	60.156	20	GGAGCCAGGCTGAAGAAAGT	60.903	20	143	1942	2084	TCTCCAGCTGGTCGTAGCTT	60.156	20	GGAGCCAGGCTGAAGAAAG	60.081	19	143	1942	2084
CL24397Contig1	p3	(CCT)7	21	6701	6721	CCTCTTCATCGGAAACAACC	59.526	20	AGTCACAAGCCGGGAAGAT	59.67	19	183	6588	6770	CTTCATCGGAAACAACCTCG	60.626	20	AGTCACAAGCCGGGAAGAT	59.67	19	180	6591	6770	CCTCTTCATCGGAAACAACC	59.526	20	GAGTCACAAGCCGGGAAGAT	61.566	20	184	6588	6771
CL33234Contig1	p3	(CCT)7	21	357	377	CTTCTGTGCCTCTCCTCCAC	59.986	20	CGAATGAGGGAGCTTCTGAC	59.95	20	225	281	505	CTTCTGTGCCTCTCCTCCAC	59.986	20	GACGAATGAGGGAGCTTCTG	59.95	20	227	281	507	CACCTTCTGTGCCTCTCCTC	59.986	20	CGAATGAGGGAGCTTCTGAC	59.95	20	228	278	505
CL19842Contig1	p3	(CCT)7	21	1538	1558	GAATCAGACCTCGAGTTGCC	59.81	20	CGGAACTCGAAAGGAGACAG	59.982	20	212	1501	1712	GAATCAGACCTCGAGTTGCC	59.81	20	TTGGAGAGGCCTATTTGACG	60.206	20	113	1501	1613	GACATCTACAAGCCTCGCGT	60.428	20	CGGAACTCGAAAGGAGACAG	59.982	20	239	1474	1712
CL107Contig1	p3	(CGA)5	15	3035	3049	ACAAGAGGGCTCCAACATGA	60.656	20	TCCTGATTTGAAAAGCTGCC	60.331	20	242	2906	3147	ACAAGAGGGCTCCAACATGA	60.656	20	TCGCTTCTTACCTGGCAAAC	60.386	20	272	2906	3177	ACAAGAGGGCTCCAACATGA	60.656	20	CTGATTTGAAAAGCTGCCGT	60.386	20	240	2906	3145
CL8865Contig1	p3	(CGA)5	15	1296	1310	AGGAGAACTGCGAGGTGAAG	59.598	20	ACGTCGCACGTCTTCTTTTT	59.92	20	223	1204	1426	AGAGGATGACGAGGATGAGC	59.364	20	ACGTCGCACGTCTTCTTTTT	59.92	20	192	1235	1426	AGGAGAACTGCGAGGTGAAG	59.598	20	TCATGTGTCGAGTGAGGTCC	59.665	20	270	1204	1473
CL34971Contig1	p3	(CGA)5	15	223	237	CGAGTTTTGACGTTGGATCA	59.691	20	CTTGAAGCTTCTGCTCAGGC	60.419	20	216	53	268	TTTGACGTTGGATCACGTTC	59.547	20	CTTGAAGCTTCTGCTCAGGC	60.419	20	211	58	268	CTCGCAGGTTTATCGTGTCC	60.657	20	CTTGAAGCTTCTGCTCAGGC	60.419	20	125	144	268
CL33507Contig1	p3	(CGA)5	15	1381	1395	CGCTCCTCAGGACAGAAGAC	60.135	20	CTTCTCCTCCAGCTCCCTCT	60.088	20	253	1257	1509	TCCGACTATGAGGATCTGCC	60.181	20	CTTCTCCTCCAGCTCCCTCT	60.088	20	177	1333	1509	GGACAGAAGACAAGTGCCGT	60.307	20	CTTCTCCTCCAGCTCCCTCT	60.088	20	244	1266	1509
CL14481Contig1	p3	(CGA)5	15	1002	1016	CGGAGTTCACGCTCTTCTTC	60.134	20	CGTGCCCAGTTGGTAAACTT	60.03	20	270	978	1247	GGAGTTCACGCTCTTCTTCG	60.134	20	CGTGCCCAGTTGGTAAACTT	60.03	20	269	979	1247	CGATGACGAAGAGGAGGAAG	59.943	20	GGTTTACTGCTGCTGTTCCC	59.74	20	264	920	1183
CL11995Contig1	p3	(CGA)5	15	1472	1486	CTACGTGATCGAGATGGCAA	59.823	20	CTGTGCTTATTGGAGTGGCA	59.864	20	259	1294	1552	TACGTGATCGAGATGGCAAA	60.22	20	CTGTGCTTATTGGAGTGGCA	59.864	20	258	1295	1552	AGCCCTACGTGATCGAGATG	60.24	20	CTGTGCTTATTGGAGTGGCA	59.864	20	263	1290	1552
CL29220Contig1	p3	(CGA)5	15	631	645	CTGGTTCTCTCCCTGCTGAC	59.986	20	GCTACAGAGGCCACCTTGTC	59.874	20	116	580	695	TGACTGGACGCAGTCTTACG	60.049	20	GCTACAGAGGCCACCTTGTC	59.874	20	180	516	695	CTGGTTCTCTCCCTGCTGAC	59.986	20	CATGCTACAGAGGCCACCTT	60.277	20	119	580	698
CL3312Contig1	p3	(CGA)5	15	3930	3944	TGAAAGGTTGGTCGTCCTTC	60.088	20	GGCCATGAAAAGGAGTTTGA	60.051	20	269	3766	4034	TGAAAGGTTGGTCGTCCTTC	60.088	20	ATGACTCGGTACAACGCTCC	60.142	20	227	3766	3992	TGAAAGGTTGGTCGTCCTTC	60.088	20	TAACGGCCATGAAAAGGAGT	59.569	20	273	3766	4038
CL8914Contig1	p3	(CGA)6	18	1941	1958	GAGGACGGAGAGGAAGAGGT	59.807	20	GGTTCTCCTCGAGCTGCTT	59.694	19	250	1809	2058	GAGGACGACAAGCACGAAAC	60.844	20	GTGTGCTTCCTGATCTTGGG	60.656	20	261	1842	2102	GAGGACGACAAGCACGAAA	59.976	19	GTGTGCTTCCTGATCTTGGG	60.656	20	261	1842	2102
CL27542Contig1	p3	(CGA)6	18	2106	2123	GGAAGAGGCACAGCTCAGTC	60.143	20	GGGGATGGACAAGTTAGCAA	59.933	20	193	1979	2171	GCCCAGTTCACAGTTCCAGT	60.159	20	GGGGATGGACAAGTTAGCAA	59.933	20	280	1892	2171	GAGGAAGAGGCACAGCTCAG	60.284	20	GGGGATGGACAAGTTAGCAA	59.933	20	195	1977	2171
CL33988Contig1	p3	(CGA)7	21	1189	1209	GCTCTTTTGTCTTTGGCGTC	60	20	GCAGGACAGAGTGGGAAGTC	59.841	20	230	1037	1266	CTCTTTTGTCTTTGGCGTCC	59.853	20	GCAGGACAGAGTGGGAAGTC	59.841	20	229	1038	1266	GAATCCACTTGGAGCAGGAG	59.803	20	GCAGGACAGAGTGGGAAGTC	59.841	20	170	1097	1266
CL8223Contig1	p3	(CGC)5	15	1084	1098	AAGATGGTGTTTTTCCTGCG	60.11	20	TCTCTGTGTCGTGGCTGTTC	60.03	20	196	1009	1204	AAGATGGTGTTTTTCCTGCG	60.11	20	TCGGGAGAGACTTTCCTTCA	59.92	20	267	1009	1275	CAGTGTTTCAAAAGCGCAGA	60.172	20	TCTCTGTGTCGTGGCTGTTC	60.03	20	223	982	1204
CL34883Contig1	p3	(CGC)5	15	4901	4915	AATAATTCAAATGGCGGCTG	59.928	20	TTGCGACTGCTAACCATCTG	60.011	20	167	4779	4945	AATAATTCAAATGGCGGCTG	59.928	20	GGTTTGCGACTGCTAACCAT	60.14	20	170	4779	4948	CTTCTGGGAGGTGACCTGAA	60.229	20	TTGCGACTGCTAACCATCTG	60.011	20	185	4761	4945
CL33088Contig1	p3	(CGC)5	15	685	699	AATGGAGGGTCTCCTGTGC	60.064	19	TCCTCTTTGACCTTGACGCT	59.989	20	147	591	737	AATGGAGGGTCTCCTGTGC	60.064	19	TGACGCTTTTGTCGTGGTTA	60.293	20	134	591	724	AATGGAGGGTCTCCTGTGC	60.064	19	GACCTTGACGCTTTTGTCGT	60.299	20	139	591	729
CL1078Contig1	p3	(CGC)5	15	294	308	AGCACAACAACAGGGAGGAC	60.159	20	AAAGGCGTCCGTTTGAGAG	60.382	19	255	131	385	CAAGAAGGCCAAGCTCCAG	61.059	19	TGTGCTTGTCGGATCAACAT	60.12	20	270	267	536	CAAGAAGGCCAAGCTCCA	60.064	18	TGTGCTTGTCGGATCAACAT	60.12	20	270	267	536
CL3915Contig1	p3	(CGC)5	15	865	879	AGGACCTGATGAGCCAACAC	60.12	20	TACACGTCTGGAAGTCGTCG	59.897	20	240	786	1025	GACCTGATGAGCCAACACAA	59.682	20	TACACGTCTGGAAGTCGTCG	59.897	20	238	788	1025	AGGACCTGATGAGCCAACAC	60.12	20	CAAAGGTTCTCAGGTGAGGG	59.691	20	219	786	1004
CL21910Contig1	p3	(CGC)5	15	52	66	AGGCCGACGTGAAGGTAAG	60.262	19	CCACTCAGAAACGAAGGAGC	59.989	20	247	9	255	AGGCCGACGTGAAGGTAAG	60.262	19	GGGAGGGTCTTCTTTCTTGG	60.045	20	200	9	208	AGGCCGACGTGAAGGTAAG	60.262	19	GGGGAGGGTCTTCTTTCTTG	60.045	20	201	9	209
CL1036Contig1	p3	(CGC)5	15	3623	3637	ATAAGCGTCTCGTATCGCGT	59.895	20	AGCTCGATCAGCGTTTTCAT	59.985	20	185	3546	3730	ATAAGCGTCTCGTATCGCGT	59.895	20	CTCGATCAGCGTTTTCATCA	59.948	20	183	3546	3728	ATAAGCGTCTCGTATCGCGT	59.895	20	ATGATCCCCGGTCCTTAGTC	60.154	20	268	3546	3813
CL27166Contig1	p3	(CGC)5	15	165	179	ATCCCCGAAGAGTGAAAGGT	59.935	20	AGGTGCTGTAGAACGGGTTG	60.171	20	269	55	323	ATCCCCGAAGAGTGAAAGGT	59.935	20	CTGTAGAACGGGTTGTCGCT	60.312	20	264	55	318	GAAGAGTGAAAGGTGGTGCC	59.703	20	AGGTGCTGTAGAACGGGTTG	60.171	20	263	61	323
CL31950Contig1	p3	(CGC)5	15	1017	1031	ATCTTGGTCATGTTCCAGGG	59.779	20	GGACTCGCAGTCAGAAGGAC	59.993	20	240	960	1199	GTTGGGCATCTTGGTCATGT	60.79	20	GGACTCGCAGTCAGAAGGAC	59.993	20	247	953	1199	CAGATGGTTGGGCATCTTG	60.056	19	GGACTCGCAGTCAGAAGGAC	59.993	20	253	947	1199
CL8306Contig1	p3	(CGC)5	15	824	838	CAGGTCGTAGTGGAGGTCGT	60.174	20	AACTCCGCCTTCTTCGTGT	59.859	19	271	724	994	CAGGTCGTAGTGGAGGTCGT	60.174	20	ACAACTCCGCCTTCTTCGT	59.859	19	273	724	996	ACAGGTCGTAGTGGAGGTCG	60.174	20	ACAACTCCGCCTTCTTCGT	59.859	19	274	723	996
CL31870Contig1	p3	(CGC)5	15	1645	1659	CCAGAGGAAATGGTGGACAT	59.779	20	TTTTTGCGTCACAATCAAGC	59.856	20	273	1577	1849	CCCGAGAAGGTCATCTTCAA	60.187	20	CGCACACCTCTCAAGCACTA	60.199	20	216	1526	1741	CCAGAGGAAATGGTGGACAT	59.779	20	CGCACACCTCTCAAGCACTA	60.199	20	165	1577	1741
CL23595Contig1	p3	(CGC)5	15	2601	2615	CCCTTCAGCTTGTTCTCCAG	59.982	20	CAGCTCCGTCATACACCTCA	59.855	20	276	2418	2693	CCCTTCAGCTTGTTCTCCAG	59.982	20	ACACCTCAAAGCCGATGAAG	60.255	20	264	2418	2681	CCTTCAGCTTGTTCTCCAGC	60.134	20	CAGCTCCGTCATACACCTCA	59.855	20	275	2419	2693
CL34971Contig1	p3	(CGC)5	15	1410	1424	CCGTTTCCATGGTGACTAGC	60.517	20	AACAAATTAGCGATGCCGAT	59.574	20	280	1290	1569	GACATCTGTCCCGTTTCCAT	59.786	20	CTTCTCATTTGAGGATGCGG	60.734	20	203	1256	1458	GAGACGGTTTCTTCGGTGAC	59.703	20	CTTCTCATTTGAGGATGCGG	60.734	20	236	1223	1458
CL19534Contig1	p3	(CGC)5	15	431	445	CCTCCTTTACACTCAGGCCA	60.246	20	GTCCGTTGAGCCGTAACATT	60	20	179	403	581	CCTCCTTTACACTCAGGCCA	60.246	20	AATGTCCGTTGAGCCGTAAC	60	20	182	403	584	CCTCCTTTACACTCAGGCCA	60.246	20	ACTTGCTTGGAGGCTTCAGA	60.134	20	225	403	627
CL13116Contig1	p3	(CGC)5	15	2134	2148	CCTCGTCCTCCTCAGAATTG	59.797	20	AGTGTTTGGTGAAGAACCCG	60.005	20	207	2081	2287	CCTCGTCCTCCTCAGAATTG	59.797	20	TGAGCCAGTGTTTGGTGAAG	59.873	20	213	2081	2293	CCTCGTCCTCCTCAGAATTG	59.797	20	GGGACTTTGTGAGCCAGTGT	60.159	20	222	2081	2302
CL18986Contig1	p3	(CGC)5	15	651	665	CGTTTGTCAACCCCAAAAAG	60.37	20	GGACCGCAATTCCTAGATGA	60.036	20	262	617	878	AAAGTCCCCGAAACAAGTCC	60.34	20	ACCCTTGTCGACGTTTGAAG	60.149	20	268	528	795	CGTTTGTCAACCCCAAAAAG	60.37	20	ACCCTTGTCGACGTTTGAAG	60.149	20	179	617	795
CL34755Contig1	p3	(CGC)5	15	1188	1202	CTCCTGGAGCTCCTTCCTTT	59.95	20	ACTACTGCCTGACCACCGAG	60.321	20	233	1091	1323	CTGGAGCTCCTTCCTTTCCT	59.95	20	ACTACTGCCTGACCACCGAG	60.321	20	230	1094	1323	ACGCTCTTCTGCTTCTCCTG	59.891	20	ACTACTGCCTGACCACCGAG	60.321	20	247	1077	1323
CL8832Contig1	p3	(CGC)5	15	2225	2239	GAAGGCAGGACGACGATG	60.363	18	GGTTTGTCGACTTCCGTCAG	60.69	20	116	2168	2283	GAAGGCAGGACGACGATG	60.363	18	GTTTGTCGACTTCCGTCAGC	60.844	20	115	2168	2282	GGAAGGCAGGACGACGAT	61.201	18	TTCCTCTCCAACATCTCGCT	59.95	20	276	2167	2442
CL3376Contig1	p3	(CGC)5	15	1170	1184	GACAAGACGCTGTACGTGGA	59.905	20	TAGAGGTCCTGTCTCGGGAA	59.797	20	247	997	1243	AGGTGAGGGTTGGTCTCCTC	60.504	20	TAGAGGTCCTGTCTCGGGAA	59.797	20	172	1072	1243	AGGTGAGGGTTGGTCTCCTC	60.504	20	GATTGTGGTGCTGTTGGAGA	59.682	20	279	1072	1350
CL2893Contig1	p3	(CGC)5	15	1626	1640	GCTTCTCCGGCTACAACCT	59.444	19	AAGACGGTGCGGTAGATGAC	60.142	20	223	1493	1715	CAACTCCACCGGCTTCTTC	60.785	19	GTACATCTTGCGGTACGGGT	59.882	20	232	1578	1809	CAACTCCACCGGCTTCTTC	60.785	19	AAGACGGTGCGGTAGATGAC	60.142	20	138	1578	1715
CL8877Contig1	p3	(CGC)5	15	430	444	GGGCTTTCTCAGGAAGGAGT	59.817	20	CACCTCGGGGAAATAAGTGA	59.926	20	196	316	511	ACAATGAGAGACACCGGCTC	60.269	20	CACCTCGGGGAAATAAGTGA	59.926	20	257	255	511	GGGCTTTCTCAGGAAGGAGT	59.817	20	GGGGAAATAAGTGACCGACA	59.79	20	190	316	505
CL8239Contig1	p3	(CGC)5	15	3738	3752	GGGGGACAGGACTAAAAAGG	59.799	20	CTCCTGAGAGGAAGACGTGG	59.978	20	235	3665	3899	GGGGGACAGGACTAAAAAGG	59.799	20	CCTCCTGAGAGGAAGACGTG	59.978	20	236	3665	3900	GGGGGACAGGACTAAAAAGG	59.799	20	TCATTAGCGGGTGGTTTTTC	59.938	20	264	3665	3928
CL3012Contig1	p3	(CGC)5	15	908	922	GTCCAATTTGGTCGGCATT	60.718	19	CCAATCTTCGGACTTGCTGT	60.255	20	254	886	1139	GTCCAATTTGGTCGGCATT	60.718	19	ACCAATCTTCGGACTTGCTG	60.255	20	255	886	1140	GTCCAATTTGGTCGGCATT	60.718	19	CGTCCTGTCAACAGAATCCA	59.676	20	275	886	1160
CL17760Contig1	p3	(CGC)5	15	1067	1081	GTTGGGAGAGAAGAGGAGGC	60.336	20	CTCTGACCTCTTCACCGAGG	59.978	20	197	1003	1199	TTAGAGGACGCTAGCGATGG	60.502	20	GGCGACACTCTGACCTCTTC	59.993	20	247	960	1206	TTAGAGGACGCTAGCGATGG	60.502	20	CTCTGACCTCTTCACCGAGG	59.978	20	240	960	1199
CL11479Contig1	p3	(CGC)5	15	1030	1044	TCATGGAGATCCTGCACAAC	59.637	20	GCTCCGATCACCAAACTCTC	59.81	20	232	861	1092	GTCATGGAGATCCTGCACAA	59.637	20	GCTCCGATCACCAAACTCTC	59.81	20	233	860	1092	TCATGGAGATCCTGCACAAC	59.637	20	AATCTGCGCATCCATCTCTT	59.803	20	269	861	1129
CL11758Contig1	p3	(CGC)5	15	3454	3468	TTCAGCCTCTCTTTCTCCGA	60.21	20	CGAAGAGCTGAAGGAACCAC	59.989	20	261	3359	3619	TTCAGCCTCTCTTTCTCCGA	60.21	20	ACGAAGAGCTGAAGGAACCA	59.989	20	262	3359	3620	TTCAGCCTCTCTTTCTCCGA	60.21	20	CCACGAAGAGCTGAAGGAAC	59.989	20	264	3359	3622
CL9448Contig1	p3	(CGC)5	15	549	563	TTCAGTTGCATGAGAGCTGC	60.296	20	CAAAGGTGTCTGTGAGCGAA	60.025	20	172	474	645	AGCACAAGTTCCACCAGGTT	59.622	20	CAAAGGTGTCTGTGAGCGAA	60.025	20	237	409	645	AGCACAAGTTCCACCAGGTT	59.622	20	CCAGCAGCTCCTCTATCACC	59.973	20	261	409	669
CL7491Contig1	p3	(CGC)5	15	265	279	TTCAGTTGCATGAGAGCTGC	60.296	20	CAAAGGTGTCTGTGAGCGAA	60.025	20	172	190	361	TTCAGTTGCATGAGAGCTGC	60.296	20	CTCAAAGGTGTCTGTGAGCG	59.616	20	174	190	363	TTCAGTTGCATGAGAGCTGC	60.296	20	AAGGTGTCTGTGAGCGAAGG	60.444	20	170	190	359
CL8224Contig1	p3	(CGC)5	15	592	606	TTGCAACACGTTCCGAAAT	60.104	19	CACGCAGCTTGCTGAGTATG	60.764	20	263	367	629	CAACACGTTCCGAAATGAGG	61.461	20	CACGCAGCTTGCTGAGTATG	60.764	20	260	370	629	GCAACACGTTCCGAAATGA	60.659	19	CACGCAGCTTGCTGAGTATG	60.764	20	261	369	629
CL11575Contig1	p3	(CGC)5	15	91	105	TTGGACTCTTTTCGTCGTCC	60.232	20	GGACTTGGCCTTGTTGTTGT	60.012	20	197	21	217	TTGGACTCTTTTCGTCGTCC	60.232	20	TGTAGGTGATGACCACAGGC	59.551	20	237	21	257	TTGGACTCTTTTCGTCGTCC	60.232	20	TGTTGTTGTGGACGTTGACC	60.463	20	186	21	206
CL14514Contig1	p3	(CGC)6	18	1791	1808	AGACCACCCGTAATGAGCAC	59.997	20	AACACCAAAGCCAGTCCAAC	60.012	20	250	1641	1890	GACCACCCGTAATGAGCACT	59.997	20	AACACCAAAGCCAGTCCAAC	60.012	20	249	1642	1890	CGTAATGAGCACTTTGGGGT	59.993	20	AACACCAAAGCCAGTCCAAC	60.012	20	242	1649	1890
CL28800Contig1	p3	(CGC)6	18	531	548	CATCAGCGTCTCCAACAACT	58.882	20	TCTTCTGCCAAATGGAGGTC	60.195	20	158	462	619	ATCAGCGTCTCCAACAACTG	58.882	20	TCTTCTGCCAAATGGAGGTC	60.195	20	157	463	619	CATCAGCGTCTCCAACAACT	58.882	20	CATCTTCTGCCAAATGGAGG	60.594	20	160	462	621
CL34712Contig1	p3	(CGC)6	18	1751	1768	CCCTCAGAACTAGACAGCGG	60.005	20	CCGCTTCAGCTAACTCCTTG	60.147	20	198	1670	1867	CCCTCAGAACTAGACAGCGG	60.005	20	CTTCAGCTAACTCCTTGCCG	60.147	20	195	1670	1864	AAACGGGATCCCTCAGAACT	59.935	20	CCGCTTCAGCTAACTCCTTG	60.147	20	207	1661	1867
CL27076Contig1	p3	(CGC)6	18	1037	1054	CGCAAGAAGAAGAAGATCCG	60.088	20	GCGCTACAAGGAGTTGAAGG	60.015	20	226	949	1174	CGCAAGAAGAAGAAGATCCG	60.088	20	AGGCGCTACAAGGAGTTGAA	60.015	20	228	949	1176	CGCAAGAAGAAGAAGATCCG	60.088	20	CAAAGATGAGGAGAGACGCC	59.95	20	189	949	1137
CL27613Contig1	p3	(CGC)6	18	135	152	GAGCTGAGATGGTCGTAGGG	59.827	20	GACAAACGTACGCTGCTGAC	59.52	20	245	34	278	GGAGCTGAGATGGTCGTAGG	59.827	20	GACAAACGTACGCTGCTGAC	59.52	20	246	33	278	AGGCACTACGAGGAGCTGAG	59.769	20	GACAAACGTACGCTGCTGAC	59.52	20	257	22	278
CL25117Contig1	p3	(CGC)6	18	3359	3376	GGCAAACTGGTAGAAGTCGC	59.882	20	AGGAGAACCAGGACGGAACT	60.111	20	210	3260	3469	GGCAAACTGGTAGAAGTCGC	59.882	20	CTGGAGGTGGGCTTCACTAA	60.246	20	252	3260	3511	GGCAAACTGGTAGAAGTCGC	59.882	20	TGGAGGTGGGCTTCACTAAG	60.246	20	251	3260	3510
CL9302Contig1	p3	(CGC)6	18	2601	2618	TGAGGAACCATGTCAAGCTG	59.831	20	GTTCTACGGACGAAGGCAAG	59.875	20	261	2426	2686	TGAGGAACCATGTCAAGCTG	59.831	20	AGTTCTACGGACGAAGGCAA	59.875	20	262	2426	2687	TGAGGAACCATGTCAAGCTG	59.831	20	AAGTTCTACGGACGAAGGCA	59.875	20	263	2426	2688
CL32231Contig1	p3	(CGC)6	18	1002	1019	TTGAGGTCGTGAAGCACAAG	60.025	20	CCACATGAACAATAGGCGTG	59.988	20	256	886	1141	TTGAGGTCGTGAAGCACAAG	60.025	20	CGCTTCCTTCTTCCTCATTG	59.948	20	181	886	1066	GTTTGAGGTCGTGAAGCACA	59.88	20	CCACATGAACAATAGGCGTG	59.988	20	258	884	1141
CL4095Contig1	p3	(CGC)7	21	1062	1082	ACCTTTCGAACGTCGTCATC	60.119	20	TTTCTTCAGGGACATAGCCG	60.206	20	232	960	1191	TCCTTCACCTTTCGAACGTC	60.232	20	TTTCTTCAGGGACATAGCCG	60.206	20	238	954	1191	ACCTTTCGAACGTCGTCATC	60.119	20	GAAGCTCCCTGTGAATGTCC	59.661	20	196	960	1155
CL7985Contig1	p3	(CGC)7	21	974	994	CCAAAGTGTCGGGTCCTTTA	59.964	20	TTTCAACTTCAACACGGTGC	59.74	20	240	851	1090	TTTATTTCCCGCTCTGCTTG	60.335	20	TTTCAACTTCAACACGGTGC	59.74	20	224	867	1090	TTTATTTCCCGCTCTGCTTG	60.335	20	GCTTCCCCGAGTACAGACAC	59.727	20	265	867	1131
CL15094Contig1	p3	(CGC)8	24	630	653	TTTACTTTCCGCGTCTTGCT	60.018	20	GCAGAGTCTGAAGGAGGTGG	59.986	20	192	511	702	GTGTCGAACGTGCAGAAGAA	60.032	20	GCAGAGTCTGAAGGAGGTGG	59.986	20	151	552	702	TGTCGAACGTGCAGAAGAAC	60.032	20	GCAGAGTCTGAAGGAGGTGG	59.986	20	150	553	702
CL13355Contig1	p3	(CGG)5	15	1193	1207	AACACCAAACTGCTCCCACT	59.622	20	TTGAGATGCGAGCTCTTGAA	59.823	20	167	1139	1305	AACACCAAACTGCTCCCACT	59.622	20	GCGAAGATGAGCCTTGAGAT	59.537	20	180	1139	1318	AACACCAAACTGCTCCCACT	59.622	20	GTGTGTGTGCGAAGATGAGC	60.483	20	188	1139	1326
CL9104Contig1	p3	(CGG)5	15	661	675	AACCACAACGACAACACCAA	59.897	20	TACATGTAGAGCGATTGCCG	59.856	20	203	545	747	CGACAACACCAACTGGAAGA	59.72	20	TACATGTAGAGCGATTGCCG	59.856	20	195	553	747	AACTCAAGAAAGTCGAGGCG	59.615	20	TACATGTAGAGCGATTGCCG	59.856	20	173	575	747
CL23939Contig1	p3	(CGG)5	15	1243	1257	ACAAGGACGAGGAGGAGGAG	60.78	20	CTCTGACCAAGAAGCACACG	59.616	20	267	1169	1435	AGGACAAGGACGAGGAGGAG	60.78	20	CTCTGACCAAGAAGCACACG	59.616	20	270	1166	1435	CAAGGACGAGGAGGAGGAG	59.922	19	CTCTGACCAAGAAGCACACG	59.616	20	266	1170	1435
CL11951Contig1	p3	(CGG)5	15	608	622	ACAAGGACGAGGAGGAGGAG	60.78	20	CTCTGACCAAGAAGCACACG	59.616	20	267	534	800	AGGACAAGGACGAGGAGGAG	60.78	20	CTCTGACCAAGAAGCACACG	59.616	20	270	531	800	CAAGGACGAGGAGGAGGAG	59.922	19	CTCTGACCAAGAAGCACACG	59.616	20	266	535	800
CL28933Contig1	p3	(CGG)5	15	2002	2016	ACAAGGGTGATGTCCTTTCG	59.966	20	CGCTATGGTACATGGCCTCT	60.118	20	159	1916	2074	AGTCGGAGAAGGACAAGGGT	60.111	20	CGCTATGGTACATGGCCTCT	60.118	20	171	1904	2074	ACAAGGGTGATGTCCTTTCG	59.966	20	TTGGCCTTTCCTGTTCGTAG	60.241	20	124	1916	2039
CL23706Contig1	p3	(CGG)5	15	2355	2369	ACAAGGGTGATGTCCTTTCG	59.966	20	GTATCTGGAGGCGCATTGTT	60.103	20	273	2269	2541	ACAAGGGTGATGTCCTTTCG	59.966	20	CTCTCTCGTATCTGGAGGCG	60.111	20	280	2269	2548	ACAAGGGTGATGTCCTTTCG	59.966	20	CGCTATGGTACATGGCCTCT	60.118	20	159	2269	2427
CL8254Contig1	p3	(CGG)5	15	4669	4683	ACGACAAGCACACGAAGATG	59.905	20	TTGTTGTTGCTGACGTTTCG	60.876	20	229	4557	4785	GTCCTACGACAAGCACACGA	59.905	20	TTGTTGTTGCTGACGTTTCG	60.876	20	234	4552	4785	ACGACAAGCACACGAAGATG	59.905	20	CTCTCCCTGAGTGTGGGGT	60.096	19	280	4557	4836
CL28072Contig1	p3	(CGG)5	15	1384	1398	ACGTTCGCAGATGAACTGGT	60.721	20	GACTCAGCCCAAAGCTCAAG	60.134	20	154	1360	1513	TCGTTGGAGCAGTGGTAGAA	59.44	20	CAAATTGGACTTCTCCAGCC	59.67	20	234	1205	1438	TCGTTGGAGCAGTGGTAGAA	59.44	20	AGCCCTGCGAAAGAGGTACT	60.403	20	218	1205	1422
CL28800Contig1	p3	(CGG)5	15	873	887	AGTACTTGCTGTGCACGGAG	59.112	20	CTACTGTGACGTCGGCAAGA	60.049	20	209	848	1056	AGTACTTGCTGTGCACGGAG	59.112	20	CAAGAAAGGGGACACCAAGA	60.081	20	242	848	1089	AGTACTTGCTGTGCACGGAG	59.112	20	TACACCAGGTACGGTTGTCG	59.485	20	262	848	1109
CL15300Contig1	p3	(CGG)5	15	3625	3639	AGTCTCTGGGTGGCAGGTT	59.698	19	GGACTCAACTACACGTCGCA	59.905	20	243	3448	3690	AGTCTCTGGGTGGCAGGTT	59.698	19	GCCGGAGGACTCAACTACAC	59.727	20	249	3448	3696	GACAGGTGCAGCTTTCCAC	59.409	19	GGACTCAACTACACGTCGCA	59.905	20	112	3579	3690
CL37416Contig1	p3	(CGG)5	15	688	702	CAAAAAGACTTTAGCGCCGA	60.5	20	ACCAAGCAGATGTTCAACCC	59.973	20	280	635	914	CAAAAAGACTTTAGCGCCGA	60.5	20	ACAACCCCACGTACTTCTCG	60.028	20	231	635	865	CAGCGAGGACCAAAAAGACT	59.473	20	ACAACCCCACGTACTTCTCG	60.028	20	241	625	865
CL1593Contig1	p3	(CGG)5	15	1285	1299	CTGCGTCAACTACGAGGGAG	60.984	20	CTTTGATGAAACCGCTGGC	61.709	19	278	1054	1331	CTGCGTCAACTACGAGGGAG	60.984	20	GCTTTGATGAAACCGCTGG	61.709	19	279	1054	1332	CTGCGTCAACTACGAGGGAG	60.984	20	GGCTTTGATGAAACCGCTG	61.709	19	280	1054	1333
CL121Contig1	p3	(CGG)5	15	1357	1371	GCGGGTGTTAAACTGGAGAA	60.11	20	CGCAACAAGGGGTCACTAAT	59.993	20	266	1333	1598	GCGGGTGTTAAACTGGAGAA	60.11	20	ATTCCACCTGAGGACACCAG	59.962	20	197	1333	1529	TGAAGCAGATCCAACACAGC	59.992	20	AGGGGTTGATCATCATCTGG	59.737	20	156	1244	1399
CL13886Contig1	p3	(CGG)5	15	1063	1077	GGAGTGGAAGAAGGACGACA	60.238	20	CTTGTTTTTCTAGCGGCAGG	60.011	20	212	949	1160	CAGCTGACGAGTACGACCAG	59.641	20	CTTGTTTTTCTAGCGGCAGG	60.011	20	237	924	1160	GGAGTGGAAGAAGGACGACA	60.238	20	GGCTCCATGGTACCACACTT	59.851	20	229	949	1177
CL9390Contig1	p3	(CGG)5	15	419	433	GTCAAGATGGGAGGTTGCAT	59.934	20	ATGAGAGCCTTCTTGAGCGA	60.24	20	227	395	621	GTCAAGATGGGAGGTTGCAT	59.934	20	CCGTTCTCTGTTTATTGGGC	59.569	20	172	395	566	GGAGGTCAAGATGGGAGGTT	60.314	20	ATGAGAGCCTTCTTGAGCGA	60.24	20	231	391	621
CL21507Contig1	p3	(CGG)5	15	1843	1857	GTGGGCACCAGAATCAAACT	59.973	20	CAGCTCATCCCTCTTTCAGG	59.943	20	140	1759	1898	GTGGGCACCAGAATCAAACT	59.973	20	GCAGCTCATCCCTCTTTCAG	60.096	20	141	1759	1899	GTGGGCACCAGAATCAAACT	59.973	20	ATCCCTCTTTCAGGTCCCAC	60.314	20	134	1759	1892
CL30428Contig1	p3	(CGG)5	15	1250	1264	TGCCTGAAGAAAGGATGAGC	60.483	20	AACTGCCTCACACTTGACCC	60.159	20	213	1167	1379	TGCCTGAAGAAAGGATGAGC	60.483	20	ACTGCCTCACACTTGACCCT	59.756	20	212	1167	1378	TGCCTGAAGAAAGGATGAGC	60.483	20	GCTCGGACACTGTCAAGGAT	60.269	20	250	1167	1416
CL10977Contig1	p3	(CGG)5	15	1097	1111	TGGAGGGTTTGGAAGTAACG	59.964	20	TCACTTGGATGTTGAGCAGG	59.831	20	241	1040	1280	CTTCTGGAGCAGAATGGAGG	59.943	20	TCACTTGGATGTTGAGCAGG	59.831	20	255	1026	1280	GCTTCTGGAGCAGAATGGAG	60.096	20	TCACTTGGATGTTGAGCAGG	59.831	20	256	1025	1280
CL34011Contig1	p3	(CGG)6	18	481	498	AAGACCTCCCCTCCTAGCTG	59.834	20	TCCGTTTTTGCTACAGGCTT	59.883	20	266	388	653	AAGACCTCCCCTCCTAGCTG	59.834	20	CTTTGGTGTCCGTTTTTGCT	60.147	20	274	388	661	AAGACCTCCCCTCCTAGCTG	59.834	20	CTTTGACGCCTTCTTTCACC	59.853	20	244	388	631
CL425Contig1	p3	(CGG)6	18	1480	1497	AGAAATGCTGCTTGGGTGTC	60.263	20	CACCCATCAGATGCGAGAC	60.222	19	266	1401	1666	AGAAATGCTGCTTGGGTGTC	60.263	20	CCATCAGATGCGAGACCTG	60.371	19	263	1401	1663	AGAAATGCTGCTTGGGTGTC	60.263	20	CATCAGATGCGAGACCTGC	60.537	19	262	1401	1662
CL20745Contig1	p3	(CGG)6	18	2761	2778	ATCATGCCCAAACTGGAGAG	60.073	20	CTTGCGGGTGACAAGAGG	60.393	18	171	2680	2850	AGATCATGCCCAAACTGGAG	60.073	20	CTTGCGGGTGACAAGAGG	60.393	18	173	2678	2850	ATCATGCCCAAACTGGAGAG	60.073	20	GTCTTGCTTGCGGGTGAC	60.412	18	177	2680	2856
CL859Contig1	p3	(CGG)6	18	1091	1108	ATCTACGTGGTGATGGAGGC	59.957	20	GCAGCTCCTTTGTCTGGAAA	60.517	20	274	887	1160	ATCTACGTGGTGATGGAGGC	59.957	20	AACCACAAAACTCTCCGAGC	59.333	20	255	887	1141	ATGGAGGCTCTTTCATGTGC	60.226	20	GCAGCTCCTTTGTCTGGAAA	60.517	20	262	899	1160
CL10403Contig1	p3	(CGG)6	18	1525	1542	CCGTCCTCCATCTTGTTGTT	59.966	20	CAAGACCGTCACCAAACCC	61.366	19	270	1339	1608	CCGTCCTCCATCTTGTTGTT	59.966	20	CCAAGACCGTCACCAAACC	61.366	19	271	1339	1609	CCGTCCTCCATCTTGTTGTT	59.966	20	GCCAAGACCGTCACCAAAC	61.524	19	272	1339	1610
CL12974Contig1	p3	(CGG)6	18	4936	4953	GATGTGCTCGACTGGACTGA	59.988	20	ACGCCTGACCAAAAGAAAGA	59.853	20	146	4886	5031	GATGTGCTCGACTGGACTGA	59.988	20	GACGCCTGACCAAAAGAAAG	59.853	20	147	4886	5032	GATGTGCTCGACTGGACTGA	59.988	20	CGCCTGACCAAAAGAAAGAC	59.853	20	145	4886	5030
CL27787Contig1	p3	(CGG)6	18	52	69	GTTGGAGGGTCAGCCGTT	61.083	18	TAAGCTTTCGTTAGCCGCTC	59.764	20	139	26	164	GAGGGTCAGCCGTTGGAC	61.686	18	TAAGCTTTCGTTAGCCGCTC	59.764	20	135	30	164	GTTGGAGGGTCAGCCGTT	61.083	18	CTGAAAGTCGGGAGGCTAAG	59.073	20	200	26	225
CL9617Contig1	p3	(CGG)6	18	80	97	TCAAAGCGCCAGTACTTCCT	60.015	20	CCAGGGCAAGTCCTACATCT	59.162	20	127	5	131	TCAAAGCGCCAGTACTTCCT	60.015	20	CCGCAGGCCATTATTTCTT	60.045	19	248	5	252	TCAAAGCGCCAGTACTTCCT	60.015	20	GCCAGGGCAAGTCCTACAT	60.088	19	128	5	132
CL36165Contig1	p3	(CGG)6	18	957	974	TGAAAGAACCAAACGTTCCC	59.948	20	CACTACATCGCCTACACCCC	60.397	20	279	720	998	TGAAAGAACCAAACGTTCCC	59.948	20	CCACTACATCGCCTACACCC	60.397	20	280	720	999	AAAAGCTCACCGCGTATCAT	59.736	20	CACTACATCGCCTACACCCC	60.397	20	132	867	998
CL25052Contig1	p3	(CGG)7	21	313	333	ACACTGAGATTGGAGCAGCA	59.577	20	AGCTTGAAGATGCGGAAGAC	59.579	20	259	143	401	CACTGAGATTGGAGCAGCAC	59.577	20	AGCTTGAAGATGCGGAAGAC	59.579	20	258	144	401	CACACTGAGATTGGAGCAGC	59.577	20	AGCTTGAAGATGCGGAAGAC	59.579	20	260	142	401
CL5650Contig1	p3	(CGG)7	21	495	515	CGACTTTCCTGACTTCGTCC	59.844	20	GTAAGGGGGAGCTTGAAACC	59.94	20	246	367	612	CCGACTTTCCTGACTTCGTC	59.844	20	GTAAGGGGGAGCTTGAAACC	59.94	20	247	366	612	TCAACAACGGCAATGACTGT	60.16	20	GTAAGGGGGAGCTTGAAACC	59.94	20	189	424	612
CL24793Contig1	p3	(CGG)7	21	808	828	CGTGACGTGACTCGATGTGT	60.818	20	GCCCCTGAAGAGCTCATAAAT	59.701	21	242	711	952	CGTGACGTGACTCGATGTGT	60.818	20	GCCTCCTGTCTCTTGATCTCC	60.351	21	220	711	930	CGTGACGTGACTCGATGTGT	60.818	20	CGCTCTTCTGGTGAACGTC	59.561	19	186	711	896
CL35790Contig1	p3	(CGG)7	21	465	485	CTTTGTGCTCCTCTTCGTCA	59.161	20	GAGTCCGACCCGGAAGTT	60.048	18	259	347	605	TGACTTTGTGCTCCTCTTCG	59.161	20	GAGTCCGACCCGGAAGTT	60.048	18	262	344	605	CCTCTTCGTCACCTGTGGAG	60.85	20	GAGTCCGACCCGGAAGTT	60.048	18	250	356	605
CL34855Contig1	p3	(CGG)7	21	2555	2575	GCTAGTGGAGAGGAAGGGCT	59.979	20	ATCTTTTGTAGGGGGCGTCT	59.962	20	265	2384	2648	GAGGAAGGGCTCCAGAGAGT	59.952	20	ATCTTTTGTAGGGGGCGTCT	59.962	20	256	2393	2648	AGAGGAAGGGCTCCAGAGAG	60.088	20	ATCTTTTGTAGGGGGCGTCT	59.962	20	257	2392	2648
CL713Contig1	p3	(CGG)7	21	2374	2394	TACGCTCTACCAGCTCCACA	59.615	20	CTCTCCAAAGTTCAGCCCAG	59.982	20	205	2334	2538	ACCAGCTCCACAACTGCTTC	60.453	20	CTCTCCAAAGTTCAGCCCAG	59.982	20	197	2342	2538	GCTACGCTCTACCAGCTCCA	60.699	20	CTCTCCAAAGTTCAGCCCAG	59.982	20	207	2332	2538
CL4201Contig1	p3	(CGT)5	15	1578	1592	GAGCTCTTGGGACTGGCTTC	61.449	20	CTCGCCGATCGTCCTCTC	62.09	18	240	1546	1785	AGCTCTTGGGACTGGCTTC	59.545	19	CTCGCCGATCGTCCTCTC	62.09	18	239	1547	1785	GAGCTCTTGGGACTGGCTT	59.545	19	CTCGCCGATCGTCCTCTC	62.09	18	240	1546	1785
CL79Contig1	p3	(CGT)5	15	4025	4039	GGTGCAGTACGGACACTTGA	59.751	20	TTCGACGACTACCAGATCCC	60.073	20	183	3938	4120	GGTGCAGTACGGACACTTGA	59.751	20	TCGACGACTACCAGATCCCT	59.679	20	182	3938	4119	GGTGCAGTACGGACACTTGA	59.751	20	CGACGACTACCAGATCCCTC	59.679	20	181	3938	4118
CL23339Contig1	p3	(CGT)5	15	5734	5748	TGGGATAAATCCGACTCAGC	60.036	20	GACGATGACGATGAAGACGA	59.794	20	271	5508	5778	TGGGATAAATCCGACTCAGC	60.036	20	GATGACGATGAAGACGACGA	59.794	20	268	5508	5775	CGACGACATGTGGTAACAGC	60.183	20	GACGATGACGATGAAGACGA	59.794	20	180	5599	5778
CL7413Contig1	p3	(CGT)6	18	51	68	AGGAAATGGACGGCGTAGT	59.565	19	AGTCGTCATCGAGGAGTCGT	59.866	20	201	1	201	AGGAAATGGACGGCGTAGT	59.565	19	TGGGACAAAAGAGGAAGACG	60.224	20	276	1	276	AGGAAATGGACGGCGTAGT	59.565	19	ACAAAAGAGGAAGACGAGCG	59.615	20	272	1	272
CL2479Contig1	p3	(CGT)6	18	1765	1782	CCTTGCTGTAGTCTTTGCCC	59.875	20	TGCATCTCGGTGAGATCTTG	59.942	20	246	1701	1946	ACATGTGGTTCTGCCTGTCA	60.162	20	TGCATCTCGGTGAGATCTTG	59.942	20	216	1731	1946	CTGGGGTCCTTGCTGTAGTC	59.721	20	TGCATCTCGGTGAGATCTTG	59.942	20	253	1694	1946
CL23145Contig1	p3	(CGT)7	21	9152	9172	AGAGTGACGTGGACACAACG	59.782	20	GTGCTCAGCTCCTGGTTGTT	60.453	20	208	9055	9262	CGCAGGAAGTCTTAAGCAGC	60.292	20	GTGCTCAGCTCCTGGTTGTT	60.453	20	153	9110	9262	AGTGACGTGGACACAACGTG	60.697	20	GTGCTCAGCTCCTGGTTGTT	60.453	20	206	9057	9262
CL10935Contig1	p3	(CTA)7	21	1362	1382	AATGCTAACTACCAGTACGAGGA	57.2	23	TTGGAACAGTGATAGCCATAAAGA	60.023	24	212	1330	1541	AATGCTAACTACCAGTACGAGGA	57.2	23	TGGAACAGTGATAGCCATAAAGA	58.776	23	211	1330	1540	TGTAATGCTAACTACCAGTACGAGG	58.895	25	TTGGAACAGTGATAGCCATAAAGA	60.023	24	215	1327	1541
CL1615Contig1	p3	(CTC)5	15	894	908	AAATCCAAGCAGGGGAGACT	60.074	20	GAGTCAAGGGGGCTCCTACT	59.699	20	207	830	1036	GTGGAAGTGGTGAGCAGTGA	59.872	20	GAGTCAAGGGGGCTCCTACT	59.699	20	187	850	1036	AAATCCAAGCAGGGGAGACT	60.074	20	TTTTTGGAGGGAGGAAGAGG	60.54	20	103	830	932
CL3809Contig1	p3	(CTC)5	15	1118	1132	AAGAGGAAAGTGGGTCAGGC	60.628	20	TCCTTCCACAAAGCAAAACC	60.088	20	266	1028	1293	ACCCACTCCTACATCCTCCC	60.194	20	GGACCAATTAAAACGGGCTC	60.673	20	268	925	1192	AAGAGGAAAGTGGGTCAGGC	60.628	20	CCCCTCATTTACGTCACCTG	60.366	20	230	1028	1257
CL17608Contig1	p3	(CTC)5	15	4307	4321	AATACACTTCAACCGCTGGC	60.14	20	CGACGTCATGTTTGTTGTCC	60.008	20	246	4281	4526	AATACACTTCAACCGCTGGC	60.14	20	TGGTTTTCATTGGCTGTTCA	60.088	20	182	4281	4462	ATACACTTCAACCGCTGGCT	59.763	20	CGACGTCATGTTTGTTGTCC	60.008	20	245	4282	4526
CL9865Contig1	p3	(CTC)5	15	2997	3011	AATATCTTCCACCGGGCTCT	59.925	20	GGAAGATGAGGAAATGACCG	59.483	20	202	2936	3137	AGAATATCTTCCACCGGGCT	59.925	20	GGAAGATGAGGAAATGACCG	59.483	20	204	2934	3137	TGGCCAGAATATCTTCCACC	59.894	20	GGAAGATGAGGAAATGACCG	59.483	20	209	2929	3137
CL22316Contig1	p3	(CTC)5	15	891	905	ACTTCCTGTAGTGGCGGATG	60.134	20	TCCAGGAGATCCAACTCAGC	60.349	20	271	732	1002	CACTTCCTGTAGTGGCGGAT	60.134	20	TCCAGGAGATCCAACTCAGC	60.349	20	272	731	1002	ACTTCCTGTAGTGGCGGATG	60.134	20	AGATCCAACTCAGCAGAGCC	59.56	20	265	732	996
CL23665Contig1	p3	(CTC)5	15	1383	1397	AGAAGGGTCAGCATGATTGG	60.073	20	GATACAGTGTGGGTGAGCGA	59.707	20	266	1323	1588	AGAAGGGTCAGCATGATTGG	60.073	20	ACCCACTGCTGTGTTTGATG	59.597	20	190	1323	1512	AGGCAAAGAGTGAAAGGGGT	60.11	20	ACCCACTGCTGTGTTTGATG	59.597	20	241	1272	1512
CL26495Contig1	p3	(CTC)5	15	1837	1851	AGAAGGGTCAGCATGATTGG	60.073	20	GATACAGTGTGGGTGAGCGA	59.707	20	266	1777	2042	AGAAGGGTCAGCATGATTGG	60.073	20	ACCCACTGCTGTGTTTGATG	59.597	20	190	1777	1966	AGGCAAAGAGTGAAAGGGGT	60.11	20	ACCCACTGCTGTGTTTGATG	59.597	20	241	1726	1966
CL198Contig1	p3	(CTC)5	15	1041	1055	AGTCCTGTGTCAGGTGTCCC	60.006	20	AGCTCTCGGAATTGAGTCCA	59.95	20	219	906	1124	GTCCTGTGTCAGGTGTCCCT	60.006	20	AGCTCTCGGAATTGAGTCCA	59.95	20	218	907	1124	ACGAGACTCACCCTGGATTG	60.112	20	AGCTCTCGGAATTGAGTCCA	59.95	20	254	871	1124
CL107Contig1	p3	(CTC)5	15	2663	2677	AGTTTCCACATTCACCTCGG	59.966	20	GGTGTCGCTCTTTTTCTTGC	60	20	263	2616	2878	CATTCACCTCGGCTGATTTT	60.074	20	GGTGTCGCTCTTTTTCTTGC	60	20	255	2624	2878	ATTCACCTCGGCTGATTTTG	60.074	20	GGTGTCGCTCTTTTTCTTGC	60	20	254	2625	2878
CL22181Contig1	p3	(CTC)5	15	1649	1663	ATGGACGACCATTCCAACAT	60.057	20	GTCATGAGAGGAACGCACAA	59.837	20	256	1530	1785	ATGGACGACCATTCCAACAT	60.057	20	CGTCCATTCTGAGACAACCA	59.676	20	225	1530	1754	ATGGACGACCATTCCAACAT	60.057	20	CATCCGTCCATTCTGAGACA	59.631	20	229	1530	1758
CL36017Contig1	p3	(CTC)5	15	2562	2576	CACAGGGGTCTCAGGAATGT	59.962	20	CAGACCATCGATGAAGCAGA	59.942	20	267	2450	2716	CACAGGGGTCTCAGGAATGT	59.962	20	AGGAGGAGCAAGAGGAGGAG	60.088	20	173	2450	2622	CACAGGGGTCTCAGGAATGT	59.962	20	AGGAGGAGGAGCAAGAGGAG	60.088	20	176	2450	2625
CL15958Contig1	p3	(CTC)5	15	3123	3137	CAGTTTCCACAGCGACAGAG	59.616	20	GGACGAGATCTCTCAGCGTC	60.104	20	245	2954	3198	AGTTTCCACAGCGACAGAGG	60.444	20	GGACGAGATCTCTCAGCGTC	60.104	20	244	2955	3198	CAGTTTCCACAGCGACAGAG	59.616	20	TTCTTCTCCTTGTCAACGGC	60.375	20	225	2954	3178
CL2873Contig1	p3	(CTC)5	15	2581	2595	CATCATGGCTATGCTGTTGG	60.096	20	TCCTATGTGTGCGAATGGAA	60.073	20	270	2361	2630	CATCATGGCTATGCTGTTGG	60.096	20	TTCCTATGTGTGCGAATGGA	60.073	20	271	2361	2631	CATCATGGCTATGCTGTTGG	60.096	20	GCGAATGGAAGGTGTCAGAT	60.081	20	260	2361	2620
CL12983Contig1	p3	(CTC)5	15	1748	1762	CCATTCACAGAGCACGCTTA	60.011	20	TGGAGAGGTTGATGGACACA	60.088	20	134	1666	1799	CCATTCACAGAGCACGCTTA	60.011	20	CTGTCCAGGCCAAAGAATGT	60.111	20	185	1666	1850	AGAGCACGCTTAAGGAGCAG	59.92	20	TGGAGAGGTTGATGGACACA	60.088	20	126	1674	1799
CL34471Contig1	p3	(CTC)5	15	126	140	CCGACATCTGCTCGACCT	59.936	18	GTTTCTGGTGTGCAGCTCCT	60.453	20	101	97	197	CCGACATCTGCTCGACCT	59.936	18	GACGTGAGGCATGAAGAAGAG	60.005	21	204	97	300	GTCAGCAGCACGGATGAG	59.018	18	CCTGTGACGGACAGATGATG	60.113	20	137	31	167
CL8364Contig1	p3	(CTC)5	15	249	263	CCGAGATTGTACCAGCCAAT	59.955	20	CTTCCTCAGCTTCATGTCCC	59.803	20	205	213	417	GCTGATCCCGAGATTGTACC	59.513	20	CTTCCTCAGCTTCATGTCCC	59.803	20	212	206	417	CCGAGATTGTACCAGCCAAT	59.955	20	ATGTCCCGTTGGACAACTTT	59.308	20	192	213	404
CL29538Contig1	p3	(CTC)5	15	2690	2704	CCTCCACCTTTCCATCTTCA	60.042	20	AGATGCAACAGATGCCAACA	60.272	20	119	2649	2767	AAGGATCTCCTCCTCCTCCA	60.149	20	ATTAGCACACAACGGAGCCT	59.763	20	136	2605	2740	CAAGGATCTCCTCCTCCTCC	60.149	20	ATTAGCACACAACGGAGCCT	59.763	20	137	2604	2740
CL19047Contig1	p3	(CTC)5	15	221	235	CCTCGAGCTCATCGACATCT	60.52	20	ACAGAACAGAGCCGGAGAGA	60.135	20	259	43	301	ATACCCTCGAGCTCATCGAC	59.268	20	ACAGAACAGAGCCGGAGAGA	60.135	20	263	39	301	AGAACAGTCCGAACCCAAAG	59.183	20	ACAGAACAGAGCCGGAGAGA	60.135	20	105	197	301
CL8292Contig1	p3	(CTC)5	15	1309	1323	CCTCTCCACGAGAAGCAGAC	60.135	20	GTCCTTTCTCAGCAACAGGC	59.997	20	268	1262	1529	CCTCTCCACGAGAAGCAGAC	60.135	20	CAGCGATTCAGACAGTGGAA	59.984	20	212	1262	1473	CCTCTCCACGAGAAGCAGAC	60.135	20	ATTCAGACAGTGGAATGGGC	59.934	20	207	1262	1468
CL34709Contig1	p3	(CTC)5	15	1663	1677	CGCATCTTTTCCATTTCCAT	59.901	20	GACTTGGCGAGGTTGAAGAG	59.989	20	219	1529	1747	TTTCCATTCCTTTTCCCCTC	60.237	20	AAGAGGATGAAGCTGGAGCA	60.096	20	191	1542	1732	AAAGGCCCTCAGCACTTTCT	60.382	20	GACTTGGCGAGGTTGAAGAG	59.989	20	162	1586	1747
CL27623Contig1	p3	(CTC)5	15	2658	2672	CTCCCTCAATTTTCAGCTCG	59.948	20	GGACGAAGCAGAGAGTCACC	59.993	20	263	2602	2864	CTCCCTCAATTTTCAGCTCG	59.948	20	GTCACCAGAAGAAGCCGAAG	59.989	20	249	2602	2850	CTCCCTCAATTTTCAGCTCG	59.948	20	AGTCACCAGAAGAAGCCGAA	59.989	20	250	2602	2851
CL21755Contig1	p3	(CTC)5	15	88	102	CTCCGCCCCACTTTTATCTT	60.443	20	TAAAACGGAGGTGGATGAGC	60.074	20	121	15	135	AAGGGACACAAGTCAATGGC	59.973	20	AAAGAGGAGGAGCAAGAGCA	59.308	20	115	50	164	ATGGCAACTTGCAGATACCC	59.962	20	AAAGAGGAGGAGCAAGAGCA	59.308	20	100	65	164
CL24525Contig1	p3	(CTC)5	15	448	462	CTCTCCTCCCGCCTTCTACT	59.972	20	TAGCCGATCGGGTTACTGAG	60.227	20	232	355	586	TTCACCTCCTTCCCCTTTCT	60.045	20	TAGCCGATCGGGTTACTGAG	60.227	20	169	418	586	CTTCACCTCCTTCCCCTTTC	60.045	20	TAGCCGATCGGGTTACTGAG	60.227	20	170	417	586
CL33578Contig1	p3	(CTC)5	15	806	820	GAAAGGTCTGCGAGTTCAGG	59.989	20	CGACACAAATGGCGACATAC	59.995	20	174	716	889	ATGCAGAAAGGTCTGCGAGT	60.02	20	CGACACAAATGGCGACATAC	59.995	20	179	711	889	GAAAGGTCTGCGAGTTCAGG	59.989	20	CTGAAGGTCAGCGACACAAA	60.025	20	185	716	900
CL2000Contig1	p3	(CTC)5	15	1559	1573	GACTAGCATGGAAGGCCAAC	59.7	20	AGTACTCGGACGGCGAGG	61.383	18	270	1482	1751	TAAAGTCCGAATGGTGAGGG	59.926	20	CTCGATCTGATGGCGCTG	61.712	18	258	1345	1602	AACACAAGCGATCATACCCC	59.82	20	CTCGATCTGATGGCGCTG	61.712	18	171	1432	1602
CL29566Contig1	p3	(CTC)5	15	155	169	GCATTCAATGTGCTGCTGTT	59.878	20	CCTTGTCACCCCTCCACTAA	59.959	20	188	109	296	TTGTGTCCCATTGAGGATGA	59.893	20	CCCCTCCACTAAAGTCTCCC	59.928	20	280	9	288	GCATTCAATGTGCTGCTGTT	59.878	20	CCCCTCCACTAAAGTCTCCC	59.928	20	180	109	288
CL2829Contig1	p3	(CTC)5	15	718	732	GCTGCCTTTCATACTCCAGC	59.985	20	GAGCCGGAACAGAGAAGATG	59.95	20	125	644	768	GCTGCCTTTCATACTCCAGC	59.985	20	AGCCGGAACAGAGAAGATGA	59.95	20	124	644	767	AAGAAGAGGAGGAGAAGCCG	60.088	20	GAGCCGGAACAGAGAAGATG	59.95	20	210	559	768
CL16476Contig1	p3	(CTC)5	15	4097	4111	GGACAGCTGGTCGTATTGGT	59.997	20	TTGCATTTCAACTCGTCTGC	59.995	20	280	3908	4187	CTCAGTCTGGACTGCCATCA	59.98	20	TTGCATTTCAACTCGTCTGC	59.995	20	256	3932	4187	CTCAGTCTGGACTGCCATCA	59.98	20	TGCTTTTGCATTTCAACTCG	59.992	20	261	3932	4192
CL8769Contig1	p3	(CTC)5	15	2925	2939	GGTCGTGAAAGTGGTGGTCT	60.009	20	CAGCTAAACGCTAAGTGCCC	60.039	20	215	2779	2993	TTGATTTCTACGGCTTTGGG	60.067	20	CAGCTAAACGCTAAGTGCCC	60.039	20	240	2754	2993	TCAAGCAGTGGGACAAGATG	59.831	20	CAGCTAAACGCTAAGTGCCC	60.039	20	277	2717	2993
CL12512Contig1	p3	(CTC)5	15	813	827	TCAAAATGCAAAACGGATGA	60.051	20	TCTTCTGAGTTTTGGACGGC	60.375	20	236	674	909	GACTTTTGCAATCAGGTCCC	59.532	20	GGGGCTAGGTGTTCTTTTCC	59.94	20	277	692	968	CGGAACAAGAATCATACCCG	60.323	20	TCTTCTGAGTTTTGGACGGC	60.375	20	276	634	909
CL5195Contig1	p3	(CTC)5	15	14528	14542	TGATTTTTGGCAGCTTGATG	59.809	20	AAGCTGAAAAGGCGACAAAA	59.996	20	271	14493	14763	TGATTTTTGGCAGCTTGATG	59.809	20	AGAAGCTGAAAAGGCGACAA	60.132	20	273	14493	14765	TGATTTTTGGCAGCTTGATG	59.809	20	AAGAAGCTGAAAAGGCGACA	60.132	20	274	14493	14766
CL1114Contig1	p3	(CTC)5	15	3414	3428	TGCTTGTTCAGGCAGATGAC	59.992	20	CAAGCCTGCTACCAAACTCC	59.875	20	206	3291	3496	TGCTTGTTCAGGCAGATGAC	59.992	20	CTCCTTCTCTCAGACCGTCG	60.127	20	273	3291	3563	CTGCTTGTTCAGGCAGATGA	60.136	20	CAAGCCTGCTACCAAACTCC	59.875	20	207	3290	3496
CL1820Contig1	p3	(CTC)5	15	633	647	TGCTTTGTTTGTTTGCTTCG	60.029	20	AGGAGAAAAAGGAGGAAGCG	59.955	20	258	433	690	TTGCTGCTTTGTTTGTTTGC	60.037	20	AGGAGAAAAAGGAGGAAGCG	59.955	20	262	429	690	TGCTTTGTTTGTTTGCTTCG	60.029	20	AAAAAGGAGGAAGCGGAAAC	59.704	20	253	433	685
CL15205Contig1	p3	(CTC)5	15	203	217	TGGGACAGAATCCATGACAA	59.893	20	AGAAGACCGCCTCCATCTTT	60.212	20	113	170	282	CAGGAAGCTGGGACAGAATC	59.803	20	TCTTTCATCTGCTTGCGTTG	60.134	20	106	162	267	AGGAAACGAGAGCAAAGCAA	60.132	20	AGAAGACCGCCTCCATCTTT	60.212	20	155	128	282
CL653Contig2	p3	(CTC)5	15	247	261	TTCACCTTCCCCTTTAACCC	60.159	20	AATGAGACCGCAAACACACA	60.16	20	200	109	308	GAGGAAGGGATGGAGGGTAG	59.89	20	CTTCATCATCACCCAGCAGA	59.787	20	164	213	376	TTCACCTTCCCCTTTAACCC	60.159	20	CTTCATCATCACCCAGCAGA	59.787	20	268	109	376
CL9520Contig1	p3	(CTC)5	15	101	115	TTCTTCCCCCTGAATAACCC	60.124	20	GATGATTCGGCTTGATTCGT	60.043	20	185	78	262	TTCTTCCCCCTGAATAACCC	60.124	20	GATTGTCAATGCGAGCAGAA	59.955	20	123	78	200	TTCTTCCCCCTGAATAACCC	60.124	20	GTCGGCTCTTGGAGAATCTG	59.95	20	211	78	288
CL10455Contig1	p3	(CTC)5	15	3296	3310	TTTGACTTTGGTCTCCAGGG	60.081	20	AGTCGTAAGCAGGAGCTGGA	60.156	20	201	3160	3360	TCTAGCTGCTCCTCCAGGTC	59.703	20	CACACCGTGCTGATAGAGGA	59.855	20	236	3224	3459	GGAGACCTTCTCCAGCAAGA	59.53	20	AGTCGTAAGCAGGAGCTGGA	60.156	20	183	3178	3360
CL931Contig1	p3	(CTC)5	15	574	588	TTTGTTCAAAGGAGCTTCCG	60.357	20	CCAAGAGTCAGCCGTCTTTC	59.989	20	109	517	625	TTTGTTCAAAGGAGCTTCCG	60.357	20	GTGCGGTTTTCAGAATCCAT	59.939	20	203	517	719	TTTGTTCAAAGGAGCTTCCG	60.357	20	CGCTCCTTCACATTCCATTT	60.074	20	138	517	654
CL7914Contig1	p3	(CTC)6	18	3617	3634	AAATCTCCATGCCTGTTTGC	60.081	20	TGCAGAAACGAGTCAGGTTG	60.025	20	192	3537	3728	TCACGATGTTGAAAGGCAAG	59.84	20	TGCAGAAACGAGTCAGGTTG	60.025	20	150	3579	3728	CTTCACGATGTTGAAAGGCA	59.84	20	TGCAGAAACGAGTCAGGTTG	60.025	20	152	3577	3728
CL12011Contig1	p3	(CTC)6	18	2715	2732	AATCTTGCGATTCCACAAGG	60.074	20	GTGCTGACTGAAGCGATTTG	59.596	20	271	2486	2756	TCAATCTTGCGATTCCACAA	60.197	20	GTGCTGACTGAAGCGATTTG	59.596	20	273	2484	2756	CTCAATCTTGCGATTCCACA	59.799	20	GTGCTGACTGAAGCGATTTG	59.596	20	274	2483	2756
CL27887Contig1	p3	(CTC)6	18	1094	1111	ACCACCTGCAAACCTTTCAC	60.012	20	ACGCAAATCAAGCAGGAAGT	59.882	20	196	967	1162	ACTTGGCCTGATCCCTTTTT	59.94	20	ACGCAAATCAAGCAGGAAGT	59.882	20	104	1059	1162	AAAACTCCTCCAGAGCCTCC	59.817	20	ACGCAAATCAAGCAGGAAGT	59.882	20	273	890	1162
CL37055Contig1	p3	(CTC)6	18	189	206	AGTCCAGATCCCAGATGGTG	59.92	20	GACGACTCCGGCCTAAAAAT	60.451	20	160	94	253	AGTCCAGATCCCAGATGGTG	59.92	20	GAGTTGGACTTTGACGTGGG	60.545	20	277	94	370	GTCCAGATCCCAGATGGTGT	59.774	20	GACGACTCCGGCCTAAAAAT	60.451	20	159	95	253
CL1579Contig1	p3	(CTC)6	18	259	276	ATTGGCCTCATCTCACGTTC	60.081	20	CTCCCAATCGTGAATTTCGT	59.933	20	250	174	423	ATTGGCCTCATCTCACGTTC	60.081	20	ACTCCCAATCGTGAATTTCG	59.933	20	251	174	424	GATTGGCCTCATCTCACGTT	60.081	20	CTCCCAATCGTGAATTTCGT	59.933	20	251	173	423
CL8203Contig1	p3	(CTC)6	18	162	179	CTCCCGCATGTTTTTCTCAT	60.074	20	AACAGGTGGTGGAGAGAGGA	59.682	20	203	19	221	CTCCCGCATGTTTTTCTCAT	60.074	20	GAAGAAGAGGTGCAGGAGGA	59.53	20	258	19	276	CTCCCGCATGTTTTTCTCAT	60.074	20	GGTGGAGAGAGGAGTGCAGA	60.55	20	196	19	214
CL35082Contig1	p3	(CTC)6	18	467	484	CTCTGTCTCGGTCCTTGTCC	59.835	20	TTTCATAGCCTTGGTTTGCC	60.074	20	239	285	523	CCTCTGTCTCGGTCCTTGTC	59.835	20	TTTCATAGCCTTGGTTTGCC	60.074	20	240	284	523	TGTAAATGCGAGTCCCTGTG	59.716	20	TTTCATAGCCTTGGTTTGCC	60.074	20	273	251	523
CL8699Contig1	p3	(CTC)6	18	1992	2009	GATGGCGGGGTAGTAGATGA	59.917	20	GCGCTCCGTTATTGTTTTTC	59.726	20	265	1845	2109	GATGGCGGGGTAGTAGATGA	59.917	20	TCCCTCAATTTTACACCCGA	60.301	20	247	1845	2091	AGGATGGCGGGGTAGTAGAT	59.811	20	TTCCCTCAATTTTACACCCG	59.795	20	250	1843	2092
CL33938Contig1	p3	(CTC)6	18	1093	1110	GTCTTCCTTCTTGAGTGCCG	59.989	20	GACCAGGAAAATGGAGACGA	60.05	20	258	927	1184	CGTCTTCCTTCTTGAGTGCC	59.989	20	GACCAGGAAAATGGAGACGA	60.05	20	259	926	1184	GTCTTCCTTCTTGAGTGCCG	59.989	20	GGAGGAGGAGGAAGGACAAG	60.186	20	223	927	1149
CL29173Contig1	p3	(CTC)6	18	751	768	TAATGTGGGGATCGCTCTTC	60.036	20	CAGAAGGAGTCGGAGCAGTC	60.135	20	227	572	798	CTGAAGCGTAATGTGGGGAT	59.955	20	CAGAAGGAGTCGGAGCAGTC	60.135	20	235	564	798	TAGCCTTTTGGGTTCCTTGA	59.679	20	CAGAAGGAGTCGGAGCAGTC	60.135	20	142	657	798
CL3388Contig1	p3	(CTC)6	18	1609	1626	TGCTTCATTTTGGCTCCTCT	59.955	20	ATTGACTGGACAAAGGTGGC	59.973	20	276	1586	1861	TGCTTCATTTTGGCTCCTCT	59.955	20	GACCGGATTGACTGCAATTT	59.939	20	253	1586	1838	TGCTTCATTTTGGCTCCTCT	59.955	20	AATGGCAGGACCTACAGACG	60.134	20	198	1586	1783
CL23617Contig1	p3	(CTC)6	18	265	282	TTGACATCCTGCAAGTCTCG	59.984	20	CGTAGGATTTGCTTCTGGGA	60.206	20	190	124	313	GGGACATCCCTAGTCCCCTA	60.147	20	CGTAGGATTTGCTTCTGGGA	60.206	20	213	101	313	CCAAAGCGTTCCAACTGTCT	60.291	20	GATGCAGAAGCGATGATTGA	59.914	20	263	216	478
CL34628Contig1	p3	(CTC)7	21	2447	2467	TCCTCCTCTTCCTCCTCCTC	59.883	20	AGGGTGTCGGAGACTCCTTT	60.111	20	280	2268	2547	TTCCTCCTCCTCTCCTCCTC	59.883	20	AGGGTGTCGGAGACTCCTTT	60.111	20	272	2276	2547	TCTTCCTCCTCCTCTCCTCC	59.883	20	AGGGTGTCGGAGACTCCTTT	60.111	20	274	2274	2547
CL26314Contig1	p3	(CTC)7	21	558	578	TTTATGGACTCGGGCAAAAG	60.067	20	AGGCTGAGGAGGAGAAGGAG	60.088	20	235	371	605	CTTTATGGACTCGGGCAAAA	60.067	20	AGGCTGAGGAGGAGAAGGAG	60.088	20	236	370	605	GACTTTATGGACTCGGGCAA	60.074	20	AGGCTGAGGAGGAGAAGGAG	60.088	20	238	368	605
CL8381Contig1	p3	(CTC)8	24	4415	4438	CGGAAGTCCTTTCCTTCCAT	60.434	20	TGTCAGCTTGCTGTTCTGCT	59.929	20	271	4304	4574	CGGAAGTCCTTTCCTTCCAT	60.434	20	TCTCCCCCTGCAAAGTACAC	60.111	20	209	4304	4512	CGGAAGTCCTTTCCTTCCAT	60.434	20	TCTTCTCCCCCTGCAAAGTA	59.807	20	212	4304	4515
CL3193Contig1	p3	(CTG)5	15	360	374	AATGTGCTGGGTCGTACCAT	60.263	20	GGAAGCTGTTTGAGCAGGAG	60.134	20	202	264	465	AATGTGCTGGGTCGTACCAT	60.263	20	GAAGCTGTTTGAGCAGGAGG	60.134	20	201	264	464	AATGTGCTGGGTCGTACCAT	60.263	20	AGGAAGCTGTTTGAGCAGGA	60.134	20	203	264	466
CL30420Contig1	p3	(CTG)5	15	280	294	ACCCATGTTGCATCACAAGA	59.967	20	CAGCCAATCCAAGGTACGAT	59.955	20	129	189	317	TTTGCACAATCAACTTCCCA	60.088	20	CAGCCAATCCAAGGTACGAT	59.955	20	190	128	317	TTGCACAATCAACTTCCCAA	60.088	20	CAGCCAATCCAAGGTACGAT	59.955	20	189	129	317
CL22775Contig1	p3	(CTG)5	15	1231	1245	CCGTGTGTGAAATCAACCTG	60.001	20	GAGCGGCTAAGATCCTCCTT	59.947	20	232	1044	1275	CGTGTGTGAAATCAACCTGG	60.001	20	GAGCGGCTAAGATCCTCCTT	59.947	20	231	1045	1275	GTTGTCTGAAGGGTCCGTGT	60.009	20	GAGCGGCTAAGATCCTCCTT	59.947	20	246	1030	1275
CL30364Contig1	p3	(CTG)5	15	1972	1986	CCTTGGAAAGGAGAACCTGA	59.255	20	GAAGCTCAGAGAGCAAGCGT	60.043	20	119	1912	2030	CCTTGGAAAGGAGAACCTGA	59.255	20	GTACAGCAGCGACAAGTCCA	60.056	20	164	1912	2075	CCTTGGAAAGGAGAACCTGA	59.255	20	TGTACAGCAGCGACAAGTCC	60.056	20	165	1912	2076
CL34437Contig1	p3	(CTG)5	15	242	256	CTCTTGTCCCATGGAGGGTA	59.92	20	GTGGCAGGGAGCAGTATGTT	60.142	20	159	148	306	GACACCGTTGTACATGCTGC	60.192	20	TCCCAACTCAGGTATGAGCC	60.073	20	271	214	484	CCGTTGTACATGCTGCTGTT	59.788	20	TCCCAACTCAGGTATGAGCC	60.073	20	267	218	484
CL8262Contig1	p3	(CTG)5	15	710	724	CTGTTGGCTCAGTCACCTCA	60.022	20	CTTTGATCCCCTCCACTTCA	60.042	20	258	580	837	TGGCTCAGTCACCTCAACAC	59.872	20	CTTTGATCCCCTCCACTTCA	60.042	20	254	584	837	CTGTTGGCTCAGTCACCTCA	60.022	20	CTATATGACCCGTCTGGGGA	59.767	20	280	580	859
CL12612Contig1	p3	(CTG)5	15	879	893	GACTGCAGGTAAGGGCTCTG	60.012	20	GCATGCAGTATCCTCAGCAG	59.577	20	160	795	954	GTGACTGCAGGTAAGGGCTC	59.874	20	ATGCAGTATCCTCAGCAGCA	59.577	20	160	793	952	GTGACTGCAGGTAAGGGCTC	59.874	20	GCATGCAGTATCCTCAGCAG	59.577	20	162	793	954
CL1130Contig1	p3	(CTG)5	15	5838	5852	GACTGCAGGTAAGGGCTCTG	60.012	20	GCATGCAGTATCCTCAGCAG	59.577	20	160	5754	5913	GTGACTGCAGGTAAGGGCTC	59.874	20	ATGCAGTATCCTCAGCAGCA	59.577	20	160	5752	5911	GTGACTGCAGGTAAGGGCTC	59.874	20	GCATGCAGTATCCTCAGCAG	59.577	20	162	5752	5913
CL18126Contig1	p3	(CTG)5	15	2964	2978	GAGTACTCAAGGTCCCGCTG	59.867	20	CTGGTGGAGTTACTGCGGAT	60.134	20	193	2925	3117	GAGTACTCAAGGTCCCGCTG	59.867	20	ATCCTGGTGGAGTTACTGCG	60.134	20	196	2925	3120	CTTGGCCGAGTGTTTTTCTC	59.853	20	AATCGGTAAATACGCCATGC	59.822	20	268	2755	3022
CL8593Contig1	p3	(CTG)5	15	4477	4491	GGCATTCTGGACCTGGACTA	60.073	20	AGGTGAGCAGCAAGAACCAG	60.589	20	272	4272	4543	GGCATTCTGGACCTGGACTA	60.073	20	AAGAACCAGCAGCAGACGAC	60.599	20	261	4272	4532	GGCATTCTGGACCTGGACTA	60.073	20	AGCAAGAACCAGCAGCAGAC	60.743	20	264	4272	4535
CL34732Contig1	p3	(CTG)5	15	670	684	GGGTAGTGCTGGTAGGCGT	60.149	19	TTACTCCTATGACCCCAGCG	60.088	20	177	607	783	GGGTAGTGCTGGTAGGCGT	60.149	19	TCAATCTTGGAGTGCAGTGG	59.831	20	115	607	721	GGGTAGTGCTGGTAGGCGT	60.149	19	GCGACCTACCCAGAGACTGT	59.33	20	154	607	760
CL35911Contig1	p3	(CTG)5	15	1667	1681	GGTGTTGACCTTGTCTGGCT	60.159	20	GGAGCCAAAAGCACAAAGAG	59.993	20	203	1588	1790	AGGTGTTGACCTTGTCTGGC	60.159	20	GGAGCCAAAAGCACAAAGAG	59.993	20	204	1587	1790	CTTGTCTGGCTTTCTCCTCG	60.126	20	GAACCAAACGGAGACCAAGA	60.088	20	141	1597	1737
CL10186Contig1	p3	(CTG)5	15	2600	2614	TAACCCGTCAAGACCACTCC	59.966	20	AGTGGAAGACCAGGACGCTA	59.867	20	209	2541	2749	TAACCCGTCAAGACCACTCC	59.966	20	TTCGAGTGGAAGACCAGGAC	60.238	20	213	2541	2753	TAACCCGTCAAGACCACTCC	59.966	20	GTGGAAGACCAGGACGCTAA	60.255	20	208	2541	2748
CL548Contig1	p3	(CTG)5	15	1919	1933	TAACCTGTGTTGCTTTTGCG	59.911	20	ACTCACCTCTCCACAGCCAT	59.713	20	269	1784	2052	CACAAGAGCGTACGTTGGAA	59.904	20	ACTCACCTCTCCACAGCCAT	59.713	20	246	1807	2052	GCCTAGATTTGCTCTCTGCG	60.257	20	ACTCACCTCTCCACAGCCAT	59.713	20	217	1836	2052
CL35022Contig1	p3	(CTG)5	15	977	991	TCGCCCTCCGTTATACTCAC	60.096	20	CTACGGTGGTCTCCACAGGT	60.026	20	208	889	1096	TCGCCCTCCGTTATACTCAC	60.096	20	ACTACGGTGGTCTCCACAGG	60.026	20	209	889	1097	TTGGAGCCTCTGCATACCTT	59.836	20	CTACGGTGGTCTCCACAGGT	60.026	20	256	841	1096
CL8843Contig1	p3	(CTG)5	15	565	579	TCGTGTCGACAAGGTGAGAG	60.022	20	CGCTTTTGCTCGCTTATTTT	59.645	20	273	380	652	CGTGTCGACAAGGTGAGAGA	60.022	20	CGCTTTTGCTCGCTTATTTT	59.645	20	272	381	652	CGTGTCGACAAGGTGAGAGA	60.022	20	GACGCTTTTGCTCGCTTATT	59.636	20	274	381	654
CL13806Contig1	p3	(CTG)5	15	996	1010	TGACGAGTTGCCAGTTGAAG	60.025	20	CAAAGAGGAGAAGACGGACG	59.982	20	181	864	1044	CTGACGAGTTGCCAGTTGAA	60.025	20	CAAAGAGGAGAAGACGGACG	59.982	20	182	863	1044	GGATGATTGGTTTCGTTGCT	59.939	20	CAAAGAGGAGAAGACGGACG	59.982	20	200	845	1044
CL6806Contig1	p3	(CTG)5	15	471	485	TTTCCTTGCTCGTTTTGTCC	60.227	20	ACCCTCCCTTGCTTTCATCT	60.074	20	208	326	533	ATCCCATCCTTTGGTCTCCT	59.755	20	ACCCTCCCTTGCTTTCATCT	60.074	20	272	262	533	TTTCCTTGCTCGTTTTGTCC	60.227	20	TTTCATCTGCTGGCTCCTCT	60.096	20	196	326	521
CL34764Contig1	p3	(CTG)5	15	323	337	TTTGGGATTCAGTAAACGGC	59.938	20	ACAATGCTGGACCCTACCAG	59.989	20	212	227	438	AAACGCCCATTCTGTTGAAG	60.11	20	ACAATGCTGGACCCTACCAG	59.989	20	266	173	438	GGGTCCGTTCAATGTCTACG	60.375	20	ACAATGCTGGACCCTACCAG	59.989	20	240	199	438
CL26302Contig1	p3	(CTG)6	18	87	104	AATTTAGCAGCCCACAGCAC	60.278	20	CTCGTTCCTTCAGCCTCATC	59.95	20	173	42	214	AATTTAGCAGCCCACAGCAC	60.278	20	TCATCCATTTCCCGTTCTTC	59.871	20	200	42	241	TAGCAGCCCACAGCACATAA	60.423	20	CTCGTTCCTTCAGCCTCATC	59.95	20	169	46	214
CL13107Contig1	p3	(CTG)6	18	353	370	ACGATGTCCTCTTCCAGGG	60.056	19	AAACATGAGCCACCCAGC	59.637	18	158	245	402	GATGTCCTCTTCCAGGGAGC	61.144	20	AAACATGAGCCACCCAGC	59.637	18	156	247	402	CGACGATGTCCTCTTCCAG	59.351	19	AAACATGAGCCACCCAGC	59.637	18	160	243	402
CL17640Contig1	p3	(CTG)6	18	5909	5926	AGAGCTGCTTTTTGTCCTGC	59.763	20	TACAAGCGCAAGCAGATTGA	60.687	20	145	5868	6012	GAGTTACTCTGAGCTCGCCG	60.299	20	TACAAGCGCAAGCAGATTGA	60.687	20	230	5783	6012	GAGTTACTCTGAGCTCGCCG	60.299	20	GAGCGAGCGTACTTGGTGTC	61.007	20	167	5783	5949
CL1544Contig1	p3	(CTG)6	18	1734	1751	AGTTGAGGGTTGCCATTTTG	59.971	20	CAACAGCAACAGCAGCAAAT	60.058	20	248	1569	1816	GGTAAAGTTGAGGGTTGCCA	59.971	20	CAACAGCAACAGCAGCAAAT	60.058	20	253	1564	1816	GGTAAAGTTGAGGGTTGCCA	59.971	20	AACAGCAACAGCAGCAAATG	60.058	20	252	1564	1815
CL21824Contig1	p3	(CTG)6	18	223	240	ATTTAGTCGTGATTTGGCCG	59.96	20	AGTCTCGTCGCATTCCCTTA	59.836	20	151	155	305	AGTTTCAACTGCAGCGGACT	60.058	20	AGTCTCGTCGCATTCCCTTA	59.836	20	185	121	305	ATTTAGTCGTGATTTGGCCG	59.96	20	CCAAAAAGTCTCGTCGCATT	60.249	20	157	155	311
CL26965Contig1	p3	(CTG)6	18	957	974	CATCATTGCTTGTGACTCCG	60.263	20	GAACTAGCCAAGATGGCGTC	59.843	20	244	808	1051	AACTGCGGAATGAGCATTTT	59.713	20	GAACTAGCCAAGATGGCGTC	59.843	20	155	897	1051	CATTGCTTGTGACTCCGTTG	60.301	20	GAACTAGCCAAGATGGCGTC	59.843	20	241	811	1051
CL33474Contig1	p3	(CTG)6	18	339	356	GAATCTTGCAAAGAGACGGC	59.962	20	TCGGCTTTAACCTTTGATCG	60.202	20	270	157	426	ATCTGTCTGTCGTCTGCGTG	60.055	20	TCGGCTTTAACCTTTGATCG	60.202	20	204	223	426	CGCCCTTCCCCATAATATCT	60.13	20	TCGGCTTTAACCTTTGATCG	60.202	20	220	207	426
CL19258Contig1	p3	(CTG)6	18	6196	6213	GAGATCTTCCTTGGCTGACG	59.95	20	CCTTCTGGAGATTACAGCGG	59.83	20	253	6029	6281	GAGATCTTCCTTGGCTGACG	59.95	20	ACATCCAGGAGCCCTCTTCT	60.216	20	273	6029	6301	GAGATCTTCCTTGGCTGACG	59.95	20	GAGCCCTCTTCTCCTTCTGG	60.468	20	265	6029	6293
CL24987Contig1	p3	(CTG)6	18	601	618	TGAAATGCTGAATGCTCTCG	60.096	20	GGCACTATTGTTTCCTCCCA	59.933	20	163	548	710	TGAAATGCTGAATGCTCTCG	60.096	20	TGGGCACTATTGTTTCCTCC	59.933	20	165	548	712	TGAAATGCTGAATGCTCTCG	60.096	20	AGCAGCTGGGCACTATTGTT	59.904	20	171	548	718
CL18319Contig1	p3	(CTG)6	18	4068	4085	TGCCTTGATGACTCCTTGTG	59.831	20	CCATGTCTGATCCAAAGCCT	60.073	20	278	3917	4194	TTGATGACTCCTTGTGCAGG	59.831	20	CCATGTCTGATCCAAAGCCT	60.073	20	274	3921	4194	TGCCTTGATGACTCCTTGTG	59.831	20	TGATCCAAAGCCTATCAGCC	60.177	20	271	3917	4187
CL13691Contig1	p3	(CTG)6	18	1509	1526	TTTTTATGTAAGGCGCTGGG	60.089	20	GAAGTTGGCTGCTTCTTTGG	59.993	20	138	1473	1610	TTTTTATGTAAGGCGCTGGG	60.089	20	CTGCTTCTTTGGTTGCCTTC	59.993	20	130	1473	1602	TTTTTATGTAAGGCGCTGGG	60.089	20	GCTTCTTTGGTTGCCTTCAG	59.993	20	128	1473	1600
CL23251Contig1	p3	(CTG)6	18	3082	3099	TTTTTCAGCCGCTCTCTGTT	60.132	20	AGCATGAAAAGGATTGCCAG	60.214	20	204	2937	3140	GCCGCTCTCTGTTCATTCTC	60.104	20	GAAAAGGATTGCCAGGATTG	59.505	20	192	2944	3135	GCCGCTCTCTGTTCATTCTC	60.104	20	TGAAAAGGATTGCCAGGATT	59.505	20	193	2944	3136
CL35919Contig1	p3	(CTG)7	21	1631	1651	ACTGCAGATGCTCCCAGTTC	60.418	20	TCAGGAAGCTCTGGAGTCGT	60.135	20	278	1422	1699	ATGATGTTGATGCACTTGCC	59.533	20	TCAGGAAGCTCTGGAGTCGT	60.135	20	129	1571	1699	ATGATGTTGATGCACTTGCC	59.533	20	GACGGACCTGAAGCAAGAAC	59.851	20	204	1571	1774
CL3248Contig1	p3	(CTG)7	21	443	463	CAGCAGCACGTTGATGACTT	60.056	20	ATGGCTCAGCTTCAGCAACT	60.164	20	174	370	543	CAGCAGCACGTTGATGACTT	60.056	20	GGCAACCTACAACAACAGCA	59.764	20	126	370	495	CAGCAGCACGTTGATGACTT	60.056	20	ACAACAACAGCAAATGGCAG	59.764	20	118	370	487
CL32643Contig1	p3	(CTG)7	21	2067	2087	TGATTGGAACTCCTCCAAGG	60.042	20	TCTATCCACCACCCATCCAT	60.011	20	241	1961	2201	TGATTGGAACTCCTCCAAGG	60.042	20	GCTGGCGTGTACAGAGATGA	60.016	20	190	1961	2150	TGATTGGAACTCCTCCAAGG	60.042	20	GATGCTGGCGTGTACAGAGA	60.016	20	193	1961	2153
CL10880Contig1	p3	(CTT)5	15	251	265	AACTATGTGGATGAAGCCGC	60.103	20	GTGTGCGTCTTGTCTGGAAA	59.88	20	269	83	351	AACTATGTGGATGAAGCCGC	60.103	20	CTCGCTGGCGAGTAAATGAT	60.374	20	232	83	314	CTCGTTCAGCACCACTCCTT	60.444	20	GTGTGCGTCTTGTCTGGAAA	59.88	20	171	181	351
CL2892Contig1	p3	(CTT)5	15	889	903	AACTCGACGCTTCCTTCTCA	60.134	20	CGTTGATCTCGGTGGGTTAC	60.375	20	275	819	1093	CTCGACGCTTCCTTCTCAGT	59.745	20	CGTTGATCTCGGTGGGTTAC	60.375	20	273	821	1093	ACTCGACGCTTCCTTCTCAG	59.745	20	CGTTGATCTCGGTGGGTTAC	60.375	20	274	820	1093
CL26961Contig1	p3	(CTT)5	15	318	332	CACCTTGACCATGACCTCCT	59.962	20	GGCCCCCATGATTAAAGATT	59.984	20	213	147	359	TTGACCATGACCTCCTCCTC	60.048	20	GGCCCCCATGATTAAAGATT	59.984	20	209	151	359	ATTTTTCCAGCGTGATGTCC	59.939	20	GGCCCCCATGATTAAAGATT	59.984	20	148	212	359
CL8294Contig1	p3	(CTT)5	15	1027	1041	CTTTGTGGCGGTAAAGAAGC	59.883	20	TTGTGATGAAGCAGAACGCT	59.596	20	240	953	1192	GCTGCTCTTTCCTTCTCCCT	60.096	20	CATGAAGTTCCTCCTGGACC	59.505	20	258	832	1089	GCTGCTCTTTCCTTCTCCCT	60.096	20	GGTCATGAAGTTCCTCCTGG	59.505	20	261	832	1092
CL15364Contig1	p3	(CTT)5	15	259	273	GCAGTGACGCAGAGTGAAAG	59.776	20	CAGCTGGATAAACGGAGGAG	59.83	20	120	179	298	GCAGTGACGCAGAGTGAAAG	59.776	20	ACAAGACGAAGGAGAGAGCG	59.745	20	159	179	337	TTGCCTTGACTTCACCATCA	60.24	20	ACAAGACGAAGGAGAGAGCG	59.745	20	131	207	337
CL16473Contig1	p3	(CTT)5	15	2300	2314	GCCTCAGTACCCTGCAAAAC	59.74	20	TTGGTGTACGAGCACAAAGC	59.911	20	209	2156	2364	CATTGGCTCTCCATCAGGTC	60.622	20	GGAGGATGAGGAGGGCTATC	59.999	20	232	2236	2467	GTCCATTGGCTCTCCATCAG	60.622	20	GGAGGATGAGGAGGGCTATC	59.999	20	235	2233	2467
CL11189Contig1	p3	(CTT)5	15	30	44	GCTGCGTTTTCTTCACGG	60.539	18	CTTAGGACGCCGCTAAAGTG	60.032	20	161	9	169	CGGCTGCGTTTTCTTCAC	60.539	18	CTTAGGACGCCGCTAAAGTG	60.032	20	163	7	169	GGCTGCGTTTTCTTCACG	60.539	18	CTTAGGACGCCGCTAAAGTG	60.032	20	162	8	169
CL17781Contig1	p3	(CTT)5	15	2185	2199	GCTTCCTTCTCAGTGATGCC	59.957	20	AGGGAGAAGGGCAGAGAAAG	59.95	20	224	2035	2258	GGCTTCCTTCTCAGTGATGC	59.957	20	AGGGAGAAGGGCAGAGAAAG	59.95	20	225	2034	2258	GCTTCCTTCTCAGTGATGCC	59.957	20	ATCATCGACCTCAGGACAGG	60.072	20	241	2035	2275
CL25439Contig1	p3	(CTT)5	15	205	219	GGAGAAGAGTCCTCGGCTTT	59.957	20	GCGACTGGATCTTGGTTCTC	59.81	20	146	122	267	GGAGAAGAGTCCTCGGCTTT	59.957	20	TCTTGGTTCTCCGGAACTTG	60.224	20	137	122	258	TTCCTATTCTGGCATCTCCG	60.17	20	GCGACTGGATCTTGGTTCTC	59.81	20	253	15	267
CL8136Contig1	p3	(CTT)5	15	614	628	GGGAGGAATGCAAGAAATGA	60.014	20	ATGACTGAGCAGAGCAGCAA	59.887	20	259	523	781	GCAAGAAATGACCCTTGCAT	60.081	20	ATGACTGAGCAGAGCAGCAA	59.887	20	250	532	781	GGGAGGAATGCAAGAAATGA	60.014	20	TGAGCAGAGCAGCAAGAAAG	59.615	20	254	523	776
CL2056Contig1	p3	(CTT)5	15	2789	2803	GGTTTCTGAGGCTCATTTGG	59.67	20	TCCATCAACGAAGATGACCA	60.048	20	134	2765	2898	CGACACTGGTTTCTGAGGCT	60.444	20	TCCATCAACGAAGATGACCA	60.048	20	141	2758	2898	GGTTTCTGAGGCTCATTTGG	59.67	20	TCAACCAGTCGCATCTCAAC	59.837	20	247	2765	3011
CL12134Contig1	p3	(CTT)5	15	561	575	GTGCCAAGCAGCAGTGATTA	60.019	20	AGTCGTCGTGTGATTGAACG	59.751	20	113	495	607	GGGTCACTTTGCTGGACAAT	59.973	20	AGTCGTCGTGTGATTGAACG	59.751	20	228	380	607	GTGCCAAGCAGCAGTGATTA	60.019	20	CGAAAGTCGTCGTGTGATTG	60.301	20	117	495	611
CL36654Contig1	p3	(CTT)5	15	82	96	TCCTCTTCTTCCTCCTTGGC	60.842	20	CCCATAAGCCCTCCTTTCTC	60.032	20	215	16	230	TCCTCTTCTTCCTCCTTGGC	60.842	20	TCCCATAAGCCCTCCTTTCT	60.032	20	216	16	231	TCCTCTTCTTCCTCCTTGGC	60.842	20	CTCCCATAAGCCCTCCTTTC	60.032	20	217	16	232
CL34021Contig1	p3	(CTT)5	15	60	74	TCGTCTTCGTCATCGTCTTCT	60.005	21	CTCTCCAGATCGGACACCAT	60.072	20	250	34	283	TCTTCGTCTTCGTCATCGTCT	60.005	21	CTCTCCAGATCGGACACCAT	60.072	20	253	31	283	TCGTCTTCGTCATCGTCTTCT	60.005	21	TGATGATGCTCTCCAGATCG	59.9	20	258	34	291
CL25376Contig1	p3	(CTT)5	15	4553	4567	TGGCTTTCTCCTTTTCCTCA	59.926	20	ACGTGTCAGACCAACACGAA	60.203	20	262	4365	4626	TCTTCTTGATCCGCTGCTTT	60.096	20	ACGTGTCAGACCAACACGAA	60.203	20	233	4394	4626	CTGCAGCCTCTTCTTGATCC	60.096	20	ACGTGTCAGACCAACACGAA	60.203	20	241	4386	4626
CL3422Contig1	p3	(CTT)5	15	932	946	TGTTTACTTGCGTGCAATCC	59.735	20	CCGTTCGAAAAAGAGAGTGC	59.993	20	258	781	1038	GTTTACTTGCGTGCAATCCA	59.735	20	CCGTTCGAAAAAGAGAGTGC	59.993	20	257	782	1038	AAAGCCTCAACTTTGGGTGA	59.711	20	CCGTTCGAAAAAGAGAGTGC	59.993	20	206	833	1038
CL33896Contig1	p3	(CTT)5	15	251	265	TTCTTCCAGTGCAGACGATG	59.984	20	CTCCTTCTTCTGGGCATCAG	59.943	20	272	207	478	CCCTTCTTCTTCCAGTGCAG	59.982	20	CTCCTTCTTCTGGGCATCAG	59.943	20	278	201	478	TTCTTCCAGTGCAGACGATG	59.984	20	CGAAATTCATGCTGGTGATG	60.073	20	180	207	386
CL10263Contig1	p3	(CTT)5	15	2060	2074	TTGGAATCGGGAAGACTTTG	60.044	20	AATGCCAAAGACACCACACA	60.008	20	185	2012	2196	AGTTTTACCAGGGTTGGCCT	59.864	20	AATGCCAAAGACACCACACA	60.008	20	204	1993	2196	AGTTTTACCAGGGTTGGCCT	59.864	20	AGGAATGCCAAAGACACCAC	59.973	20	207	1993	2199
CL19308Contig1	p3	(CTT)5	15	634	648	TTTTCACTGAACAAATGCCG	59.706	20	GTGGAGATACTCAAGCCCCA	60.073	20	233	545	777	TTTTCACTGAACAAATGCCG	59.706	20	TCCGGTAAATTGTAGCCACC	59.823	20	148	545	692	TTTTCACTGAACAAATGCCG	59.706	20	TACTCAAGCCCCAAATCGAG	60.206	20	226	545	770
CL23665Contig1	p3	(CTT)6	18	1093	1110	CCGCCTCAGTTTTTCTCTTG	59.986	20	GCACTCGTTAAGCAACGACA	60.058	20	263	911	1173	TTAATGGCTGCCTGGGTATC	59.923	20	GCACTCGTTAAGCAACGACA	60.058	20	153	1021	1173	CCGCCTCAGTTTTTCTCTTG	59.986	20	CTCTCGGGACCTATGCACTC	59.827	20	277	911	1187
CL26495Contig1	p3	(CTT)6	18	1547	1564	CCGCCTCAGTTTTTCTCTTG	59.986	20	GCACTCGTTAAGCAACGACA	60.058	20	263	1365	1627	TTAATGGCTGCCTGGGTATC	59.923	20	GCACTCGTTAAGCAACGACA	60.058	20	153	1475	1627	CCGCCTCAGTTTTTCTCTTG	59.986	20	CTCTCGGGACCTATGCACTC	59.827	20	277	1365	1641
CL32101Contig1	p3	(CTT)6	18	1235	1252	GCCTGTCAACCGTCTTTGTT	60.156	20	CTCAAGGGGACAAAGCAGAG	59.982	20	272	1028	1299	ACTGCCTGTCAACCGTCTTT	59.769	20	CTCAAGGGGACAAAGCAGAG	59.982	20	275	1025	1299	GACTGCCTGTCAACCGTCTT	60.307	20	CTCAAGGGGACAAAGCAGAG	59.982	20	276	1024	1299
CL1143Contig1	p3	(CTT)6	18	2872	2889	TGAAGAACTTGCACGTCACC	59.88	20	TGACTGATCACAGCAGGAGG	59.98	20	278	2719	2996	TCCAAGTAATCCTGGCGAGT	59.694	20	TGACTGATCACAGCAGGAGG	59.98	20	226	2771	2996	TCCAAGTAATCCTGGCGAGT	59.694	20	GGAGGAAGAGGGAGAGAGGA	59.883	20	276	2771	3046
CL10602Contig1	p3	(CTT)6	18	2682	2699	TGATCAGTAGCAGCAGTGGC	60.168	20	GTGGAGGACAGCAAGGAGAG	59.986	20	226	2506	2731	TGATCAGTAGCAGCAGTGGC	60.168	20	CGTGGAGTGGAAGGGTTTTA	59.964	20	262	2506	2767	AGAGGACAGCGCTCAAAAAG	59.757	20	GTGGAGGACAGCAAGGAGAG	59.986	20	107	2625	2731
CL28095Contig1	p3	(CTT)6	18	922	939	TGGTTCTGCCTCCTTCAGTT	59.844	20	TGGAGAACCGATCGAGAAAC	60.195	20	201	843	1043	CTGCCTCCTTCAGTTCCATC	59.803	20	TGGAGAACCGATCGAGAAAC	60.195	20	196	848	1043	CTGCCTCCTTCAGTTCCATC	59.803	20	GTGGAGAACCGATCGAGAAA	60.195	20	197	848	1044
CL29178Contig1	p3	(CTT)6	18	884	901	TTTGTCCGTCACTCTGTTGG	59.72	20	GATCTGGTGGTTGGTTCGTT	59.827	20	255	672	926	CACTCTGTTGGCGATGTACG	60.324	20	GATCTGGTGGTTGGTTCGTT	59.827	20	246	681	926	TTTGTCCGTCACTCTGTTGG	59.72	20	TCTGGTGGTTGGTTCGTTTT	60.388	20	253	672	924
CL35152Contig1	p3	(CTT)6	18	1156	1173	TTTTCAGGGAACATCGCTTC	60.192	20	GTTCCAGCTCAGACTCGTCC	59.993	20	180	1109	1288	TTTTCAGGGAACATCGCTTC	60.192	20	TGAACTCGACCAAGAAGCCT	59.989	20	270	1109	1378	TTTTCAGGGAACATCGCTTC	60.192	20	GCAAAACCCAAAGTGGAGAA	60.088	20	250	1109	1358
CL23997Contig1	p3	(CTT)7	21	352	372	ACAAGAACCGATTGGTCGTC	59.973	20	GAAAACGGTCAAAGGAACCA	59.948	20	225	236	460	CAAGAACCGATTGGTCGTCT	60.111	20	GAAAACGGTCAAAGGAACCA	59.948	20	224	237	460	CGATTGGTCGTCTCGTCTTT	60.255	20	GAAAACGGTCAAAGGAACCA	59.948	20	217	244	460
CL19676Contig1	p3	(CTT)7	21	207	227	CCATTCGTGGACTACCTCGT	59.989	20	GGGTGAAGCTGGTCATCACT	60.12	20	265	58	322	GTACCGCCATCTTGTGTGTG	60.032	20	GGGTGAAGCTGGTCATCACT	60.12	20	247	76	322	TTTACATGCCAGCGTCTTTG	59.872	20	CTAAGGATCGGGGACACTGA	60.065	20	278	121	398
CL14136Contig1	p3	(CTT)7	21	248	268	GTAGGTGCTCAAGGCGAAAG	60.015	20	TCTTTGCGGAAGAGGAGAAA	60.066	20	202	138	339	TGTGATCCAAATCGAAGCAA	60.197	20	TCTTTGCGGAAGAGGAGAAA	60.066	20	270	70	339	GTAGGTGCTCAAGGCGAAAG	60.015	20	CTCTTTGCGGAAGAGGAGAA	59.688	20	203	138	340
CL7972Contig1	p3	(GAA)5	15	2920	2934	AAAAAGAAGGGAGGTGGTGG	60.332	20	CTCTTGCGCTCTTTGCTTTT	59.904	20	263	2824	3086	AAAAAGAAGGGAGGTGGTGG	60.332	20	CTTCTTGGGTTGTGCTCCTC	59.844	20	237	2824	3060	AAAGAAGGGAGGTGGTGGAG	60.48	20	CTCTTGCGCTCTTTGCTTTT	59.904	20	261	2826	3086
CL8150Contig1	p3	(GAA)5	15	214	228	AAATAAAAGCAGCCGAGCAA	59.985	20	TGTGAAATCTCTCCCTCGCT	59.95	20	253	79	331	AAATAAAAGCAGCCGAGCAA	59.985	20	AAATCTCTCCCTCGCTCTCC	59.919	20	249	79	327	CTACATTCCTGCTGCCCATT	60.096	20	TGTGAAATCTCTCCCTCGCT	59.95	20	227	105	331
CL13101Contig1	p3	(GAA)5	15	262	276	ACCACCAAGAGGAGCACAAC	60.159	20	GGTACTCCTCTACCGGGGAA	60.319	20	258	79	336	ACCACCAAGAGGAGCACAAC	60.159	20	CCTCTACCGGGGAAGTTTCT	59.571	20	252	79	330	ACCACCAAGAGGAGCACAAC	60.159	20	CTCCTCTACCGGGGAAGTTT	59.571	20	254	79	332
CL21997Contig1	p3	(GAA)5	15	194	208	AGCACAGTAGAGGGCGGTAA	59.898	20	GCCAAACTGCTTGGATGACT	60.263	20	226	137	362	AGCACAGTAGAGGGCGGTAA	59.898	20	CTGTTTAGCTTCGCTCTCGG	60.284	20	172	137	308	AGCACAGTAGAGGGCGGTAA	59.898	20	GTCGCTCGCTGTTTAGCTTC	60.3	20	180	137	316
CL570Contig1	p3	(GAA)5	15	6364	6378	ATCCCAGTGTGTTGTGGGTT	60.135	20	GCTGCTGCTGCTTTTTCTTC	60.416	20	208	6196	6403	ATCCCAGTGTGTTGTGGGTT	60.135	20	TTGCTGTCATGAGCACGATT	60.423	20	234	6196	6429	ATCCCAGTGTGTTGTGGGTT	60.135	20	TTTGCTGTCATGAGCACGAT	60.423	20	235	6196	6430
CL15211Contig1	p3	(GAA)5	15	459	473	CAGAAAGTTTGATGCTGCCA	59.988	20	TTTTGCACACTCAGTGCAGG	61.054	20	233	354	586	CAGAAAGTTTGATGCTGCCA	59.988	20	CGCCAAGCAGTGTTTTCTATC	59.897	21	168	354	521	CAGAAAGTTTGATGCTGCCA	59.988	20	GCACACTCAGTGCAGGGTT	59.888	19	229	354	582
CL26851Contig1	p3	(GAA)5	15	92	106	CAGTGACAGAGCGGAAAACA	60.025	20	CACAACGAGACAGGCGTAAA	59.904	20	167	17	183	CAGTGACAGAGCGGAAAACA	60.025	20	AAGCACAAGCTTGACCGAAT	59.882	20	137	17	153	CAGTGACAGAGCGGAAAACA	60.025	20	CAAAAGTTAACTCCGAGCCG	59.876	20	216	17	232
CL28219Contig1	p3	(GAA)5	15	328	342	CCGCGATGGATAAACAATCT	59.923	20	TGTTGCTCCCCTTTCATTTC	60.051	20	218	253	470	CCGCGATGGATAAACAATCT	59.923	20	CATGTTGCTCCCCTTTCATT	59.933	20	220	253	472	CCGCGATGGATAAACAATCT	59.923	20	CTGTTCATGTTGCTCCCCTT	60.111	20	225	253	477
CL32109Contig1	p3	(GAA)5	15	212	226	CGAGACACACAAAGCACGTT	59.946	20	TGTGCCTTTTGGCACTCTAA	59.464	20	279	18	296	TTTCGCATTTCCTGCAAAAT	60.568	20	ACCTCGATGAAGGAATGTGC	60.081	20	252	60	311	TCGCATTTCCTGCAAAATAA	59.286	20	ACCTCGATGAAGGAATGTGC	60.081	20	250	62	311
CL15941Contig1	p3	(GAA)5	15	5714	5728	CGAGGAGACCAGCTTCTGAC	60.135	20	AGCTCTGGTCCATTTGTTGG	60.111	20	223	5677	5899	CGAGGAGACCAGCTTCTGAC	60.135	20	GGAACAACCTTCAGCTCTGG	59.844	20	235	5677	5911	CGAGGAGACCAGCTTCTGAC	60.135	20	GCCAACTTCCTCTCCAATCA	60.195	20	129	5677	5805
CL30872Contig1	p3	(GAA)5	15	121	135	GCCATTAGAGCGCTAACCAG	60.003	20	AATGTGGGCACTTTGCTTTC	60.118	20	152	67	218	AGCCATTAGAGCGCTAACCA	60.003	20	AATGTGGGCACTTTGCTTTC	60.118	20	153	66	218	GACAGTACGAGAAAAGCCGC	60.022	20	AATGTGGGCACTTTGCTTTC	60.118	20	216	3	218
CL25447Contig1	p3	(GAA)5	15	723	737	GGTAGGTGGGTGGAGTCAAA	59.82	20	TTGGAAAGATTCGCTTGTGA	59.395	20	223	577	799	TGCAGATCTCATTCTGCTGC	60.257	20	TTGGAAAGATTCGCTTGTGA	59.395	20	154	646	799	GGTCATTTCAGGGTGAATGC	60.326	20	TTGGAAAGATTCGCTTGTGA	59.395	20	270	530	799
CL8798Contig1	p3	(GAA)5	15	861	875	GTGCCAGGAGGAAGTTGAAG	59.844	20	CTCCTCCACTCTGTGCCTCT	59.579	20	244	781	1024	AGTGCCAGGAGGAAGTTGAA	59.844	20	CTCCTCCACTCTGTGCCTCT	59.579	20	245	780	1024	GAGAGGAGGAGTGGATGGGT	60.469	20	ATCTTGCTCCACCACCTCAC	60.12	20	236	837	1072
CL27454Contig1	p3	(GAA)5	15	131	145	TATGTGCAGTCGGTTTTCCA	60.111	20	ACCGGTTGCTGTAGGATTTG	59.993	20	137	47	183	TATGTGCAGTCGGTTTTCCA	60.111	20	GCAGTTGGTCAGCAATGAGA	59.992	20	210	47	256	TATGTGCAGTCGGTTTTCCA	60.111	20	ATTGAAGCGAATCAGCGTCT	59.985	20	280	47	326
CL7745Contig1	p3	(GAA)5	15	847	861	TCTACAGTACGGGCCTGCTT	59.898	20	GACCCTCATCCGAAAAGTCA	60.05	20	168	725	892	TTCTACAGTACGGGCCTGCT	59.898	20	GACCCTCATCCGAAAAGTCA	60.05	20	169	724	892	TCTACAGTACGGGCCTGCTT	59.898	20	GGTCTTGGCCACATAAGGAA	59.933	20	188	725	912
CL26742Contig1	p3	(GAA)5	15	269	283	TTCAGCAATCGATCAACGAG	59.948	20	TCGATTGAATAAACTCGGGC	60.038	20	136	198	333	GGGGGCAACTACTGCTTACA	60.132	20	TCGATTGAATAAACTCGGGC	60.038	20	261	73	333	ATCGATCAACGAGCCTCACT	59.834	20	TCGATTGAATAAACTCGGGC	60.038	20	129	205	333
CL28266Contig1	p3	(GAA)5	15	206	220	TTTTTGCCGCTCTTTCATCT	59.96	20	TGGTGCTTTCTCTTTGCCTT	59.993	20	261	76	336	CGCTCAGCTGTGTGAAGAAG	59.922	20	TGGTGCTTTCTCTTTGCCTT	59.993	20	162	175	336	CGCTCAGCTGTGTGAAGAAG	59.922	20	TGTCGCTGTTCTCATCCTTG	59.984	20	274	175	448
CL22203Contig1	p3	(GAA)6	18	1468	1485	AGCGCTCAAGATCAAGTGGT	60.02	20	GGTTCTGAGACCCAGACTGC	59.841	20	238	1288	1525	GCTTCCTGGTTCTGTCCTTG	59.844	20	GGTTCTGAGACCCAGACTGC	59.841	20	268	1258	1525	AGCGCTCAAGATCAAGTGGT	60.02	20	TCTGAGACCCAGACTGCTCA	59.685	20	235	1288	1522
CL14732Contig1	p3	(GAA)6	18	2964	2981	CTGATGGCCTGTTCTTCCTC	59.803	20	AAGCTGACACCTTGGCCTTA	59.875	20	273	2880	3152	TCTGATGGCCTGTTCTTCCT	59.803	20	AAGCTGACACCTTGGCCTTA	59.875	20	274	2879	3152	GGAACTGTCTGATGGCCTGT	60.12	20	CTCTTTGTGGACCTTTTCCG	59.705	20	153	2872	3024
CL1160Contig1	p3	(GAA)6	18	249	266	GAAAGGCGAAGCTGATGTTC	59.962	20	TCCTGAATGCGAGTGTTGAG	59.984	20	229	217	445	GAAAGGCGAAGCTGATGTTC	59.962	20	ATCATCGTTTTTGTCCTCCG	59.933	20	149	217	365	CTGGATCAGTTTGCACTGGA	59.831	20	CTAAAGCAGCCTTGTTTGCC	60.018	20	232	75	306
CL8543Contig1	p3	(GAA)6	18	2408	2425	TACCGTCTGGAGCTGGAGTT	59.867	20	CTCGTCAAAACCGACACTCA	59.873	20	169	2294	2462	TACCGTCTGGAGCTGGAGTT	59.867	20	CGCATGTCTTACCGAGTGAA	59.864	20	252	2294	2545	TACCGTCTGGAGCTGGAGTT	59.867	20	GGGGCAACGAATAAAACAAA	59.81	20	226	2294	2519
CL11235Contig1	p3	(GAA)6	18	1110	1127	TGACATCACTCCTCTGCTGG	59.98	20	CTTTGGTGGAGGTGATGCTT	60.111	20	190	1085	1274	CACGAGAACCACACGAAGAA	59.873	20	CTTTGGTGGAGGTGATGCTT	60.111	20	249	1026	1274	AGAGAAGAAGCGACATGCGT	60.164	20	CTTTGGTGGAGGTGATGCTT	60.111	20	279	996	1274
CL12601Contig1	p3	(GAA)6	18	292	309	TTTGTGGGGGCTCTTGATAG	60.066	20	AGAACAGCTCTCCGGTTTGA	59.989	20	256	155	410	TGTGGGGGCTCTTGATAGTC	60.073	20	AGAACAGCTCTCCGGTTTGA	59.989	20	254	157	410	TGGGGGCTCTTGATAGTCTG	60.21	20	AGAACAGCTCTCCGGTTTGA	59.989	20	252	159	410
CL26097Contig1	p3	(GAA)7	21	1443	1463	GACCTGGACGAAGAAAGCAG	59.989	20	GAGATCGCTTTCTCGATGGT	59.39	20	181	1313	1493	CTGCGATGATGAAATGATGG	60.033	20	AGATCGCTTTCTCGATGGTC	59.39	20	148	1345	1492	CTGCGATGATGAAATGATGG	60.033	20	GAGATCGCTTTCTCGATGGT	59.39	20	149	1345	1493
CL29288Contig1	p3	(GAA)7	21	70	90	GAGGAGGAGGAGGAAGAGGA	59.883	20	TGAAGGCTCCCGTCATAACT	59.694	20	223	0	222	GAGGAGGAGGAGGAAGAGGA	59.883	20	CCCGTCATAACTGGGATCTG	60.331	20	215	0	214	GAGGAGGAGGAGGAAGAGGA	59.883	20	CCGTCATAACTGGGATCTGC	60.483	20	214	0	213
CL31962Contig1	p3	(GAA)8	24	2940	2963	GGAACTGTCTGATGGCCTGT	60.12	20	CTCCTTTGCCTTCCACTGAG	59.982	20	175	2848	3022	GGAACTGTCTGATGGCCTGT	60.12	20	CCACTGAGGGCAAATGATCT	60.073	20	163	2848	3010	TCTGATGGCCTGTTCTTCCT	59.803	20	CTCCTTTGCCTTCCACTGAG	59.982	20	168	2855	3022
CL32913Contig1	p3	(GAC)5	15	2322	2336	AAGAAGAGCACGATGTCGGT	59.874	20	AGTGAGGGTGATGGTGGTGT	60.291	20	167	2223	2389	AAGAAGAGCACGATGTCGGT	59.874	20	TTTTGAGAGCTCCTGATGGG	60.331	20	196	2223	2418	GTGAAGTTGGTGGAGGAGGA	60.088	20	GATGGTGGTGTCAGGGTAGC	60.395	20	276	2105	2380
CL8361Contig1	p3	(GAC)5	15	2343	2357	AAGTTCACTTGGATGTCGCC	60.119	20	GCAGTCCCCAGTCAGAGTTC	59.841	20	275	2150	2424	AAGTTCACTTGGATGTCGCC	60.119	20	AATCAGCAGTCCCCAGTCAG	60.261	20	280	2150	2429	AAGTTCACTTGGATGTCGCC	60.119	20	CAGCAGTCCCCAGTCAGAGT	60.458	20	277	2150	2426
CL10521Contig1	p3	(GAC)5	15	1755	1769	AGCTCTGAAGCACATGCTGA	59.887	20	GAGGCGGTTCTAGTTGTCGT	59.357	20	241	1555	1795	AGCTCTGAAGCACATGCTGA	59.887	20	GGCGGTTCTAGTTGTCGTCT	59.357	20	239	1555	1793	AGCTCTGAAGCACATGCTGA	59.887	20	AGGCGGTTCTAGTTGTCGTC	59.357	20	240	1555	1794
CL7716Contig1	p3	(GAC)5	15	48	62	CAGACGATGGTGCGATTG	59.77	18	TCCGCAAAGACGTAGAGACC	60.397	20	109	18	126	ACGATGGTGCGATTGCTT	60.233	18	TCCGCAAAGACGTAGAGACC	60.397	20	106	21	126	CAGACGATGGTGCGATTG	59.77	18	CGCAAAGACGTAGAGACCGT	60.453	20	107	18	124
CL37030Contig1	p3	(GAC)5	15	2112	2126	CCAGACAAGAGGCCGAAAG	60.918	19	ATCTTCACCATGTCCGCAAT	60.348	20	262	2090	2351	CCAGACAAGAGGCCGAAA	59.91	18	ATCTTCACCATGTCCGCAAT	60.348	20	262	2090	2351	CCAGACAAGAGGCCGAAAG	60.918	19	ATCTTCACCATGTCCGCAA	60.064	19	262	2090	2351
CL23339Contig1	p3	(GAC)5	15	5958	5972	CTATGGAAGTCGGACTGGGA	60.065	20	AGCCTGTACAAGCGCAAAAT	59.911	20	158	5933	6090	TATGGAAGTCGGACTGGGAC	59.927	20	AGCCTGTACAAGCGCAAAAT	59.911	20	157	5934	6090	CTATGGAAGTCGGACTGGGA	60.065	20	AGTGCAAACATGGAGAGCCT	59.874	20	173	5933	6105
CL36020Contig1	p3	(GAC)5	15	293	307	CTGAACCAGCGTCATTTGG	60.247	19	AGCTGGTTCTGCTGGAAGAG	59.745	20	279	183	461	CCTGAACCAGCGTCATTTG	60.247	19	AGCTGGTTCTGCTGGAAGAG	59.745	20	280	182	461	GAACCAGCGTCATTTGGC	60.21	18	AGCTGGTTCTGCTGGAAGAG	59.745	20	277	185	461
CL4564Contig1	p3	(GAC)5	15	4557	4571	GACACTGAGGACAACGACGA	59.872	20	GGCTTTTATTGAAGGGAGGC	60.041	20	169	4529	4697	GACACTGAGGACAACGACGA	59.872	20	GGGCTTTTATTGAAGGGAGG	59.903	20	170	4529	4698	GACACTGAGGACAACGACGA	59.872	20	GGGGCTTTTATTGAAGGGAG	59.903	20	171	4529	4699
CL28408Contig1	p3	(GAC)5	15	2529	2543	GACCATGAACCCTCTGCTGT	60.12	20	TTTAGGCTCAAGGGAGCAAA	59.953	20	260	2394	2653	GATAGTCCGTTCCGGCTGTA	60.096	20	AGTGAGAACACTGAGCGGGT	59.907	20	232	2368	2599	CATCACACAGGTGGTCATCC	59.801	20	TTTAGGCTCAAGGGAGCAAA	59.953	20	236	2418	2653
CL11351Contig1	p3	(GAC)5	15	770	784	GAGAGAACGGGAGGAGCTTT	59.957	20	CTCTCTGGGACATGGAGAGC	59.945	20	151	676	826	AGAGGAGGAGAGAACGGGAG	59.945	20	CTCTCTGGGACATGGAGAGC	59.945	20	158	669	826	AGAGAACGGGAGGAGCTTTC	59.957	20	CAATGCCATCTCTCTCCCTC	59.761	20	167	677	843
CL10155Contig1	p3	(GAC)5	15	2318	2332	GAGGCTGTCCTACCACCAAA	60.111	20	AAAACGTCCACTTTCAACGG	60.008	20	270	2100	2369	GCTGTCCTACCACCAAAGGA	60.111	20	AAAACGTCCACTTTCAACGG	60.008	20	267	2103	2369	CGAGGAGATTCTCACCATCC	59.612	20	GCACTGAATGAGTGGCTGAA	59.992	20	153	2271	2423
CL8012Contig1	p3	(GAC)5	15	3967	3981	GCGCAGTGAGATGAGACGTA	60.168	20	ATTGTTCGTTTTTGGTTCGC	59.982	20	192	3902	4093	GCGCAGTGAGATGAGACGTA	60.168	20	GGTCCAAGCATTGTTCGTTT	59.978	20	201	3902	4102	CGGCACCACTACTCAACAAA	59.758	20	ATTGTTCGTTTTTGGTTCGC	59.982	20	163	3931	4093
CL16014Contig1	p3	(GAC)5	15	2884	2898	GCTTTAATGCCTGGAAGCAG	59.982	20	GGATCTCGTCGATGTCGTTT	60.081	20	228	2839	3066	GCTTTAATGCCTGGAAGCAG	59.982	20	AGAGAAGCTCCTGCGATCTG	59.851	20	158	2839	2996	GAAGCAGGATGAAGCTTTCG	60.096	20	GGATCTCGTCGATGTCGTTT	60.081	20	215	2852	3066
CL23770Contig1	p3	(GAC)5	15	521	535	TAAACGGGTGGAAGAAAACG	59.968	20	GGCTTGACGTCCAACAAGAT	60.119	20	177	498	674	CCAAGCTGCTCCTGCTAAAC	60.154	20	GGCTTGACGTCCAACAAGAT	60.119	20	192	483	674	TAAACGGGTGGAAGAAAACG	59.968	20	AAGATGGACGACTTTGCGAT	59.7	20	162	498	659
CL3428Contig1	p3	(GAC)5	15	1777	1791	TAGCAGGCTAGTCGGAAGGA	60.11	20	CGTTGGAGGCTCTAAACTCG	60.008	20	248	1632	1879	AGTCGGAAGGAAGGAAGAGG	59.811	20	CGTTGGAGGCTCTAAACTCG	60.008	20	239	1641	1879	TAGCAGGCTAGTCGGAAGGA	60.11	20	GCTCTAAACTCGATCAGCCG	60.118	20	240	1632	1871
CL5986Contig1	p3	(GAC)5	15	238	252	TCCGGTTTGCATGTGTTTTA	59.969	20	ACGTCCTCATCCATCCTCAC	59.928	20	230	53	282	TCCGGTTTGCATGTGTTTTA	59.969	20	CTTTCCAAACCTGTGGTGCT	60.149	20	276	53	328	GCCACAAACTTCAGCACAAA	59.888	20	ACGTCCTCATCCATCCTCAC	59.928	20	119	164	282
CL17711Contig1	p3	(GAC)5	15	2246	2260	TCCGTGGCTTTCTGACTTCT	59.989	20	GTATCGCCTTTCGGTGAGAG	59.836	20	186	2195	2380	CTCCGTGGCTTTCTGACTTC	59.989	20	GTATCGCCTTTCGGTGAGAG	59.836	20	187	2194	2380	TCCGTGGCTTTCTGACTTCT	59.989	20	TCGCAGTCTGATGCTTCTGT	59.733	20	163	2195	2357
CL15197Contig1	p3	(GAC)5	15	402	416	TTGCTTCTTGTTGCAAGCCT	61.08	20	TACAAGCCTTTCAACGTCCC	60.11	20	216	369	584	GAGGACGACGGGTCATAAAA	59.933	20	CAAGCTAGTGCAGACGGGAG	61.124	20	274	166	439	GAGGACGACGGGTCATAAAA	59.933	20	TCAAGCTAGTGCAGACGGG	60.144	19	275	166	440
CL1260Contig1	p3	(GAC)6	18	985	1002	AAAAAGGTGACGAGGCCC	60.05	18	CGAGCACACGTTGTGAGAGT	60.096	20	260	847	1106	CTGCCGAAAAAGGTGACG	60.381	18	CGAGCACACGTTGTGAGAGT	60.096	20	266	841	1106	AAAAAGGTGACGAGGCCC	60.05	18	GCGAGACGGTGAATTTGAAC	60.646	20	199	847	1045
CL17360Contig1	p3	(GAC)6	18	4550	4567	ACGCCACAGACTACAAACCC	60.035	20	GATGACGAGTCCGGGTCTAA	60.073	20	280	4334	4613	TCTGCCGCCTTTATGAAGTT	59.845	20	TCCGACCAAGAAATCAGGAC	60.05	20	236	4460	4695	TCTGCCGCCTTTATGAAGTT	59.845	20	GATGACGAGTCCGGGTCTAA	60.073	20	154	4460	4613
CL859Contig1	p3	(GAC)6	18	3291	3308	AGAAAACCAAACGCAAGAGC	59.499	20	GTCGGACGCGTCGTAGAG	60.58	18	200	3222	3421	CCAGAAAACCAAACGCAAGA	61.165	20	GTCGGACGCGTCGTAGAG	60.58	18	202	3220	3421	CAGAAAACCAAACGCAAGAG	58.552	20	GTCGGACGCGTCGTAGAG	60.58	18	201	3221	3421
CL8836Contig1	p3	(GAC)6	18	5176	5193	CAAAGCGGAAACTTTGGAAG	59.855	20	GCATTGTCAGAGGTGAAGCA	59.992	20	240	5147	5386	GCGGAAACTTTGGAAGATGA	60.192	20	GCATTGTCAGAGGTGAAGCA	59.992	20	236	5151	5386	GTCAAAGCGGAAACTTTGGA	60.227	20	GCATTGTCAGAGGTGAAGCA	59.992	20	242	5145	5386
CL8961Contig1	p3	(GAC)6	18	2273	2290	GAAGAACCTCCAGAGTCCCC	60.05	20	CGGTTCTGGTCCACTTGTCT	60.151	20	195	2140	2334	GGAAGAACCTCCAGAGTCCC	60.05	20	CGGTTCTGGTCCACTTGTCT	60.151	20	196	2139	2334	AGAGCCAGAGAATCCCTCGT	60.358	20	CGGTTCTGGTCCACTTGTCT	60.151	20	264	2071	2334
CL32905Contig1	p3	(GAC)6	18	306	323	GATTGTAGCGGTTTCCCTGA	60.074	20	CCTGACGGAAGGATCACTGT	60.112	20	253	102	354	GAAGTGCACACGGTTTTCCT	60.156	20	CGTTACCGCAGAAGTGTTGA	59.904	20	241	224	464	AGGAAGTGCACACGGTTTTC	60.156	20	CGTTACCGCAGAAGTGTTGA	59.904	20	243	222	464
CL4474Contig1	p3	(GAC)6	18	1363	1380	GTCTGGGCAGGTCTAGCATC	59.834	20	TCGGCCTTCCATTTACAAAC	59.938	20	208	1306	1513	GTCTGGGCAGGTCTAGCATC	59.834	20	TTCCATTTACAAACGCGTCA	60.111	20	202	1306	1507	GTCTGGGCAGGTCTAGCATC	59.834	20	ACGCGTCAGTTTTCTTCGAT	59.882	20	190	1306	1495
CL35591Contig1	p3	(GAC)6	18	1392	1409	TAACAAAGTGGGAGTTCGGG	59.964	20	ACTAAGGCTTCAGGTGGGCT	60.268	20	183	1257	1439	TTAAACAAGTGCCGGAAAGG	60.103	20	ACTAAGGCTTCAGGTGGGCT	60.268	20	205	1235	1439	AATGGTTTTCGCACAAGAGG	60.11	20	ACTAAGGCTTCAGGTGGGCT	60.268	20	109	1331	1439
CL1155Contig1	p3	(GAC)6	18	1022	1039	TATGCTCCCTCCTTGATTGC	60.177	20	CCTTGTCCTCTTCCTCCTCC	60.186	20	258	806	1063	TATGCTCCCTCCTTGATTGC	60.177	20	CCTCCTTGTCCTCTTCCTCC	60.186	20	261	806	1066	GCGTCTCAATATGCTCCCTC	59.803	20	CCTTGTCCTCTTCCTCCTCC	60.186	20	267	797	1063
CL15981Contig1	p3	(GAC)6	18	3506	3523	TCATCATTCTCAAACGGACG	59.648	20	GAAACAGGCGTGTCTTGGAT	60.119	20	278	3454	3731	TCATCATTCTCAAACGGACG	59.648	20	CACGTCACTCGAAATGGTTG	60.152	20	162	3454	3615	TCATCATTCTCAAACGGACG	59.648	20	GACGTGTCTTTGATGGCAGA	59.837	20	182	3454	3635
CL27843Contig1	p3	(GAC)7	21	1111	1131	AGCAAGTTCCTGGGTGTGAT	59.579	20	GAGCCACTTCTTCATCGGAG	59.95	20	208	1038	1245	ATCGATCCTCAAGTGAAGCG	60.362	20	CGTTCTCGTTCTCAAGCTCC	60.134	20	247	939	1185	ATCGATCCTCAAGTGAAGCG	60.362	20	CCGTTCTCGTTCTCAAGCTC	60.134	20	248	939	1186
CL11795Contig1	p3	(GAC)7	21	780	800	CACGCTCTGGAGAAAAGGTC	59.989	20	ACCTTTTTGAAATCGATGCG	60.074	20	224	641	864	ATTATGAAAACGTCTGCGGG	59.96	20	ACCTTTTTGAAATCGATGCG	60.074	20	256	609	864	GCTCACGCTCTGGAGAAAAG	60.277	20	ACCTTTTTGAAATCGATGCG	60.074	20	227	638	864
CL30666Contig1	p3	(GAG)5	15	9181	9195	AACAGTCTCCACGATGTCCC	59.969	20	GGAAAATGTCGAGCGAGAAG	59.955	20	266	8996	9261	AACAGTCTCCACGATGTCCC	59.969	20	GAAAATGTCGAGCGAGAAGC	60.103	20	265	8996	9260	AACAGTCTCCACGATGTCCC	59.969	20	AAGAGAGGGGTGGGAAAATG	60.298	20	278	8996	9273
CL34594Contig1	p3	(GAG)5	15	5983	5997	AAGACGGCAAGAAACAGTCG	60.431	20	AGCCGCTTCCTTCTCCTTAC	59.983	20	104	5923	6026	GCAAGACGGCAAGAAACAGT	60.44	20	AGCCGCTTCCTTCTCCTTAC	59.983	20	106	5921	6026	GCAAGACGGCAAGAAACAGT	60.44	20	GCGAGTCCTGACTAACCGTC	59.874	20	200	5921	6120
CL6806Contig1	p3	(GAG)5	15	2215	2229	ACCAGTATGTGGATCCCGAG	59.803	20	CTGCTTGCTCTCGTTGATTG	59.74	20	273	2020	2292	AACGGCAACACGGTAATCAT	60.257	20	CTGCTTGCTCTCGTTGATTG	59.74	20	220	2073	2292	ACCAGTATGTGGATCCCGAG	59.803	20	TGCTTGCTCTCGTTGATTGT	59.596	20	272	2020	2291
CL33896Contig1	p3	(GAG)5	15	699	713	AGCCAAGTATGCCAAAATGG	59.96	20	TAAGCGAGGCGACGTTACTT	60.039	20	270	523	792	GAGAGGGAAAACATCCGACA	60.05	20	TAAGCGAGGCGACGTTACTT	60.039	20	245	548	792	GGAAAGCCAAGTATGCCAAA	60.074	20	TAAGCGAGGCGACGTTACTT	60.039	20	274	519	792
CL26091Contig1	p3	(GAG)5	15	26	40	AGCCCCCTGACATCAAAGA	60.606	19	AGGAACTGGACTTGACGGTG	60.151	20	141	2	142	GAGCCCCCTGACATCAAAG	60.606	19	AGGAACTGGACTTGACGGTG	60.151	20	142	1	142	AGCCCCCTGACATCAAAGA	60.606	19	GATGATGTTCAGGATTGCCC	60.289	20	188	2	189
CL32878Contig1	p3	(GAG)5	15	2226	2240	AGCCTGGGCATTTGTTTATG	59.96	20	TCCTCCTCTTGATGGTGTCC	60.048	20	268	2090	2357	CAGCCTGGGCATTTGTTTAT	59.96	20	TCCTCCTCTTGATGGTGTCC	60.048	20	269	2089	2357	AGCCTGGGCATTTGTTTATG	59.96	20	ATGTTTCCATCTCGACTCGG	60.073	20	237	2090	2326
CL22670Contig1	p3	(GAG)5	15	1324	1338	AGGCAAGAAGGGAAAAGGAG	59.821	20	AGTTCTGCGCAACTTCCTGT	60.058	20	170	1300	1469	AGGCAAGAAGGGAAAAGGAG	59.821	20	CGACCTGAGAGAGAAGACGG	60.127	20	194	1300	1493	AGGCAAGAAGGGAAAAGGAG	59.821	20	AGAGACCAGCAGGGGTAGGT	60.133	20	120	1300	1419
CL12535Contig1	p3	(GAG)5	15	2969	2983	ATGAAGAGGAGGAGGGGAAA	60.008	20	ACGAGTTTTACATCCCCGTG	59.853	20	171	2935	3105	CCAGAAGATGGGGATGAAGA	60.003	20	TTTACATCCCCGTGGAAAAG	59.795	20	256	2844	3099	CCAGAAGATGGGGATGAAGA	60.003	20	TACATCCCCGTGGAAAAGAC	59.79	20	254	2844	3097
CL14529Contig1	p3	(GAG)5	15	1987	2001	CAAGATGAGCTCAGGCATCA	60.096	20	TCTTCCTGTGGGATCCATTC	59.862	20	243	1937	2179	GGAAGCGTCTGCAGAAAGTC	60.142	20	TCTTCCTGTGGGATCCATTC	59.862	20	223	1957	2179	CAAGATGAGCTCAGGCATCA	60.096	20	CATGGGTGGGACCAGATAAG	60.187	20	220	1937	2156
CL3773Contig1	p3	(GAG)5	15	5274	5288	CAAGGTTAGGCTGGGTCGTA	60.125	20	TTTTGTCAGCTGGGCTTTTT	59.861	20	236	5089	5324	CACCTTAATTGTGGCCCATC	60.192	20	CCCTCTGAACCAACAAAGGA	60.081	20	279	5110	5388	CACCTTAATTGTGGCCCATC	60.192	20	TCCCTCTGAACCAACAAAGG	60.081	20	280	5110	5389
CL32857Contig1	p3	(GAG)5	15	1548	1562	CACTCTTCCACCCCACTTGT	60.002	20	TTCCTCCTCAGCTTCATCGT	59.95	20	187	1414	1600	CACTCTTCCACCCCACTTGT	60.002	20	TCATCGTCTTCTGCATCGTC	59.95	20	174	1414	1587	CACTCTTCCACCCCACTTGT	60.002	20	CTTCCTCCTCAGCTTCATCG	60.088	20	188	1414	1601
CL7410Contig1	p3	(GAG)5	15	297	311	CCAACACGGATGACAGTGAC	60.005	20	TTGAGTGTGTTGGGGTTCAA	59.976	20	278	252	529	GTCCAACACGGATGACAGTG	60.005	20	TTGAGTGTGTTGGGGTTCAA	59.976	20	280	250	529	GTCCAACACGGATGACAGTG	60.005	20	GGGGTTCAATCAACAGTGCT	59.973	20	269	250	518
CL26678Contig1	p3	(GAG)5	15	305	319	CCATTTGGCTGATGTGTGAC	59.967	20	GATTTCAGCCCAAACTTCCA	60.051	20	265	280	544	CATTGCTACTCTCCCGCTTC	59.978	20	TGTTACCCCCTCCTCATCAC	59.779	20	231	235	465	ATTGCTACTCTCCCGCTTCA	59.978	20	TGTTACCCCCTCCTCATCAC	59.779	20	230	236	465
CL31730Contig1	p3	(GAG)5	15	1015	1029	CCGAAACATCATATCCACCC	60.014	20	GAGCGTGGTTCCAAAGAGAG	59.989	20	226	971	1196	CCCGAAACATCATATCCACC	60.014	20	GAGCGTGGTTCCAAAGAGAG	59.989	20	227	970	1196	CCGAAACATCATATCCACCC	60.014	20	CCTCCGATCTGTAAAGTGGC	59.694	20	107	971	1077
CL27204Contig1	p3	(GAG)5	15	458	472	CCGTTTTGAAGAAGCCTCAC	59.853	20	GGACTCTGGCTCCTCTTCCT	59.952	20	242	359	600	AAGAGGAGAACGAGCGTCAA	60.134	20	TCCTTTTTAATTTGCCGTGG	59.937	20	202	329	530	AAAGAGGAGAACGAGCGTCA	60.134	20	TCCTTTTTAATTTGCCGTGG	59.937	20	203	328	530
CL16302Contig1	p3	(GAG)5	15	6217	6231	CGATATCAATATCCCCACCG	59.994	20	ACACCGTTTCTCTCAGGCAC	60.307	20	246	6108	6353	GCTTTTTCAAACACGCCTTC	59.867	20	ACACCGTTTCTCTCAGGCAC	60.307	20	172	6182	6353	TCATCATCGTCCTCATCGTC	59.591	20	ACACCGTTTCTCTCAGGCAC	60.307	20	265	6089	6353
CL13569Contig1	p3	(GAG)5	15	1733	1747	CGTTTGGACCACAAAGACCT	60.005	20	CCTCAAAAGCTTCGTTCACC	59.853	20	230	1542	1771	CGTTTGGACCACAAAGACCT	60.005	20	CCCTCAAAAGCTTCGTTCAC	59.853	20	231	1542	1772	TTCAAGATGGCCAAATGTCA	60.049	20	ATCCACTTTGTTGGCTCTGG	60.111	20	273	1561	1833
CL34933Contig1	p3	(GAG)5	15	195	209	CTCGATCTGATGGCGCTG	61.712	18	TTGTTGTCTGTGCAGGTGGT	60.203	20	183	164	346	CTCGATCTGATGGCGCTG	61.712	18	GTTGTTGTCTGTGCAGGTGG	60.203	20	184	164	347	CTCGATCTGATGGCGCTG	61.712	18	CACGTCCAAATGCACAAGAT	59.572	20	264	164	427
CL34685Contig1	p3	(GAG)5	15	865	879	CTCGTCGCTGTCTTCATCAG	59.726	20	TGAAATGGCCCCTGGTAATA	60.146	20	197	830	1026	CGTCGCTGTCTTCATCAGAG	59.726	20	TGAAATGGCCCCTGGTAATA	60.146	20	195	832	1026	TCGTCGCTGTCTTCATCAGA	60.711	20	TGAAATGGCCCCTGGTAATA	60.146	20	196	831	1026
CL33461Contig1	p3	(GAG)5	15	113	127	CTGCATGTGTCTCGCTTGTT	60.056	20	CTTCTGGTTTTGTGAGGGGA	60.081	20	125	63	187	GCATGTGTCTCGCTTGTTGT	59.912	20	CTTCTGGTTTTGTGAGGGGA	60.081	20	123	65	187	CTGCATGTGTCTCGCTTGTT	60.056	20	ACTCGCAAGACATCGTTCCT	59.874	20	154	63	216
CL18377Contig1	p3	(GAG)5	15	5171	5185	CTGCCTCTGTGACCTCTTCC	59.986	20	TTCCCTGGATTTCCTCAATG	59.864	20	192	5078	5269	CCTCTGTGACCTCTTCCGAG	59.978	20	TTCCCTGGATTTCCTCAATG	59.864	20	189	5081	5269	CTGCCTCTGTGACCTCTTCC	59.986	20	CCGACAAAGCCGATAAGAAG	59.839	20	270	5078	5347
CL23397Contig1	p3	(GAG)5	15	71	85	CTGGATCATCAAGGACGACG	61.63	20	CGCTTCTTCAGTCGGATCTC	60.096	20	192	27	218	TGGATCATCAAGGACGACG	60.635	19	CGCTTCTTCAGTCGGATCTC	60.096	20	191	28	218	CCTGATGGAGGAGGACGAG	60.767	19	CGCTTCTTCAGTCGGATCTC	60.096	20	219	0	218
CL18442Contig1	p3	(GAG)5	15	7553	7567	CTGGATGAGGAGGATGAGGA	60.152	20	TTGGACGGCTTTTTCTTGTC	60.227	20	209	7492	7700	CAGTACTCGCCCATCTCCTC	59.827	20	TTGACCGCGACCTTCTTATC	60.214	20	257	7420	7676	CAGTACTCGCCCATCTCCTC	59.827	20	TTTCTTGTCCTCCTTGACCG	60.224	20	270	7420	7689
CL6445Contig1	p3	(GAG)5	15	445	459	GAACAGCAGAGGCCAGATTC	59.957	20	TCATCATCCAAAAGGGAAGC	60.014	20	236	411	646	GAACAGCAGAGGCCAGATTC	59.957	20	TAGTGATTTCATCCTCCCGC	60.036	20	130	411	540	GAACAGCAGAGGCCAGATTC	59.957	20	TCTGTTTGGGATCTTCCACC	59.903	20	206	411	616
CL18059Contig1	p3	(GAG)5	15	313	327	GAAGGGACGTGGATTCAAAA	59.91	20	GTTTATCAGGAAGGCCGTGA	60.074	20	277	201	477	GAAGGGACGTGGATTCAAAA	59.91	20	TTTATCAGGAAGGCCGTGAC	60.074	20	276	201	476	CTGAAAGGTGACCTGGAAGC	59.844	20	GTTTATCAGGAAGGCCGTGA	60.074	20	218	260	477
CL37117Contig1	p3	(GAG)5	15	657	671	GAATCAAGGAGGAGCAGCAC	59.957	20	TGATCAGTCGCCAGATGAAC	59.794	20	276	504	779	AGCTGTCAAGGAGGAAGACG	59.598	20	CCTTCCAGTGTCTCAGGAGC	59.986	20	268	628	895	CTCGATGCTCACCGTTCTTT	60.397	20	TCAGGCAGACAGGACATCAG	59.98	20	252	560	811
CL22917Contig1	p3	(GAG)5	15	7208	7222	GACGTACGGCGACATTTACA	59.614	20	CATGTCCTCAAAGTCGCTGA	59.984	20	196	7116	7311	GACGTACGGCGACATTTACA	59.614	20	TCCTCGGTTGACATTTCCTC	60.05	20	264	7116	7379	GGACGTACGGCGACATTTAC	60.395	20	TCCTCGGTTGACATTTCCTC	60.05	20	265	7115	7379
CL1568Contig1	p3	(GAG)5	15	4728	4742	GAGCAAATCTCCACTCTGCC	59.957	20	TCCTGTCTGGCTTCTTCTCG	60.668	20	166	4609	4774	GAGCAAATCTCCACTCTGCC	59.957	20	CTCCCTCCTGTCTGGCTTCT	60.921	20	171	4609	4779	GAGCAAATCTCCACTCTGCC	59.957	20	TCCCTCCTGTCTGGCTTCT	59.929	19	170	4609	4778
CL20581Contig1	p3	(GAG)5	15	2080	2094	GCAAAGACCTGCTGAAGACC	59.997	20	GCTGACGTAGTTGGGGTAGC	59.763	20	233	1954	2186	GGCAAAGACCTGCTGAAGAC	59.997	20	GCTGACGTAGTTGGGGTAGC	59.763	20	234	1953	2186	GCAAAGACCTGCTGAAGACC	59.997	20	TTGCATGTCCACAGCATCTT	60.272	20	260	1954	2213
CL11767Contig1	p3	(GAG)5	15	504	518	GCTCGAGAAAATCACCGAAG	59.955	20	GACATATCCGAGACACCCGT	59.81	20	267	349	615	AGCTCGAGAAAATCACCGAA	59.955	20	GACATATCCGAGACACCCGT	59.81	20	268	348	615	CTCGAGAAAATCACCGAAGG	59.807	20	GACATATCCGAGACACCCGT	59.81	20	266	350	615
CL8567Contig1	p3	(GAG)5	15	1790	1804	GGAGGGCCCTTTTTATGCTA	60.4	20	CTGACCAACGGTAGACGGAT	59.989	20	221	1701	1921	AGGGCCCTTTTTATGCTAGG	59.588	20	CTGACCAACGGTAGACGGAT	59.989	20	219	1703	1921	GGAGGGCCCTTTTTATGCTA	60.4	20	CTTAAAAGGCCTGACCAACG	59.741	20	231	1701	1931
CL26089Contig1	p3	(GAG)5	15	2061	2075	GGATAATGATCCAGCGGAGA	59.998	20	CGATAGCATCGAGCTTTTCC	59.945	20	137	1990	2126	GGATAATGATCCAGCGGAGA	59.998	20	TGTCCGCCTCTACACACTTG	59.897	20	221	1990	2210	AGACAAGGGACCATCTGTGG	59.962	20	TGTCCGCCTCTACACACTTG	59.897	20	182	2029	2210
CL22508Contig1	p3	(GAG)5	15	1790	1804	GGCACTCCCCTGACTCACTA	60.261	20	ATGAAGTAGGCTTTGTCGGC	59.34	20	257	1588	1844	GGCACTCCCCTGACTCACTA	60.261	20	TGGTCAAAATCTCTTTGGCA	59.247	20	277	1588	1864	GGCACTCCCCTGACTCACTA	60.261	20	TGGCAATGAAGTAGGCTTTG	58.917	20	262	1588	1849
CL8751Contig1	p3	(GAG)5	15	2282	2296	GGGGTTGAAGGAGGAGAAAG	60.045	20	CTCTTTTCTCGCAGCCTTTG	60.262	20	137	2259	2395	GAAGAGAGGGGGAGTTTGCT	59.817	20	TCTTTTCTCGCAGCCTTTGT	60.132	20	180	2215	2394	GAAGAGAGGGGGAGTTTGCT	59.817	20	CTTTTCTCGCAGCCTTTGTC	60.132	20	179	2215	2393
CL8810Contig1	p3	(GAG)5	15	2562	2576	GGGTGGAACCTAAGACGGAT	60.19	20	AAATGGCCTCCGTTACACTG	59.993	20	264	2514	2777	GGGTGGAACCTAAGACGGAT	60.19	20	TGCTTTCTGTGATGACTCCG	59.984	20	116	2514	2629	TTGGCCAAACTCCAAGAGTC	60.232	20	TGCTTTCTGTGATGACTCCG	59.984	20	204	2426	2629
CL95Contig1	p3	(GAG)5	15	1041	1055	GTCATCACAGATGCCGAATG	60.08	20	TCTGCATAGCACTTGGCTTG	60.157	20	272	821	1092	TGTCATCACAGATGCCGAAT	60.08	20	TCTGCATAGCACTTGGCTTG	60.157	20	273	820	1092	GATCTCCATCCTGCCTGTGT	60.08	20	TCTGCATAGCACTTGGCTTG	60.157	20	228	865	1092
CL27356Contig1	p3	(GAG)5	15	1645	1659	GTGATTCTGAGAAGGGCCAG	59.803	20	CAGAGCCTTTGAAAAGACGG	59.986	20	249	1621	1869	CAGGTGATTCTGAGAAGGGC	59.803	20	CAGAGCCTTTGAAAAGACGG	59.986	20	252	1618	1869	AACTGCGCATCACTGTTGAC	59.912	20	ACTGCTGTCGCCCTACAATC	60.285	20	127	1582	1708
CL20459Contig1	p3	(GAG)5	15	790	804	GTTGAGGAGGAATACGGCAA	60.074	20	ACGGTGCCATAGAAGTGTCC	59.997	20	225	749	973	TGAGGAGGAATACGGCAAAC	60.074	20	ACGGTGCCATAGAAGTGTCC	59.997	20	223	751	973	GTTGAGGAGGAATACGGCAA	60.074	20	TGCTGAGAGCAATGACAAGG	60.136	20	197	749	945
CL26928Contig1	p3	(GAG)5	15	496	510	TAACCGAGTCCCTGTGGTTC	59.966	20	CCTCTTCACTGTCCTCCTCG	59.978	20	207	337	543	GCTTTTCCCCTCCTTGTTTC	60.053	20	CCTCTTCACTGTCCTCCTCG	59.978	20	233	311	543	CTTTTCCCCTCCTTGTTTCC	59.912	20	CCTCTTCACTGTCCTCCTCG	59.978	20	232	312	543
CL32101Contig1	p3	(GAG)5	15	2529	2543	TACACTTCCCTGTGGAAGCC	60.111	20	GATGCTTTGACCCGGAGATA	60.036	20	237	2390	2626	TACACTTCCCTGTGGAAGCC	60.111	20	TCAAATGGTTCTCCCCAGTC	59.903	20	257	2390	2646	TACACTTCCCTGTGGAAGCC	60.111	20	ACTCTGAGGACCAGGGGTCT	60.112	20	199	2390	2588
CL11029Contig1	p3	(GAG)5	15	3779	3793	TATGGACCACCAAATGCGTA	59.809	20	GTCGAAGTGGAAGAACGAGC	59.997	20	268	3710	3977	TATGGACCACCAAATGCGTA	59.809	20	ATGCGCTCACCTCTCATCTT	59.981	20	130	3710	3839	CCCAAGTAAATCTCGCCTGA	60.206	20	ATGCGCTCACCTCTCATCTT	59.981	20	155	3685	3839
CL30964Contig1	p3	(GAG)5	15	83	97	TCACTGATAGCGCTTGGATG	59.972	20	GTCGTTTCCAAGTGTCCGTT	60.012	20	179	24	202	TCACTGATAGCGCTTGGATG	59.972	20	CCAGTGCTGTCTCCTCTTCC	59.986	20	122	24	145	TCACTGATAGCGCTTGGATG	59.972	20	GCTGTCTCCTCTTCCTCCCT	59.952	20	117	24	140
CL33704Contig1	p3	(GAG)5	15	184	198	TCAGAAGCAGCAGAGAACGA	60.008	20	CCGTTCGGATCCAAATAAAA	59.767	20	264	37	300	CAGCAGAGAACGACCAAACA	60.025	20	CCGTTCGGATCCAAATAAAA	59.767	20	257	44	300	TCAGAAGCAGCAGAGAACGA	60.008	20	AAAAGTGTGTGTTTGCGTGG	59.658	20	248	37	284
CL7692Contig1	p3	(GAG)5	15	298	312	TCCCACTCCACATTCACAGA	60.088	20	GACTTCGGGGACCTGTTGTA	59.966	20	167	216	382	TCCAGATCCCCATTATGGAA	60.088	20	GACTTCGGGGACCTGTTGTA	59.966	20	188	195	382	TCCCACTCCACATTCACAGA	60.088	20	AGCGCAGTCAAGGTCAGTTT	60.058	20	256	216	471
CL21213Contig1	p3	(GAG)5	15	334	348	TCCTGCAGAATCACAGCAAG	60.136	20	GATGAGAGGTGGAGAAAGCG	59.95	20	245	181	425	TCCTGCAGAATCACAGCAAG	60.136	20	CGATGAGAGGTGGAGAAAGC	59.95	20	246	181	426	CTTCCTGCAGAATCACAGCA	60.136	20	GATGAGAGGTGGAGAAAGCG	59.95	20	247	179	425
CL1230Contig1	p3	(GAG)5	15	3205	3219	TGAAGAAGACGCACCAACTG	60.025	20	TCAACATCTGCTATGCCGAG	59.972	20	180	3158	3337	AAGAAGACGCACCAACTGCT	60.058	20	TCAACATCTGCTATGCCGAG	59.972	20	178	3160	3337	TGAAGAAGACGCACCAACTG	60.025	20	CCGATTCCTCCGTGTCTTTA	60.066	20	155	3158	3312
CL34011Contig1	p3	(GAG)5	15	1685	1699	TGCAAAAGCAACGCTTAGTG	60.191	20	GGTTGACGATGCCTTGAAAT	59.939	20	171	1622	1792	AATCAAGATGTACGAGGCCG	60.096	20	ACTTCGGACCTCTCCTCCTC	59.807	20	222	1509	1730	TGCAAAAGCAACGCTTAGTG	60.191	20	GACTGAAAGTCGGGTTGCTC	59.851	20	226	1622	1847
CL27520Contig1	p3	(GAG)5	15	207	221	TTGAGGGAGAGCAGCAAGAT	60.096	20	TCGAATTGCTTCCCAAAAAC	60.053	20	234	67	300	TTGAGGGAGAGCAGCAAGAT	60.096	20	GTCGAATTGCTTCCCAAAAA	60.053	20	235	67	301	GTCCAGTTGAGGGAGAGCAG	59.986	20	TTGTCAAACTTGTGGCAAGG	59.734	20	211	61	271
CL27318Contig1	p3	(GAG)5	15	666	680	TTGGCACTTCTACCATTCCC	59.933	20	CTGACTTGCACCATGCAGAT	59.862	20	232	511	742	AAAGGTGGTTACCATGACGC	59.859	20	GGATTCGAAAATGGAGGGAT	60.096	20	272	614	885	CCCTTTTGGCACTTCTACCA	60.103	20	CTGACTTGCACCATGCAGAT	59.862	20	237	506	742
CL5169Contig1	p3	(GAG)5	15	495	509	TTGTCCATGTTGGTCTTCCA	59.935	20	GCCTGCGCCTAGTAACACTC	60.044	20	185	406	590	TTGTCCATGTTGGTCTTCCA	59.935	20	CTTGGGCTTGACCAACACTT	60.149	20	164	406	569	GTCTTCCAGAGGCTCCCTTT	59.817	20	GCCTGCGCCTAGTAACACTC	60.044	20	173	418	590
CL5597Contig1	p3	(GAG)6	18	569	586	AAGAGCGGGAGGAGGAGTAG	59.972	20	CCTCTGTTCGGTCTATTCACTG	58.862	22	169	444	612	TCCGAAAAGGAGCAAAAAGA	59.931	20	CCTCTGTTCGGTCTATTCACTG	58.862	22	130	483	612	CGTCAGAAGTTCCGAAAAGG	59.846	20	CCTCTGTTCGGTCTATTCACTG	58.862	22	140	473	612
CL8894Contig1	p3	(GAG)6	18	2185	2202	ATATCCGGCCTACTACCGCT	59.972	20	AACCAACTGCAATCCTGACC	59.973	20	222	2081	2302	TCATATCCGGCCTACTACCG	59.938	20	AACCAACTGCAATCCTGACC	59.973	20	224	2079	2302	ATATCCGGCCTACTACCGCT	59.972	20	CAATCCTGACCATTCGCTCT	60.218	20	213	2081	2293
CL9177Contig1	p3	(GAG)6	18	2316	2333	ATGCTGGTAGGTCCATCTGC	60.104	20	TTGCTTTGGAGCTCCTCTTC	59.694	20	260	2108	2367	CCCTGTTAGCCTCAGTTTGG	59.728	20	GTTCTTTCTGCGATCCGTGT	60.263	20	275	2181	2455	GAGTAGAAGCGAGGGGAAGG	60.34	20	CCTCCTCTTCCTCTCCAGGT	59.801	20	205	2278	2482
CL21727Contig1	p3	(GAG)6	18	251	268	CACCAGCAAACAAACACACC	60.049	20	TCCTTTGCCTCAAGCTCATT	59.955	20	272	91	362	CAAACATCATTTGCTCCACG	60.111	20	TCCTTTGCCTCAAGCTCATT	59.955	20	176	187	362	CAAACATCATTTGCTCCACG	60.111	20	CCTCCTCTTCCTTGGCTTCT	59.95	20	211	187	397
CL28456Contig1	p3	(GAG)6	18	838	855	CGGGTTGTCTTTGCCTTCTA	60.241	20	CCGAGGTCTGCCTTCAACT	60.393	19	168	711	878	TTCTACAATGGCGTGTCCAG	59.716	20	CCGAGGTCTGCCTTCAACT	60.393	19	153	726	878	CTTCTACAATGGCGTGTCCA	59.716	20	CCGAGGTCTGCCTTCAACT	60.393	19	154	725	878
CL22718Contig1	p3	(GAG)6	18	4847	4864	GCACTCAGTCAACAAACCCC	60.555	20	CAAACCTGGAAAGGTTCCCT	60.332	20	192	4749	4940	GCACTCAGTCAACAAACCCC	60.555	20	CCTGGAAAGGTTCCCTCTGT	60.48	20	188	4749	4936	GCACTCAGTCAACAAACCCC	60.555	20	ACCTGGAAAGGTTCCCTCTG	60.48	20	189	4749	4937
CL35214Contig1	p3	(GAG)6	18	129	146	GCTCGCATTAAGGTGAAGATG	59.859	21	AGCGAGTGGTTGAAGAGCTG	60.733	20	169	87	255	TGATGAGGAGGATGACGAGC	61.348	20	AGCGAGTGGTTGAAGAGCTG	60.733	20	150	106	255	AGATGATGAGGAGGATGACGA	59.627	21	AGCGAGTGGTTGAAGAGCTG	60.733	20	153	103	255
CL21151Contig1	p3	(GAG)6	18	2520	2537	GGGTTATCTACCGGCACTCA	59.955	20	AGTAGCGTGACGGAGCTGAT	60.043	20	246	2347	2592	ATCTACCGGCACTCAGGTTG	60.134	20	AGTAGCGTGACGGAGCTGAT	60.043	20	241	2352	2592	CCTTTCAAGCTAGCGTCTGG	60.147	20	AGTAGCGTGACGGAGCTGAT	60.043	20	162	2431	2592
CL37244Contig1	p3	(GAG)6	18	4298	4315	GTGGACATGGAGAGGGAAAG	59.505	20	GGACTCGCACCGTAGATGAC	60.688	20	233	4186	4418	GTGGACATGGAGAGGGAAAG	59.505	20	ACTCGCACCGTAGATGACG	59.871	19	231	4186	4416	GTGGACATGGAGAGGGAAAG	59.505	20	ATCGAAAGATTTTTGCGGC	60.168	19	269	4186	4454
CL4753Contig1	p3	(GAG)6	18	955	972	TCCAGGATGAAACGCATGTA	60.073	20	GTCACAGAACCGGTGGAGTT	60.009	20	267	819	1085	GTTGGGAAGGCACTTGTCAT	59.973	20	ATACCTCTGTGCAACGCTCC	60.285	20	254	790	1043	ATCCAGGATGAAACGCATGT	60.348	20	GTCACAGAACCGGTGGAGTT	60.009	20	268	818	1085
CL36195Contig1	p3	(GAG)6	18	791	808	TGGAAGGTTGGAAAGAAACG	60.081	20	AGAAGCTTGATTGGCCACAG	60.397	20	270	617	886	TCTTGAAATCTCGAGGAGGC	59.508	20	AAACACATTTCCAAAAGCCG	59.975	20	277	740	1016	GCTGAGGACTTGGAAGGTTG	59.844	20	AGAAGCTTGATTGGCCACAG	60.397	20	280	607	886
CL24936Contig1	p3	(GAG)6	18	37	54	TTTTCATCCTCACCAACACG	59.541	20	TTTGGACTACAACAGCGACG	59.904	20	193	14	206	GCCTTTTCATCCTCACCAAC	59.532	20	TTTGGACTACAACAGCGACG	59.904	20	196	11	206	TTTTCATCCTCACCAACACG	59.541	20	ACGGCCCGAGTTCTTACTCT	60.268	20	176	14	189
CL31530Contig1	p3	(GAG)7	21	1899	1919	AGGAGTGTTCCAATGCGTTC	60.119	20	ATATTGAACGTGAGCGTCCC	59.962	20	237	1765	2001	AGGAGTGTTCCAATGCGTTC	60.119	20	AGCGTCCCAAAGTATCATGG	59.955	20	225	1765	1989	AGGAGTGTTCCAATGCGTTC	60.119	20	TATCATGGCCTTCACACGAG	59.673	20	213	1765	1977
CL9213Contig1	p3	(GAG)7	21	2908	2928	CTGGTTTCGTCATTCCTGGT	59.966	20	GCAAATCCTCACAGACAGCA	59.992	20	240	2784	3023	AGTGAGCAAGCTGGTTTCGT	60.058	20	GCAAATCCTCACAGACAGCA	59.992	20	250	2774	3023	AGCAAGCTGGTTTCGTCATT	59.882	20	GCAAATCCTCACAGACAGCA	59.992	20	246	2778	3023
CL11830Contig1	p3	(GAG)7	21	1556	1576	GTATGGCACATCACGCTTTG	60.142	20	GGCTTGGAAGCCTTCTCTTT	59.962	20	231	1496	1726	TGTCAATGTGTCCGACTGCT	60.319	20	GGCTTGGAAGCCTTCTCTTT	59.962	20	270	1457	1726	GTCTTCCACTCTCGTCTGCC	59.993	20	ATGTCCATGTCGCCGTACTT	60.406	20	243	1421	1663
CL8097Contig1	p3	(GAT)5	15	439	453	ACCGCCATTTTAGCCTCTCT	60.228	20	TTTCAGCTTCAGCTTCATCG	59.297	20	247	307	553	ACCGCCATTTTAGCCTCTCT	60.228	20	TCAGCTTCAGCTTCATCGAC	59.271	20	245	307	551	ACGCAACCCAGCAACATAAT	60.395	20	CGAGGCTTCGGGTTATCTTT	60.573	20	220	368	587
CL29300Contig1	p3	(GAT)5	15	934	948	ATAGATGGCTTCGAGGACGA	59.797	20	CGGACTTGCTTTGCTTTTTG	60.904	20	252	831	1082	ATAGATGGCTTCGAGGACGA	59.797	20	ACGGACTTGCTTTGCTTTTT	59.02	20	253	831	1083	TAGATGGCTTCGAGGACGAC	60.362	20	CGGACTTGCTTTGCTTTTTG	60.904	20	251	832	1082
CL25574Contig1	p3	(GAT)5	15	441	455	ATATTGTTCACCGTCGAGCC	59.962	20	TCTGGCTTCCTGGTAGTTGG	60.246	20	250	259	508	ACAAGTTCCGACACATTCCC	59.827	20	TTCACCTCCTCGCTGAGTCT	60.135	20	195	412	606	ACAAGTTCCGACACATTCCC	59.827	20	CTTCACCTCCTCGCTGAGTC	60.135	20	196	412	607
CL28966Contig1	p3	(GAT)5	15	133	147	ATCAGCTGAGATGCGAGGAT	59.941	20	TCGTCGCAGATGAAAGTACG	60.011	20	114	66	179	ATCAGCTGAGATGCGAGGAT	59.941	20	GCTTTCATCAAAGGAGGCTG	59.955	20	144	66	209	ATCAGCTGAGATGCGAGGAT	59.941	20	AGCAGCAATTTGGCTTTCAT	59.851	20	156	66	221
CL34069Contig1	p3	(GAT)5	15	645	659	CAGCCAAAAGACGAGAAAGG	59.986	20	TTAGCAGCTGGGACACTCCT	60.012	20	153	552	704	TTCCCCCAGCTACATTCAAG	60.066	20	TTAGCAGCTGGGACACTCCT	60.012	20	128	577	704	CTTCCCCCAGCTACATTCAA	60.066	20	TTAGCAGCTGGGACACTCCT	60.012	20	129	576	704
CL1135Contig1	p3	(GAT)5	15	444	458	CCAGTGGCGTCTCTTCATTT	60.255	20	GAAACAGCAAGCTGGGAGTC	59.997	20	234	410	643	CAAGCAAAGCCACAAGGATT	60.249	20	ATAGCGAGGATGAAGAGCGA	60.081	20	206	290	495	CCAGTGGCGTCTCTTCATTT	60.255	20	GAGAAACAGCAAGCTGGGAG	60.134	20	236	410	645
CL19171Contig1	p3	(GAT)5	15	3785	3799	GATCCAACAGCGTGGTCTCT	60.269	20	CAGGCTTCGACTGAAGAAGG	60.126	20	134	3743	3876	GATCCAACAGCGTGGTCTCT	60.269	20	CCAAAGAAACAGGCTTCGAC	59.853	20	143	3743	3885	GATCCAACAGCGTGGTCTCT	60.269	20	AGAGCTCCACGGCACTCTAA	60.156	20	215	3743	3957
CL17388Contig1	p3	(GAT)5	15	205	219	TAGCAGACACACCAAAAGCG	60.05	20	AATACCTCGTGGCATTCTGG	59.955	20	228	34	261	CGACATGATAGCAACACGCT	59.895	20	AATACCTCGTGGCATTCTGG	59.955	20	119	143	261	ACACGCTCCAAAATGAGGTC	60.119	20	AATACCTCGTGGCATTCTGG	59.955	20	106	156	261
CL13717Contig1	p3	(GAT)5	15	890	904	TCACCGCAACAGTGAAACTC	59.88	20	TCTCCAGCACTTCTTCGGTT	59.989	20	251	840	1090	TCACCGCAACAGTGAAACTC	59.88	20	CAGCACTTCTTCGGTTGACA	60.025	20	247	840	1086	TCACCGCAACAGTGAAACTC	59.88	20	TCATCAAAGACGGGTTCCTC	60.05	20	192	840	1031
CL28170Contig1	p3	(GAT)5	15	158	172	TCAGGTTGTCGGTGTTGTTG	60.606	20	ATCTGACCTGTCACCAAGGG	59.962	20	107	132	238	CAGGTTGTCGGTGTTGTTGA	60.606	20	ATCTGACCTGTCACCAAGGG	59.962	20	106	133	238	GCGGAGCAAAAATGAAAAGT	59.343	20	ATCTGACCTGTCACCAAGGG	59.962	20	127	112	238
CL28681Contig1	p3	(GAT)6	18	767	784	ACATGCTCACATGGCTCAAG	59.862	20	ACAAAAAGCTGCCTGGCTAA	60.018	20	153	735	887	ACATGCTCACATGGCTCAAG	59.862	20	AACAAAAAGCTGCCTGGCTA	60.018	20	154	735	888	ACATGCTCACATGGCTCAAG	59.862	20	TAACAAAAAGCTGCCTGGCT	60.018	20	155	735	889
CL30012Contig1	p3	(GAT)6	18	648	665	ATGAGGAGGATGACGGAGTG	60.072	20	TAGAAAGTTGGGATGTCGGC	60.074	20	268	615	882	TACGTCATGGTCAACGGAAA	59.964	20	AAAGTCGTTGTCGGAGTCGT	59.769	20	264	551	814	ATGAGGAGGATGACGGAGTG	60.072	20	AAAGTCGTTGTCGGAGTCGT	59.769	20	200	615	814
CL15698Contig1	p3	(GAT)6	18	248	265	GCGGGCAAGTATTTGTGATT	59.967	20	TAGAAAAGCCAACGCGACTT	60.018	20	277	42	318	CCTTGTGATTCATGGCACAG	60.112	20	TAGAAAAGCCAACGCGACTT	60.018	20	109	210	318	CAAGACAATGGTGCTTGGTG	60.152	20	TAGAAAAGCCAACGCGACTT	60.018	20	255	64	318
CL18144Contig1	p3	(GAT)6	18	192	209	GTGCCTCTTTCAGCCTTCAC	59.997	20	CAGTTTCTGCGCTCTTACCC	60.015	20	269	41	309	GATACGCGAGGATTTTTCCA	60.038	20	CAGCTGGCTTTTTCTTCACC	59.993	20	200	162	361	TGATACGCGAGGATTTTTCC	60.038	20	CAGCTGGCTTTTTCTTCACC	59.993	20	201	161	361
CL12612Contig1	p3	(GAT)6	18	1186	1203	TGCCGGATAAGTCTTCCAAC	60.074	20	TTCCCACGTGTGGTCAACTA	60.001	20	167	1149	1315	GTTGCCGGATAAGTCTTCCA	60.074	20	TTCCCACGTGTGGTCAACTA	60.001	20	169	1147	1315	CCGGATAAGTCTTCCAACCA	59.926	20	TTCCCACGTGTGGTCAACTA	60.001	20	165	1151	1315
CL23348Contig1	p3	(GAT)6	18	1367	1384	TTTCGTGGAGGAGAGTCTGG	60.377	20	GCCACTGAAGCATCCATTTA	58.723	20	192	1222	1413	GTCGATTTGTTTCGTGGAGG	60.495	20	GCCACTGAAGCATCCATTTA	58.723	20	201	1213	1413	AGCGAACTGGAAAGGCTTCT	60.517	20	GCCACTGAAGCATCCATTTA	58.723	20	247	1167	1413
CL24453Contig1	p3	(GAT)7	21	584	604	CCACGCAAGCATCTCTGTAA	60.011	20	TTCAGGGATTTCCACACCTC	59.903	20	268	535	802	CCACGCAAGCATCTCTGTAA	60.011	20	CACGCACACACATGATCAAA	60.164	20	239	535	773	CCACGCAAGCATCTCTGTAA	60.011	20	AAGCAAAAATGCTCCTCCAA	59.823	20	139	535	673
CL14748Contig1	p3	(GCA)5	15	317	331	ACGAAAAGGTGGTGAAGGTG	60.005	20	CTGTCTGAGGGTGGTGGTTT	60.002	20	253	201	453	GGTGAAGGTGAGGAGCAGAG	59.986	20	CTGTCTGAGGGTGGTGGTTT	60.002	20	243	211	453	GGAGCAGAGAGGAAGTGTGG	59.986	20	CTGTCTGAGGGTGGTGGTTT	60.002	20	232	222	453
CL30058Contig1	p3	(GCA)5	15	874	888	AGGGCAAGAGGAGTCTACCC	59.699	20	TGACTTTGCACAGCTGGAGT	59.622	20	154	848	1001	AGGGCAAGAGGAGTCTACCC	59.699	20	GTGACTTTGCACAGCTGGAG	59.622	20	155	848	1002	AGGGCAAGAGGAGTCTACCC	59.699	20	GACTTTGCACAGCTGGAGTG	59.622	20	153	848	1000
CL27239Contig1	p3	(GCA)5	15	264	278	ATGAGGATTCGGGATTAGGG	60.11	20	TGAGGGGTACGTTTTGGAAG	59.964	20	276	159	434	ATGAGGATTCGGGATTAGGG	60.11	20	CCCCTTTGTCCTGAAGATGA	60.042	20	231	159	389	ATGAGGATTCGGGATTAGGG	60.11	20	TTGCAGATCCTCTTGTTCCC	60.195	20	193	159	351
CL25681Contig1	p3	(GCA)5	15	562	576	CATGGAGCAAAACAAGCTGA	59.988	20	CGAGTAGTCCTCGGCGTTAC	59.898	20	271	439	709	TCATGGAGCAAAACAAGCTG	59.988	20	CGAGTAGTCCTCGGCGTTAC	59.898	20	272	438	709	TCATGGAGCAAAACAAGCTG	59.988	20	TTCATTGTGCTCTGTTTGGG	59.691	20	205	438	642
CL8687Contig1	p3	(GCA)5	15	9254	9268	CCCCGTCTTGGTCTCAGG	61.656	18	GGGGATTGAGACGAGGGG	62.8	18	258	9063	9320	CCCCGTCTTGGTCTCAGG	61.656	18	GGGATTGAGACGAGGGGG	62.8	18	257	9063	9319	CCCCGTCTTGGTCTCAGG	61.656	18	GGATTGAGACGAGGGGGC	62.957	18	256	9063	9318
CL8632Contig1	p3	(GCA)5	15	60	74	CCGAGTCCAAGTGAGGAAAG	59.837	20	AAAAGAAGCAAAAACCGCCT	60.237	20	210	13	222	CGAGTCCAAGTGAGGAAAGG	59.837	20	AAAAGAAGCAAAAACCGCCT	60.237	20	209	14	222	ACTCCGAGTCCAAGTGAGGA	59.835	20	AAAAGAAGCAAAAACCGCCT	60.237	20	213	10	222
CL29718Contig1	p3	(GCA)5	15	301	315	CCGCATGGCTATGTATGCTA	59.708	20	CTCCAGAACGGAACTCTTGC	59.989	20	263	243	505	AAAGGCACTGTGTCGTTTCC	60.156	20	TCTGAGGGAGGTCCAAACTG	60.229	20	263	196	458	CCGCATGGCTATGTATGCTA	59.708	20	CGAAATTCTCCAGAACGGAA	60.184	20	270	243	512
CL12896Contig1	p3	(GCA)5	15	469	483	CTCTAAGAACGCGCGTAACC	60.039	20	TGCAGAGACGAATCTGGTTG	59.984	20	251	334	584	GAGGAAGAATGACAGAGGCG	59.95	20	TGCAGAGACGAATCTGGTTG	59.984	20	139	446	584	CCCGGGTGTTCATGTTTATC	60.051	20	TGCAGAGACGAATCTGGTTG	59.984	20	270	315	584
CL4831Contig1	p3	(GCA)5	15	34	48	CTGCCCTCAGCTGCCACT	62.779	18	GCAACCGCTTACACTTCTCC	59.882	20	130	6	135	CTGCCCTCAGCTGCCACT	62.779	18	GTTCTCCTCTGCCATTTTGC	59.82	20	162	6	167	CTGCCCTCAGCTGCCACT	62.779	18	TAAATGCCGGTTCTCCTCTG	60.206	20	171	6	176
CL3281Contig1	p3	(GCA)5	15	1834	1848	GATCCCAGTTTCTACGGCAA	60.074	20	CCTTTTCTGCATCTGTGCAA	59.988	20	203	1715	1917	GATCCCAGTTTCTACGGCAA	60.074	20	TGGATTCATCTGCCCTTTTC	60.014	20	216	1715	1930	GATCCCAGTTTCTACGGCAA	60.074	20	CCTCCAGGTCAACAGTGGAT	59.962	20	231	1715	1945
CL8022Contig1	p3	(GCA)5	15	1887	1901	GGAGAAACCCTGTGAGCAGA	60.386	20	GTTCTTTCCCTTGGGACCTC	59.912	20	266	1814	2079	GAGCAGGAGAAACCCTGTGA	60.386	20	GTTCTTTCCCTTGGGACCTC	59.912	20	271	1809	2079	AGACGAGCAGGAGAAACCCT	60.393	20	GTTCTTTCCCTTGGGACCTC	59.912	20	275	1805	2079
CL8509Contig1	p3	(GCA)5	15	701	715	GGCTCAAGAGTCAGTCTCGG	60.135	20	GGATGTGTCCTCGTTGACCT	59.969	20	179	573	751	GGCTCAAGAGTCAGTCTCGG	60.135	20	ATCTTCTATGCCCGTGTTGG	59.955	20	239	573	811	CACAGTCGGCTCAAGAGTCA	60.178	20	ATCTTCTATGCCCGTGTTGG	59.955	20	246	566	811
CL22508Contig1	p3	(GCA)5	15	1537	1551	GTCCTCGGTGTCCTTCCTCT	60.648	20	TAGTGAGTCAGGGGAGTGCC	60.261	20	204	1404	1607	CCAAAACAGAGCTTGTCGTTC	59.906	21	TAGTGAGTCAGGGGAGTGCC	60.261	20	260	1348	1607	AACGTCGTCTCGCTCCTTTA	60.015	20	CGTTGACGGCTTCTTCCTT	60.382	19	269	1317	1585
CL22433Contig1	p3	(GCA)5	15	3323	3337	GTTACTACAGCAGCGAGGGC	60.044	20	CTCTTGGGGCTAGAGGGAAG	60.332	20	160	3210	3369	GAGGGCCAAAGAGACCTACC	60.074	20	CTCTTGGGGCTAGAGGGAAG	60.332	20	146	3224	3369	GTTACTACAGCAGCGAGGGC	60.044	20	GCTAGAGGGAAGCTTGTGGA	59.574	20	152	3210	3361
CL27956Contig1	p3	(GCA)5	15	1089	1103	TCTTTCGTGTTGTCCCATGA	60.088	20	AGTCAGTGCGCTTTTGGAAT	59.882	20	199	939	1137	TCTTTCGTGTTGTCCCATGA	60.088	20	AGTTCGCCGTCTCCAAACTA	59.875	20	259	939	1197	TCTTTCGTGTTGTCCCATGA	60.088	20	CAGTGCGCTTTTGGAATGTA	59.872	20	196	939	1134
CL16979Contig1	p3	(GCA)5	15	349	363	TGCACAATTTAAGCCCATGA	60.073	20	GTTCACACAAGCAATTGGCA	60.709	20	116	309	424	CCATGAGTGGAAGTCTTGGG	60.501	20	AACCCCTTGTGGAAGAGTGA	59.549	20	277	323	599	GCCCATGAGTGGAAGTCTTG	60.656	20	AACCCCTTGTGGAAGAGTGA	59.549	20	279	321	599
CL27540Contig1	p3	(GCA)5	15	855	869	TGTGAAGAGCGTCCTGTGTC	60.03	20	ACAGCCGCTAAAGTTGTGCT	60.081	20	210	714	923	GAGCGTCCTGTGTCTGTCAA	60.03	20	ACAGCCGCTAAAGTTGTGCT	60.081	20	204	720	923	TGAAGAGCGTCCTGTGTCTG	60.178	20	ACAGCCGCTAAAGTTGTGCT	60.081	20	208	716	923
CL22355Contig1	p3	(GCA)5	15	345	359	TGTGTTCGAGTGAGAGACGC	60.187	20	CCCTACACGCTATTGGTGCT	60.154	20	265	119	383	TGTTGCTGCTGCTTTGACTT	59.788	20	CCCTACACGCTATTGGTGCT	60.154	20	212	172	383	CATTGTTTCTTCGGGAGGAC	59.526	20	CCCTACACGCTATTGGTGCT	60.154	20	238	146	383
CL26511Contig1	p3	(GCA)6	18	664	681	AACAGCTTACCGCAGTCGTC	60.462	20	CTTGTGGTCCTTTTCGTGGT	60.005	20	216	590	805	AACAGCTTACCGCAGTCGTC	60.462	20	ACGTTGAGCTTATCGCTGCT	60.183	20	269	590	858	CAACACGCCAAACTCTCTCC	60.833	20	CTTGTGGTCCTTTTCGTGGT	60.005	20	256	550	805
CL14852Contig1	p3	(GCA)6	18	2366	2383	AACGGCCGTCATCAACTTAG	60.132	20	GCGTGCTTCTCTTCCTCCTA	59.717	20	275	2200	2474	CCTTCTCCAAGGCTTCAACA	60.366	20	AAAGTTCCTTCCTTGCGGAT	60.074	20	259	2300	2558	TTCTCCAAGGCTTCAACAGC	60.517	20	AAAGTTCCTTCCTTGCGGAT	60.074	20	257	2302	2558
CL35127Contig1	p3	(GCA)6	18	157	174	ATCGTTCAAACGAGAGGAGC	59.434	20	CAAAAGTGGGAGGCACAAAT	59.971	20	186	91	276	ATCGTTCAAACGAGAGGAGC	59.434	20	AAAAGTGGGAGGCACAAATG	59.971	20	185	91	275	TAACGATCCGTTTTCGGAAT	59.411	20	AAAAGTGGGAGGCACAAATG	59.971	20	161	115	275
CL27678Contig1	p3	(GCA)6	18	269	286	CCAAGCAACACGATCATCAC	60.12	20	GTGGAGCTCCTTGACTTTGC	59.997	20	116	246	361	GAAGAAGAAGCTGTGCGTCC	60.142	20	GTGGAGCTCCTTGACTTTGC	59.997	20	166	196	361	GGAAGAAGAAGCTGTGCGTC	60.142	20	GTGGAGCTCCTTGACTTTGC	59.997	20	167	195	361
CL25004Contig1	p3	(GCA)6	18	745	762	CCGTCCCCTCATCACATATC	60.158	20	TTGTTCCAGGGAGCTCTGTT	59.844	20	153	655	807	GTCCCCTCATCACATATCGC	60.312	20	TTGTTCCAGGGAGCTCTGTT	59.844	20	151	657	807	CCGTCCCCTCATCACATATC	60.158	20	AGCTGGGATAACATGGCACT	59.579	20	188	655	842
CL4424Contig1	p3	(GCA)6	18	436	453	CCTGGAACACGACCTTCAAT	59.966	20	GGAGGTTTCCGTCTCGCTA	60.346	19	172	304	475	TCAGAGGTAGCCGCTGAGAT	60.119	20	GGAGGTTTCCGTCTCGCTA	60.346	19	105	371	475	GACTTCCTCCTGGAACACGA	60.238	20	GGAGGTTTCCGTCTCGCTA	60.346	19	180	296	475
CL27097Contig1	p3	(GCA)6	18	2393	2410	CTAAAGGCAGCCAAGGACAG	60.008	20	GTTTGGCAGGTCATCCAACT	59.973	20	270	2267	2536	CTAAAGGCAGCCAAGGACAG	60.008	20	GTCTGTTGTTTGGCAGGTCA	59.726	20	277	2267	2543	CTAAAGGCAGCCAAGGACAG	60.008	20	TGTCTGTTGTTTGGCAGGTC	59.726	20	278	2267	2544
CL928Contig1	p3	(GCA)6	18	552	569	CTGTGAAGGCAGCTACACCA	60.049	20	GAATACCGCAGGAGGAATCA	60.036	20	244	436	679	GGGAGCATGATGAAAGAGGA	60.158	20	GAATACCGCAGGAGGAATCA	60.036	20	275	405	679	TGAGCTCCAAATCACATTGG	59.648	20	GAATACCGCAGGAGGAATCA	60.036	20	159	521	679
CL27014Contig1	p3	(GCA)6	18	242	259	GGAGAATACTGCAATCGGGA	60.036	20	ATCACGAGAGGAAACGATGG	60.073	20	231	207	437	GGAGAATACTGCAATCGGGA	60.036	20	CCATCACGAGAGGAAACGAT	60.073	20	233	207	439	GGAGAATACTGCAATCGGGA	60.036	20	CCTTCCAAAAAGTCCCATCA	59.903	20	247	207	453
CL4895Contig1	p3	(GCA)6	18	3645	3662	TCAACAGAGCACTCCCTCCT	59.986	20	CCGTTCCATTCTTTGATGCT	60.074	20	150	3575	3724	CAACAGAGCACTCCCTCCTC	59.986	20	CCGTTCCATTCTTTGATGCT	60.074	20	149	3576	3724	TCAACAGAGCACTCCCTCCT	59.986	20	AGTTGCCGTTCCATTCTTTG	60.11	20	155	3575	3729
CL10376Contig1	p3	(GCA)6	18	4898	4915	TTATCACCCACCACAGGGTT	60.088	20	CCAACACGGAACTTGAACCT	60.005	20	264	4755	5018	ACCTTATCACCCACCACAGG	59.697	20	CCAACACGGAACTTGAACCT	60.005	20	267	4752	5018	CTTATCACCCACCACAGGGT	59.697	20	CCAACACGGAACTTGAACCT	60.005	20	265	4754	5018
CL34487Contig1	p3	(GCA)6	18	1718	1735	TTCTTTCATCTTCCCGCTTG	60.323	20	CCCGTTAACATGAGGCTGTT	59.993	20	271	1495	1765	CCTTCTTTCATCTTCCCGCT	60.703	20	CCCGTTAACATGAGGCTGTT	59.993	20	273	1493	1765	TTCCTTCTTTCATCTTCCCG	59.24	20	CCCGTTAACATGAGGCTGTT	59.993	20	275	1491	1765
CL26521Contig1	p3	(GCA)7	21	871	891	ATGGATCCTCCGTAAAGCCT	59.925	20	GGAGATGCAGAGGTGGAAGA	60.349	20	247	802	1048	ATGGATCCTCCGTAAAGCCT	59.925	20	GAAGCTGACCGAACCTTTGA	60.375	20	217	802	1018	ATGGATCCTCCGTAAAGCCT	59.925	20	AGATGCAGAGGTGGAAGAGG	59.405	20	245	802	1046
CL37085Contig1	p3	(GCA)7	21	921	941	ATGGATCCTCCGTAAAGCCT	59.925	20	CCGACTTCTCGTTTCCTGTC	59.844	20	146	852	997	ATGGATCCTCCGTAAAGCCT	59.925	20	GTTTCCTGTCAGCTGAGCCT	59.604	20	136	852	987	CGACTCCAGAGGCAGATCAT	60.372	20	TTTCCTGTCAGCTGAGCCTT	60.134	20	230	757	986
CL8689Contig1	p3	(GCC)5	15	2410	2424	AACTGACCCAGGATCTCCCT	59.929	20	CATGCACGACAGCGTCTACT	60.08	20	261	2320	2580	AACTGACCCAGGATCTCCCT	59.929	20	ATGCACGACAGCGTCTACTG	60.08	20	260	2320	2579	AACTGACCCAGGATCTCCCT	59.929	20	AAATCAGGCTGGACAACGAC	60.119	20	214	2320	2533
CL33356Contig1	p3	(GCC)5	15	233	247	ACTTCATACCCGGCTTCCTT	59.962	20	ATGGTGTCCCAGTTGAGCTT	59.579	20	255	73	327	AACTTCATACCCGGCTTCCT	59.962	20	ATGGTGTCCCAGTTGAGCTT	59.579	20	256	72	327	CCTGCTGCGTTTGTCAAATA	59.872	20	ACGTCCACACGTTGACTTTG	59.641	20	244	125	368
CL25565Contig1	p3	(GCC)5	15	2719	2733	AGAGCGAGCTGAGCGAGTAG	60.201	20	GTGGAGAAGGTCAGCTGGAG	59.986	20	169	2626	2794	AGAGCGAGCTGAGCGAGTAG	60.201	20	TGACGACGACGAGTTGAAAG	60.025	20	248	2626	2873	AGAGCGAGCTGAGCGAGTAG	60.201	20	AAAGAATCCAAAGAGGCGGT	60.074	20	232	2626	2857
CL14835Contig1	p3	(GCC)5	15	1277	1291	AGCGTGTACTCCTGCTCCAT	59.898	20	CTCGTCGGTCGAATTTGTTT	60.11	20	227	1147	1373	CCGTCTCGAAGATTGGTCTC	59.803	20	CTCGTCGGTCGAATTTGTTT	60.11	20	158	1216	1373	GATGCTCCTTCTCCACCAAG	59.803	20	CTCGTCGGTCGAATTTGTTT	60.11	20	196	1178	1373
CL4775Contig1	p3	(GCC)5	15	7902	7916	AGTCACCTCCCACCACTTTG	60.002	20	GCCCAGGCTGTACAGTTCC	60.672	19	227	7771	7997	ACCACTTTGTACAGCGACCC	60.035	20	GCCCAGGCTGTACAGTTCC	60.672	19	216	7782	7997	GTCACCTCCCACCACTTTGT	59.859	20	GCCCAGGCTGTACAGTTCC	60.672	19	226	7772	7997
CL15485Contig1	p3	(GCC)5	15	1081	1095	ATCCATTACCGAGCAGCAAA	60.606	20	AATTTGTTCCGGCAAATGTC	59.807	20	246	911	1156	CCATTACCGAGCAGCAAAAC	60.637	20	AATTTGTTCCGGCAAATGTC	59.807	20	244	913	1156	ATCCGATCCATTACCGAGC	59.869	19	AATTTGTTCCGGCAAATGTC	59.807	20	251	906	1156
CL29332Contig1	p3	(GCC)5	15	506	520	CAAACTGGCTCAAGACTCGG	60.964	20	GTCGTCCTCCTCGTTCCTC	59.783	19	274	310	583	CCAAACTGGCTCAAGACTCG	60.964	20	GTCGTCCTCCTCGTTCCTC	59.783	19	275	309	583	GATTCTCGTCCGGACTCCTC	61.144	20	GTCGTCCTCCTCGTTCCTC	59.783	19	225	359	583
CL24668Contig1	p3	(GCC)5	15	154	168	CATCGTTGTTGTTGTCGTCC	60.008	20	GGTGGACATTGAGGGTATGG	60.05	20	260	110	369	CATCGTTGTTGTTGTCGTCC	60.008	20	GAGGAGGAGCTGATGAGTGG	59.945	20	112	110	221	CATCGTTGTTGTTGTCGTCC	60.008	20	GGAGGACTATGAAGAGGGGG	59.89	20	158	110	267
CL8705Contig1	p3	(GCC)5	15	2369	2383	CATCTTGACCATGTGATGGC	59.925	20	CTACAGAAACATGAGGGGCG	60.647	20	235	2266	2500	GTGCGAGTTCATCTTGACCA	59.837	20	CTACAGAAACATGAGGGGCG	60.647	20	244	2257	2500	CATCTTGACCATGTGATGGC	59.925	20	CACGAGCGACTCCTGATGT	59.996	19	189	2266	2454
CL5506Contig1	p3	(GCC)5	15	364	378	CATGTGTCAGGAGGCCAAC	60.105	19	CAGGTCCTTCATGGGACTGT	59.962	20	202	305	506	ATGTGTCAGGAGGCCAACC	60.951	19	CAGGTCCTTCATGGGACTGT	59.962	20	201	306	506	CATGTGTCAGGAGGCCAAC	60.105	19	GCAGGTCCTTCATGGGACT	60.064	19	203	305	507
CL11218Contig1	p3	(GCC)5	15	3680	3694	CCTACGTCATGGACGAGGAT	59.95	20	ATTGGCTGCTAGTGACAGGC	60.428	20	204	3587	3790	CCTACGTCATGGACGAGGAT	59.95	20	CATTGGCTGCTAGTGACAGG	59.465	20	205	3587	3791	CCTACGTCATGGACGAGGAT	59.95	20	TGACAGGCTCAGATTTCCAA	59.369	20	192	3587	3778
CL7926Contig1	p3	(GCC)5	15	112	126	CCTCCCAGAATGTTCCCTG	60.449	19	ATCCAGCAACGACGAAGACT	59.874	20	151	55	205	CTCCCAGAATGTTCCCTGCT	61.553	20	ATCCAGCAACGACGAAGACT	59.874	20	150	56	205	CCCAGAATGTTCCCTGCTC	60.606	19	ATCCAGCAACGACGAAGACT	59.874	20	148	58	205
CL8439Contig1	p3	(GCC)5	15	4199	4213	CGCCAGATTGTACAGAAGCA	60.011	20	AACATTGACAGGGCTTCCAC	59.973	20	153	4114	4266	ACGATGGCGAGTTATCCAAC	59.962	20	AACATTGACAGGGCTTCCAC	59.973	20	263	4004	4266	GGCCATTCCAGTCAGAACAT	59.934	20	GTTGACCAGTCGTGTGTTGG	60.047	20	225	4171	4395
CL33996Contig1	p3	(GCC)5	15	2636	2650	CGTAGTAGAAGACCAGCGCC	60.037	20	GAGGAGTACAAGGACCGGC	59.67	19	196	2538	2733	CGTAGTAGAAGACCAGCGCC	60.037	20	AGGAGTGCATCTCGGCCTAC	61.72	20	273	2538	2810	CGTAGTAGAAGACCAGCGCC	60.037	20	AGGACGACGAGGAGATGGA	60.778	19	153	2538	2690
CL25211Contig1	p3	(GCC)5	15	5247	5261	CTCGCCCACTACAAAGTGCT	60.453	20	TCGAAACCGATTGATTGACA	60.049	20	198	5210	5407	CTCGCCCACTACAAAGTGCT	60.453	20	TCATGTTCATTCGAAACCGA	60.049	20	208	5210	5417	AGCAGACGGACTTGGTCTTG	60.444	20	GCGATTGGGGAATACTGAAA	59.901	20	247	5103	5349
CL23614Contig1	p3	(GCC)5	15	793	807	CTGGGGGATTTCATCGACTA	59.887	20	CTGGTTCTCCTTCAGGTCCA	60.229	20	261	730	990	CTGGGGGATTTCATCGACTA	59.887	20	TGGTTCTCCTTCAGGTCCAG	60.229	20	260	730	989	CTGGGGGATTTCATCGACTA	59.887	20	TTACGGTTGTCCCTCTCGAT	59.55	20	233	730	962
CL18685Contig1	p3	(GCC)5	15	3472	3486	CTGGTGCTGACGTCTTGTGT	59.94	20	AAACTTGTTGGAGACGGGTG	60.005	20	268	3425	3692	CTGGTGCTGACGTCTTGTGT	59.94	20	CAAACTTGTTGGAGACGGGT	60.005	20	269	3425	3693	CTGGTGCTGACGTCTTGTGT	59.94	20	ACTTGTTGGAGACGGGTGAC	60.009	20	266	3425	3690
CL7573Contig1	p3	(GCC)5	15	879	893	CTTACCAGTACGGCTCGCTC	60.037	20	TGTGATGATCTTGGACGAGG	59.631	20	143	811	953	CTTACCAGTACGGCTCGCTC	60.037	20	CCGTCTGTGATGATCTTGGA	59.631	20	148	811	958	CTTACCAGTACGGCTCGCTC	60.037	20	CGAAGTGCTCTCCGTGTGT	60.038	19	269	811	1079
CL29580Contig1	p3	(GCC)5	15	679	693	GAAGACTGCGTCCACTGTGA	60.03	20	GATCCGAAGTGGCTGATGTT	60.081	20	218	560	777	GTTTCCAAGGAGAGAACCCC	59.912	20	GATCCGAAGTGGCTGATGTT	60.081	20	238	540	777	GACTGCGTCCACTGTGAAAA	59.88	20	GATCCGAAGTGGCTGATGTT	60.081	20	215	563	777
CL2414Contig1	p3	(GCC)5	15	1582	1596	GACCAAAGAGCGAGACCCTC	61.311	20	GCGACAAGCTTTGGAGAATC	59.962	20	171	1537	1707	GTCACCTTGACGAAGAACCC	59.555	20	TTTCGGGCCTCTTTTCTTGT	61.088	20	261	1404	1664	GTCACCTTGACGAAGAACCC	59.555	20	GTTTCGGGCCTCTTTTCTTG	61.088	20	262	1404	1665
CL35161Contig1	p3	(GCC)5	15	711	725	GAGTTGGAGAAGCAGACGCT	59.751	20	GGTGAGCAAGCACATCAAGA	59.992	20	279	681	959	GAGTTGGAGAAGCAGACGCT	59.751	20	GCCTACATCAAGGAGGTGGA	60.073	20	164	681	844	GAGTTGGAGAAGCAGACGCT	59.751	20	CATCAAGGAGGTGGAGGAGA	60.191	20	159	681	839
CL18734Contig1	p3	(GCC)5	15	2605	2619	GAGTTTTGTCAGCAGCTCCC	59.997	20	CGACGTCCTCTTTCGACTTC	59.989	20	191	2571	2761	GAGTTTTGTCAGCAGCTCCC	59.997	20	ACTTCATCTCGTCCAGCACC	60.269	20	176	2571	2746	GTCAGCAGCTCCCAGAAGAT	59.56	20	CGACGTCCTCTTTCGACTTC	59.989	20	184	2578	2761
CL27164Contig1	p3	(GCC)5	15	157	171	GCACAGTCCTTGCAGTGGTA	59.905	20	CATGGTGATCTCGTGTCGTC	60.121	20	224	19	242	AAAGCAGCCAAGAAAGCAAA	60.131	20	ATTCAACGATAGCGACCCTG	60.096	20	185	132	316	AAAGCAAAGCAGCCAAGAAA	60.131	20	ATTCAACGATAGCGACCCTG	60.096	20	190	127	316
CL3506Contig1	p3	(GCC)5	15	11798	11812	GCCTGATTTCTGAGACTGCC	59.957	20	GCTGACCAGCTACTCGGAGA	60.7	20	112	11746	11857	TGAGGTACAAGGGGATGGAG	59.92	20	GCTGACCAGCTACTCGGAGA	60.7	20	239	11619	11857	CATGAGGTACAAGGGGATGG	60.187	20	GCTGACCAGCTACTCGGAGA	60.7	20	241	11617	11857
CL2195Contig1	p3	(GCC)5	15	1459	1473	GCTTGTCCCAGTTTTTCTGC	59.859	20	GCTCATTCAAAACGGAGGAG	59.813	20	146	1378	1523	CATGAGGAGCTTGTCCCAGT	60.261	20	GCTCATTCAAAACGGAGGAG	59.813	20	154	1370	1523	GTTGCCGCTATTGTTGCTTT	60.272	20	GCTCATTCAAAACGGAGGAG	59.813	20	124	1400	1523
CL29566Contig1	p3	(GCC)5	15	645	659	GGCAGAATGTTCCCTCAAAA	60.051	20	GGTGGCCAGTTTCTCACATT	59.973	20	219	569	787	GCGGGACAAGAAGGACAATA	60.074	20	GGTGGCCAGTTTCTCACATT	59.973	20	264	524	787	GAATGTTCCCTCAAAACCGA	59.91	20	GGTGGCCAGTTTCTCACATT	59.973	20	215	573	787
CL25782Contig1	p3	(GCC)5	15	227	241	GGCAGGAAGACAGTCCGATA	60.218	20	GCCAGTCTTACCCTGACTCG	59.867	20	251	69	319	GGCAGGAAGACAGTCCGATA	60.218	20	CGCCAGTCTTACCCTGACTC	59.867	20	252	69	320	GCTTGTACGTAGGGCAGGAA	60.27	20	GCCAGTCTTACCCTGACTCG	59.867	20	263	57	319
CL28217Contig1	p3	(GCC)5	15	279	293	GGGATGTTGTAAATCTGCCG	60.331	20	CAGAGAGGGCTGTCCAATTC	59.803	20	176	237	412	GGGATGTTGTAAATCTGCCG	60.331	20	CAACGCCTCCAAGACTGACT	60.444	20	249	237	485	ATTTCTGTCCGCTGATGGAC	60.081	20	CTAACTTTGCCCAGGCCTCT	60.753	20	276	100	375
CL641Contig1	p3	(GCC)5	15	1529	1543	GGGTCTCCGACTAAGGGTTC	59.935	20	GGACTTGGAAAAACACGCAT	59.978	20	280	1420	1699	CTCCGACTAAGGGTTCTCCC	60.067	20	GGACTTGGAAAAACACGCAT	59.978	20	276	1424	1699	GGGTCTCCGACTAAGGGTTC	59.935	20	TGCACCAGAAAAGCACTCAC	60.032	20	261	1420	1680
CL1210Contig1	p3	(GCC)5	15	448	462	GGTCCTCTTCTCTCCCATCC	60.012	20	GACAAGCGATTGAGGGGAC	60.616	19	250	238	487	ATTTCCACCCTGGTGATCC	59.577	19	CTCCCGAGAGGACGAAAGAT	60.725	20	168	402	569	GCATTTCCACCCTGGTGAT	60.741	19	CTCCCGAGAGGACGAAAGAT	60.725	20	170	400	569
CL17917Contig1	p3	(GCC)5	15	1717	1731	GTGGACGTCATGAGAGAGCA	59.988	20	GAGTCTCAGCATTGGCATCA	59.95	20	256	1587	1842	TGTGGACGTCATGAGAGAGC	59.988	20	GAGTCTCAGCATTGGCATCA	59.95	20	257	1586	1842	TGGACGTCATGAGAGAGCAG	60.138	20	GAGTCTCAGCATTGGCATCA	59.95	20	255	1588	1842
CL30776Contig1	p3	(GCC)5	15	174	188	GTGGCAGTTCTGTGGCTGTA	59.905	20	CGTGTAGTCGGGGTTGATCT	59.989	20	259	29	287	AGGCTGGTTGTACGTGTGTG	59.666	20	CGTGTAGTCGGGGTTGATCT	59.989	20	190	98	287	AGGCTGGTTGTACGTGTGTG	59.666	20	AGCCCCAGGAGAAAGAACAT	60.074	20	228	98	325
CL13342Contig1	p3	(GCC)5	15	4228	4242	GTGGTTACCGTGGTGATGGT	60.555	20	CACGGTATGCTGATGAGTGG	60.136	20	234	4110	4343	GTGGTGGTTACCGTGGTGAT	60.555	20	CACGGTATGCTGATGAGTGG	60.136	20	237	4107	4343	GTGGTTACCGTGGTGATGGT	60.555	20	GCACGGTATGCTGATGAGTG	60.296	20	235	4110	4344
CL14173Contig1	p3	(GCC)5	15	771	785	GTTCTCGGATCCATTCCCTC	60.801	20	GGCAGGGTGTTCAACAAAGT	60.012	20	195	694	888	GCTACCGCTAACAAGGCTTC	59.138	20	GGCAGGGTGTTCAACAAAGT	60.012	20	155	734	888	GTTCTCGGATCCATTCCCTC	60.801	20	CGACACTGCAGCAAAGAAAA	60.172	20	274	694	967
CL14492Contig1	p3	(GCC)5	15	2212	2226	GTTTGAAGGAGCAGGTCGAG	59.989	20	TAACCATCCAGGACTACCGC	59.955	20	211	2068	2278	CTGGTTTGAAGGAGCAGGTC	59.844	20	TAACCATCCAGGACTACCGC	59.955	20	214	2065	2278	GTTTGAAGGAGCAGGTCGAG	59.989	20	GTTCATCCTCTACAACCGCC	59.556	20	255	2068	2322
CL4217Contig1	p3	(GCC)5	15	642	656	GTTTGCCTTTTCGTTGGTGT	60.015	20	GTCAACGTGGACAAGTGTGG	60.047	20	255	445	699	CCAGGAGAGCTGGATCAAAG	59.943	20	GTCAACGTGGACAAGTGTGG	60.047	20	183	517	699	AGTTTGCCTTTTCGTTGGTG	60.147	20	GTCAACGTGGACAAGTGTGG	60.047	20	256	444	699
CL24377Contig1	p3	(GCC)5	15	2812	2826	GTTTTCGGCACCTTTGAGAT	59.174	20	CTCTCCAGCAGGTCGTAAGG	60.005	20	170	2779	2948	GTTTTCGGCACCTTTGAGAT	59.174	20	GTGGTCCAGTTCGTTGAGGT	60.009	20	243	2779	3021	GTTTTCGGCACCTTTGAGAT	59.174	20	CTCCAGCAGGTCGTAAGGTC	59.867	20	168	2779	2946
CL32406Contig1	p3	(GCC)5	15	163	177	TAGTTTTGGAAACGGAGGCA	60.608	20	TCAGTTTCCGCTTTGGACTT	59.853	20	270	44	313	TAGTTTTGGAAACGGAGGCA	60.608	20	CGCAGACTGGTATTCGGACT	60.277	20	235	44	278	GCGCGTCCAACTCTTTTATT	59.365	20	CGCAGACTGGTATTCGGACT	60.277	20	256	23	278
CL13163Contig1	p3	(GCC)5	15	1399	1413	TCAAAGTTGAAGTCCAGCGA	59.566	20	GCCAAGAACCAGATGCAGAT	60.226	20	245	1213	1457	GATGGACATGTCGTCCAGGT	60.818	20	GCCAAGAACCAGATGCAGAT	60.226	20	168	1290	1457	GACGGTCTCCATGTCGATCT	60.08	20	CTCATGTCCCTCAACCACG	60.096	19	228	1260	1487
CL8593Contig1	p3	(GCC)5	15	3013	3027	TCTGGAATGTGCGTTTGTGT	60.16	20	AGCCAAGTTCGTTCAGGTGT	59.769	20	261	2842	3102	GTCTGGAATGTGCGTTTGTG	60.16	20	AGCCAAGTTCGTTCAGGTGT	59.769	20	262	2841	3102	CTGGAATGTGCGTTTGTGTC	60.16	20	AGCCAAGTTCGTTCAGGTGT	59.769	20	260	2843	3102
CL8580Contig1	p3	(GCC)5	15	1736	1750	TCTTCAGCTGCCAGTTCTCA	59.855	20	TCTGAAGAGGAACTGTGCCC	60.386	20	220	1626	1845	TTCTCACGTGATTTGGAACG	59.691	20	TCTGAAGAGGAACTGTGCCC	60.386	20	206	1640	1845	GGTCTTCAGCTGCCAGTTCT	59.604	20	TCTGAAGAGGAACTGTGCCC	60.386	20	222	1624	1845
CL6760Contig1	p3	(GCC)5	15	798	812	TGAACCCGAGTAGGTTCCAG	60.103	20	GGAGCAGATGGAACGAAAGA	60.34	20	132	711	842	ACCCGAGTAGGTTCCAGGTT	59.856	20	GGAGCAGATGGAACGAAAGA	60.34	20	129	714	842	AACCCGAGTAGGTTCCAGGT	59.856	20	GGAGCAGATGGAACGAAAGA	60.34	20	130	713	842
CL16262Contig1	p3	(GCC)5	15	3121	3135	TGTTGAGCTCGTCCAGTTTG	60.025	20	AGTGGCCTTTCTGAGTGCAT	59.874	20	265	2931	3195	TGTTGAGCTCGTCCAGTTTG	60.025	20	GCCTTTCTGAGTGCATCCAT	60.226	20	261	2931	3191	AGCTTGAGCGAAAGGACGTA	60.154	20	AGTGGCCTTTCTGAGTGCAT	59.874	20	182	3014	3195
CL32172Contig1	p3	(GCC)5	15	301	315	TTTGCACTCAGCTCACATCC	59.992	20	TGATGAGGAGGAGGAAGAGG	59.329	20	209	147	355	CAGCTTTGCACTCAGCTCAC	59.929	20	TGATGAGGAGGAGGAAGAGG	59.329	20	213	143	355	AGCTTTGCACTCAGCTCACA	59.929	20	TGATGAGGAGGAGGAAGAGG	59.329	20	212	144	355
CL21193Contig1	p3	(GCC)6	18	179	196	ACCAAGGTGGTGAACAGGTC	59.859	20	CCGGAGAAAACGATGGAGTA	60.066	20	269	50	318	GAACAGGTCCGACAGGTAGC	59.727	20	CCGGAGAAAACGATGGAGTA	60.066	20	258	61	318	AGCGCTGCCTCTTCTTCTTT	60.782	20	AGCTACAACCGGTGGACATC	59.997	20	275	141	415
CL11795Contig1	p3	(GCC)6	18	458	475	AGGTGTACCACTCTCCCGTC	59.027	20	GACCTTTTCTCCAGAGCGTG	59.989	20	259	402	660	GAGGTGTACCACTCTCCCGT	59.027	20	ACCTTTTCTCCAGAGCGTGA	59.989	20	259	401	659	GAGGTGTACCACTCTCCCGT	59.027	20	GACCTTTTCTCCAGAGCGTG	59.989	20	260	401	660
CL19822Contig1	p3	(GCC)6	18	3340	3357	ATGGACACAAAGGCCAAGAC	59.973	20	AAGGGTCACCATAGAGCACG	60.134	20	234	3184	3417	TGGACTGTTTGGAATGGACA	59.935	20	AAGGGTCACCATAGAGCACG	60.134	20	247	3171	3417	TGCCGATAACCACTAAAGCC	60.096	20	AAGGGTCACCATAGAGCACG	60.134	20	114	3304	3417
CL5448Contig1	p3	(GCC)6	18	4111	4128	CAACACTGGAGGCTTGTTGA	59.873	20	CCAGAGGTTTGGAAGATGGA	60.042	20	258	3933	4190	TCGTCCTCGCTCTCTTTCTC	59.827	20	TCAGCATCAACAAGTCGGAG	59.984	20	187	4081	4267	AAGCTGCTGCAGGAAGTGAT	60.164	20	CCAGAGGTTTGGAAGATGGA	60.042	20	207	3984	4190
CL641Contig1	p3	(GCC)6	18	2568	2585	CAATGTGGGTTGGGCTTACT	59.853	20	GTGGGAGGAGCTAGAGGGAC	60.216	20	234	2410	2643	CAATGTGGGTTGGGCTTACT	59.853	20	AGTGGGAGGAGCTAGAGGGA	60.349	20	235	2410	2644	CAATGTGGGTTGGGCTTACT	59.853	20	TGGGAGGAGCTAGAGGGACT	60.349	20	233	2410	2642
CL25887Contig1	p3	(GCC)6	18	4011	4028	CATGCACTATTCCAGGGTCA	59.522	20	GACTATCGGAAGGGGGACTC	59.896	20	177	3982	4158	GCATGCACTATTCCAGGGTC	60.492	20	GACTATCGGAAGGGGGACTC	59.896	20	178	3981	4158	TTGACGGACATCTACCCCAC	60.78	20	GACTATCGGAAGGGGGACTC	59.896	20	232	3927	4158
CL1260Contig1	p3	(GCC)6	18	653	670	CGGAGATTCCCATATTGGTG	60.148	20	AGATTCGACGTGAGACAGGC	60.418	20	136	601	736	GCGTGGAGAGTTTTCAGCTT	59.621	20	AGATTCGACGTGAGACAGGC	60.418	20	202	535	736	GACCTGAAAAGCGAGAACGA	60.517	20	AGATTCGACGTGAGACAGGC	60.418	20	229	508	736
CL24614Contig1	p3	(GCC)6	18	1978	1995	GAGCGGAAGTTGGATTTGAG	59.813	20	CACCCCAACAACAACAACAG	59.89	20	272	1759	2030	TTGAGGTACTTAGCTCCGGG	59.331	20	CACCCCAACAACAACAACAG	59.89	20	257	1774	2030	CTGTGACTGGTAGCTCTTGGG	59.915	21	CACCCCAACAACAACAACAG	59.89	20	126	1905	2030
CL11540Contig1	p3	(GCC)6	18	1752	1769	TTGAGCAGCTTCGTGTGACT	59.776	20	ACTGTCCGGACTACACGGTC	60.033	20	169	1692	1860	TTCGTGTGACTGTTGGGAAG	59.72	20	ACTGTCCGGACTACACGGTC	60.033	20	160	1701	1860	CTTCGTGTGACTGTTGGGAA	59.72	20	ACTGTCCGGACTACACGGTC	60.033	20	161	1700	1860
CL11545Contig1	p3	(GCC)6	18	2254	2271	TTGCCTCTCGGTGTTCTCTT	59.989	20	ACCCTCGATGAGGAGGAACT	60.073	20	224	2131	2354	CTGCAGGTAGAGGATGAGCC	59.973	20	ACCCTCGATGAGGAGGAACT	60.073	20	279	2076	2354	AGGATGAGCCCCTTCAAGAT	60.037	20	ACCCTCGATGAGGAGGAACT	60.073	20	269	2086	2354
CL24573Contig1	p3	(GCC)7	21	1529	1549	GTCCTTCATGGAGTGCAGGT	60.12	20	TCAAATCCGTGAACCAGTTG	59.541	20	272	1306	1577	GTCCTTCATGGAGTGCAGGT	60.12	20	GCTTCAAATCCGTGAACCAG	60.636	20	275	1306	1580	GTCCTTCATGGAGTGCAGGT	60.12	20	CCGTGAACCAGTTGAGGAA	59.66	19	266	1306	1571
CL5193Contig1	p3	(GCG)5	15	246	260	AAAGAGGCTCGCTGTGACAT	60.02	20	GGAAAATCCCTCTCTGGAGC	60.154	20	107	202	308	AAAGAGGCTCGCTGTGACAT	60.02	20	AACACCAAACTCCAAACCCA	60.246	20	205	202	406	AAAGAGGCTCGCTGTGACAT	60.02	20	TGCGTTCATTGGCTAAAACA	60.251	20	221	202	422
CL1577Contig1	p3	(GCG)5	15	297	311	AACTGAAAGCCTCCACCTTG	59.328	20	CCTAGTCAGCTCCTCCAACG	60.005	20	219	212	430	AACTGAAAGCCTCCACCTTG	59.328	20	CTCCCAACCCCTTCCTAGTC	59.928	20	232	212	443	CCGCTCCAAAATTGAAAACT	59.202	20	CCTAGTCAGCTCCTCCAACG	60.005	20	278	153	430
CL8186Contig1	p3	(GCG)5	15	1612	1626	AATGAAGGCAATGGAGCAAC	60.081	20	GGAATCTGGCTCTGCTTGTC	59.957	20	222	1433	1654	ATTGCCAGCTTGACTGGTCT	59.874	20	GGAATCTGGCTCTGCTTGTC	59.957	20	200	1455	1654	AGATTGCCAGCTTGACTGGT	59.874	20	GGAATCTGGCTCTGCTTGTC	59.957	20	202	1453	1654
CL28223Contig1	p3	(GCG)5	15	910	924	ACAGAGTCGTGCAGCTTGTC	59.21	20	AAAAGCTGCTTGTAAGGGCA	60.018	20	258	801	1058	TTCAGGAAGCCCAACTTCAC	60.232	20	ACACACTCAGCTTTCGCTTG	59.239	20	280	744	1023	ACAGAGTCGTGCAGCTTGTC	59.21	20	GCAGCTGCGTACTGAACAAC	59.67	20	241	801	1041
CL16699Contig1	p3	(GCG)5	15	704	718	ACCTGGTTCCTCTCTCCCAC	60.504	20	TCGAGCCACAACTTGAGCTA	59.74	20	249	507	755	TTTGCTTGTCCTCTCGAACA	59.566	20	GCCACCACTTAAGCTAGCCA	60.407	20	111	680	790	TTTGCTTGTCCTCTCGAACA	59.566	20	ACTTAAGCTAGCCACACGGC	59.545	20	105	680	784
CL19674Contig1	p3	(GCG)5	15	4573	4587	ACGCGTACAGGCTTCAGAGT	60.081	20	TCTTTTTGGTCAGGGTGTCC	59.943	20	252	4494	4745	ACGCGTACAGGCTTCAGAGT	60.081	20	TTTTGTAAGGGAACGATGGG	59.795	20	231	4494	4724	ACGCGTACAGGCTTCAGAGT	60.081	20	TTGTAAGGGAACGATGGGAC	59.79	20	229	4494	4722
CL4428Contig1	p3	(GCG)5	15	134	148	ACGGCAAAACAAAACCTCAC	60.015	20	AGTCTTTCCGATGAAATGCG	60.214	20	159	100	258	ACGGCAAAACAAAACCTCAC	60.015	20	ACTTGAAGCAAAATGTCGGC	60.257	20	209	100	308	ACGGCAAAACAAAACCTCAC	60.015	20	CATGTTTGAAACGCATCTCG	60.257	20	252	100	351
CL650Contig1	p3	(GCG)5	15	3824	3838	ACGTGTGATGACACCCAGAA	60.005	20	GCCTTTCTGATGGAGGTGAG	59.803	20	184	3730	3913	ACGTGTGATGACACCCAGAA	60.005	20	CTTTCTGATGGAGGTGAGCC	59.803	20	182	3730	3911	ACGTGTGATGACACCCAGAA	60.005	20	CCTTTCTGATGGAGGTGAGC	59.803	20	183	3730	3912
CL37027Contig1	p3	(GCG)5	15	1925	1939	ACTCTTCCTCACGAGTCCCA	59.835	20	TCCCAAAAGCAAGGGTACAG	60.103	20	236	1742	1977	ACTCTTCCTCACGAGTCCCA	59.835	20	CTCCCAAAAGCAAGGGTACA	60.103	20	237	1742	1978	TCTTCCTCACGAGTCCCATC	60.199	20	TCCCAAAAGCAAGGGTACAG	60.103	20	234	1744	1977
CL36117Contig1	p3	(GCG)5	15	67	81	AGCAGCAGTACTACCAGTCGC	59.722	21	TCCAAAAGCAAAGGGAAAAA	59.671	20	200	15	214	GCAGCAGTACTACCAGTCGCT	59.722	21	TCCAAAAGCAAAGGGAAAAA	59.671	20	199	16	214	GCAGCAGTACTACCAGTCGC	58.705	20	TCCAAAAGCAAAGGGAAAAA	59.671	20	199	16	214
CL2608Contig1	p3	(GCG)5	15	855	869	AGGACTCCTCCATTCTGGGT	59.929	20	GACCTCTGTGCCTCTTGGTC	59.841	20	131	771	901	AGGACTCCTCCATTCTGGGT	59.929	20	TGACTTGCGTCTGACCTCTG	60.178	20	143	771	913	ACAAAGGATGGTGCAGGAAG	60.111	20	GACCTCTGTGCCTCTTGGTC	59.841	20	107	795	901
CL1651Contig1	p3	(GCG)5	15	1115	1129	CAAGGGATGAGGAACCTGAA	60.042	20	GTGGTCATGCTGTGCTGTTT	59.758	20	264	1055	1318	GGATGAGGAACCTGAAGTGG	59.505	20	GTGGTCATGCTGTGCTGTTT	59.758	20	260	1059	1318	GGGATGAGGAACCTGAAGTG	59.505	20	GTGGTCATGCTGTGCTGTTT	59.758	20	261	1058	1318
CL24678Contig1	p3	(GCG)5	15	298	312	CAGAGAGGAGGAAGACGGTG	59.978	20	GGACGCCAACAACGAATACT	60	20	154	196	349	CTCGTGTTCGCCGTAGTGTA	59.928	20	GGACGCCAACAACGAATACT	60	20	259	91	349	AGAGGAGGAAGACGGTGACA	59.835	20	GGACGCCAACAACGAATACT	60	20	151	199	349
CL6562Contig1	p3	(GCG)5	15	484	498	CCAACGAGGAGTACTACGGC	59.757	20	TGATCAATTCTTTGGGGGAG	59.864	20	249	357	605	GAGGAGCTGAAAAAGGCTCA	59.694	20	TGATCAATTCTTTGGGGGAG	59.864	20	223	383	605	CCAACGAGGAGTACTACGGC	59.757	20	TTGATCAATTCTTTGGGGGA	60.244	20	250	357	606
CL14862Contig1	p3	(GCG)5	15	1348	1362	CCACAAATCATGAACGAACG	59.964	20	CAAAATGCAACAGCTCAGGA	59.988	20	179	1283	1461	ACACACTCGTCTCGCCTCTT	60.057	20	CAAAATGCAACAGCTCAGGA	59.988	20	143	1319	1461	CTCGTCTCGCCTCTTTTCAC	60.134	20	CAAAATGCAACAGCTCAGGA	59.988	20	138	1324	1461
CL28426Contig1	p3	(GCG)5	15	1317	1331	CCTTTCTCTGCAGCGAGTTT	59.757	20	AGCAACAGCAGCAGCAATC	60.312	19	261	1220	1480	TCCTTTCTCTGCAGCGAGTT	60.277	20	AGCAACAGCAGCAGCAATC	60.312	19	262	1219	1480	CCTTTCTCTGCAGCGAGTTT	59.757	20	GTTCCGGTTCTGGTCAAGG	60.494	19	226	1220	1445
CL35729Contig1	p3	(GCG)5	15	96	110	CGCTCCTCGCACTACTTCTC	60.299	20	GCCAAGGTGAGTTCGTAAGC	59.882	20	248	59	306	GCTCCTCGCACTACTTCTCG	60.299	20	GCCAAGGTGAGTTCGTAAGC	59.882	20	247	60	306	AACGCTCCTCGCACTACTTC	59.644	20	GCCAAGGTGAGTTCGTAAGC	59.882	20	250	57	306
CL2169Contig1	p3	(GCG)5	15	576	590	CGGACAAAGAGTCCCAAAAG	59.705	20	ACGTGGATGTTCTCTTTGCC	60.119	20	146	539	684	CGGACAAAGAGTCCCAAAAG	59.705	20	TGGATGTTCTCTTTGCCCAT	60.461	20	143	539	681	CGGACAAAGAGTCCCAAAAG	59.705	20	GATGTTCTCTTTGCCCATGC	60.613	20	141	539	679
CL29944Contig1	p3	(GCG)5	15	757	771	CGGGTCAAAGAAAACCTCAA	60.081	20	GGAGTTCTGAAGCCGAGTTG	59.989	20	157	677	833	CTTGAAGGAATCGAAGGACG	59.807	20	GGAGTTCTGAAGCCGAGTTG	59.989	20	278	556	833	CAGGCAGAAGGAGGAGGAG	60.072	19	GGAGTTCTGAAGCCGAGTTG	59.989	20	203	631	833
CL846Contig1	p3	(GCG)5	15	1436	1450	CTCCTGAGAGGAAGACGTGG	59.978	20	GGGGGACAGGACTAAAAAGG	59.799	20	235	1287	1521	CCTCCTGAGAGGAAGACGTG	59.978	20	GGGGGACAGGACTAAAAAGG	59.799	20	236	1286	1521	TCATTAGCGGGTGGTTTTTC	59.938	20	GGGGGACAGGACTAAAAAGG	59.799	20	264	1258	1521
CL2400Contig1	p3	(GCG)5	15	1973	1987	CTTTATGGAGGCTACGCTGC	60.003	20	ATGGCTCCAACACCATAAGC	59.962	20	170	1909	2078	GGCCTATCAGGATGGGTTTT	60.152	20	ATGGCTCCAACACCATAAGC	59.962	20	204	1875	2078	CTTTATGGAGGCTACGCTGC	60.003	20	CTCGTCCGTAGCTGTCACTG	59.641	20	109	1909	2017
CL17909Contig1	p3	(GCG)5	15	464	478	GAAGCTGAGCTCCTTTCTGG	59.308	20	GTCACCGGAGTCTTAGCGAC	59.874	20	260	285	544	GAAGCTGAGCTCCTTTCTGG	59.308	20	TTGGTCACCGGAGTCTTAGC	60.255	20	263	285	547	AAGCTGAGCTCCTTTCTGGG	61.027	20	GTCACCGGAGTCTTAGCGAC	59.874	20	259	286	544
CL24841Contig1	p3	(GCG)5	15	1520	1534	GACAGAGGATCCAGGTCCAA	60.048	20	GGGTCTCCGACTAAGGGTTC	59.935	20	179	1465	1643	GACAGAGGATCCAGGTCCAA	60.048	20	GAAGGGTCTCCGACTAAGGG	60.067	20	182	1465	1646	GACAGAGGATCCAGGTCCAA	60.048	20	CTCCGACTAAGGGTTCTCCC	60.067	20	175	1465	1639
CL8185Contig1	p3	(GCG)5	15	759	773	GAGCAATCCAGCCAAATGAT	60.043	20	TTGGAGAGTGCAATGTGTCC	59.682	20	249	623	871	GAGCAATCCAGCCAAATGAT	60.043	20	GGAGAGTGCAATGTGTCCAA	59.682	20	247	623	869	GCCAAGAATAACTTGGGCCT	60.451	20	TTGGAGAGTGCAATGTGTCC	59.682	20	182	690	871
CL32269Contig1	p3	(GCG)5	15	175	189	GATTGAAGCTTGGAAGGACG	59.813	20	AGGTGGAAATTGACTGTGGC	59.973	20	273	147	419	ATCGTTTTGGAATGCTGGAG	60.074	20	TGCCTTGCCTTTTCTCATTT	59.823	20	185	32	216	ATCGTTTTGGAATGCTGGAG	60.074	20	GCCTTGCCTTTTCTCATTTG	59.823	20	184	32	215
CL6064Contig1	p3	(GCG)5	15	228	242	GCATGGTATTGTTTGCGATG	59.96	20	TCGAGAAGTAGCCGTTAGCC	59.615	20	100	178	277	GGGACTGGGGTTACCAAAAT	59.919	20	TCGAGAAGTAGCCGTTAGCC	59.615	20	275	3	277	CATGGTATTGTTTGCGATGC	59.96	20	GACGTCGAGAAGTAGCCGTT	59.501	20	103	179	281
CL35628Contig1	p3	(GCG)5	15	675	689	GGCAACTTCTCGTCCTTCAA	60.375	20	GTCCCAAAGAGCAACGAGAC	59.851	20	279	647	925	GGCAACTTCTCGTCCTTCAA	60.375	20	GGGCTTTGAGATCGAACTTG	59.813	20	230	647	876	GGCAACTTCTCGTCCTTCAA	60.375	20	TTTTTATGGGGGCTTTGAGA	59.52	20	239	647	885
CL12955Contig1	p3	(GCG)5	15	523	537	GTGCGGTTTGGAAAATGCT	61.027	19	AAAGTGGCGAGGAAGGAGAG	60.892	20	267	359	625	GATCGGAGTCGCTGTCGT	59.944	18	AAAGTGGCGAGGAAGGAGAG	60.892	20	210	416	625	ATCGGAGTCGCTGTCGTC	59.944	18	AAAGTGGCGAGGAAGGAGAG	60.892	20	209	417	625
CL4033Contig1	p3	(GCG)5	15	4027	4041	TAGACCACGACGACGACAAG	59.897	20	TTCTTGTGCTGCTTGAATGG	59.988	20	147	3997	4143	TAGACCACGACGACGACAAG	59.897	20	TGCTGGTCAAGCAAGTTTTG	60.027	20	105	3997	4101	TTTTGAGTGTGCCTCACCTG	59.873	20	TGCTGGTCAAGCAAGTTTTG	60.027	20	250	3852	4101
CL5406Contig1	p3	(GCG)5	15	482	496	TCAAGACAGCGGGAGTTTCT	59.989	20	GCGAAATTCGGGTACAGTTC	59.574	20	277	298	574	CTCAAGACAGCGGGAGTTTC	59.989	20	GCGAAATTCGGGTACAGTTC	59.574	20	278	297	574	TCAAGACAGCGGGAGTTTCT	59.989	20	CGAAATTCGGGTACAGTTCG	60.493	20	276	298	573
CL5506Contig1	p3	(GCG)5	15	1235	1249	TCATCGTCGTTCTTGTCCAG	59.831	20	ACTGGCTATGAGGATGTGGG	59.95	20	153	1170	1322	GTCATCGTCGTTCTTGTCCA	59.682	20	ACTGGCTATGAGGATGTGGG	59.95	20	154	1169	1322	TCATCGTCGTTCTTGTCCAG	59.831	20	GTGGCTCCTACCTCGTCAAA	60.255	20	249	1170	1418
CL10366Contig1	p3	(GCG)5	15	407	421	TCCCCCTCTACCACCTCTTT	59.928	20	GGCACTCGGGACACTTGTAG	60.711	20	190	352	541	TCCCCCTCTACCACCTCTTT	59.928	20	GTTGTACTGCAGGTTGTCGG	59.213	20	168	352	519	TCGGTAGTGTGCTTTCCTCC	60.255	20	GGCACTCGGGACACTTGTAG	60.711	20	213	329	541
CL12974Contig1	p3	(GCG)5	15	6312	6326	TCCTTGACACAGTCGCTCAC	60.03	20	AGACTCCAGTGCATCAACCC	60.12	20	213	6164	6376	AGTTCTCCTCCTCCAGCTCC	59.952	20	AGACTCCAGTGCATCAACCC	60.12	20	122	6255	6376	GTTCTCCTCCTCCAGCTCCT	59.952	20	AGACTCCAGTGCATCAACCC	60.12	20	121	6256	6376
CL792Contig1	p3	(GCG)5	15	305	319	TGCACAAGTTTGAGGAGACG	60.025	20	GAGGAGGAGATGCTGGACAC	59.799	20	232	223	454	GCCGCCGATGAGATTATTTA	60.026	20	GAGGAGGAGATGCTGGACAC	59.799	20	206	249	454	AAAGACACCGACGAACCAAG	60.149	20	GAGGAGGAGATGCTGGACAC	59.799	20	268	187	454
CL2900Contig1	p3	(GCG)5	15	6319	6333	TTCATCGACTTCATCGTGGA	60.201	20	AAGTCCGTCTGTCCGTCATC	60.12	20	215	6155	6369	TTCATCGACTTCATCGTGGA	60.201	20	GAAGTCCGTCTGTCCGTCAT	60.12	20	216	6155	6370	AGTCGCAGATCGGTTTCATC	60.226	20	AAGTCCGTCTGTCCGTCATC	60.12	20	229	6141	6369
CL21229Contig1	p3	(GCG)5	15	449	463	TTTACCCGTCCTCTGGTCAC	59.966	20	ATGACGTCGCAGAACAAGC	60.008	19	249	350	598	CTTTACCCGTCCTCTGGTCA	60.103	20	ATGACGTCGCAGAACAAGC	60.008	19	250	349	598	TTTGACTTCTCGTCGTGTGC	60.032	20	CGAAGTCTTCCGCCTCTTC	60.081	19	233	290	522
CL28413Contig1	p3	(GCG)6	18	565	582	ACGATGAGGTCCACAGAACC	59.969	20	CTCACCGGGTTCAAACACTT	60.005	20	279	500	778	GACGGAGCATAAACCGTTGT	60	20	AAGTGAGCATTGTTTTGGGC	60.118	20	234	397	630	ACGATGAGGTCCACAGAACC	59.969	20	AAGTGAGCATTGTTTTGGGC	60.118	20	131	500	630
CL33356Contig1	p3	(GCG)6	18	478	495	AGCTCAACTGGGACACCATC	60.12	20	ATGCTCTTTTTGGCATCCAG	60.214	20	241	309	549	AGCTCAACTGGGACACCATC	60.12	20	TGTTCATGCTCTTTTTGGCA	60.379	20	246	309	554	AGCTCAACTGGGACACCATC	60.12	20	TATCGGAGGAAGATGCCAAT	59.486	20	265	309	573
CL30549Contig1	p3	(GCG)6	18	112	129	AGGCAGTTCAGGAAAGTTGG	59.328	20	TGGGATTTTTAACAGCTCGC	60.209	20	130	74	203	GGCAGTTCAGGAAAGTTGGT	59.187	20	TGGGATTTTTAACAGCTCGC	60.209	20	129	75	203	AGGCAGTTCAGGAAAGTTGG	59.328	20	TTTAACAGCTCGCCTTGTGA	59.609	20	123	74	196
CL1806Contig1	p3	(GCG)6	18	773	790	AGGCGTGGTAGTGGTTGC	59.707	18	GGAATCCAGGTGGAAGATGA	59.862	20	217	728	944	GCAGGCGTGGTAGTGGTT	59.707	18	GGAATCCAGGTGGAAGATGA	59.862	20	219	726	944	GCAGGCGTGGTAGTGGTT	59.707	18	GAGGAGCAATCCAAGTTCCA	60.195	20	246	726	971
CL4476Contig1	p3	(GCG)6	18	930	947	ATCCTCAATCGGTGGTCAAA	60.317	20	AAGGCGACGTCAACCTGG	62.255	18	260	717	976	TCCTCAATCGGTGGTCAAAT	60.317	20	AAGGCGACGTCAACCTGG	62.255	18	259	718	976	GATTTCTGCAGACACGTTCG	59.445	20	AAGGCGACGTCAACCTGG	62.255	18	108	869	976
CL2352Contig1	p3	(GCG)6	18	1901	1918	CAAAGCGTTTCTCACCACAA	59.881	20	CAGGATGACGTCACAGCG	59.973	18	194	1843	2036	CAAAGCGTTTCTCACCACAA	59.881	20	GGCGGGTCTCCGTTAAGT	60.073	18	134	1843	1976	CAAAGCGTTTCTCACCACAA	59.881	20	ATGGCAGGATGACGTCACAG	62.148	20	198	1843	2040
CL2550Contig1	p3	(GCG)6	18	402	419	CCCTACTCTTCGCCCGTATT	60.463	20	AATGGAGGTCGTTGTCGTTC	59.973	20	247	286	532	TACTCTTCGCCCGTATTCCA	60.597	20	AATGGAGGTCGTTGTCGTTC	59.973	20	244	289	532	CCCTACTCTTCGCCCGTATT	60.463	20	TCGTTCTCGGACTCCATCTT	59.803	20	233	286	518
CL5070Contig1	p3	(GCG)6	18	440	457	CCCTGGTTCCTCCTTTCTTC	60.045	20	GTTAATTCGGGTCGGGTGTA	59.685	20	274	293	566	TCCTCCTTTCTTCACTCCCA	59.773	20	CACAACCGTTAATTCGGGTC	60.227	20	274	300	573	TCCTCCTTTCTTCACTCCCA	59.773	20	GTTAATTCGGGTCGGGTGTA	59.685	20	267	300	566
CL24547Contig1	p3	(GCG)6	18	713	730	CCTACACCTACGCTCGTTCC	59.757	20	GAACACTCTGCTGTCACCCA	59.872	20	239	625	863	CCTACACCTACGCTCGTTCC	59.757	20	TGAACACTCTGCTGTCACCC	59.872	20	240	625	864	CCCTACACCTACGCTCGTTC	59.757	20	GAACACTCTGCTGTCACCCA	59.872	20	240	624	863
CL28110Contig1	p3	(GCG)6	18	655	672	CCTGCTCTCTTCAACGTCTTG	60.178	21	AAATCTGTCGGATCTGCGTC	60.226	20	259	492	750	CCTGCTCTCTTCAACGTCTTG	60.178	21	TCCGTGTGGTAAATCTGTCG	59.566	20	269	492	760	CCTGCTCTCTTCAACGTCTTG	60.178	21	CGTGTGGTAAATCTGTCGGA	59.566	20	267	492	758
CL35564Contig1	p3	(GCG)6	18	1719	1736	GAGCACCAGATGAAAGAGCC	59.957	20	ACTCGGACGTAAGGAAAGGG	60.488	20	270	1603	1872	CACCAGATGAAAGAGCCTCC	59.803	20	ACTCGGACGTAAGGAAAGGG	60.488	20	267	1606	1872	GAGCACCAGATGAAAGAGCC	59.957	20	CGTGACTCGGACGTAAGGA	59.839	19	274	1603	1876
CL4792Contig1	p3	(GCG)6	18	708	725	GCCCTCCTTTTCCTCTTGTC	60.19	20	GGAATGGATGTGGCGATTT	60.685	19	249	535	783	GAGCCCTCCTTTTCCTCTTG	60.319	20	GGAATGGATGTGGCGATTT	60.685	19	251	533	783	GCCCTCCTTTTCCTCTTGTC	60.19	20	GAATGGATGTGGCGATTTC	58.864	19	248	535	782
CL6123Contig1	p3	(GCG)6	18	788	805	GCTTCACTCATGTTCCAGCA	59.992	20	GGCCACAGAGAAGGCTCC	60.924	18	273	566	838	GCAGCTTCACTCATGTTCCA	59.992	20	GGCCACAGAGAAGGCTCC	60.924	18	276	563	838	TTCACTCATGTTCCAGCAGC	59.992	20	GGCCACAGAGAAGGCTCC	60.924	18	271	568	838
CL1928Contig1	p3	(GCG)6	18	306	323	GGGGCAGTCAACACCAGTAG	60.567	20	CTCTTGTCCTTTCCGCTCAC	59.989	20	265	256	520	GAGGACCAAACCCGAACTTT	60.34	20	GTCCCCACTCGTACTGGATG	60.386	20	249	180	428	GGCAGTCAACACCAGTAGCC	60.721	20	CTCTTGTCCTTTCCGCTCAC	59.989	20	263	258	520
CL16027Contig1	p3	(GCG)6	18	6271	6288	GTGTAGCCGTAGTCGGGGTA	60.015	20	ACGTTGTGTAAAGGCTCGCT	59.943	20	266	6051	6316	GGTGACGGTGTAGCCGTAGT	60.058	20	ACGTTGTGTAAAGGCTCGCT	59.943	20	273	6044	6316	TAGCCGTAGTCGGGGTAGTG	60.147	20	ACGTTGTGTAAAGGCTCGCT	59.943	20	263	6054	6316
CL10848Contig1	p3	(GCG)6	18	1840	1857	TCCAGACTTTGGTCGGTGAT	60.51	20	GTCGCTCGACGAGATGTTG	60.574	19	258	1715	1972	TCCAGACTTTGGTCGGTGAT	60.51	20	GCTCGACGAGATGTTGCAG	60.727	19	255	1715	1969	TAATCTGGTGCAGGATGTCG	59.673	20	AGCAGCAGCAGTCGAGGT	59.879	18	265	1740	2004
CL24260Contig1	p3	(GCG)6	18	2544	2561	TCTGGGTCTGTTCGTCCTTC	60.238	20	CGAGACCGTTTCTCGTCTTC	59.989	20	166	2454	2619	TGTCTGTCTTTCGGGTCCTC	60.238	20	CGAGACCGTTTCTCGTCTTC	59.989	20	125	2495	2619	TCTGGGTCTGTTCGTCCTTC	60.238	20	GAGACCGTTTCTCGTCTTCG	59.989	20	165	2454	2618
CL11481Contig1	p3	(GCT)5	15	1448	1462	ACTCGTTGAGAGAAAGGGCA	59.989	20	GGGAAGAAACGACACCTGAA	60.088	20	226	1329	1554	CTCGTTGAGAGAAAGGGCAC	59.989	20	GGGAAGAAACGACACCTGAA	60.088	20	225	1330	1554	CGTTGAGAGAAAGGGCACTC	59.989	20	GGGAAGAAACGACACCTGAA	60.088	20	223	1332	1554
CL26559Contig1	p3	(GCT)5	15	406	420	AGAGCGGAGCCCAGTCCT	62.484	18	GGTTGAGCGCGTTCTGTATC	60.807	20	276	281	556	AGAGCGGAGCCCAGTCCT	62.484	18	GTTGAGCGCGTTCTGTATCC	60.807	20	275	281	555	AGAGCGGAGCCCAGTCCT	62.484	18	TTGAGCGCGTTCTGTATCC	59.964	19	274	281	554
CL28506Contig1	p3	(GCT)5	15	91	105	AGGCCACATCATGCTGACTA	59.271	20	TGGGTAAAAATCCCGAAGTG	59.795	20	190	6	195	AGGCCACATCATGCTGACTA	59.271	20	AGCTTTTCGAGCACTTCCTG	59.757	20	255	6	260	AGGCCACATCATGCTGACTA	59.271	20	CAGCTTTTCGAGCACTTCCT	59.757	20	256	6	261
CL16018Contig1	p3	(GCT)5	15	452	466	AGTGGCGTACAGGAAGTTGG	60.171	20	CTGAGTAACACCCAGGCTCC	59.721	20	213	364	576	GGAAGTTGGAGGTGACTTGC	59.703	20	CTGAGTAACACCCAGGCTCC	59.721	20	202	375	576	GAGGTATGGTGACGGACGAG	60.533	20	GTAGCCGTTCTTTGCCTACG	59.904	20	265	426	690
CL8981Contig1	p3	(GCT)5	15	1919	1933	ATAAACGCCACCTCGTGTTC	60	20	GTCACCTACAACCACCACCC	60.135	20	226	1756	1981	TTCAGATAAAAGGGCAACGG	60.067	20	GGCAAACTCCTTACGGACAA	60.11	20	277	1803	2079	TTCAGATAAAAGGGCAACGG	60.067	20	GTCACCTACAACCACCACCC	60.135	20	179	1803	1981
CL15004Contig1	p3	(GCT)5	15	431	445	ATCAGTGGTGGTGGTTGGTT	60.135	20	AACGGTGTTGGAGCAGAGAG	60.444	20	232	240	471	ACACGCATTTGCACACACTT	60.23	20	AACGGTGTTGGAGCAGAGAG	60.444	20	100	372	471	TAATGGGATCGGATCAGTGG	60.681	20	AACGGTGTTGGAGCAGAGAG	60.444	20	244	228	471
CL27739Contig1	p3	(GCT)5	15	517	531	CAAGGCTGTCCCACCATTAT	59.813	20	TTCTTCTTCAGTGTGTGCGG	60.025	20	275	425	699	ACTCGGTAAGGATCTCCGCT	60.233	20	TTCTTCTTCAGTGTGTGCGG	60.025	20	249	451	699	CAAGGCTGTCCCACCATTAT	59.813	20	GTGGATCAGCTGACTGGGTT	60.12	20	231	425	655
CL33594Contig1	p3	(GCT)5	15	2127	2141	CACCACAAGTTTGGGCTTCT	60.149	20	TCATGGCATGTTGAGAGTCC	59.637	20	242	2054	2295	GACCGGCTCTTAGAAGGGAG	60.34	20	TCATGGCATGTTGAGAGTCC	59.637	20	193	2103	2295	TCTTTGGGCTGCTCTACCAC	60.397	20	TCATGGCATGTTGAGAGTCC	59.637	20	259	2037	2295
CL199Contig1	p3	(GCT)5	15	2723	2737	CACCGGAATGCTTTGAAAAT	59.938	20	ATAGCAGCCTGGAGCAGTTC	59.603	20	278	2609	2886	GCTTTGAAAATCAAATCCGC	59.666	20	ATAGCAGCCTGGAGCAGTTC	59.603	20	269	2618	2886	CACCGGAATGCTTTGAAAAT	59.938	20	AACCACTTGGGTCTGGGTCT	60.801	20	237	2609	2845
CL20687Contig1	p3	(GCT)5	15	2846	2860	CATCTGGTATGCCGTTTCCT	59.955	20	TGAAGCAGTTGCAGTGGAAG	60.175	20	117	2807	2923	ATCTGGTATGCCGTTTCCTG	59.955	20	TGAAGCAGTTGCAGTGGAAG	60.175	20	116	2808	2923	ACATCTGGTATGCCGTTTCC	59.82	20	TGAAGCAGTTGCAGTGGAAG	60.175	20	118	2806	2923
CL17832Contig1	p3	(GCT)5	15	2347	2361	CCAGGGTTGATTTTGCAGAT	59.933	20	CACCAGCGTCAACTCTACCA	59.897	20	145	2250	2394	CCAGGGTTGATTTTGCAGAT	59.933	20	CAGCGTTTACAAATCCAGCA	59.872	20	265	2250	2514	CCAGGGTTGATTTTGCAGAT	59.933	20	CGTTTACAAATCCAGCAGCA	59.872	20	262	2250	2511
CL34129Contig1	p3	(GCT)5	15	1615	1629	CCTTGGAGTGGTCAGAGGAC	59.682	20	TTTCGACGTGAACGAGTTTG	59.881	20	194	1578	1771	TCCCAGACCCAGACTCACTT	59.682	20	TCGACGTGAACGAGTTTGAC	59.88	20	222	1548	1769	CCTTGGAGTGGTCAGAGGAC	59.682	20	TCGACGTGAACGAGTTTGAC	59.88	20	192	1578	1769
CL37307Contig1	p3	(GCT)5	15	638	652	CTCACTCGGCTCATTGTTCA	59.984	20	TCCTGCTCATGTCAAGCAAC	59.992	20	218	592	809	AGCTCACTCGGCTCATTGTT	60.02	20	TCCTGCTCATGTCAAGCAAC	59.992	20	220	590	809	AAGCTCACTCGGCTCATTGT	60.02	20	TCCTGCTCATGTCAAGCAAC	59.992	20	221	589	809
CL9448Contig1	p3	(GCT)5	15	134	148	CTCCTCCTCCTTGTCCTCCT	59.801	20	AATTGCATGGGTGAGGTCAT	60.203	20	152	87	238	TTCCAAGCTCCAAGCTTCTC	59.694	20	TGTGTGAAAGCCGAGTTGTC	59.88	20	165	19	183	TTCCAAGCTCCAAGCTTCTC	59.694	20	AATTGCATGGGTGAGGTCAT	60.203	20	220	19	238
CL11639Contig1	p3	(GCT)5	15	168	182	CTGTTGCATTTGCTGTTGCT	60.058	20	CCCACACTCCAGCAGGTTAT	59.989	20	201	18	218	CTGCTGTTGCATTTGCTGTT	60.058	20	CCCACACTCCAGCAGGTTAT	59.989	20	204	15	218	CTGTTGCATTTGCTGTTGCT	60.058	20	TGGAGCTAATCCCACACTCC	60.073	20	211	18	228
CL18686Contig1	p3	(GCT)5	15	2257	2271	GACAGTGGAGGGGATGAAGA	60.048	20	TGTCAGCAGATGAAACTGGC	59.992	20	228	2084	2311	GGGTCTGGAAGCTTTGACAG	59.844	20	TGTCAGCAGATGAAACTGGC	59.992	20	167	2145	2311	GGGTCTGGAAGCTTTGACAG	59.844	20	ACAACACACAGAGGAGCGTG	59.94	20	234	2145	2378
CL28059Contig1	p3	(GCT)5	15	57	71	GAGGTCAAGCGGAAGTTGG	60.785	19	TTGGACTCCACCACCATGTA	59.806	20	173	3	175	GAGGTCAAGCGGAAGTTGG	60.785	19	GACTCCACCACCATGTAGGC	60.395	20	170	3	172	GAGGTCAAGCGGAAGTTGG	60.785	19	CAAGTCGTCCCAGCTCACTT	60.444	20	138	3	140
CL27964Contig1	p3	(GCT)5	15	737	751	GGAACGCATAAAGTGTGGCT	60.14	20	TTAGCTTGGCTGTGGTGTTG	59.904	20	168	683	850	AACGCATAAAGTGTGGCTCC	60.14	20	TTAGCTTGGCTGTGGTGTTG	59.904	20	166	685	850	AGGAACGCATAAAGTGTGGC	60.14	20	TTAGCTTGGCTGTGGTGTTG	59.904	20	169	682	850
CL18790Contig1	p3	(GCT)5	15	1787	1801	GGCCTGGTTTACCACTGAGA	60.111	20	AAGGAAAGAAGCATCAGGCA	59.955	20	233	1654	1886	TCATAGCAACTGGCATCCTG	59.823	20	AAGGAAAGAAGCATCAGGCA	59.955	20	253	1634	1886	TGTCATAGCAACTGGCATCC	59.679	20	AAGGAAAGAAGCATCAGGCA	59.955	20	255	1632	1886
CL27113Contig1	p3	(GCT)5	15	295	309	GGGGCTTTGGCAACTATGTA	59.96	20	AGGGGGATCTTGATGCTTTT	59.903	20	231	230	460	ATGACAATTCCTCAGGTGCC	59.934	20	AGGGGGATCTTGATGCTTTT	59.903	20	210	251	460	ATGACAATTCCTCAGGTGCC	59.934	20	CCTCTTTCCTTTGCGCTCTA	59.724	20	280	251	530
CL13067Contig1	p3	(GCT)5	15	275	289	GTCTCGCCACCTCATCTTGT	60.269	20	GATGTTTTCCATCTCGCCAT	59.9	20	158	189	346	CTCGCCACCTCATCTTGTCT	60.408	20	GATGTTTTCCATCTCGCCAT	59.9	20	156	191	346	GTAAAAATTCCAAGCGCCAC	59.592	20	GATGTTTTCCATCTCGCCAT	59.9	20	192	155	346
CL8777Contig1	p3	(GCT)5	15	583	597	GTTGTGGAGCGTCTTGTTGA	59.88	20	ATCATCACCACCATCAGCAC	59.35	20	267	372	638	TTGTGGAGCGTCTTGTTGAC	59.88	20	ATCATCACCACCATCAGCAC	59.35	20	266	373	638	TCTATATGCTCGGGGCTGTC	60.199	20	ATCATCACCACCATCAGCAC	59.35	20	145	494	638
CL11801Contig1	p3	(GCT)5	15	2266	2280	TACATCTCGGCAGGATTGG	59.614	19	TTTGTCCCAAGGCTCAGG	59.755	18	280	2240	2519	GCATACATCTCGGCAGGATT	60.066	20	CCCCGTCTTGGTCTCAGG	61.656	18	235	2237	2471	GCATACATCTCGGCAGGATT	60.066	20	CCCCCGTCTTGGTCTCAG	61.656	18	236	2237	2472
CL1546Contig1	p3	(GCT)5	15	1784	1798	TGGTGAAGATGCTCTTCGTG	59.984	20	CATGTTCTCCACCAACAACG	60.001	20	239	1692	1930	TGGTGAAGATGCTCTTCGTG	59.984	20	GACTCTCCTCGTCTATGGCG	59.973	20	210	1692	1901	TGGTGAAGATGCTCTTCGTG	59.984	20	CTCTCCTCGTCTATGGCGAC	59.973	20	208	1692	1899
CL32851Contig1	p3	(GCT)5	15	9214	9228	TGTCTGCCTAGTGTTGGCAC	59.905	20	CAACATGGTGTACACGGGTC	59.726	20	171	9155	9325	AGTGTTGGCACTCGACCTTT	59.769	20	CAACATGGTGTACACGGGTC	59.726	20	162	9164	9325	GGCCTGTCTGAACAAAGGAA	60.232	20	CAACATGGTGTACACGGGTC	59.726	20	249	9077	9325
CL27693Contig1	p3	(GCT)5	15	321	335	TTCTGGAACGACTACCTGGG	60.103	20	CTTGAGTTCCGCGACGTATC	60.796	20	249	139	387	TTCTGGAACGACTACCTGGG	60.103	20	GAAAAGCGCTCCTTGAGTTC	59.198	20	260	139	398	GCTGGTCACCAAGAACCCTA	60.111	20	CTTGAGTTCCGCGACGTATC	60.796	20	220	168	387
CL1130Contig1	p3	(GCT)5	15	3930	3944	TTGTGGACCTTGTAGGGAGC	60.111	20	AAGATGGAGCGAGGTGAAGA	59.95	20	141	3839	3979	GAGGCTGGATCTTGACTTGC	59.957	20	ACTCTACATCGCTGTTCGGG	60.277	20	257	3880	4136	GAGGCTGGATCTTGACTTGC	59.957	20	ACAAGAACAAGAAGTGGCGG	60.291	20	213	3880	4092
CL16223Contig1	p3	(GCT)5	15	351	365	TTTATTTTCTGCCGAATGGC	60.04	20	TAACCTTGTTGTCGTGGGGT	60.269	20	271	197	467	TTTATTTTCTGCCGAATGGC	60.04	20	CTAACCTTGTTGTCGTGGGG	60.401	20	272	197	468	TTTTCTGCCGAATGGCTATC	60.175	20	TAACCTTGTTGTCGTGGGGT	60.269	20	267	201	467
CL12535Contig1	p3	(GCT)5	15	4466	4480	TTTCCCGTAGCCAAACTGAC	60.11	20	GAACCGAGTGTCCGTGTACC	60.431	20	208	4325	4532	GCAAGGAGAAGGGGACTTTC	60.19	20	GAACCGAGTGTCCGTGTACC	60.431	20	224	4309	4532	CTTTCCCGTAGCCAAACTGA	60.241	20	GAACCGAGTGTCCGTGTACC	60.431	20	209	4324	4532
CL8338Contig1	p3	(GCT)6	18	4293	4310	CTCTGATTGGACGGAGGAAG	59.797	20	AATTAAATCAACGCCCCTCC	60.15	20	268	4207	4474	CTGATTGGACGGAGGAAGTC	59.655	20	AATTAAATCAACGCCCCTCC	60.15	20	266	4209	4474	TCTGATTGGACGGAGGAAGT	59.655	20	AATTAAATCAACGCCCCTCC	60.15	20	267	4208	4474
CL8653Contig1	p3	(GCT)6	18	4007	4024	GACGAGTAGCCGGAAGGTG	60.807	19	AGGAGAGAGCACGCAAATGT	60.02	20	210	3879	4088	GACGAGTAGCCGGAAGGTG	60.807	19	AGCTGCCATGTCACAACAAC	59.758	20	175	3879	4053	ATGCGGATGGGACGAGTA	60.031	18	AGGAGAGAGCACGCAAATGT	60.02	20	220	3869	4088
CL4503Contig1	p3	(GCT)6	18	639	656	GGGAGGCTGTAGCTCTCGTA	59.598	20	TGCCATCATCTTGTCTGGAA	60.201	20	239	577	815	GGGAGGCTGTAGCTCTCGTA	59.598	20	AGGAGATTGAAGGAATGCCA	59.629	20	254	577	830	GGGAGGCTGTAGCTCTCGTA	59.598	20	ATGCCATCATCTTGTCTGGA	59.04	20	240	577	816
CL8544Contig1	p3	(GCT)6	18	1083	1100	GTACGACTCGTTTTCCGTGC	60.699	20	ACAATGATGATCTGCTGCCA	60.233	20	272	959	1230	GTACGACTCGTTTTCCGTGC	60.699	20	GATGATCTGCTGCCAGGTCT	60.381	20	267	959	1225	GTACGACTCGTTTTCCGTGC	60.699	20	GCGACAATGATGATCTGCTG	60.386	20	275	959	1233
CL25237Contig1	p3	(GCT)6	18	2554	2571	GTTGCAGGATCTCTTACGCC	59.843	20	CACAACACAACACAACAGCG	59.822	20	174	2425	2598	GTTGCAGGATCTCTTACGCC	59.843	20	AGACACGCACACACAACACA	59.818	20	185	2425	2609	GTTGCAGGATCTCTTACGCC	59.843	20	AGGAGACACGCACACACAAC	59.789	20	188	2425	2612
CL25479Contig1	p3	(GCT)6	18	2417	2434	TCATGCAAACAAAGGGTTGA	60.088	20	GCTCGCTGGAGGAGAAGATA	59.676	20	216	2320	2535	TCATGCAAACAAAGGGTTGA	60.088	20	TTGGATACTCAGATCCGCCT	59.653	20	190	2320	2509	TCATGCAAACAAAGGGTTGA	60.088	20	CTTGGATACTCAGATCCGCC	59.653	20	191	2320	2510
CL17077Contig1	p3	(GCT)6	18	667	684	TCTCTGCGAATGTTGGAGTG	59.984	20	TGCCTTCCCTGATTTCTGTC	60.195	20	252	471	722	TCTCTGCGAATGTTGGAGTG	59.984	20	GCCTTCCCTGATTTCTGTCA	60.195	20	251	471	721	TCTCTGCGAATGTTGGAGTG	59.984	20	TTGCCTTCCCTGATTTCTGT	59.67	20	253	471	723
CL17789Contig1	p3	(GCT)7	21	1383	1403	TAGTGAAGCAGCGTCCACAG	60.199	20	GGAGATGGCCGTAGATGAAA	60.036	20	272	1333	1604	GCTGGTGTCCGGTTGACTAT	59.997	20	GGAAGAGGAGAACGAGGAGG	60.328	20	220	1262	1481	GCTGGTGTCCGGTTGACTAT	59.997	20	GAGGTGGAAGAAGAGAGGGC	60.336	20	192	1262	1453
CL2300Contig1	p3	(GGA)5	15	680	694	AACGAGAAGGACAGCTGGAA	59.989	20	CTCTACCTTGACGGGGATGA	60.065	20	270	592	861	AACGAGAAGGACAGCTGGAA	59.989	20	TCTACCTTGACGGGGATGAC	59.927	20	269	592	860	AACGAGAAGGACAGCTGGAA	59.989	20	CTTGACGGGGATGACACTCT	60.112	20	264	592	855
CL7841Contig1	p3	(GGA)5	15	538	552	AAGTGGCTCCCTCCAGAAAT	60.074	20	AGGTTATTCCCATCCTTGGC	60.152	20	259	436	694	GAGCTCAATTCGGGGAAATC	60.911	20	CCCGACGCATTTCAGTTTAT	59.96	20	276	492	767	AAGTGGCTCCCTCCAGAAAT	60.074	20	GGCGGTGACGGTCTACATTA	60.914	20	198	436	633
CL3281Contig1	p3	(GGA)5	15	4111	4125	ACACAGCAGCAAGTGTGGAC	59.948	20	TGACCTTCATCGCTGTCTTG	59.984	20	226	3926	4151	AGCAGCAAGTGTGGACAGTG	60.096	20	TGACCTTCATCGCTGTCTTG	59.984	20	222	3930	4151	ACAGCAGCAAGTGTGGACAG	60.096	20	TGACCTTCATCGCTGTCTTG	59.984	20	224	3928	4151
CL33088Contig1	p3	(GGA)5	15	154	168	ACACTTGGACGCTCGTTCTT	59.914	20	GTGGGAGAGGTCATCCAGAA	60.048	20	279	40	318	GGAGGGAAGATGATCGACAA	60.011	20	AGTGGTTTGTGTAGAGGGCG	60.171	20	270	20	289	ACACTTGGACGCTCGTTCTT	59.914	20	AGTGGTTTGTGTAGAGGGCG	60.171	20	250	40	289
CL9940Contig1	p3	(GGA)5	15	1331	1345	ACAGAGTGGACACTTTCGGC	60.307	20	TACCATGTCAACCCAACCCT	60.088	20	225	1260	1484	ACAGAGTGGACACTTTCGGC	60.307	20	GCCGCTCGTACTCGTAAAAC	59.911	20	194	1260	1453	ACAGAGTGGACACTTTCGGC	60.307	20	AACCCAACCCTCTCGATTTT	59.805	20	216	1260	1475
CL36201Contig1	p3	(GGA)5	15	574	588	ACAGGGATGCCAACTTCAAC	59.973	20	TAAAGAGGAGGCCAAGGTCA	59.807	20	239	379	617	ACTCGATGAAACAGGGATGC	60.081	20	TAAAGAGGAGGCCAAGGTCA	59.807	20	249	369	617	GATGCCAACTTCAACCGTCT	60.119	20	TAAAGAGGAGGCCAAGGTCA	59.807	20	234	384	617
CL1858Contig1	p3	(GGA)5	15	1162	1176	AGATCAAGGAACCACCAACG	59.966	20	GCGTCAGTTTCGGAGTCTTC	59.997	20	204	1113	1316	GGAAGATCAAGGAACCACCA	59.903	20	GCGTCAGTTTCGGAGTCTTC	59.997	20	207	1110	1316	TGGAAGATCAAGGAACCACC	59.903	20	GCGTCAGTTTCGGAGTCTTC	59.997	20	208	1109	1316
CL32827Contig1	p3	(GGA)5	15	2191	2205	AGATGACGCAAAGGAGAGGA	59.95	20	TCAGGATGGTGAGGAAGAGG	60.191	20	273	2163	2435	AGATGACGCAAAGGAGAGGA	59.95	20	AATCGTATTCTTGCCGCTTG	60.23	20	166	2163	2328	AGATGACGCAAAGGAGAGGA	59.95	20	CAATCGTATTCTTGCCGCTT	60.23	20	167	2163	2329
CL23322Contig1	p3	(GGA)5	15	956	970	AGCTATGGCGTTGTTGCTCT	60.044	20	GTCCAGAATGTCCTCGCATT	60.081	20	280	727	1006	TTATCGGGGAGCAAACAATC	59.901	20	ATTCCTCCGTGTCCAGAATG	59.927	20	192	825	1016	TTATCGGGGAGCAAACAATC	59.901	20	CATTCCTCCGTGTCCAGAAT	59.927	20	193	825	1017
CL7601Contig1	p3	(GGA)5	15	1672	1686	AGGGGGTGGAAGAGAAACAC	60.349	20	CGGAGGTTCCAAAAGAAACA	60.081	20	189	1583	1771	AGGGGGTGGAAGAGAAACAC	60.349	20	CACGGAGGTTCCAAAAGAAA	60.081	20	191	1583	1773	AACAACGGCATCCTGAACTT	59.598	20	CGGAGGTTCCAAAAGAAACA	60.081	20	263	1509	1771
CL8379Contig1	p3	(GGA)5	15	3491	3505	AGTCGGCTTTACATGGTTGG	59.993	20	TCATTTCCTCTTTCCATCCG	60.006	20	118	3456	3573	AGTCGGCTTTACATGGTTGG	59.993	20	CATTTCCTCTTTCCATCCGA	60.006	20	117	3456	3572	TCAAAAGACTGGATGGGAGG	60.042	20	TCTTTCCATCCGAAGACGAC	60.195	20	256	3310	3565
CL9220Contig1	p3	(GGA)5	15	837	851	ATCAACCCGACCACTGACTC	59.969	20	TCGTCCCGGTCCACTACTAC	59.989	20	279	605	883	CTGACTCGACCCTCTCCATC	59.792	20	TCGTCCCGGTCCACTACTAC	59.989	20	266	618	883	CGGGTCTTCCTCTACCAACA	60.103	20	GAGGAGCCTGTCGTATCCAA	60.218	20	202	788	989
CL2712Contig1	p3	(GGA)5	15	915	929	CCTGCCTCAAGGAGTACCAG	59.861	20	CCAAGCGTATTTGAAGGGAA	60.067	20	179	798	976	CTGCCTCAAGGAGTACCAGG	59.861	20	CCAAGCGTATTTGAAGGGAA	60.067	20	178	799	976	CCTGCCTCAAGGAGTACCAG	59.861	20	ACTTTGGCCAAGCGTATTTG	60.131	20	186	798	983
CL4807Contig1	p3	(GGA)5	15	427	441	CTACATCGCTTGTCCCGTTT	60.132	20	GACAGACGAAACATTCGGGT	59.973	20	181	370	550	CTACATCGCTTGTCCCGTTT	60.132	20	CGGACTCATGACAGACGAAA	59.831	20	190	370	559	CTACATCGCTTGTCCCGTTT	60.132	20	GTCGGACTCATGACAGACGA	59.827	20	192	370	561
CL30953Contig1	p3	(GGA)5	15	426	440	CTGTTTGACCCCAACACCTC	60.399	20	AGGACGAAGTGCTCCCATC	60.215	19	253	251	503	CTGTTTGACCCCAACACCTC	60.399	20	GAGGACGAAGTGCTCCCAT	60.215	19	254	251	504	TACTACAACGCTTCCACGCA	60.458	20	AGGACGAAGTGCTCCCATC	60.215	19	223	281	503
CL5174Contig1	p3	(GGA)5	15	472	486	CTTCTCCTCCAATCGGACAC	59.655	20	CATTGTCCTGAATGCGTTTG	60.111	20	248	335	582	CTTCTCCTCCAATCGGACAC	59.655	20	GCGTTTGCGTGTGTTTTATG	60.177	20	235	335	569	CTTCTCCTCCAATCGGACAC	59.655	20	CGTTTGCGTGTGTTTTATGC	60.177	20	234	335	568
CL10373Contig1	p3	(GGA)5	15	379	393	GATGACAGAACGAAACCGCT	60.263	20	CCATTAGGCGAGGACATGAT	59.917	20	136	284	419	AGATGACAGAACGAAACCGC	60.263	20	CCATTAGGCGAGGACATGAT	59.917	20	137	283	419	ATGACAGAACGAAACCGCTC	60.263	20	CCATTAGGCGAGGACATGAT	59.917	20	135	285	419
CL33866Contig1	p3	(GGA)5	15	5725	5739	GCTACACAGAACACCCAGCA	59.905	20	ACGCATTATGGTCTGGAAGG	59.955	20	253	5664	5916	TGCTACACAGAACACCCAGC	59.905	20	ACGCATTATGGTCTGGAAGG	59.955	20	254	5663	5916	AGAACACCCAGCAAGAATGG	60.111	20	ACGCATTATGGTCTGGAAGG	59.955	20	246	5671	5916
CL24271Contig1	p3	(GGA)5	15	1276	1290	GCTGTTCTGAGGCCAAAAAG	59.993	20	TTCGACATCCAAGAAGAGCA	59.522	20	279	1163	1441	TTTAAGGAGGCTTTGCGATG	60.335	20	GCGGATTACATTCGACATCC	60.304	20	266	1186	1451	GCTTTGCGATGGACAGTCTT	60.406	20	GCGGATTACATTCGACATCC	60.304	20	257	1195	1451
CL31875Contig1	p3	(GGA)5	15	1526	1540	GCTTGCCGAATTGAAAGAAG	59.96	20	ATGACTGTATTTCGGTGGGC	59.82	20	251	1332	1582	AGGAAAGCCACCTGTCACTG	60.298	20	GTGAAACCAAGACCCAGGAA	59.943	20	236	1476	1711	AGGAAAGCCACCTGTCACTG	60.298	20	GGAGAGGAAGGAGCGAGAGT	60.096	20	256	1476	1731
CL11428Contig1	p3	(GGA)5	15	734	748	GGAGAAGATGAAGCACAGCC	59.957	20	CTCTCCTTCCCTGCACTCTG	60.127	20	153	633	785	GGGAGAAGATGAAGCACAGC	59.957	20	CTCTCCTTCCCTGCACTCTG	60.127	20	154	632	785	AGACTTGGAGAGGGTGCGTA	59.867	20	CTCTCCTTCCCTGCACTCTG	60.127	20	198	588	785
CL14368Contig1	p3	(GGA)5	15	410	424	GGGAGTTCTTCAGGGGTTTC	59.912	20	GTGTCCTCCTTGGGTTTCAA	59.943	20	238	261	498	GCAATCCAAATGTGTTCCCT	59.797	20	GTGTCCTCCTTGGGTTTCAA	59.943	20	260	239	498	AATCCAAATGTGTTCCCTCG	59.79	20	GTGTCCTCCTTGGGTTTCAA	59.943	20	258	241	498
CL2028Contig1	p3	(GGA)5	15	1175	1189	GGGTACACAGAGGACGTGGT	59.883	20	CTCGCTTCAGAACTCCCAAC	59.989	20	253	1018	1270	CCATGGGGTACACAGAGGAC	60.238	20	CTCGCTTCAGAACTCCCAAC	59.989	20	258	1013	1270	GGGTACACAGAGGACGTGGT	59.883	20	ACAGCTCGCTTCAGAACTCC	59.751	20	257	1018	1274
CL32921Contig1	p3	(GGA)5	15	469	483	GGTTGCTGACTAGCTGTCCC	59.874	20	ACGGTTCTCCTTTGGGAGTT	59.972	20	155	416	570	GGTTGCTGACTAGCTGTCCC	59.874	20	AACGGTTCTCCTTTGGGAGT	59.972	20	156	416	571	GGTTGCTGACTAGCTGTCCC	59.874	20	GTAGGCATAGGCATTGGCAT	59.951	20	120	416	535
comp52032_c0_seq4	p3	(GGA)5	15	1782	1796	GTCCAACACGGATGACAGTG	60.005	20	AGCCTGAGGGTCTCTTCCTC	59.952	20	111	1742	1852	GTCCAACACGGATGACAGTG	60.005	20	CTATTTTGGGGCTGGAATGA	59.894	20	254	1742	1995	GTCCAACACGGATGACAGTG	60.005	20	TCTATTTTGGGGCTGGAATG	59.894	20	255	1742	1996
CL8575Contig1	p3	(GGA)5	15	1768	1782	GTGTGGAGAAGAGGCAGGAG	59.986	20	GCGCCAATCAAGTCATTTTT	60.081	20	232	1661	1892	TGTGGAGAAGAGGCAGGAGT	59.986	20	GCGCCAATCAAGTCATTTTT	60.081	20	231	1662	1892	TGAGAGAGAGCTCACGGGAT	60.096	20	CATCTTGGTGCTGCTTTTGA	59.988	20	277	1710	1986
CL34981Contig1	p3	(GGA)5	15	1061	1075	TATTGAGGTGGTGGTGTCCA	59.806	20	CGTTGGACAGCTTTTTCCAT	60.11	20	132	1018	1149	TATTGAGGTGGTGGTGTCCA	59.806	20	AGGCTGACCGTCCACTAAGA	59.867	20	268	1018	1285	TATTGAGGTGGTGGTGTCCA	59.806	20	AGAGGCTGACCGTCCACTAA	59.867	20	270	1018	1287
CL33155Contig1	p3	(GGA)5	15	784	798	TGAGGAGATCCTCCATGACC	60.008	20	CTGAATGTGCGACTGCATCT	60.016	20	100	750	849	AGCTCGTGGAGGAAAAGACA	59.989	20	CTGAATGTGCGACTGCATCT	60.016	20	209	641	849	CAGCTCGTGGAGGAAAAGAC	59.989	20	CTGAATGTGCGACTGCATCT	60.016	20	210	640	849
CL17881Contig1	p3	(GGA)5	15	7502	7516	TGGGAGTTTTGGGACTCATC	59.903	20	GGCTCGTTGAACCACATTTT	59.978	20	277	7341	7617	TCTTTCAGCTCCATGACCCT	59.803	20	GGCTCGTTGAACCACATTTT	59.978	20	158	7460	7617	CCAAACGACGAGAAAAGCAT	60.249	20	GGCTCGTTGAACCACATTTT	59.978	20	257	7361	7617
CL17381Contig1	p3	(GGA)5	15	2692	2706	TGTCCCTCTCTGGCTGAGTT	59.986	20	AGACATCGTGATGGAGGAGG	60.072	20	182	2620	2801	GTCCCTCTCTGGCTGAGTTG	59.986	20	AGACATCGTGATGGAGGAGG	60.072	20	181	2621	2801	CTTGAACTGGTCCAGGAAGG	59.691	20	AGACATCGTGATGGAGGAGG	60.072	20	277	2525	2801
CL31878Contig1	p3	(GGA)5	15	4618	4632	TGTTACCTTGCATTTGCTGC	59.879	20	TTCCTGTGCCTCCACATACA	60.112	20	138	4519	4656	TGTTACCTTGCATTTGCTGC	59.879	20	TCCTGTGCCTCCACATACAA	60.112	20	137	4519	4655	CCAGTAGAGACCTGTTCGCC	59.867	20	TCCTGTGCCTCCACATACAA	60.112	20	206	4450	4655
CL933Contig1	p3	(GGA)5	15	3138	3152	TGTTGGTTACCCGTCTGTCA	60.001	20	TTTCCGAGGCAGAGTGTTTC	60.375	20	220	3064	3283	TGTTGGTTACCCGTCTGTCA	60.001	20	GCAGAGTGTTTCTGCCACAG	59.622	20	257	3064	3320	GAGCAGTGTTGGTTACCCGT	60.035	20	TTTCCGAGGCAGAGTGTTTC	60.375	20	226	3058	3283
CL19446Contig1	p3	(GGA)6	18	1324	1341	AACCCAGAAGAGGCCAAACT	60.11	20	TGCACTCACACTCACCTTCC	59.872	20	251	1262	1512	CGCAAGAGAACCCAGAAGAG	60.126	20	TGCACTCACACTCACCTTCC	59.872	20	259	1254	1512	AACCCAGAAGAGGCCAAACT	60.11	20	CGGTACCTTTTCCCTTTTCC	59.808	20	176	1262	1437
CL28410Contig1	p3	(GGA)6	18	531	548	AACCGAAACGACAAAACCAC	59.875	20	GGGACAGTGACGCACTTCTT	60.307	20	238	416	653	AACCGAAACGACAAAACCAC	59.875	20	AAAGCAGCATTGTGGGAAAT	59.574	20	273	416	688	AACCGAAACGACAAAACCAC	59.875	20	GACAGTGACGCACTTCTTGG	59.467	20	236	416	651
CL31459Contig1	p3	(GGA)6	18	1760	1777	AGACTAACACGGGGATGACG	59.989	20	CGACGTTTGGCTTTATTCGT	60.131	20	179	1695	1873	AGACTAACACGGGGATGACG	59.989	20	GTTGCGACGTTTGGCTTTAT	60.138	20	183	1695	1877	ATGGAGATGCTTTCCACCAC	59.934	20	CGACGTTTGGCTTTATTCGT	60.131	20	216	1658	1873
CL15060Contig1	p3	(GGA)6	18	144	161	AGTACCAGCATCTCCCCTCC	60.477	20	GTAACGCTTGCTCTCGCTCT	59.927	20	232	72	303	AGTACCAGCATCTCCCCTCC	60.477	20	AGTAACGCTTGCTCTCGCTC	59.927	20	233	72	304	AGTACCAGCATCTCCCCTCC	60.477	20	GAGTAACGCTTGCTCTCGCT	59.927	20	234	72	305
CL29896Contig1	p3	(GGA)6	18	121	138	AGTACCAGCATCTCCCCTCC	60.477	20	GTTCGTCGAAATTCTCGCTC	59.962	20	217	49	265	AGTACCAGCATCTCCCCTCC	60.477	20	TTCCACTAACGATGCCTTCC	60.074	20	122	49	170	AGTACCAGCATCTCCCCTCC	60.477	20	CGCTCCTCTTCATCTTCCAG	60.088	20	202	49	250
CL34855Contig1	p3	(GGA)6	18	205	222	CGTCACACGTCAAGCATTTT	59.764	20	GGATGACGTAGGCTGGGTTA	59.955	20	188	143	330	TCAAGCATTTTAACGGAGCC	60.209	20	GGGATTCTCCTGAATCACCA	59.862	20	116	152	267	TCGTCACACGTCAAGCATTT	60.31	20	GGATGACGTAGGCTGGGTTA	59.955	20	189	142	330
CL11422Contig1	p3	(GGA)6	18	1297	1314	CTGAAAGATCAAGCGAAGCC	60.096	20	GCCTACGTTCTCTGTCTCGG	60.012	20	223	1246	1468	GAGAACGACTTGGAGAAGCG	60.134	20	GCCTACGTTCTCTGTCTCGG	60.012	20	256	1213	1468	GAAGCGCTCCAAACTGACTC	60.142	20	GCCTACGTTCTCTGTCTCGG	60.012	20	242	1227	1468
CL13821Contig1	p3	(GGA)6	18	4166	4183	GAGAAGCCAGACAGGGTGAG	59.986	20	GGGGTCACGATGAAGAAGAA	60.05	20	232	4034	4265	CGATGTGTCATCCACTCCTG	60.113	20	GGGGTCACGATGAAGAAGAA	60.05	20	263	4003	4265	CCTGAGGAGAAGCCAGACAG	60.127	20	GGGGTCACGATGAAGAAGAA	60.05	20	238	4028	4265
CL26388Contig1	p3	(GGA)6	18	4149	4166	GCTCACTGAAGGACTGGGAG	59.986	20	CCTTCTCAAACGGTAGCAGC	60.015	20	168	4113	4280	CTCACTGAAGGACTGGGAGC	59.986	20	CCTTCTCAAACGGTAGCAGC	60.015	20	167	4114	4280	GCTCACTGAAGGACTGGGAG	59.986	20	CCCTTCTCAAACGGTAGCAG	59.869	20	169	4113	4281
CL21790Contig1	p3	(GGA)6	18	1284	1301	TCATTGTGATCACGGAGCTG	60.84	20	AGTAGTGGAGGCAGCAGGAC	59.48	20	279	1230	1508	GGAAGCTACATCGTGGTGGT	59.997	20	GCTGTCCGGAGGTGTCTTC	60.823	19	259	1205	1463	ATTGTGATCACGGAGCTGG	59.647	19	AGTAGTGGAGGCAGCAGGAC	59.48	20	277	1232	1508
CL14948Contig1	p3	(GGA)6	18	1344	1361	TCATTGTGATCACGGAGCTG	60.84	20	AGTAGTGGAGGCAGCAGGAC	59.48	20	279	1290	1568	GGAAGCTACATCGTGGTGGT	59.997	20	GCTGTCCGGAGGTGTCTTC	60.823	19	259	1265	1523	ATTGTGATCACGGAGCTGG	59.647	19	AGTAGTGGAGGCAGCAGGAC	59.48	20	277	1292	1568
CL1491Contig1	p3	(GGA)6	18	3047	3064	TGCCATCTTGGTGTTGACAT	59.967	20	GAGTGTGACTCCCTTCCTCG	59.835	20	222	2901	3122	TGCCATCTTGGTGTTGACAT	59.967	20	ATCCCTCCTCTCGTATCGCT	60.198	20	254	2901	3154	TGCCATCTTGGTGTTGACAT	59.967	20	GTGTGACTCCCTTCCTCGTC	59.688	20	220	2901	3120
CL1657Contig1	p3	(GGA)7	21	1457	1477	AGTTCAGCTTTACCGGCGT	59.89	19	CGGTACCGGTCAGAAACAGT	60.028	20	243	1415	1657	AGTTCAGCTTTACCGGCGT	59.89	19	GAGTGTGACTCCCTTCCTCG	59.835	20	121	1415	1535	TCAAGAGCGTCACCGTCTC	60.13	19	GAGTGTGACTCCCTTCCTCG	59.835	20	166	1370	1535
CL1594Contig1	p3	(GGA)7	21	2344	2364	CAGAGAAGCCACCTCAGGAC	59.986	20	CACTGAGCATGTCCACGACT	59.897	20	146	2321	2466	CAGAGAAGCCACCTCAGGAC	59.986	20	ACTGAGCATGTCCACGACTG	59.897	20	145	2321	2465	GAGACTGCAGAGAAGCCACC	60.143	20	CACTGAGCATGTCCACGACT	59.897	20	153	2314	2466
CL20663Contig1	p3	(GGA)7	21	527	547	CAGAGCTCCTCATTGGCTTC	60.096	20	AACAATGTGCTCAAACGCAG	59.911	20	125	492	616	CAGAGCTCCTCATTGGCTTC	60.096	20	CACCTGCTCAACAATGTGCT	59.905	20	134	492	625	CAGAGCTCCTCATTGGCTTC	60.096	20	CTCTCAGCAAGGCAGATTCC	60.096	20	258	492	749
CL8561Contig1	p3	(GGA)7	21	1005	1025	GCAGTGGTCACAGCCTTGTA	59.905	20	GAATGGTCCAATCACAACCC	60.034	20	146	968	1113	GCAGTGGTCACAGCCTTGTA	59.905	20	TTCTGGATTGACCTTTTGCC	60.051	20	225	968	1192	TATCACGGGTCTCTGAGGCT	59.827	20	GAATGGTCCAATCACAACCC	60.034	20	240	874	1113
CL27089Contig1	p3	(GGA)7	21	980	1000	GCTCTGCATCGAGAGGAAGT	59.709	20	CTCCATCACATGACGACACC	59.962	20	237	825	1061	GCTCTGCATCGAGAGGAAGT	59.709	20	CCTCCATCACATGACGACAC	59.962	20	238	825	1062	AAGTCCGACACGTCCATGTT	60.431	20	CTCCATCACATGACGACACC	59.962	20	221	841	1061
CL28998Contig1	p3	(GGA)7	21	756	776	TCTTTCTCTGCCTCCTCACC	59.53	20	GACCTTTCAACTTTGGCCTG	59.711	20	259	731	989	TCTTTCTCTGCCTCCTCACC	59.53	20	AACTTTGGCCTGGCCTACTC	60.63	20	251	731	981	CTTTCTCTGCCTCCTCACCC	61.299	20	GACCTTTCAACTTTGGCCTG	59.711	20	258	732	989
CL17211Contig1	p3	(GGC)5	15	2723	2737	AAAGTGAGCTCCATGAACGG	60.255	20	TGTGAGGAAACAGGAAGCCT	59.844	20	258	2567	2824	AAAGTGAGCTCCATGAACGG	60.255	20	TGCATGTGAGGAAACAGGAA	60.24	20	262	2567	2828	AAAGTGAGCTCCATGAACGG	60.255	20	GTGCATGTGAGGAAACAGGA	59.682	20	263	2567	2829
CL6796Contig1	p3	(GGC)5	15	550	564	AACCACTCAGGACATCTCGG	60.112	20	CCTTGCGGAAGTTCTCGTAG	60.008	20	269	326	594	AACCACTCAGGACATCTCGG	60.112	20	TGCGGAAGTTCTCGTAGACA	59.591	20	266	326	591	CGTCCTTCTCGGTGTACTCG	60.843	20	CCTTGCGGAAGTTCTCGTAG	60.008	20	135	460	594
CL30405Contig1	p3	(GGC)5	15	1841	1855	AACCCAGACATCACCGTCAC	60.851	20	TCGTCGTCTTGTTCCAACTG	59.873	20	269	1741	2009	AACCCAGACATCACCGTCAC	60.851	20	TCATCGTCGTCGTCTTGTTC	59.837	20	275	1741	2015	AACCCAGACATCACCGTCAC	60.851	20	TGTCATCGTCGTCGTCTTGT	60.319	20	277	1741	2017
CL8865Contig1	p3	(GGC)5	15	1167	1181	AACGTGCCACAAAAGTTTCC	60.015	20	CTTCACCTCGCAGTTCTCCT	59.598	20	151	1073	1223	TCAGACTGGAAGCACGTTTG	60.025	20	CTTCACCTCGCAGTTCTCCT	59.598	20	174	1050	1223	AACGTGCCACAAAAGTTTCC	60.015	20	GTCGTCATCGTCGTTGTCAT	59.557	20	256	1073	1328
CL8578Contig1	p3	(GGC)5	15	2210	2224	ACATTGGAGGGCTTCACATC	59.934	20	AAGCAGGTGATGGAGAAGGA	59.803	20	206	2088	2293	CATTGGAGGGCTTCACATCT	60.073	20	AAGCAGGTGATGGAGAAGGA	59.803	20	205	2089	2293	TTGGAGGGCTTCACATCTCT	59.803	20	AAGCAGGTGATGGAGAAGGA	59.803	20	203	2091	2293
CL14873Contig1	p3	(GGC)5	15	1208	1222	AGACGAGTAAGGCAAAGCCA	60.015	20	GCAACTGGGAAGAAGTGGAA	60.232	20	228	1151	1378	AGACGAGTAAGGCAAAGCCA	60.015	20	GGAGTTCTTGGTCCGCTATG	59.694	20	186	1151	1336	AGACGAGTAAGGCAAAGCCA	60.015	20	GAGTTCTTGGTCCGCTATGG	59.694	20	185	1151	1335
CL29031Contig1	p3	(GGC)5	15	330	344	AGACTGAGATCAAGTCCCCG	59.254	20	GCTGTTTCCTCAACCTCTCG	59.989	20	279	267	545	AGACTGAGATCAAGTCCCCG	59.254	20	CTGTTTCCTCAACCTCTCGG	59.837	20	278	267	544	AGACTGAGATCAAGTCCCCG	59.254	20	CTCGATGAATGGCCTCTTGT	60.218	20	254	267	520
CL25724Contig1	p3	(GGC)5	15	1548	1562	AGAGGAGTGGACCCGACAC	60.104	19	CCTCCAGACCTCCAGTCAGA	60.388	20	275	1429	1703	CATCCCTGGAGAGAGGAGTG	59.785	20	TATACAGCAGCAAGGACGGC	61.323	20	257	1418	1674	TGGAGAGAGGAGTGGACCC	60.187	19	CCTCCAGACCTCCAGTCAGA	60.388	20	280	1424	1703
CL8590Contig1	p3	(GGC)5	15	842	856	AGGTCCACTCCTCCTCGTCT	60.258	20	GTGGAGGGCTACTCCAAACA	60.111	20	223	782	1004	AGGTCCACTCCTCCTCGTCT	60.258	20	TGGAGGGCTACTCCAAACAG	60.246	20	222	782	1003	AGGTCCACTCCTCCTCGTCT	60.258	20	ACTCCAAACAGACAGCCCAG	60.298	20	213	782	994
CL13623Contig1	p3	(GGC)5	15	1457	1471	AGTGGCCTTACCAACCCTTT	59.864	20	GAGGTGCTGGTCTTGTCCAT	60.12	20	236	1300	1535	ACCTGGACTTCTTTGGTCCC	60.349	20	GAGGTGCTGGTCTTGTCCAT	60.12	20	187	1349	1535	AGTGGCCTTACCAACCCTTT	59.864	20	TTTCTTCCTTTCGCATCCTC	59.387	20	262	1300	1561
CL836Contig1	p3	(GGC)5	15	414	428	CAGCATCCTGCAGATCAAGA	60.096	20	CATACTTGTGCCGAAACCCT	59.993	20	279	353	631	CAGCATCCTGCAGATCAAGA	60.096	20	ATACTTGTGCCGAAACCCTG	59.993	20	278	353	630	TGCAGATCAAGACGGTCATC	59.794	20	ATACTTGTGCCGAAACCCTG	59.993	20	270	361	630
CL841Contig1	p3	(GGC)5	15	468	482	CAGCATCGCGTACCCTTT	59.823	18	GTCTTTGCTGCCTCAGGAAC	59.997	20	277	352	628	ATCGCGTACCCTTTCACG	59.673	18	GTCTTTGCTGCCTCAGGAAC	59.997	20	273	356	628	ACTTGCAAATGCAGCATCG	60.974	19	ATCTCCCGGAGTTTCTGTCC	60.456	20	235	341	575
CL6734Contig1	p3	(GGC)5	15	330	344	CATGGCCATTGTGTTCTCAG	60.112	20	ACTAATGCCACTCAGGTCCC	59.018	20	276	203	478	TTTCCTGCTCGTGATTCTCC	60.34	20	ACCAACAGCAACAATGGGAC	60.823	20	280	247	526	CCTTTTCCTGCTCGTGATTC	59.813	20	ACTAATGCCACTCAGGTCCC	59.018	20	235	244	478
CL2722Contig1	p3	(GGC)5	15	3103	3117	CCAAACGCAACTTCTGAACA	59.881	20	CAGGAACAGAAGCACATCCA	59.831	20	170	2983	3152	TCTGATATTCCCGATCCCAA	60.23	20	CAGGAACAGAAGCACATCCA	59.831	20	186	2967	3152	CTGATATTCCCGATCCCAAA	59.717	20	CAGGAACAGAAGCACATCCA	59.831	20	185	2968	3152
CL25296Contig1	p3	(GGC)5	15	681	695	CCAGGAGAGACGAGTTGCAC	61.009	20	CTCCTCAATTTGCTCTTCCG	59.948	20	199	628	826	GCAAATCCAGGAGAGACGAG	59.95	20	GTTCAGCTGAGCGAGTTGG	59.717	19	136	622	757	AGCAAATCCAGGAGAGACGA	59.95	20	GTTCAGCTGAGCGAGTTGG	59.717	19	137	621	757
CL9755Contig1	p3	(GGC)5	15	350	364	CGTTGAGTCTTGCAGCACAT	60.056	20	GCGGCTGCTATCGCTAAATA	60.472	20	171	270	440	CGTTGAGTCTTGCAGCACAT	60.056	20	CACCAACTCCCAGTGATGAA	59.52	20	260	270	529	CGTTGAGTCTTGCAGCACAT	60.056	20	TTCACCAACTCCCAGTGATG	59.52	20	262	270	531
CL33620Contig1	p3	(GGC)5	15	930	944	CTCAACTCGCGAAACTTCCT	59.615	20	CTCATACTCGGGGCTGTTGT	60.134	20	231	743	973	AACTCGCGAAACTTCCTGAC	59.478	20	CTCATACTCGGGGCTGTTGT	60.134	20	228	746	973	CAGCTCAACTCGCGAAACTT	60.71	20	CTCATACTCGGGGCTGTTGT	60.134	20	234	740	973
CL30666Contig1	p3	(GGC)5	15	9331	9345	CTTCTCGCTCGACATTTTCC	59.955	20	GCTCTCAGTGTGGTTCCTCC	59.841	20	147	9242	9388	GCTTCTCGCTCGACATTTTC	60.103	20	GCTCTCAGTGTGGTTCCTCC	59.841	20	148	9241	9388	ACATTTTCCCACCCCTCTCT	59.795	20	GCTCTCAGTGTGGTTCCTCC	59.841	20	136	9253	9388
CL2221Contig1	p3	(GGC)5	15	1906	1920	GACAGCAACATCACAACAACG	60.214	21	ATGAAGCTCTGCAGAATGCC	60.514	20	265	1696	1960	CAGCAACATCACAACAACGC	61.339	20	ACGTCCTGGATGAAGCTCTG	60.408	20	272	1698	1969	CAGCAACATCACAACAACGC	61.339	20	CACGTCCTGGATGAAGCTCT	60.408	20	273	1698	1970
CL33021Contig1	p3	(GGC)5	15	585	599	GACTTCCTGTTGAGTCGGGA	60.238	20	GCCAGAGTCCGTCTTCTTTG	59.989	20	163	467	629	GACTTCCTGTTGAGTCGGGA	60.238	20	CAGAGTCCGTCTTCTTTGCC	59.989	20	161	467	627	GACTTCCTGTTGAGTCGGGA	60.238	20	CCAGAGTCCGTCTTCTTTGC	59.989	20	162	467	628
CL30324Contig1	p3	(GGC)5	15	1562	1576	GACTTCGAGGACCTGAGCAC	59.993	20	TTGTGTTGATGATGGTGGCT	59.967	20	209	1408	1616	GACTTCGAGGACCTGAGCAC	59.993	20	TCTGATGGGAGAGAGATGGG	60.152	20	280	1408	1687	ACTCGGACAGCCTGCTCTTA	60.156	20	CTTTCCTTCAGCCAGTCCAG	59.982	20	248	1516	1763
CL19844Contig1	p3	(GGC)5	15	290	304	GAGAGTGCACTTTTCTCGGG	59.989	20	TTCAGGATTTCGTGGACCTC	60.05	20	251	227	477	GAGAGTGCACTTTTCTCGGG	59.989	20	TTCGTGGACCTCCTGGTTAG	60.103	20	243	227	469	GAGAGTGCACTTTTCTCGGG	59.989	20	TGTCGAGTTTTAGCGAGCCT	60.154	20	170	227	396
CL16639Contig1	p3	(GGC)5	15	1049	1063	GAGTCTCCTGGGGAGGGTAG	60.066	20	TACTGCAAGAGCACTGTGGG	60.049	20	164	943	1106	GAGTCTCCTGGGGAGGGTAG	60.066	20	CACCACTTTTCCCTGCTGAT	60.111	20	184	943	1126	GCGTAGTGTTTCTGATGGCA	59.871	20	TACTGCAAGAGCACTGTGGG	60.049	20	111	996	1106
CL8567Contig1	p3	(GGC)5	15	1348	1362	GATCTCCTTGGGCAGCTTCT	60.873	20	TGGTGGACTTGAGGGAAGAC	60.088	20	218	1259	1476	GATCTCCTTGGGCAGCTTCT	60.873	20	CTGGTGGACTTGAGGGAAGA	60.229	20	219	1259	1477	GATCTCCTTGGGCAGCTTCT	60.873	20	GTGGACTTGAGGGAAGACCC	60.891	20	216	1259	1474
CL18442Contig1	p3	(GGC)5	15	7997	8011	GATGACAAGAACGGTAGCGG	60.657	20	TGTCCGTCACTTTGTGCTTC	59.88	20	271	7813	8083	GATGACAAGAACGGTAGCGG	60.657	20	TCCTTGTCCGTCACTTTGTG	59.72	20	275	7813	8087	AAGGAGGATGACAAGAACGGT	59.987	21	TGTCCGTCACTTTGTGCTTC	59.88	20	277	7807	8083
CL8955Contig1	p3	(GGC)5	15	2454	2468	GATGGTGGACCTGAAGGAGA	60.048	20	TCTTTGCTCTTGCCTCCAGT	60.134	20	231	2357	2587	GATGGTGGACCTGAAGGAGA	60.048	20	GCTTGGGTCTGCAAACACTT	60.299	20	256	2357	2612	GATGGTGGACCTGAAGGAGA	60.048	20	CGAGGCTTCCTGTCCATTAC	59.694	20	136	2357	2492
CL79Contig1	p3	(GGC)5	15	2884	2898	GCACAGCTGGCACTCATAGA	60.168	20	TGTGCTCTTACTCGTCGCTG	60.347	20	218	2798	3015	GCACAGCTGGCACTCATAGA	60.168	20	TGCTGTGCTCTTACTCGTCG	60.347	20	221	2798	3018	GGGTCTTTTGCGTTTGTTGT	60.015	20	CTTCCACAAACACTTTGCCC	60.529	20	262	2684	2945
CL17469Contig1	p3	(GGC)5	15	233	247	GCAGCAACACCTGCTCAATA	60.019	20	GTGGTTGTTCGTGGAGAGGT	60.009	20	274	81	354	AGCAGTTGTGGAAGGACGAG	60.444	20	GTGGTTGTTCGTGGAGAGGT	60.009	20	149	206	354	GCAACACCTGCTCAATATGC	59.306	20	GTGGTTGTTCGTGGAGAGGT	60.009	20	271	84	354
CL36Contig1	p3	(GGC)5	15	1563	1577	GCTTGGGAGAAGTTGCTGAT	59.434	20	GGAGCACATGAAGCCTTACC	59.7	20	195	1515	1709	TTGGGAGAAGTTGCTGATGA	59.369	20	GGAGCACATGAAGCCTTACC	59.7	20	193	1517	1709	AGTTGCTGATGATGAGGCG	59.959	19	GGAGCACATGAAGCCTTACC	59.7	20	185	1525	1709
CL1318Contig1	p3	(GGC)5	15	2109	2123	GGAAGCTGATGAAGAGGCAG	60.096	20	CTTAGGAAGGAGCTTCACCG	59.073	20	176	2055	2230	CTGGAAGCTGATGAAGAGGC	60.096	20	CTTAGGAAGGAGCTTCACCG	59.073	20	178	2053	2230	TTGAAACCAAGGTGAAAGGG	59.942	20	TGCTCCTGAGGGGAAGACT	59.929	19	264	1899	2162
CL2000Contig1	p3	(GGC)5	15	2112	2126	GGACCGTTCTTGGGAATCTT	60.306	20	CCTTCGACAAGTTGAATCCG	60.626	20	115	2036	2150	ACCGTTCTTGGGAATCTTCA	59.526	20	CCTTCGACAAGTTGAATCCG	60.626	20	113	2038	2150	TCCGAGGAAAACTCGATGAC	60.195	20	GTCCTGGAGAAACCCGAAC	59.495	19	272	2066	2337
CL199Contig1	p3	(GGC)5	15	810	824	GGGAGATTTCTCCTCTTGGG	60.008	20	GAACCTTTCCACCTCACCAA	59.943	20	246	740	985	GGGAGATTTCTCCTCTTGGG	60.008	20	TGTTCCGAGAACCTTTCCAC	60.088	20	254	740	993	GGGAGATTTCTCCTCTTGGG	60.008	20	CGGGCCAGAAGAACTACAAG	59.869	20	209	740	948
CL8279Contig1	p3	(GGC)5	15	1125	1139	GGTCCCGTCACTCCTTCTC	59.628	19	ACACTGGTGGATCCGTTGAT	60.246	20	268	1060	1327	GTCCCGTCACTCCTTCTCGT	61.646	20	ACACTGGTGGATCCGTTGAT	60.246	20	267	1061	1327	TCCTGCCAGCAGTGTCTTAG	59.187	20	CGAGCTGGCTAGCAGAATG	59.856	19	232	1011	1242
CL4805Contig1	p3	(GGC)5	15	1604	1618	GTCGTCCACATCGTCTTCCT	60.12	20	ATCAAGGGTAACCCGGAGAG	60.319	20	207	1528	1734	GTCGTCCACATCGTCTTCCT	60.12	20	TGGACGTGAAGAAGAAGCAA	59.566	20	266	1528	1793	GTCGTCCACATCGTCTTCCT	60.12	20	AGCAAATGGATCTCCTGAGC	59.39	20	251	1528	1778
CL33023Contig1	p3	(GGC)5	15	116	130	GTCTTGCTGCTACGCCACTC	61.148	20	GTCAGAGCTCAGATCCTCCG	60.096	20	256	73	328	TCTTGCTGCTACGCCACTC	60.303	19	GTCAGAGCTCAGATCCTCCG	60.096	20	255	74	328	GTCTTGCTGCTACGCCACT	59.206	19	GTCAGAGCTCAGATCCTCCG	60.096	20	256	73	328
CL4474Contig1	p3	(GGC)5	15	975	989	GTGCTCATCAGAGACTCGGC	61.138	20	CTTGAGCAGCAGAAGGTCG	59.864	19	234	876	1109	TGCTCATCAGAGACTCGGC	60.247	19	CTTGAGCAGCAGAAGGTCG	59.864	19	233	877	1109	GTGCTCATCAGAGACTCGGC	61.138	20	GGCTTGAGCAGCAGAAGGT	60.694	19	236	876	1111
CL35808Contig1	p3	(GGC)5	15	5572	5586	GTGTCTGACAACGGTGATGG	60.005	20	GTCGTCGCTGGTTAGCTTCT	59.644	20	189	5430	5618	GGTGTCTGACAACGGTGATG	60.005	20	GTCGTCGCTGGTTAGCTTCT	59.644	20	190	5429	5618	AGCACTGGATCCTATCACCG	60.096	20	CGTCCGACAGGTAGTCCTTC	59.721	20	278	5456	5733
CL472Contig1	p3	(GGC)5	15	1221	1235	GTTTGAAGGCGAGATGAAGC	59.962	20	AGTAGTAGCGCAGAGAGCGG	59.943	20	269	1192	1460	GTTTGAAGGCGAGATGAAGC	59.962	20	CACCTCTTCGGGTTCGATTA	60.066	20	193	1192	1384	CGAAGGTTATGGGTTCGAGA	60.066	20	CACCTCTTCGGGTTCGATTA	60.066	20	238	1147	1384
CL16428Contig1	p3	(GGC)5	15	2458	2472	TACTCCAACAGCCTTACCCG	60.125	20	ACAACGTTCAGACTCGGAGG	60.298	20	215	2382	2596	TACTCCAACAGCCTTACCCG	60.125	20	CCGTGAGTGACAACGTTCAG	60.348	20	224	2382	2605	GGCCTTTGCTTACTCCAACA	60.249	20	ACAACGTTCAGACTCGGAGG	60.298	20	225	2372	2596
CL34824Contig1	p3	(GGC)5	15	1336	1350	TAGGGTGGCTGGTTCTCATC	60.073	20	AGGACCCGTCACTCATCAAG	60.112	20	259	1132	1390	TGGTCGAGTAGTAGGGTGGC	60.134	20	AGGACCCGTCACTCATCAAG	60.112	20	270	1121	1390	TCGAGTAGTAGGGTGGCTGG	60.269	20	AGGACCCGTCACTCATCAAG	60.112	20	267	1124	1390
CL4295Contig1	p3	(GGC)5	15	4133	4147	TATTTTCCTTCTGGCGCTTC	59.433	20	AGCTTCTGCATGACCATGTG	59.862	20	278	4007	4284	CCTATTTTCCTTCTGGCGCT	60.702	20	AGCTTCTGCATGACCATGTG	59.862	20	280	4005	4284	GTGAACCCTGTGCTAGCGTC	60.865	20	TCTATGTCCTCAGGGCCAAC	60.073	20	263	4085	4347
CL19674Contig1	p3	(GGC)5	15	6090	6104	TCCGCACAAGATGGAGTACA	60.263	20	CAAGGTGTCCTTGCTGAAGA	59.007	20	220	5932	6151	TACAAGGAGGACTCGTCGGT	59.721	20	CAAGGTGTCCTTGCTGAAGA	59.007	20	204	5948	6151	GTACAAGGAGGACTCGTCGG	59.721	20	CAAGGTGTCCTTGCTGAAGA	59.007	20	205	5947	6151
CL36505Contig1	p3	(GGC)5	15	192	206	TCTCTGATGAGTGCAATCCG	59.942	20	TAGGATCCACAAAGGCTGCT	59.836	20	124	144	267	TCTCTGATGAGTGCAATCCG	59.942	20	TTAGGATCCACAAAGGCTGC	60.214	20	125	144	268	TCTCTGATGAGTGCAATCCG	59.942	20	CAGCAAAGTGACGAGCAAAG	59.781	20	145	144	288
CL4749Contig1	p3	(GGC)5	15	833	847	TGGCAGGAGGAGAAGAAGAG	59.673	20	CAGCATGGTGTTGACGAATC	60.12	20	278	620	897	GGCAGGAGGAGAAGAAGAGG	60.468	20	CAGCATGGTGTTGACGAATC	60.12	20	277	621	897	GTGGCAGGAGGAGAAGAAGA	59.53	20	CAGCATGGTGTTGACGAATC	60.12	20	279	619	897
CL3161Contig1	p3	(GGC)5	15	7429	7443	TTGGCTCTTCGTCCTCAGAT	59.95	20	GACTGGAAGTCGGCAAAGTC	59.851	20	268	7391	7658	TTGGCTCTTCGTCCTCAGAT	59.95	20	GAAAGGAGGTCTCGTTGTGG	59.697	20	159	7391	7549	TTGGCTCTTCGTCCTCAGAT	59.95	20	AAAGGAGGTCTCGTTGTGGA	59.697	20	158	7391	7548
CL8155Contig1	p3	(GGC)6	18	2317	2334	ATCCGCTATGACTCGTCAGG	60.24	20	CTGCAGTCGCTCTCTCTTCA	59.597	20	279	2253	2531	ATCCGCTATGACTCGTCAGG	60.24	20	AGAGACTTCAGCATGCCCAC	60.418	20	203	2253	2455	ATCCGCTATGACTCGTCAGG	60.24	20	GTTCTCCTCCTGCAGCTGAT	59.56	20	225	2253	2477
CL11045Contig1	p3	(GGC)6	18	600	617	CACGAGACGAGCATGAAGAA	60.136	20	GGATGCCGAGTAGAGGAGGT	60.617	20	264	554	817	CACGAGACGAGCATGAAGAA	60.136	20	ATGCCGAGTAGAGGAGGTTG	59.308	20	262	554	815	CACGAGACGAGCATGAAGAA	60.136	20	GCCGAGTAGAGGAGGTTGG	59.812	19	260	554	813
CL30612Contig1	p3	(GGC)6	18	997	1014	CTACAGCTTCTCGGACAACG	58.675	20	CGGGGTAGTAGGCGTCATAA	59.975	20	278	959	1236	CTACAGCTTCTCGGACAACG	58.675	20	GCGTCATAAGCGGGGTAGTA	60.117	20	267	959	1225	CTACAGCTTCTCGGACAACG	58.675	20	TAGTAGGCGTCATAAGCGGG	60.244	20	273	959	1231
CL9705Contig1	p3	(GGC)6	18	173	190	GATCCAGACCCTGCAAAAGA	60.195	20	GTGAAGAACTGCACCTTGGG	60.69	20	171	84	254	GATCCAGACCCTGCAAAAGA	60.195	20	AAGCACAGAAGGCAAAGCAG	60.71	20	249	84	332	CCATCTTGATCCAGACCCTG	60.465	20	GTGAAGAACTGCACCTTGGG	60.69	20	178	77	254
CL199Contig1	p3	(GGC)6	18	1365	1382	GATGATGTCCCTTCTTTCGC	59.635	20	CTTCCTCTCTCCTCCCTGCT	60.088	20	135	1313	1447	GATGATGTCCCTTCTTTCGC	59.635	20	CACCTTCCTCTCTCCTCCCT	59.801	20	138	1313	1450	GATGATGTCCCTTCTTTCGC	59.635	20	ACCTTCCTCTCTCCTCCCTG	59.801	20	137	1313	1449
CL30518Contig1	p3	(GGC)6	18	1983	2000	GCCGAGAAGACGATCAAACT	59.434	20	CTTCTCGGATCAGAAATGGG	59.623	20	242	1833	2074	GAAGGATCATTACCGGAGAGC	60.053	21	CTTCTCGGATCAGAAATGGG	59.623	20	168	1907	2074	GGAAGGATCATTACCGGAGA	58.934	20	CTTCTCGGATCAGAAATGGG	59.623	20	169	1906	2074
CL13711Contig1	p3	(GGC)6	18	1095	1112	GCTCAACGTTCCCAATTCAT	59.939	20	CGTGCTGCTCCTCTACCTCT	59.769	20	242	937	1178	CAATTCATCTCCCTCTCGGA	60.15	20	CGTGCTGCTCCTCTACCTCT	59.769	20	230	949	1178	GAGGCTTTGTTCATCTTGGC	59.82	20	CGTGCTGCTCCTCTACCTCT	59.769	20	120	1059	1178
CL33984Contig1	p3	(GGC)6	18	496	513	GGATGCTCGATGAAGGTGTT	60.081	20	CATGCACAACCTCCACAATC	59.967	20	252	298	549	TCCTCTCATAGAGGGCGAAA	59.91	20	CATGCACAACCTCCACAATC	59.967	20	152	398	549	TCCTCTCATAGAGGGCGAAA	59.91	20	ATGCACAACCTCCACAATCA	59.967	20	151	398	548
CL8652Contig1	p3	(GGC)6	18	1021	1038	TGTAGTTGAAGGGGCTGACC	60.111	20	CGTCTGGAGGATTGTCCTGT	60.112	20	256	958	1213	ACTGGGCGTGTAGTTGAAGG	60.171	20	CGTCTGGAGGATTGTCCTGT	60.112	20	264	950	1213	TGTAGTTGAAGGGGCTGACC	60.111	20	CTCCAACCTGAACTTACGCC	59.734	20	125	958	1082
CL3164Contig1	p3	(GGC)6	18	237	254	TTGTCACTCGCTCATGCTCT	59.733	20	GATTAAAGGCGACAAGCAGC	59.988	20	268	135	402	TGTCACTCGCTCATGCTCTC	60.304	20	GATTAAAGGCGACAAGCAGC	59.988	20	267	136	402	GTTGTCACTCGCTCATGCTC	59.583	20	GATTAAAGGCGACAAGCAGC	59.988	20	269	134	402
CL9897Contig1	p3	(GGC)6	18	514	531	TTTGGATTTTCCCTGTTGGA	60.28	20	AAACAATTTTGCTTGACGGG	59.975	20	263	429	691	GCAGAATGGCTCGTTTCACT	60.406	20	AAACAATTTTGCTTGACGGG	59.975	20	232	460	691	GTTTCACTGACGATCTCCCC	59.511	20	AAACAATTTTGCTTGACGGG	59.975	20	220	472	691
CL8149Contig1	p3	(GGC)7	21	2217	2237	AAAGTTGTCGTGGGTGGAAC	59.867	20	GACGCCTCTAACAGTGGAGC	60.02	20	254	2010	2263	TGTGTGAGAATCGCCTTTTG	59.84	20	GACGCCTCTAACAGTGGAGC	60.02	20	207	2057	2263	CCCATTTGGCATACACACAG	59.84	20	GACGCCTCTAACAGTGGAGC	60.02	20	136	2128	2263
CL2340Contig1	p3	(GGC)7	21	699	719	ATTCGCCTTCCTCATTTCCT	60.039	20	GGCAAGAAGACTCGGATGAT	59.243	20	279	516	794	GTCTTCCTCCGCCTCTTCAT	60.735	20	CGAGCTTCGTTGGGACTTAC	59.875	20	141	676	816	GTCTTCCTCCGCCTCTTCAT	60.735	20	GAGCTTCGTTGGGACTTACG	59.875	20	140	676	815
CL26251Contig1	p3	(GGC)7	21	1472	1492	TACTTTCTATAGGGCGCCGA	59.832	20	CTGCTCTGCTGTGTCCTGTC	59.764	20	280	1292	1571	TACTTTCTATAGGGCGCCGA	59.832	20	CTCTGCTGTGTCCTGTCAGC	59.764	20	277	1292	1568	AAGTGGGTCAAGATGATGGG	59.779	20	CTGCTCTGCTGTGTCCTGTC	59.764	20	253	1319	1571
CL23039Contig1	p3	(GGC)8	24	310	333	CCTGCTGCTAGGCTCAATCT	59.74	20	GACTGGTAGCTCTTGGGGTG	59.721	20	143	258	400	CCTGCTGCTAGGCTCAATCT	59.74	20	TGACTGGTAGCTCTTGGGGT	59.721	20	144	258	401	CCTGCTGCTAGGCTCAATCT	59.74	20	GTGACTGGTAGCTCTTGGGG	59.721	20	145	258	402
CL23801Contig1	p3	(GGT)5	15	718	732	AAATGAAAAATTTGGGTGCG	59.81	20	AAGTACCTGGCCTGTGGATG	59.989	20	165	659	823	AAAAGTTCCAGGACCGGAGT	59.972	20	ACGAATTTGGACACTCCACC	59.827	20	280	503	782	AAATGAAAAATTTGGGTGCG	59.81	20	ACGAATTTGGACACTCCACC	59.827	20	124	659	782
CL4331Contig1	p3	(GGT)5	15	279	293	ACCACACGCAGTCTGTCAAG	59.94	20	GTTCCAGGTTATCGTCGGAG	59.55	20	267	213	479	ACCACACGCAGTCTGTCAAG	59.94	20	AGCTCCCGTTCCAGGTTATC	60.464	20	274	213	486	GGAGCGTTAATGGTGGTGTC	60.384	20	GTTCCAGGTTATCGTCGGAG	59.55	20	234	246	479
CL31180Contig1	p3	(GGT)5	15	303	317	ACCACACGCAGTCTGTCAAG	59.94	20	GTTCCAGGTTATCGTCGGAG	59.55	20	267	237	503	ACCACACGCAGTCTGTCAAG	59.94	20	AGCTCCCGTTCCAGGTTATC	60.464	20	274	237	510	GGAGCGTTAATGGTGGTGTC	60.384	20	GTTCCAGGTTATCGTCGGAG	59.55	20	234	270	503
CL8488Contig1	p3	(GGT)5	15	1423	1437	CCAAGAAATGTCGAGCATGA	59.799	20	ACACGACCACTACCACCACA	59.915	20	263	1212	1474	GTCGAGCATGACCAGAGGAT	60.231	20	ACACGACCACTACCACCACA	59.915	20	254	1221	1474	TGGTGGTGACCAATTTGTTG	60.255	20	CCGTTTCCCAACTCCTATCA	59.926	20	262	1373	1634
CL4322Contig1	p3	(GGT)5	15	959	973	CCTGTTGACGTTGTGCAGTT	59.794	20	CTGCGGACTGTACCACAAGA	59.897	20	199	880	1078	CGTGTCTGGATGCCTTCTTT	60.255	20	CTGCGGACTGTACCACAAGA	59.897	20	234	845	1078	CGTGTCTGGATGCCTTCTTT	60.255	20	TGTACCACAAGATGAACGGC	59.572	20	226	845	1070
CL12930Contig1	p3	(GGT)5	15	862	876	CGAACCTTTGTGGAGGTGAT	59.966	20	GGCTGCAATTTCACTCTGGT	60.263	20	204	787	990	CGAACCTTTGTGGAGGTGAT	59.966	20	AGGACACTGGGCAAGTTCAG	60.298	20	149	787	935	CGAACCTTTGTGGAGGTGAT	59.966	20	AGGCTGCAATTTCACTCTGG	60.397	20	205	787	991
CL27623Contig1	p3	(GGT)5	15	504	518	CGAGTTTCTGAGATGCCTCC	59.95	20	CAGTGCTGAAGACCCAGACA	60.022	20	256	462	717	CCTTTCACCGTCTTGGTGAT	59.966	20	TTGGTTCACACGGAGACAAA	60.128	20	158	480	637	CGAGTTTCTGAGATGCCTCC	59.95	20	TTCACACGGAGACAAAGACG	59.873	20	172	462	633
CL4756Contig1	p3	(GGT)5	15	7112	7126	CGTCGGAACCTTTAAGTCCA	60.103	20	CTTGTCTTTGCGATCCATGA	59.799	20	183	7062	7244	AATGGCAGTCCTCCAAACTG	60.111	20	CTTGTCTTTGCGATCCATGA	59.799	20	246	6999	7244	GCACGAAGTCATCCTTGTCA	59.837	20	CTTGTCTTTGCGATCCATGA	59.799	20	209	7036	7244
CL25779Contig1	p3	(GGT)5	15	4441	4455	GTTTCCATTTTGCCCTCGTA	59.938	20	ACATGGCAGGCAACCTAAAG	60.132	20	280	4241	4520	TTTCCATTTTGCCCTCGTAG	60.067	20	ACATGGCAGGCAACCTAAAG	60.132	20	279	4242	4520	GTTTCCATTTTGCCCTCGTA	59.938	20	ATCGGAATGATGAAGGATGC	59.861	20	245	4241	4485
CL34045Contig1	p3	(GGT)5	15	1057	1071	TCCGAGGTACCGTTACAAGG	59.986	20	TACTGGGTTAAATCGGTGCC	59.823	20	125	973	1097	AGATAAGGACCAAACGGGCT	59.962	20	TACTGGGTTAAATCGGTGCC	59.823	20	276	822	1097	CATCTGAGAGGAGGTCCGAG	59.937	20	TACTGGGTTAAATCGGTGCC	59.823	20	139	959	1097
CL7650Contig1	p3	(GGT)6	18	1918	1935	GCAGAGGAGATGGAAGGATG	59.761	20	GGGAGTATCGACACCGCTAA	60.096	20	176	1847	2022	GCAGAGGAGATGGAAGGATG	59.761	20	ACGAGGACTACTACCGCGAA	59.898	20	263	1847	2109	GCAGAGGAGATGGAAGGATG	59.761	20	CGAGGACTACTACCGCGAAC	59.898	20	262	1847	2108
CL9290Contig1	p3	(GTA)5	15	643	657	CAAGGCTACTTCGAGAACGG	60.008	20	CACATTGCCTGTTTGTCACC	60.008	20	184	600	783	CAAGGCTACTTCGAGAACGG	60.008	20	CCACATTGCCTGTTTGTCAC	60.008	20	185	600	784	CAAGGCTACTTCGAGAACGG	60.008	20	ACCACATTGCCTGTTTGTCA	60.008	20	186	600	785
CL6470Contig1	p3	(GTA)5	15	567	581	CGTTTGATGGCAAAATGATG	59.93	20	GAGATTTTCAGATTGGGGCA	60.014	20	205	471	675	CGTTTGATGGCAAAATGATG	59.93	20	GAACGCACGCACACACTACT	59.977	20	136	471	606	TTTGATGGCAAAATGATGGA	59.867	20	GAGATTTTCAGATTGGGGCA	60.014	20	203	473	675
CL23161Contig1	p3	(GTA)5	15	346	360	GCACGACGATACGAGCACTA	60.042	20	TGCTCAAACGCTTTGCATAC	60.021	20	261	135	395	GCCACGTCTTGAGAATTTCC	59.676	20	GACATGGCCGTTCGAGTAGT	60.142	20	153	313	465	GCCACGTCTTGAGAATTTCC	59.676	20	AGACATGGCCGTTCGAGTAG	60.277	20	154	313	466
CL29732Contig1	p3	(GTA)5	15	5453	5467	TTCAGTCTCCCTTCCTGTGG	60.229	20	GCTTGTGCAGGTGTGAGGTA	59.905	20	172	5402	5573	TTCAGTCTCCCTTCCTGTGG	60.229	20	TTGTGCAGGTGTGAGGTAGC	59.905	20	170	5402	5571	TTCAGTCTCCCTTCCTGTGG	60.229	20	CAGGTTGCAGATAAGGCACA	59.864	20	128	5402	5529
CL30111Contig1	p3	(GTA)5	15	1979	1993	TTCATTGACACCAAAGCAGC	59.847	20	CCATACCCTGATGGCACTCT	59.95	20	203	1821	2023	TTCATTGACACCAAAGCAGC	59.847	20	CTCCATACCCTGATGGCACT	59.95	20	205	1821	2025	CAATTCCCGTTTTGATGGTC	60.17	20	CCATACCCTGATGGCACTCT	59.95	20	260	1764	2023
CL18043Contig1	p3	(GTA)7	21	566	586	CCTGCAACTTCCGCTAACTC	60.015	20	GCACAACCAGAAGAAGAGGG	59.844	20	240	387	626	TCCTGCAACTTCCGCTAACT	60.015	20	GCACAACCAGAAGAAGAGGG	59.844	20	241	386	626	ATAAGGCCCCTCAAGGAAGA	60.032	20	GCACAACCAGAAGAAGAGGG	59.844	20	149	478	626
CL28798Contig1	p3	(GTA)7	21	45	65	GGTAACAAGGCTACATACGTTGA	58.273	23	TGCTCTGTAATGCAAGTGGG	59.864	20	140	1	140	GGTAACAAGGCTACATACGTTGA	58.273	23	TTTCGGATGTGTCGACTCTG	59.831	20	158	1	158	TGGTAACAAGGCTACATACGTTGA	60.793	24	TGCTCTGTAATGCAAGTGGG	59.864	20	141	0	140
CL14777Contig1	p3	(GTC)5	15	214	228	ACTCGCTGGAGATGCACTTT	60.02	20	CAATGGCTTCCACGTAGGTT	59.993	20	222	70	291	ACTCGCTGGAGATGCACTTT	60.02	20	ATCCTACAATGGCTTCCACG	59.955	20	228	70	297	ACTCGCTGGAGATGCACTTT	60.02	20	ATGGCTTCCACGTAGGTTCA	60.517	20	220	70	289
CL27565Contig1	p3	(GTC)5	15	1553	1567	AGAAAACTCTTGCCGCACAC	60.44	20	TTGAACAGACACCTGGCTTG	59.873	20	262	1475	1736	AGAAAACTCTTGCCGCACAC	60.44	20	ACGAGGAAGAAGACGACGAG	59.598	20	217	1475	1691	AGAAAACTCTTGCCGCACAC	60.44	20	TGAACAGACACCTGGCTTGA	60.44	20	261	1475	1735
CL1546Contig1	p3	(GTC)5	15	1168	1182	AGAAACTTGATCTGCGCCAT	59.843	20	TCGGTGATGCAAGAACTTTG	59.84	20	251	979	1229	GTATACGTGCACATCTGCGG	60.165	20	TCGGTGATGCAAGAACTTTG	59.84	20	216	1014	1229	CCCACCAGCTTCTTACTGGA	60.246	20	TCGGTGATGCAAGAACTTTG	59.84	20	179	1051	1229
CL36346Contig1	p3	(GTC)5	15	983	997	ATTGTTCGTTTTTGGTTCGC	59.982	20	GCGCAGTGAGATGAGACGTA	60.168	20	192	869	1060	GGTCCAAGCATTGTTCGTTT	59.978	20	GCGCAGTGAGATGAGACGTA	60.168	20	201	860	1060	ATTGTTCGTTTTTGGTTCGC	59.982	20	CGGCACCACTACTCAACAAA	59.758	20	163	869	1031
CL9390Contig1	p3	(GTC)5	15	1469	1483	CAAGGTTCCTCAGAAATCGC	59.813	20	TCTTGAAGGCCTGAAGCTGT	60.134	20	260	1426	1685	CAAGGTTCCTCAGAAATCGC	59.813	20	GAAGGCCTGAAGCTGTTGAG	60.134	20	256	1426	1681	CAAGCCCCCTCCTATACTCC	59.919	20	CAGTCGTCACTGGAGTCCCT	60.306	20	241	1296	1536
CL16489Contig1	p3	(GTC)5	15	2802	2816	CATCTCGCAGCACTGTGTTT	60.056	20	GAGGTCTTGGGCAAAGTCTG	59.844	20	244	2659	2902	ATCTCGCAGCACTGTGTTTG	60.056	20	GAGGTCTTGGGCAAAGTCTG	59.844	20	243	2660	2902	TTGAGGCCAGTTATGTGCAG	59.864	20	GAGGTCTTGGGCAAAGTCTG	59.844	20	226	2677	2902
CL6796Contig1	p3	(GTC)5	15	2484	2498	CGCAGAAGAACACAGAGCAG	59.922	20	CGTCAGGTAGCACTCGATGA	60.008	20	257	2422	2678	CGCAGAAGAACACAGAGCAG	59.922	20	ACCAGCTCGCTGATGACTTT	60.02	20	199	2422	2620	CTACGCGCAGAAGAACACAG	59.805	20	CGTCAGGTAGCACTCGATGA	60.008	20	262	2417	2678
CL31523Contig1	p3	(GTC)5	15	168	182	CTTTGCACGCAAGTTGTCAC	60.494	20	GCTTGTGATGTCGGTTGATG	60.12	20	190	81	270	ACTTTGCACGCAAGTTGTCA	60.494	20	GCTTGTGATGTCGGTTGATG	60.12	20	191	80	270	CTTTGCACGCAAGTTGTCAC	60.494	20	TGCTTGTGATGTCGGTTGAT	60.12	20	191	81	271
CL22562Contig1	p3	(GTC)5	15	1240	1254	CTTTGGTTTCCGTGACGACT	60.149	20	TGACGTCCTTCTGCACTTTG	60.025	20	259	1179	1437	CTTTGGTTTCCGTGACGACT	60.149	20	CTGCACTTTGCGACTGAGAG	59.922	20	249	1179	1427	GCTTCTTTGGTTTCCGTGAC	59.717	20	TGACGTCCTTCTGCACTTTG	60.025	20	263	1175	1437
CL10376Contig1	p3	(GTC)5	15	4600	4614	GACACGGTCTCGTTCCAAAT	59.973	20	AACCCTGTGGTGGGTGATAA	60.088	20	203	4572	4774	TACCACCTCAATGACGGACA	59.96	20	AACCCTGTGGTGGGTGATAA	60.088	20	270	4505	4774	AGTTGGACACGGTCTCGTTC	60.159	20	AACCCTGTGGTGGGTGATAA	60.088	20	208	4567	4774
CL4311Contig1	p3	(GTC)5	15	1067	1081	GCTACAGAGGCCACCTTGTC	59.874	20	CTGGTTCTCTCCCTGCTGAC	59.986	20	116	1016	1131	GCTACAGAGGCCACCTTGTC	59.874	20	TGACTGGACGCAGTCTTACG	60.049	20	180	1016	1195	CATGCTACAGAGGCCACCTT	60.277	20	CTGGTTCTCTCCCTGCTGAC	59.986	20	119	1013	1131
CL14667Contig1	p3	(GTC)5	15	765	779	GGGTCAGGTACAATTCCGTG	60.232	20	TCCATGCTCTTTGACGACAG	59.984	20	235	739	973	TGGGTCAGGTACAATTCCGT	60.232	20	TCCATGCTCTTTGACGACAG	59.984	20	236	738	973	GGGTCAGGTACAATTCCGTG	60.232	20	TGCTCTTTGACGACAGCATC	60.144	20	231	739	969
CL8956Contig1	p3	(GTC)5	15	2517	2531	GTCCACCATGGACCTTCTGT	59.817	20	GAAGGCCAAGTTGACGATGT	60.119	20	274	2459	2732	CCACCATGGACCTTCTGTG	59.938	19	GAAGGCCAAGTTGACGATGT	60.119	20	272	2461	2732	CACCATGGACCTTCTGTGG	59.938	19	GAAGGCCAAGTTGACGATGT	60.119	20	271	2462	2732
CL14890Contig1	p3	(GTC)6	18	6163	6180	CATGAAGTCTCGTCCGAACA	59.831	20	GAGGGGATGGAAATGGAAAT	59.959	20	254	6135	6388	CATGAAGTCTCGTCCGAACA	59.831	20	CTTTTCAATGAGGGGATGGA	59.864	20	263	6135	6397	CATGAAGTCTCGTCCGAACA	59.831	20	TGGAAATAAAAGACGGAGCG	60.202	20	241	6135	6375
CL9744Contig1	p3	(GTC)6	18	189	206	CGTTACCGCAGAAGTGTTGA	59.904	20	ACGTCATCAGTCAATGCCAA	60.12	20	221	46	266	CCTGACGGAAGGATCACTGT	60.112	20	ATTGGTGGGCTCAAGTCAAG	60.111	20	174	156	329	CCTGACGGAAGGATCACTGT	60.112	20	GGTGGGCTCAAGTCAAGGTA	60.111	20	171	156	326
CL12259Contig1	p3	(GTC)7	21	1156	1176	GAGCCACTTCTTCATCGGAG	59.95	20	GAGCTGCTGTCACTGTTGGA	60.187	20	178	1040	1217	CGTTCTCGTTCTCAAGCTCC	60.134	20	GAGCTGCTGTCACTGTTGGA	60.187	20	118	1100	1217	GTTCTCGTTCTCAAGCTCCG	60.134	20	GAGCTGCTGTCACTGTTGGA	60.187	20	117	1101	1217
CL24179Contig1	p3	(GTG)5	15	1814	1828	AACTTGGCATCAGATCCTGG	60.073	20	GGTCCTCCCTCCTCTCAAAC	60.05	20	174	1780	1953	TCCTCTAGAAGCACCTCGGA	60.088	20	GGTCCTCCCTCCTCTCAAAC	60.05	20	213	1741	1953	AACTTGGCATCAGATCCTGG	60.073	20	AACCCTTAAGTACCACCCCG	60.102	20	193	1780	1972
CL26035Contig1	p3	(GTG)5	15	59	73	GAGGCGGAGGAGGCAAAT	62.617	18	GTATTGGTGTGTCCTCGGCT	59.997	20	108	27	134	GAGGCGGAGGAGGCAAAT	62.617	18	CTCCCAGTTCATCGAAGCAT	60.218	20	215	27	241	GAGGCGGAGGAGGCAAAT	62.617	18	TTGACCTCACACTGGTACGC	59.751	20	261	27	287
CL568Contig1	p3	(GTG)5	15	1854	1868	GATGTCCTGAGCGATGGTCT	60.231	20	TCTCTATACAACGGGGCGTC	60.096	20	111	1811	1921	GATGTCCTGAGCGATGGTCT	60.231	20	CATCTCTATACAACGGGGCG	60.481	20	113	1811	1923	CAGCTCGTTCAGAGCAGTGT	59.363	20	TCTCTATACAACGGGGCGTC	60.096	20	144	1778	1921
CL13342Contig1	p3	(GTG)5	15	4099	4113	GCTCATGGCTTGCTGGTTAC	60.807	20	AAGGAGAGGTCAGGGAGTGG	60.638	20	255	4029	4283	GCTCATGGCTTGCTGGTTAC	60.807	20	GGAGTGGGACCCAAAGGTAG	60.736	20	234	4029	4262	GCTCATGGCTTGCTGGTTA	59.964	19	AAGGAGAGGTCAGGGAGTGG	60.638	20	255	4029	4283
CL7573Contig1	p3	(GTG)5	15	1324	1338	GGACCAAAGAAAATGCGAAA	60.053	20	GGAAGACAAGCTGTGCTGAA	59.165	20	107	1270	1376	GGACCAAAGAAAATGCGAAA	60.053	20	TACCTAAAAACGTGCCACCG	60.904	20	126	1270	1395	GGTTCGACTCGACTCCTTTG	59.844	20	GGAAGACAAGCTGTGCTGAA	59.165	20	242	1135	1376
CL8783Contig1	p3	(GTG)5	15	4136	4150	GTCATCGTTTTGCACATGCT	59.728	20	TCTGCTCTCGTGCTGTTGTT	59.776	20	279	3961	4239	TCATGTCCGTGGTCATCATC	60.349	20	CACATCTGCTCTCGTGCTGT	60.211	20	264	3980	4243	TCATGTCCGTGGTCATCATC	60.349	20	TCTGCTCTCGTGCTGTTGTT	59.776	20	260	3980	4239
CL13105Contig1	p3	(GTG)5	15	1317	1331	GTCTCGTACGGGTGTCAGGT	60.033	20	CAGGTACTGGTCCGAGGAGA	60.252	20	190	1231	1420	GTCTCGTACGGGTGTCAGGT	60.033	20	GTACTGGTCCGAGGAGAACG	59.721	20	187	1231	1417	GTCTCGTACGGGTGTCAGGT	60.033	20	ACTGGCTCCACCAGTCTCAC	60.315	20	213	1231	1443
CL14170Contig1	p3	(GTG)5	15	1550	1564	GTGTCGCAGAGGAAATGGAT	60.081	20	CAGCGTAGGAGGTCTTGGAG	60.005	20	237	1406	1642	GGTAGCTGCCTGTGATGGTT	60.142	20	CAGCGTAGGAGGTCTTGGAG	60.005	20	209	1434	1642	GTGTCGCAGAGGAAATGGAT	60.081	20	ACAAAGTCTGCGTTTGCCTT	59.92	20	272	1406	1677
CL870Contig1	p3	(GTG)5	15	1288	1302	TGGGAGGAAGATAGCGAAGA	59.91	20	TCGCCCTCTTTCAAGAAGAA	60.066	20	116	1240	1355	TGGGAGGAAGATAGCGAAGA	59.91	20	CGTGGCCAGTAACAGTAGCA	59.928	20	231	1240	1470	GAGGCTGAGAGAGTTCGTGC	60.292	20	TCGCCCTCTTTCAAGAAGAA	60.066	20	180	1176	1355
CL31327Contig1	p3	(GTG)5	15	1164	1178	TGTTTTGCGACAGAAACGAG	60.027	20	TAAACTGTGCGTCTCCCCTC	60.255	20	275	996	1270	TGTTTTGCGACAGAAACGAG	60.027	20	CTTTGCCCTTTTTGTTCAGG	59.719	20	222	996	1217	GTTTGCTCTTGTCGGAAAGG	59.853	20	CTTTGCCCTTTTTGTTCAGG	59.719	20	262	956	1217
CL1764Contig1	p3	(GTG)5	15	3629	3643	TTCTTCCCGTTGTGATCCTC	60.05	20	GACAGACACGCTCAACTCCA	60.03	20	231	3448	3678	TTCTTCCCGTTGTGATCCTC	60.05	20	CTCCAAGACAGACACGCTCA	60.178	20	237	3448	3684	TTCTTCCCGTTGTGATCCTC	60.05	20	AGCTCCAAGACAGACACGCT	60.205	20	239	3448	3686
CL9142Contig1	p3	(GTG)6	18	2722	2739	AGCTAACTGAAGACGGCCAA	60.015	20	CAATTTGCGTTTGTTCCCTT	59.975	20	201	2667	2867	AGCTAACTGAAGACGGCCAA	60.015	20	GTTTGTTCCCTTTTGCCTCA	60.088	20	193	2667	2859	AGCTAACTGAAGACGGCCAA	60.015	20	ATCCTGCACGATGCAACATA	60.104	20	273	2667	2939
CL9514Contig1	p3	(GTG)6	18	1142	1159	ATCGCGTCCAGTAATATCCG	59.945	20	AGGACTTCTCCCTGCACAAA	59.844	20	252	995	1246	ATCGCGTCCAGTAATATCCG	59.945	20	GGACTTCTCCCTGCACAAAG	59.844	20	251	995	1245	ATGACGGTGATGCTGTCAAA	60.12	20	AGGACTTCTCCCTGCACAAA	59.844	20	205	1042	1246
CL22109Contig1	p3	(GTG)6	18	25	42	CGAGCAGTGACCATGGAGAA	62.397	20	TCCTTGTCCGTCCTGTAACC	59.966	20	138	2	139	CGAGCAGTGACCATGGAGAA	62.397	20	AACCTCCATTTGTCTGTCCG	59.966	20	186	2	187	CGAGCAGTGACCATGGAGAA	62.397	20	CCTCCTTGTCCGTCCTGTAA	60.103	20	140	2	141
CL8357Contig1	p3	(GTG)6	18	3683	3700	GATTGGTGGTGGGAGAGATG	60.326	20	TCAGCCTTGCTAAAGGGAAA	59.953	20	211	3659	3869	TCTTTTCCTCTGCGCTTCTC	59.836	20	CTTAGCATCCTCGCCAATGT	60.235	20	185	3545	3729	GATTGGTGGTGGGAGAGATG	60.326	20	TCTCAGCCTTGCTAAAGGGA	60.088	20	213	3659	3871
CL9604Contig1	p3	(GTG)6	18	410	427	GCGAGATGTGACCTGGATTT	60.081	20	TCTCCCCGCAAATATCTCAC	60.036	20	271	375	645	GCGAGATGTGACCTGGATTT	60.081	20	GTCTCCCCGCAAATATCTCA	60.036	20	272	375	646	GCGAGATGTGACCTGGATTT	60.081	20	TGTCTCCCCGCAAATATCTC	60.036	20	273	375	647
CL31878Contig1	p3	(GTG)6	18	4276	4293	TCGGTTCTTCAACCTGTTCC	60.088	20	CCCTCACCCTCGCTTATACA	60.088	20	260	4120	4379	CTCTTCACCGTCGGTTCTTC	59.844	20	CCCTCACCCTCGCTTATACA	60.088	20	270	4110	4379	TCTGTTTCATTCTCCCTGGC	60.195	20	CCCTCACCCTCGCTTATACA	60.088	20	198	4182	4379
CL31167Contig1	p3	(GTG)6	18	595	612	TCTCCACGGGCTTCTTGTAG	60.388	20	ACTTAACCTGCGGTGACCAA	60.55	20	273	437	709	TCTCCACGGGCTTCTTGTAG	60.388	20	GTTTGAACCCTCACGACGAC	60.555	20	210	437	646	GCATTTGCAGCCTTTCTTCT	59.597	20	GTTTGAACCCTCACGACGAC	60.555	20	227	420	646
CL4921Contig1	p3	(GTG)7	21	3240	3260	AGTGGTCAGTGCAGCAACAG	60.096	20	ATGCGAATCAGTTGACCTCC	60.081	20	220	3139	3358	ATCATCTGAGGGACAATGGG	59.737	20	ATGCGAATCAGTTGACCTCC	60.081	20	279	3080	3358	TTGCTAGTGGAGAGGTTGGC	60.397	20	ATGCGAATCAGTTGACCTCC	60.081	20	245	3114	3358
CL880Contig1	p3	(GTG)7	21	2328	2348	GATTGGATCGAGTTGGTGCT	60.081	20	CAGTGCTTCATCGCTGGATA	59.972	20	105	2282	2386	GATTGGATCGAGTTGGTGCT	60.081	20	CCCATATTGGACTCCACCAG	60.187	20	266	2282	2547	CACCTGGATGTGACTGCTTG	60.309	20	CAGTGCTTCATCGCTGGATA	59.972	20	202	2185	2386
CL2552Contig1	p3	(GTG)7	21	2060	2080	GTAGAGGTCCCCGGGTAGAC	59.817	20	AAGAGCAGGGACAAGCACAG	60.589	20	234	1903	2136	GACCTACCGTAGAGGTCCCC	59.817	20	AAGAGCAGGGACAAGCACAG	60.589	20	242	1895	2136	CCTGTTGGGGAGATGAACAC	60.363	20	AAATGAGGTTCCCCCTTAGC	59.42	20	211	2036	2246
CL59Contig1	p3	(GTG)7	21	711	731	TCATCTCATCTTGGGAAGGG	60.003	20	AAGGAAGTGATCGATGTGGC	60.081	20	229	574	802	TCATCTCATCTTGGGAAGGG	60.003	20	AAAGCCTCGTAAATCCAGCA	59.845	20	266	574	839	CTCATCACACCACGCAGAGT	59.897	20	AAGGAAGTGATCGATGTGGC	60.081	20	260	543	802
CL32644Contig1	p3	(GTG)7	21	3240	3260	TGTGGTCATCATCTGAGGGA	60.046	20	CAAAACCCGAAAGGTTTTCA	59.947	20	220	3073	3292	ACAATGGGGTGTGAGGTGAT	60.096	20	CAAAACCCGAAAGGTTTTCA	59.947	20	201	3092	3292	AGTGGTCAGTGCAGCAACAG	60.096	20	CAAAACCCGAAAGGTTTTCA	59.947	20	154	3139	3292
CL23401Contig1	p3	(GTT)5	15	1217	1231	ACTTCGCATTGCTCTCTGGT	60.02	20	TACGTGTTGTCCCTGCACTC	59.751	20	265	1091	1355	TTGATGACTTCGCATTGCTC	59.955	20	TACGTGTTGTCCCTGCACTC	59.751	20	271	1085	1355	ACTTCGCATTGCTCTCTGGT	60.02	20	GGTGATTGTGGGACTTCTGG	60.363	20	198	1091	1288
CL113Contig1	p3	(GTT)5	15	3499	3513	AGGATGAGGTCCTGGTTGTG	59.962	20	CAAGAGGTTCCAGCCAAGAG	59.982	20	225	3364	3588	CATGAGGATGAGGTCCTGGT	59.92	20	CAAGAGGTTCCAGCCAAGAG	59.982	20	229	3360	3588	ACATGAGGATGAGGTCCTGG	59.92	20	CAAGAGGTTCCAGCCAAGAG	59.982	20	230	3359	3588
CL36477Contig1	p3	(GTT)5	15	993	1007	AGTCTGCTGCTTCATCCGTT	60.02	20	CGGATACTTCAGCCATTCGT	60.096	20	190	854	1043	CCGGATGAAGATGAGGACAT	59.886	20	CGGATACTTCAGCCATTCGT	60.096	20	144	900	1043	GGACATATTGTCGTTGGCCT	59.82	20	CGGATACTTCAGCCATTCGT	60.096	20	130	914	1043
CL5075Contig1	p3	(GTT)5	15	605	619	ATACGGTCGCTTTATCCGTG	59.982	20	AAAAGAGCCATTTTGACAACG	59.257	21	174	475	648	AATGTGCAGAAGTGACGTGC	59.912	20	AAAAGAGCCATTTTGACAACG	59.257	21	117	532	648	TCGCTTTATCCGTGTTAGGC	60.23	20	AAAAGAGCCATTTTGACAACG	59.257	21	168	481	648
CL13506Contig1	p3	(GTT)5	15	1527	1541	CAAGCCTTAGCTGGGTGAAG	60.008	20	GCCACAAAGGAGGATTCAAA	60.051	20	279	1386	1664	CAAGCCTTAGCTGGGTGAAG	60.008	20	GAGTGCATCATGGCGTTAAA	59.694	20	188	1386	1573	CAAGCCTTAGCTGGGTGAAG	60.008	20	AGCCACAAAGGAGGATTCAA	59.67	20	280	1386	1665
CL21640Contig1	p3	(GTT)5	15	3124	3138	CACACAAACCAAACACCGAG	60.041	20	CGCATTGAAAAATCTGGGAT	59.901	20	170	3002	3171	GCTCATACCCGACAGTCCAT	59.957	20	CGCATTGAAAAATCTGGGAT	59.901	20	122	3050	3171	TGGTCACATGACTCCACACA	59.518	20	CGCATTGAAAAATCTGGGAT	59.901	20	184	2988	3171
CL9546Contig1	p3	(GTT)5	15	82	96	CATTCTAATCACGCCTCGGT	60.096	20	TTAGGGTGCTTGTTTCTGCC	60.249	20	209	52	260	ATTCTAATCACGCCTCGGTG	60.096	20	TTAGGGTGCTTGTTTCTGCC	60.249	20	208	53	260	CATTCTAATCACGCCTCGGT	60.096	20	AAGAACGCTGTATGGGAGGA	59.694	20	249	52	300
CL106Contig1	p3	(GTT)5	15	2989	3003	CTATGGCGTCCACTTTGTCA	59.716	20	GCGGCTCCTTTTCTTTTTCT	59.966	20	111	2939	3049	ACGACTATGGCGTCCACTTT	59.621	20	GCGGCTCCTTTTCTTTTTCT	59.966	20	115	2935	3049	ACGACTATGGCGTCCACTTT	59.621	20	TTTCTGCTCCATCTCCGTCT	59.95	20	100	2935	3034
CL13528Contig1	p3	(GTT)5	15	625	639	CTCACTTCCTCCAGCTCCAC	59.986	20	AGACTCCTGCTGCTCTACGG	59.769	20	206	508	713	CAGCGACTCTGGGAAGAGAG	60.275	20	AGACTCCTGCTGCTCTACGG	59.769	20	240	474	713	CTCACTTCCTCCAGCTCCAC	59.986	20	CACCACCTCAACAACCGAC	59.988	19	155	508	662
CL30669Contig1	p3	(GTT)5	15	1300	1314	CTGGGATACCCGAAAAGACA	59.926	20	ATGTCATGGCAGTCGAAACA	60.12	20	280	1107	1386	CTGGGATACCCGAAAAGACA	59.926	20	TGTCATGGCAGTCGAAACAT	60.12	20	279	1107	1385	TGCTATCAACGGCACTCAAC	59.871	20	TACCGCAAGGGAAAACAGAC	60.11	20	278	1147	1424
CL22433Contig1	p3	(GTT)5	15	4952	4966	GAAAAGAGCGATGGACAAGC	59.962	20	GTGTGTGCTATCCATGTGGC	59.999	20	212	4792	5003	GAAAAGAGCGATGGACAAGC	59.962	20	GCCATCAGACTGTGTGTGCT	59.905	20	223	4792	5014	GAAAAGAGCGATGGACAAGC	59.962	20	GTGTGCTATCCATGTGGCTG	60.144	20	210	4792	5001
CL26887Contig1	p3	(GTT)5	15	788	802	GGAGAGTAGGCTGAGGCAGA	59.703	20	GCATGCTTCACCATCAGAAA	59.805	20	169	659	827	GGAGAGTAGGCTGAGGCAGA	59.703	20	GCGCTGTACATTGGAAATCA	59.694	20	214	659	872	GGAGAGTAGGCTGAGGCAGA	59.703	20	TGCGCTGTACATTGGAAATC	59.694	20	215	659	873
CL30863Contig1	p3	(GTT)5	15	1072	1086	GGATTTAGAGGAGATCGGGC	60.003	20	CCAAAGCCAGAGTGAGGAAG	59.982	20	257	945	1201	TTTAGAGGAGATCGGGCTGA	59.91	20	CCAAAGCCAGAGTGAGGAAG	59.982	20	254	948	1201	TGTTCTGAGTGGTGGAGTCG	59.864	20	CCAAAGCCAGAGTGAGGAAG	59.982	20	222	980	1201
CL27499Contig1	p3	(GTT)5	15	360	374	GTGCTGCAGCGCATAATAAA	60.009	20	GGGGACCCTAAGAAAAGCTG	60.068	20	258	163	420	GTGCTGCAGCGCATAATAAA	60.009	20	ATGGAAAGGGGACCCTAAGA	59.761	20	265	163	427	GTGCTGCAGCGCATAATAAA	60.009	20	AGATGGAAAGGGGACCCTAA	59.761	20	267	163	429
CL36809Contig1	p3	(GTT)5	15	1139	1153	TCAACGAGGAAACCACATCA	60.088	20	TTGATTCCGGAGTTTTCTGG	60.044	20	161	1056	1216	AGCTTCTGGTGGGCTTTGTA	59.875	20	TTGATTCCGGAGTTTTCTGG	60.044	20	225	992	1216	TCAACGAGGAAACCACATCA	60.088	20	TCACTTTCGTCAATGCAAGG	59.84	20	190	1056	1245
CL24493Contig1	p3	(GTT)5	15	961	975	TCGTACATGTCCCTCTGCTG	59.855	20	ACACTGTGTAACCAAGCCCC	59.891	20	279	892	1170	TGCTCGTACATGTCCCTCTG	59.855	20	CCAACAAGCACTCCCTCATT	60.111	20	220	889	1108	TCGTACATGTCCCTCTGCTG	59.855	20	CCAACAAGCACTCCCTCATT	60.111	20	217	892	1108
CL28817Contig1	p3	(GTT)5	15	945	959	TGTACGTTTTCCTTGGAGCC	60.11	20	TACAAGACGCACCACTTTGG	59.758	20	248	756	1003	CTTGGAGCCGCTCTTAAAAA	59.603	20	TACAAGACGCACCACTTTGG	59.758	20	237	767	1003	TGTACGTTTTCCTTGGAGCC	60.11	20	CACCACTTTGGCAACAACAT	59.465	20	239	756	994
CL25589Contig1	p3	(GTT)6	18	1101	1118	TTCTCAAGGCCTTTCTCCAA	59.926	20	GTCCGGGTACAAGCTCACAT	59.997	20	265	929	1193	CGAGGCTAACCTGTGTCCAT	60.134	20	GTCCGGGTACAAGCTCACAT	59.997	20	153	1041	1193	GGCTAACCTGTGTCCATGCT	60.142	20	GTCCGGGTACAAGCTCACAT	59.997	20	150	1044	1193
CL24506Contig1	p3	(GTT)7	21	691	711	CAAGGAGGCCTTCAACTGAG	59.982	20	TTTCGCTCTCTCCCTCTCAA	60.21	20	251	518	768	ATGTGGATCAACAAGGAGGC	59.934	20	TTTCGCTCTCTCCCTCTCAA	60.21	20	262	507	768	ATGTGGATCAACAAGGAGGC	59.934	20	TTTTCGCTCTCTCCCTCTCA	60.21	20	263	507	769
CL10197Contig1	p3	(TAA)5	15	1895	1909	AACGGAATCACGAGAGCAGT	59.874	20	TTGCACACTTCCAACATTCC	59.547	20	165	1860	2024	AAACAAATGGCCACCTATGC	59.829	20	TTGCACACTTCCAACATTCC	59.547	20	236	1789	2024	AACGGAATCACGAGAGCAGT	59.874	20	AAGAGTCGTCGTCCCAAAAG	59.328	20	126	1860	1985
CL31932Contig1	p3	(TAA)5	15	151	165	ACCAGTTCTCGTCACAACCC	60.009	20	CCCCACTGTTAGCATGACCT	59.989	20	225	109	333	ACCAGTTCTCGTCACAACCC	60.009	20	AAACACTTTGCACTCCCCAC	60.012	20	239	109	347	ACCAGTTCTCGTCACAACCC	60.009	20	GCACTCCCCACTGTTAGCAT	60.142	20	230	109	338
CL7258Contig1	p3	(TAA)5	15	42	56	AGGACCACGAACATGCCTTA	60.517	20	TCCTGACCGATTCTTTTTGG	60.044	20	159	7	165	AGGACCACGAACATGCCTTA	60.517	20	GCAAGTGCTAACACGAACCA	59.911	20	200	7	206	AGGACCACGAACATGCCTTA	60.517	20	CTTTTTGGCAGATGGACGTT	60.11	20	147	7	153
CL28910Contig1	p3	(TAA)5	15	83	97	CACAAAATAGACAGCGACATTGA	60.18	23	CGCTTCTGATTGGATGACAA	59.799	20	162	6	167	CACAAAATAGACAGCGACATTGA	60.18	23	GGCGCCGAGTGTATCTCTTA	60.374	20	230	6	235	CAAAATAGACAGCGACATTGACA	60.18	23	GGCGCCGAGTGTATCTCTTA	60.374	20	228	8	235
CL17770Contig1	p3	(TAA)5	15	1247	1261	CCAAGACAGACAGACAGCCA	60.022	20	ACGCCTTGCTCACTGAGTTT	60.058	20	148	1205	1352	GCCACTGCAACAGACAGAAA	60.032	20	ACGCCTTGCTCACTGAGTTT	60.058	20	185	1168	1352	CCAAGACAGACAGACAGCCA	60.022	20	GCTTGTCTAAGACGCCTTGC	60.162	20	159	1205	1363
CL3889Contig1	p3	(TAA)5	15	274	288	CCTACAATCCATGGCAGCTT	60.096	20	TTTAAATTGCACAGTGGCGA	60.251	20	229	109	337	CCTACAATCCATGGCAGCTT	60.096	20	TTTTAAATTGCACAGTGGCG	59.742	20	230	109	338	AATCCATGGCAGCTTGTCTT	59.7	20	AAACAAATTGGCGAAAGTGC	60.117	20	246	114	359
CL25241Contig1	p3	(TAA)5	15	254	268	CCTTGTAAAATGGCGGATGT	59.823	20	TATGCATTATCACGGCTCCA	60.058	20	243	143	385	ACCTTGTAAAATGGCGGATG	59.823	20	TATGCATTATCACGGCTCCA	60.058	20	244	142	385	AGTACAAGGATAGCGGTGCG	60.292	20	TATGCATTATCACGGCTCCA	60.058	20	187	199	385
CL3896Contig1	p3	(TAA)5	15	1582	1596	CGTGGTTCCTCATACTTGGG	60.366	20	GTTCCCAAGATGGCTGTTGT	59.973	20	257	1530	1786	CGTGGTTCCTCATACTTGGG	60.366	20	GTGTTCCCAAGATGGCTGTT	59.973	20	259	1530	1788	ATGCCCACATGTACAAGGCT	60.406	20	GTGTTCCCAAGATGGCTGTT	59.973	20	237	1552	1788
CL35365Contig1	p3	(TAA)5	15	1338	1352	CTGATTTGGCCATGATGTGT	59.374	20	GGGGAGATAAGCAAACCAGA	59.126	20	279	1275	1553	ACTGATTTGGCCATGATGTG	59.374	20	GGGGAGATAAGCAAACCAGA	59.126	20	280	1274	1553	CTGATTTGGCCATGATGTGT	59.374	20	ACCAGATAAACATGGCGTCG	60.914	20	265	1275	1539
CL19019Contig1	p3	(TAA)5	15	68	82	GGATAGGCTAGAACAGGCCC	60.06	20	AGCCATCCATCCATTTTCTG	59.894	20	142	3	144	AGAACAGGCCCAAGACCTTT	60.11	20	AGCCATCCATCCATTTTCTG	59.894	20	133	12	144	GACCTTTGTGCGGATAGGAG	59.694	20	AGCCATCCATCCATTTTCTG	59.894	20	120	25	144
CL4197Contig1	p3	(TAA)6	18	938	955	AAAAGTACGGTCGTGATGGC	60	20	ACCGCCAGATAATCGTTGAG	60.096	20	249	807	1055	AAAAGTACGGTCGTGATGGC	60	20	CCTAGAGGGTCGTTCCAGTG	59.715	20	274	807	1080	TCCTCCAACAAATCCTCTCG	60.187	20	AGACGTCATTCCAAAGTGGC	60.119	20	257	874	1130
CL8427Contig1	p3	(TAA)6	18	3024	3041	ATGGCCCGTAGAGTGATTTG	59.955	20	TCTTGCAGCCTCGAAAAGAT	60.096	20	256	2825	3080	ATGGCCCGTAGAGTGATTTG	59.955	20	ACTTTTCTTGCAGCCTCGAA	60.132	20	261	2825	3085	TATGACACACGAGACCGAGC	59.862	20	TCTTGCAGCCTCGAAAAGAT	60.096	20	222	2859	3080
CL24332Contig1	p3	(TAA)6	18	560	577	TCAGTCCAACAAAATGCAGC	59.847	20	GAATGAGAGCAGCACCAACC	60.812	20	271	348	618	CTAGTGAAGGGGTGTGGGAG	59.568	20	GAATGAGAGCAGCACCAACC	60.812	20	102	517	618	TACAGACGCGTGGTTAAGGA	59.342	20	GAATGAGAGCAGCACCAACC	60.812	20	219	400	618
CL36114Contig1	p3	(TAA)6	18	224	241	TGTTTTCCGCCTTTTTCAAG	60.215	20	TTCGTTTGTTCAGTCCCGTT	60.529	20	214	68	281	TGTTTTCCGCCTTTTTCAAG	60.215	20	ATTCGTTTGTTCAGTCCCGT	59.454	20	215	68	282	ATTGTTTTCCGCCTTTTTCA	59.564	20	TTCGTTTGTTCAGTCCCGTT	60.529	20	216	66	281
CL18080Contig1	p3	(TAC)5	15	285	299	AAAGGCTCACAGGCAACAGT	59.914	20	TGTGCCACACACCATATTGA	59.382	20	245	94	338	CTTAAGCCAGTGATGGCTCC	59.836	20	TGTGCCACACACCATATTGA	59.382	20	209	130	338	GCTCCGTCCACATCAAGACT	60.269	20	TGTGCCACACACCATATTGA	59.382	20	194	145	338
CL21100Contig1	p3	(TAC)5	15	1527	1541	CACATTGCCTGTTTGTCACC	60.008	20	CAAGGCTACTTCGAGAACGG	60.008	20	184	1399	1582	CCACATTGCCTGTTTGTCAC	60.008	20	CAAGGCTACTTCGAGAACGG	60.008	20	185	1398	1582	ACCACATTGCCTGTTTGTCA	60.008	20	CAAGGCTACTTCGAGAACGG	60.008	20	186	1397	1582
CL18138Contig1	p3	(TAC)5	15	468	482	GCAGGCTGGCTTTGTCTTAC	60.022	20	TGTCTGCAAGTGAATACGCC	59.871	20	176	424	599	GCAGGCTGGCTTTGTCTTAC	60.022	20	TACAACTCTGCCTCTTGCCC	60.397	20	128	424	551	GCAGGCTGGCTTTGTCTTAC	60.022	20	CCTCTTGCCCAGAGTCATCT	59.405	20	118	424	541
CL12627Contig1	p3	(TAC)7	21	1505	1525	CCGCGGTATTTGGTCTTTTA	59.958	20	AGGGCAGTGAAACATTGGTC	59.973	20	274	1337	1610	AATCAAAATCTGACCACGCC	59.939	20	AGGGCAGTGAAACATTGGTC	59.973	20	163	1448	1610	CCCCGTTGTCAATCAAAATC	60.17	20	AGGGCAGTGAAACATTGGTC	59.973	20	173	1438	1610
CL9233Contig1	p3	(TAG)5	15	3726	3740	GCCTTTTCTGATGCTTGAGG	59.955	20	CCCAGCTCTAAACATGAGCC	59.836	20	214	3669	3882	CCTTTTCTGATGCTTGAGGG	59.807	20	CCCAGCTCTAAACATGAGCC	59.836	20	213	3670	3882	AAGGGCCTTTTCTGATGCTT	60.208	20	CCCAGCTCTAAACATGAGCC	59.836	20	218	3665	3882
CL8376Contig1	p3	(TAG)8	24	548	571	GTCGTCTGCTTACTGCCTCC	60.02	20	CTGAAGGCTTCTTTCCTGCT	58.815	20	268	360	627	GCTGCATACACAAGACGCAT	59.902	20	CTGAAGGCTTCTTTCCTGCT	58.815	20	234	394	627	GTCGTCTGCTTACTGCCTCC	60.02	20	GCACTGAAGGCTTCTTTCCT	58.672	20	271	360	630
CL24886Contig1	p3	(TAT)5	15	544	558	AAACATCCCAAAAGTGTGCC	59.836	20	CGGAACCAAAAAGTCCAATG	60.336	20	142	509	650	AAACATCCCAAAAGTGTGCC	59.836	20	AAAAAGCATCGTCCGCTTAG	59.496	20	190	509	698	AATGTTTCCACGGTCCAATC	59.653	20	CGGAACCAAAAAGTCCAATG	60.336	20	242	409	650
CL30136Contig1	p3	(TAT)5	15	468	482	AAAGCCTGAACAATTCCGTG	60.11	20	ACATACGAGCGCATTTCTCC	60.243	20	208	379	586	AGCCTGAACAATTCCGTGTC	60.119	20	ACATACGAGCGCATTTCTCC	60.243	20	206	381	586	TCATGTCGACGAAATCGTGT	60.12	20	ACATACGAGCGCATTTCTCC	60.243	20	239	348	586
comp42401_c0_seq1	p3	(TAT)5	15	282	296	AGACACACATGATCAGCCCA	60.121	20	AAATGGTTCCGTAGCACGTC	60	20	163	158	320	AGACACACATGATCAGCCCA	60.121	20	TGAGGGAAGAGGGAATGCTA	59.767	20	239	158	396	TGATGTGGTCAGTCTGCTCC	59.827	20	TGAGGGAAGAGGGAATGCTA	59.767	20	159	238	396
CL26554Contig1	p3	(TAT)5	15	1092	1106	CTGCAGTTTGCGTCATCACT	60.056	20	GAGCTAAAGCCGCTTGTCAC	60.162	20	202	957	1158	CAGTTTGCGTCATCACTGCT	60.056	20	GAGCTAAAGCCGCTTGTCAC	60.162	20	199	960	1158	CAGGCTGATTGTTGCTCTGA	60.136	20	GAGCTAAAGCCGCTTGTCAC	60.162	20	114	1045	1158
CL15514Contig1	p3	(TAT)5	15	797	811	CTTGTGCTTGTGCTGTGGAT	59.905	20	GCAGCTTGGTGAAAGAGAGG	60.134	20	276	602	877	CTTGTGCTTGTGCTGTGGAT	59.905	20	CATGCAGCTTGGTGAAAGAG	59.591	20	279	602	880	ACTTGTGCTTGTGCTGTGGA	60.51	20	GCAGCTTGGTGAAAGAGAGG	60.134	20	277	601	877
CL6907Contig1	p3	(TAT)5	15	873	887	GAAAGCAGCGGTTCTCAAAC	60	20	TTGATTGCCCAAAGGTAAGG	59.931	20	188	773	960	CACGGTGAGGATGATTGTTG	59.96	20	TTGATTGCCCAAAGGTAAGG	59.931	20	229	732	960	GAAAGCAGCGGTTCTCAAAC	60	20	ATATCCGTTTTGATTGCCCA	60.153	20	197	773	969
CL19996Contig1	p3	(TAT)5	15	120	134	GCCAAGTGGCAAGAGAGAAC	59.997	20	CCAACGGACAAGTATGCCTT	59.993	20	260	11	270	ACGGACAAGGAGGGAGAAAT	59.935	20	CCAACGGACAAGTATGCCTT	59.993	20	186	85	270	CATACGGACAAGGAGGGAGA	60.065	20	CCAACGGACAAGTATGCCTT	59.993	20	189	82	270
CL13865Contig1	p3	(TAT)5	15	333	347	GGCAGAAAGAGTGCAGGAAG	60.134	20	CGCAGTCCATATTGTGTTGC	60.142	20	249	186	434	AGGCAGAAAGAGTGCAGGAA	60.134	20	CGCAGTCCATATTGTGTTGC	60.142	20	250	185	434	AAGGCAGAAAGAGTGCAGGA	60.134	20	CGCAGTCCATATTGTGTTGC	60.142	20	251	184	434
CL841Contig1	p3	(TAT)5	15	966	980	GGCTGATGGCATTTTGAGTT	60.081	20	ATGCCAGTTCACTTCCGAGA	60.801	20	176	916	1091	AGGCTGATGGCATTTTGAGT	59.7	20	ATGCCAGTTCACTTCCGAGA	60.801	20	177	915	1091	GGCTGATGGCATTTTGAGTT	60.081	20	GAAATCCTAAGGCATTCCCA	58.974	20	205	916	1120
CL26903Contig1	p3	(TAT)5	15	895	909	TCCAGTGTGCTTATGAGAGGC	60.412	21	CTTCCTCCCCTCTTGCTTTT	59.821	20	270	707	976	TCCAGTGTGCTTATGAGAGGC	60.412	21	TCCCCTCTTGCTTTTGAATG	60.184	20	265	707	971	CCAGTGTGCTTATGAGAGGC	58.47	20	CTTCCTCCCCTCTTGCTTTT	59.821	20	269	708	976
CL27552Contig1	p3	(TAT)5	15	85	99	TCTACACTGTGAGGCCAACG	59.897	20	CTCTCGCACATCAGGTTTCA	59.984	20	149	32	180	AACGCACTAACCACTCGTCC	60.179	20	CTCTCGCACATCAGGTTTCA	59.984	20	133	48	180	AACGCACTAACCACTCGTCC	60.179	20	TGTACCAGGGAGTCACGTTG	59.591	20	249	48	296
CL11128Contig1	p3	(TAT)5	15	85	99	TCTACACTGTGAGGCCAACG	59.897	20	CAGCTCAAGCAATCAACAGG	59.591	20	172	32	203	AACGCACTAACCACTCGTCC	60.179	20	CAGCTCAAGCAATCAACAGG	59.591	20	156	48	203	TCTACACTGTGAGGCCAACG	59.897	20	GCTCAAGCAATCAACAGGCT	60.547	20	170	32	201
CL12357Contig1	p3	(TAT)5	15	829	843	TCTCGAAAAAGGAAGCGTGT	59.993	20	TGCCATGTTGTCATTTCGTT	59.972	20	240	637	876	TCTCGAAAAAGGAAGCGTGT	59.993	20	TTGCCATGTTGTCATTTCGT	59.972	20	241	637	877	GTCTCGAAAAAGGAAGCGTG	59.993	20	TGCCATGTTGTCATTTCGTT	59.972	20	241	636	876
CL3041Contig1	p3	(TAT)6	18	1417	1434	AAAGCAAAGCGCTCAAGAAG	59.904	20	GAGTTCAGCACCATCAAGCA	59.992	20	260	1209	1468	ATGCACTTAACAGCAATGCG	59.902	20	GAGTTCAGCACCATCAAGCA	59.992	20	160	1309	1468	AAAGCAAAGCGCTCAAGAAG	59.904	20	CTCGAGTTCAGCACCATCAA	59.984	20	263	1209	1471
CL26485Contig1	p3	(TAT)6	18	27	44	AACTCAGTGGATCTGTCCGC	60.269	20	GTGCGAGTGTGTGATGCTTT	59.912	20	168	1	168	AACTCAGTGGATCTGTCCGC	60.269	20	AAGGTGAAGGGCAGTGATTG	60.111	20	189	1	189	AACTCAGTGGATCTGTCCGC	60.269	20	CTTTTCCAATGTGCGTGTTG	60.149	20	152	1	152
CL1296Contig1	p3	(TAT)6	18	1595	1612	ATGTCTTGGCCAGCTGAAGT	59.874	20	CCTCCCAAGACAAAACGAGA	60.224	20	112	1537	1648	ATGTCTTGGCCAGCTGAAGT	59.874	20	AAGATAAGGCTGTGATGCGG	60.235	20	160	1537	1696	GTCTTAGCCGATGTCTTGGC	59.843	20	CCTCCCAAGACAAAACGAGA	60.224	20	122	1527	1648
CL6578Contig1	p3	(TAT)6	18	254	271	CACACAACAGGACAGATGGG	59.997	20	AACACGGCACACCACTCATA	60.032	20	202	157	358	CACACAACAGGACAGATGGG	59.997	20	TAACAACACGGCACACCACT	60.072	20	206	157	362	CACACAACAGGACAGATGGG	59.997	20	ATTAACAACACGGCACACCA	59.888	20	208	157	364
CL12555Contig1	p3	(TAT)6	18	355	372	CATCCATTATCCGAGCCACT	59.917	20	TTTGAGAGCTGAAAGCAGCA	60.011	20	238	175	412	ATCCATTATCCGAGCCACTG	59.917	20	TTTGAGAGCTGAAAGCAGCA	60.011	20	237	176	412	TATCCGAGCCACTGACCTTC	60.218	20	TTTGAGAGCTGAAAGCAGCA	60.011	20	231	182	412
CL1759Contig1	p3	(TAT)6	18	1601	1618	CGGAAATAGCCTCCATCTCA	60.17	20	GACCAAAACAGTCAATAATAAATCCA	59.598	26	217	1501	1717	CGGAAATAGCCTCCATCTCA	60.17	20	CCAAAACAGTCAATAATAAATCCA	57.261	24	215	1501	1715	GCCTCCATCTCATCCAAATC	59.445	20	GACCAAAACAGTCAATAATAAATCCA	59.598	26	209	1509	1717
CL16727Contig1	p3	(TAT)6	18	426	443	GACCGACCTTTGAATAGCCA	60.074	20	AGAGGGGGCAATCCTCTTT	60.022	19	180	330	509	GGTAAATACCGGACCGACCT	60.074	20	AGAGGGGGCAATCCTCTTT	60.022	19	191	319	509	GACCGACCTTTGAATAGCCA	60.074	20	TTTTTGTGGGTAAGAGGGGG	61.058	20	192	330	521
CL24831Contig1	p3	(TAT)6	18	1412	1429	TGTAGGGGAATGACTCCCTG	59.92	20	TCCAAACGTCACTGCTTACG	59.904	20	258	1223	1480	AGAAGAGCGATCACGGATGT	59.834	20	TCCAAACGTCACTGCTTACG	59.904	20	197	1284	1480	ATGGCAGATGTAGGGGAATG	59.773	20	TCCAAACGTCACTGCTTACG	59.904	20	266	1215	1480
CL25026Contig1	p3	(TAT)6	18	306	323	TTCCTGTGTGGATATTTGGC	58.423	20	TTCATTCTTTTGGTGGGGAG	59.903	20	152	271	422	TTCCTGTGTGGATATTTGGC	58.423	20	CCACCATCAACCGTACACAA	60.278	20	221	271	491	TTCCTGTGTGGATATTTGGC	58.423	20	AAATACAGGAGGATTCGGGC	60.286	20	240	271	510
CL8244Contig1	p3	(TAT)7	21	1959	1979	CACAAGGAGGAATGCCAAAT	59.933	20	TTTGTTTTGGAAGGACAGCA	59.293	20	195	1890	2084	CACAAGGAGGAATGCCAAAT	59.933	20	TTGGAAGGACAGCACCTGTA	59.288	20	189	1890	2078	ATCGGAAAGTTTTTGTTGCG	60.11	20	TTTGTTTTGGAAGGACAGCA	59.293	20	265	1820	2084
CL3291Contig1	p3	(TAT)7	21	1272	1292	CCCCTGTGGTTTCTTTCTGA	60.081	20	TGAGTGCATGAAGCCTCAAC	59.992	20	185	1131	1315	TCCTTGGGTGTCTTGAAAGG	60.081	20	CAGCTGAAATGATTGCCAGA	59.948	20	243	1234	1476	GCTGCTCAACCCGTATTGTT	60.14	20	TGAGTGCATGAAGCCTCAAC	59.992	20	127	1189	1315
[truncated: 2,503 more rows]

## Sheet: Table B
ID	SSR type	SSR	size	start	end	FORWARD PRIMER1 (5'-3')	Tm(℃)	size	REVERSE PRIMER1 (5'-3')	Tm(℃)	size	PRODUCT1 size (bp)	start (bp)	end (bp)	FORWARD PRIMER2 (5'-3')	Tm(℃)	size	REVERSE PRIMER2 (5'-3')	Tm(℃)	size	PRODUCT2 size (bp)	start (bp)	end (bp)	FORWARD PRIMER3 (5'-3')	Tm(℃)	size	REVERSE PRIMER3 (5'-3')	Tm(℃)	size	PRODUCT3 size (bp)	start (bp)	end (bp)
[truncated: 4,511 more rows]
